# Supplementary material for: Genome-wide non-CpG methylation of the host genome during M. tuberculosis infection
Source: Sci Rep. 2016 Apr 26;6:25006. doi: 10.1038/srep25006 (PMC4845000; doi:10.1038/srep25006)
Supplement: Supplementary Table 1 [file srep25006-s2.xls]

## Sheet: Hyper DMRs
#chr	Peak_start	Peak_stop	coverage_Input	coverage_U0	coverage_U48	coverage_I48	Gene_chr	Gene_start	Gene_stop	Gene_symbol	UCSC_ID	Gene_ori	Gene_size	Distance_to_peak	Category
chr1	904929	904989	3.43	7.25	6.18	10.24	chr1	901876	910484	PLEKHN1	uc001acd.3	+	8608	0	geneBody
chr1	1684902	1684996	4	3.82	4.63	8.53	chr1	1682670	1711508	NADK	uc001aie.3	-	28838	0	geneBody
chr1	2121727	2121849	2.86	4.58	5.41	8.19	chr1	2121236	2123179	BC018779	uc001aiz.2	+	1943	0	TSS
chr1	2121727	2121849	2.86	4.58	5.41	8.19	chr1	2115898	2139172	C1orf86	uc001aix.2	-	23274	0	geneBody
chr1	2169754	2169953	4.29	5.34	5.02	11.26	chr1	2160133	2241652	SKI	uc001aja.4	+	81519	0	geneBody
chr1	2189600	2189653	1.43	1.53	1.54	5.12	chr1	2160133	2241652	SKI	uc001aja.4	+	81519	0	geneBody
chr1	2297452	2297549	1.71	1.91	2.32	6.48	chr1	2252695	2322993	MORN1	uc001ajb.1	-	70298	0	geneBody
chr1	2436551	2436701	4.29	6.11	5.41	8.53	chr1	2407753	2436964	PLCH2	uc001aji.1	+	29211	0	TES
chr1	2979858	2979911	2.86	3.44	2.7	4.78	chr1	2976180	2980350	FLJ42875	uc001aka.3	-	4170	0	TSS
chr1	3052890	3052940	0.57	1.15	1.16	3.75	chr1	2985741	3355185	PRDM16	uc001ake.3	+	369444	0	geneBody
chr1	3083220	3083538	6	6.49	5.79	11.95	chr1	2985741	3355185	PRDM16	uc001ake.3	+	369444	0	geneBody
chr1	3103274	3103339	2	1.91	1.54	4.1	chr1	2985741	3355185	PRDM16	uc001ake.3	+	369444	0	geneBody
chr1	3266827	3266934	1.14	2.29	1.93	6.14	chr1	2985741	3355185	PRDM16	uc001ake.3	+	369444	0	geneBody
chr1	3350186	3350262	1.71	2.29	2.7	5.12	chr1	2985741	3355185	PRDM16	uc001ake.3	+	369444	0	geneBody
chr1	3385034	3385447	8	6.87	8.11	15.36	chr1	3371146	3397677	ARHGEF16	uc001akg.4	+	26531	0	geneBody
chr1	3466156	3466373	6.57	5.73	5.41	9.9	chr1	3404505	3528059	MEGF6	uc001akl.3	-	123554	0	geneBody
chr1	3523674	3523993	6.86	6.87	5.41	13.99	chr1	3404505	3528059	MEGF6	uc001akl.3	-	123554	0	geneBody
chr1	3624994	3625755	14.29	14.5	15.44	24.23	chr1	3569128	3652765	TP73	uc001akp.3	+	83637	0	geneBody
chr1	3689708	3690113	9.43	9.16	8.11	15.02	chr1	3689333	3692546	SMIM1	uc031pkx.1	+	3213	0	TSS
chr1	3704847	3705022	3.43	4.2	5.02	8.87	chr1	3696783	3713068	LRRC47	uc001akx.1	-	16285	0	geneBody
chr1	3746894	3747145	3.71	8.4	6.95	10.58	chr1	3728644	3773797	CEP104	uc001aky.2	-	45153	0	geneBody
chr1	3842577	3842707	3.14	2.29	1.93	7.17	chr1	3816967	3833879	LOC100133612	uc001alh.4	+	16912	8699	intergenic
chr1	4065867	4066242	4.86	7.63	6.18	10.92	chr1	4000671	4012643	LOC728716	uc001ali.2	+	11972	53225	intergenic
chr1	4188865	4189197	4.29	5.73	6.18	9.9	chr1	4000671	4012643	LOC728716	uc001ali.2	+	11972	176223	intergenic
chr1	4485519	4485696	2.29	1.91	1.54	6.14	chr1	4472110	4484744	LOC284661	uc001alj.2	+	12634	776	intergenic
chr1	4774279	4774822	9.14	8.02	9.65	15.36	chr1	4715104	4843851	AJAP1	uc001aln.3	+	128747	0	geneBody
chr1	4827370	4827524	1.14	3.82	3.47	5.46	chr1	4715104	4843851	AJAP1	uc001aln.3	+	128747	0	geneBody
chr1	4843317	4843812	4.57	6.11	7.34	11.95	chr1	4715104	4843851	AJAP1	uc001aln.3	+	128747	0	TES
chr1	5044946	5045264	2.57	3.82	4.25	10.24	chr1	4847557	4852183	BC037321	uc001alo.4	+	4626	192764	intergenic
chr1	5087260	5087446	1.14	2.67	2.7	6.83	chr1	4847557	4852183	BC037321	uc001alo.4	+	4626	235078	intergenic
chr1	5954976	5955201	2.29	4.2	3.86	7.17	chr1	5922869	6052533	NPHP4	uc001alq.2	-	129664	0	geneBody
chr1	6276456	6276551	3.43	2.29	2.7	6.83	chr1	6266188	6281359	RNF207	uc001amg.3	+	15171	0	geneBody
chr1	6308324	6308584	5.71	4.2	3.86	16.38	chr1	6307405	6321035	GPR153	uc001amp.2	-	13630	0	geneBody
chr1	6310122	6310396	6.29	6.11	6.56	14.33	chr1	6307405	6321035	GPR153	uc001amp.2	-	13630	0	geneBody
chr1	6318904	6319140	7.43	6.49	7.72	11.95	chr1	6307405	6321035	GPR153	uc001amp.2	-	13630	0	geneBody
chr1	6359597	6359661	0.29	1.53	1.16	5.12	chr1	6324331	6453826	ACOT7	uc001amt.3	-	129495	0	geneBody
chr1	6450210	6450341	2.86	4.2	5.02	7.85	chr1	6324331	6453826	ACOT7	uc001amt.3	-	129495	0	geneBody
chr1	6593164	6593283	0.57	3.44	3.47	7.85	chr1	6581406	6614658	NOL9	uc001ans.3	-	33252	0	geneBody
chr1	6755464	6755637	0.29	3.82	4.25	10.92	chr1	6694227	6761966	DNAJC11	uc001aof.2	-	67739	0	geneBody
chr1	7223427	7223548	0	3.44	3.09	5.12	chr1	6845383	7829766	CAMTA1	uc001aoi.3	+	984383	0	geneBody
chr1	7254103	7254160	0	1.91	2.32	3.75	chr1	6845383	7829766	CAMTA1	uc001aoi.3	+	984383	0	geneBody
chr1	7727236	7727447	3.71	1.53	1.16	8.87	chr1	6845383	7829766	CAMTA1	uc001aoi.3	+	984383	0	geneBody
chr1	7758381	7758506	1.14	0.76	0.77	5.12	chr1	6845383	7829766	CAMTA1	uc001aoi.3	+	984383	0	geneBody
chr1	7887510	7887703	3.14	3.44	3.47	7.17	chr1	7844713	7905237	PER3	uc001aoo.3	+	60524	0	geneBody
chr1	7999223	7999509	4.86	4.2	3.86	9.22	chr1	7975930	8003225	TNFRSF9	uc001aot.3	-	27295	0	geneBody
chr1	8210050	8210222	2.57	2.29	2.32	7.85	chr1	8071778	8086393	ERRFI1	uc001aoz.3	-	14615	-123658	intergenic
chr1	8245743	8245906	0.29	3.44	4.25	8.19	chr1	8384389	8404227	SLC45A1	uc001apb.3	+	19838	-138484	intergenic
chr1	8626977	8627085	1.71	3.05	3.09	6.83	chr1	8412463	8877699	RERE	uc001ape.3	-	465236	0	geneBody
chr1	8859082	8859200	1.71	2.29	2.32	5.8	chr1	8412463	8877699	RERE	uc001ape.3	-	465236	0	geneBody
chr1	8908470	8908552	1.43	1.91	1.93	4.78	chr1	8921058	8939151	ENO1	uc001apj.2	-	18093	12507	intergenic
chr1	8965150	8965219	1.14	3.44	2.7	4.44	chr1	8938893	8939943	ENO1-AS1	uc021oft.1	+	1050	25208	intergenic
chr1	9364439	9364635	4.29	2.29	2.7	11.6	chr1	9352940	9429590	SPSB1	uc010oae.2	+	76650	0	geneBody
chr1	9903001	9903152	4.86	3.82	4.25	8.53	chr1	9908333	9970316	CTNNBIP1	uc001aqk.1	-	61983	5182	intergenic
chr1	9921531	9921666	2.29	6.11	5.41	10.92	chr1	9908333	9970316	CTNNBIP1	uc001aqk.1	-	61983	0	geneBody
chr1	9933815	9933918	2.57	2.67	3.09	6.83	chr1	9908333	9970316	CTNNBIP1	uc001aqk.1	-	61983	0	geneBody
chr1	10214004	10214250	2.29	4.96	4.63	9.9	chr1	10093040	10241296	UBE4B	uc001aqs.4	+	148256	0	geneBody
chr1	10217608	10217728	2.29	3.05	2.32	7.17	chr1	10093040	10241296	UBE4B	uc001aqs.4	+	148256	0	geneBody
chr1	10279336	10279505	2.29	3.44	3.86	7.17	chr1	10270763	10441661	KIF1B	uc001aqw.4	+	170898	0	geneBody
chr1	10314711	10314796	0.29	3.44	3.86	6.48	chr1	10270763	10441661	KIF1B	uc001aqw.4	+	170898	0	geneBody
chr1	10624974	10625150	2.57	3.44	2.7	7.85	chr1	10535002	10690815	PEX14	uc001arn.3	+	155813	0	geneBody
chr1	10693623	10693785	3.43	3.82	3.09	8.53	chr1	10535002	10690815	PEX14	uc001arn.3	+	155813	2809	intergenic
chr1	10781524	10781694	2.57	3.05	2.32	8.19	chr1	10696665	10856733	CASZ1	uc001aro.4	-	160068	0	geneBody
chr1	10819608	10819799	3.71	4.58	3.47	9.56	chr1	10696665	10856733	CASZ1	uc001aro.4	-	160068	0	geneBody
chr1	10876848	10876901	1.14	1.53	1.16	4.1	chr1	10696665	10856733	CASZ1	uc001aro.4	-	160068	-20116	intergenic
chr1	10931348	10931632	5.71	4.96	4.25	10.92	chr1	10696665	10856733	CASZ1	uc001aro.4	-	160068	-74616	intergenic
chr1	10974055	10974116	1.71	2.29	2.7	4.44	chr1	11006529	11042094	C1orf127	uc010oao.2	-	35565	32414	intergenic
chr1	11842891	11843148	5.43	3.82	3.47	9.56	chr1	11832138	11849642	C1orf167	uc001asz.3	+	17504	0	geneBody
chr1	12014468	12014578	2.86	3.05	2.32	6.83	chr1	11994723	12035599	PLOD1	uc001atm.3	+	40876	0	geneBody
chr1	12070945	12071033	2.29	2.29	2.7	5.8	chr1	12040237	12073572	MFN2	uc001atn.4	+	33335	0	geneBody
chr1	12156574	12156696	2.57	2.67	2.32	7.17	chr1	12123433	12204264	TNFRSF8	uc001atq.3	+	80831	0	geneBody
chr1	12161652	12161797	2.29	3.05	2.32	7.51	chr1	12123433	12204264	TNFRSF8	uc001atq.3	+	80831	0	geneBody
chr1	12270509	12270704	2.57	5.73	4.63	8.87	chr1	12227059	12269277	TNFRSF1B	uc001att.3	+	42218	1233	intergenic
chr1	12316342	12316451	2.86	2.29	2.7	5.8	chr1	12290112	12572098	VPS13D	uc001atv.3	+	281986	0	geneBody
chr1	12567849	12568034	3.43	5.34	4.63	7.17	chr1	12290112	12572098	VPS13D	uc001atv.3	+	281986	0	geneBody
chr1	12576885	12576990	0.57	3.44	3.09	6.83	chr1	12290112	12572098	VPS13D	uc001atv.3	+	281986	4788	intergenic
chr1	12612187	12612279	2.29	4.2	3.47	5.46	chr1	12627938	12677820	DHRS3	uc001auc.3	-	49882	15660	intergenic
chr1	13019180	13019256	0.86	3.05	2.7	4.44	chr1	12998301	13117751	PRAMEF5	uc001aur.2	-	119450	0	geneBody
chr1	13847618	13848063	4.86	7.25	8.11	14.68	chr1	13801444	13840242	LRRC38	uc001avb.3	-	38798	-7377	intergenic
chr1	13854492	13854641	2.29	3.82	3.47	8.53	chr1	13801444	13840242	LRRC38	uc001avb.3	-	38798	-14251	intergenic
chr1	13980920	13981049	2.57	3.82	3.09	7.85	chr1	13910251	13944452	PDPN	uc001avc.3	+	34201	36469	intergenic
chr1	14025171	14026145	11.14	11.83	14.67	22.53	chr1	14026734	14151574	PRDM2	uc001avg.3	+	124840	-590	TSS
chr1	14088321	14088598	0.86	3.82	3.86	8.53	chr1	14026734	14151574	PRDM2	uc001avg.3	+	124840	0	geneBody
chr1	14156680	14156866	2.86	3.44	3.47	6.48	chr1	14026734	14151574	PRDM2	uc001avg.3	+	124840	5107	intergenic
chr1	14259173	14259264	0	2.67	2.32	3.75	chr1	14026734	14151574	PRDM2	uc001avg.3	+	124840	107600	intergenic
chr1	14284769	14284968	1.43	3.82	4.25	6.48	chr1	14026734	14151574	PRDM2	uc001avg.3	+	124840	133196	intergenic
chr1	14955737	14955880	1.14	2.67	2.32	5.46	chr1	14925212	15444544	KAZN	uc001avm.4	+	519332	0	geneBody
chr1	15375299	15375684	8.29	6.11	5.02	16.72	chr1	14925212	15444544	KAZN	uc001avm.4	+	519332	0	geneBody
chr1	15534506	15534625	1.43	2.29	2.7	6.83	chr1	15479027	15546974	TMEM51	uc001avw.4	+	67947	0	geneBody
chr1	15559118	15559340	2.29	4.96	4.63	10.24	chr1	15479027	15546974	TMEM51	uc001avw.4	+	67947	12145	intergenic
chr1	15777034	15777186	0.86	3.44	2.7	8.19	chr1	15764937	15773153	CTRC	uc001awi.1	+	8216	3882	intergenic
chr1	15914408	15914537	1.43	3.44	3.47	6.48	chr1	15898193	15911605	AGMAT	uc001awv.2	-	13412	-2804	intergenic
chr1	16997268	16997345	5.14	3.44	4.25	7.17	chr1	16972068	16976915	MST1P2	uc010och.2	+	4847	20354	intergenic
chr1	17121210	17121383	6.29	6.11	6.95	11.95	chr1	17066767	17267729	CROCC	uc009voy.1	+	200962	0	geneBody
chr1	17186190	17186496	8	11.07	10.81	21.16	chr1	17066767	17267729	CROCC	uc009voy.1	+	200962	0	geneBody
chr1	17189035	17189147	2.86	3.05	2.32	8.87	chr1	17066767	17267729	CROCC	uc009voy.1	+	200962	0	geneBody
chr1	17274559	17274925	8	10.31	8.88	17.41	chr1	17066767	17267729	CROCC	uc009voy.1	+	200962	6831	intergenic
chr1	17320972	17321092	2.57	4.58	3.47	9.22	chr1	17312452	17338423	ATP13A2	uc001baa.2	-	25971	0	geneBody
chr1	17490067	17490150	1.43	2.29	2.32	5.46	chr1	17531620	17572501	PADI1	uc001bah.1	+	40881	-41471	intergenic
chr1	17718201	17718340	3.14	4.58	5.02	8.19	chr1	17698740	17728195	PADI6	uc001bak.1	+	29455	0	geneBody
chr1	17733419	17733497	0.57	0	0	6.48	chr1	17733250	17766250	RCC2	uc001bam.3	-	33000	0	TES
chr1	18073859	18074138	4.86	5.73	6.18	9.56	chr1	18081807	18153558	ACTL8	uc001bat.3	+	71751	-7670	intergenic
chr1	18499490	18499571	0.57	2.67	2.32	3.75	chr1	18434239	18704977	IGSF21	uc001bau.2	+	270738	0	geneBody
chr1	18790869	18791106	2.29	1.53	1.54	7.85	chr1	18807423	18812480	KLHDC7A	uc001bax.3	+	5057	-16318	intergenic
chr1	18883445	18883606	2.29	3.05	2.32	6.48	chr1	18807423	18812480	KLHDC7A	uc001bax.3	+	5057	70966	intergenic
chr1	19068681	19068848	2.86	4.2	4.25	6.83	chr1	18957499	19075360	PAX7	uc010oct.2	+	117861	0	geneBody
chr1	19127967	19128074	2.86	3.05	2.7	6.48	chr1	19166092	19186155	TAS1R2	uc001bba.1	-	20063	38019	intergenic
chr1	19202793	19203000	3.14	4.58	3.86	10.58	chr1	19197923	19229293	ALDH4A1	uc001bbb.3	-	31370	0	geneBody
chr1	19203342	19203492	2	3.05	3.09	7.17	chr1	19197923	19229293	ALDH4A1	uc001bbb.3	-	31370	0	geneBody
chr1	19208508	19209112	12	11.45	9.65	20.14	chr1	19197923	19229293	ALDH4A1	uc001bbb.3	-	31370	0	geneBody
chr1	19223310	19223437	1.71	3.05	2.7	5.46	chr1	19197923	19229293	ALDH4A1	uc001bbb.3	-	31370	0	geneBody
chr1	19235025	19235187	2.29	3.44	2.7	7.85	chr1	19230773	19282826	IFFO2	uc001bbd.2	-	52053	0	geneBody
chr1	19395721	19396220	6	8.4	7.34	16.38	chr1	19398603	19402005	AX747516	uc001bbe.1	-	3402	2384	intergenic
chr1	19415334	19415472	3.71	4.58	4.25	7.85	chr1	19400999	19536746	UBR4	uc001bbi.3	-	135747	0	geneBody
chr1	19599881	19600225	5.14	5.34	5.79	10.92	chr1	19592475	19600568	AKR7L	uc021ohn.1	-	8093	0	TSS
chr1	19613012	19613125	1.71	2.29	2.7	6.48	chr1	19609056	19615280	AKR7A3	uc001bbv.1	-	6224	0	geneBody
chr1	19626440	19626620	1.43	3.82	4.25	8.19	chr1	19629201	19638640	AKR7A2	uc001bbw.3	-	9439	2582	intergenic
chr1	19666188	19666327	2.29	4.58	3.47	6.14	chr1	19665266	19812066	CAPZB	uc021ohr.1	-	146800	0	geneBody
chr1	19670377	19670574	3.43	3.82	3.86	8.19	chr1	19665266	19812066	CAPZB	uc021ohr.1	-	146800	0	geneBody
chr1	19714327	19714481	3.14	3.44	3.09	7.17	chr1	19665266	19812066	CAPZB	uc021ohr.1	-	146800	0	geneBody
chr1	19730526	19730814	3.43	4.96	4.63	10.24	chr1	19665266	19812066	CAPZB	uc021ohr.1	-	146800	0	geneBody
chr1	19767606	19767805	4.86	4.2	3.47	8.53	chr1	19665266	19812066	CAPZB	uc021ohr.1	-	146800	0	geneBody
chr1	19791017	19791216	1.71	5.73	5.79	9.56	chr1	19665266	19812066	CAPZB	uc021ohr.1	-	146800	0	geneBody
chr1	19863742	19864097	4.57	10.31	8.49	13.31	chr1	19665266	19812066	CAPZB	uc021ohr.1	-	146800	-51677	intergenic
chr1	19934742	19934938	5.43	4.58	4.63	7.17	chr1	19934300	19935138	RPS14P3	uc021ohx.2	+	838	0	TSS
chr1	19934742	19934938	5.43	4.58	4.63	7.17	chr1	19923470	19956315	MINOS1	uc021ohu.1	+	32845	0	geneBody
chr1	19934742	19934938	5.43	4.58	4.63	7.17	chr1	19923470	19984949	MINOS1-NBL1	uc021ohw.1	+	61479	0	geneBody
chr1	20027793	20027992	2.29	3.82	3.86	8.19	chr1	20008705	20126410	TMCO4	uc001bcn.3	-	117705	0	geneBody
chr1	20080094	20080278	1.14	3.05	2.32	7.17	chr1	20008705	20126410	TMCO4	uc001bcn.3	-	117705	0	geneBody
chr1	20101555	20101721	2.57	4.2	3.47	6.14	chr1	20008705	20126410	TMCO4	uc001bcn.3	-	117705	0	geneBody
chr1	20103265	20103438	3.43	6.49	5.02	7.85	chr1	20008705	20126410	TMCO4	uc001bcn.3	-	117705	0	geneBody
chr1	20115393	20115472	1.71	1.53	1.54	4.44	chr1	20008705	20126410	TMCO4	uc001bcn.3	-	117705	0	geneBody
chr1	20149947	20150373	5.14	7.25	5.79	11.95	chr1	20140521	20141771	RNF186	uc001bcr.3	-	1250	-8177	intergenic
chr1	20190107	20190190	1.71	1.91	1.93	4.44	chr1	20208887	20239437	OTUD3	uc001bcs.4	+	30550	-18698	intergenic
chr1	20431385	20431530	1.14	1.91	1.93	5.8	chr1	20439142	20446059	PLA2G2D	uc001bcz.4	-	6917	7613	intergenic
chr1	20590442	20590716	3.71	4.58	4.63	8.53	chr1	20617411	20681387	VWA5B1	uc009vps.2	+	63976	-26696	intergenic
chr1	20781983	20782036	0.57	2.29	1.93	4.1	chr1	20686293	20755287	LOC339505	uc001bdf.2	-	68994	-26697	intergenic
chr1	20906421	20906782	4.86	4.96	5.02	11.95	chr1	20915443	20945400	CDA	uc001bdk.3	+	29957	-8662	intergenic
chr1	20997663	20997909	4.57	5.34	5.79	9.22	chr1	20990506	21044317	KIF17	uc001bds.4	-	53811	0	geneBody
chr1	21006884	21007069	2.57	3.82	3.09	8.53	chr1	20990506	21044317	KIF17	uc001bds.4	-	53811	0	geneBody
chr1	21027582	21027683	1.71	2.67	3.09	5.8	chr1	20990506	21044317	KIF17	uc001bds.4	-	53811	0	geneBody
chr1	21095927	21096028	1.14	2.67	3.09	5.46	chr1	21069170	21113799	HP1BP3	uc010odh.1	-	44629	0	geneBody
chr1	21404334	21404421	1.43	3.05	2.7	4.78	chr1	21132784	21503381	EIF4G3	uc001bef.3	-	370597	0	geneBody
chr1	21462520	21462577	1.14	2.29	2.7	4.1	chr1	21132784	21503381	EIF4G3	uc001bef.3	-	370597	0	geneBody
chr1	21553328	21553520	3.43	4.2	5.02	8.19	chr1	21543739	21672034	ECE1	uc001bem.2	-	128295	0	geneBody
chr1	21632859	21633043	3.43	4.58	5.41	8.19	chr1	21543739	21672034	ECE1	uc001bem.2	-	128295	0	geneBody
chr1	21819999	21820209	1.14	6.11	4.63	10.58	chr1	21766582	21811393	NBPF3	uc001bes.4	+	44811	8607	intergenic
chr1	21848691	21848858	2.86	3.44	3.86	7.51	chr1	21835857	21904905	ALPL	uc001bet.3	+	69048	0	geneBody
chr1	21858915	21858995	1.43	1.91	2.32	4.78	chr1	21835857	21904905	ALPL	uc001bet.3	+	69048	0	geneBody
chr1	21963132	21963222	0.57	1.91	1.54	5.46	chr1	21922707	21995856	RAP1GAP	uc001bey.3	-	73149	0	geneBody
chr1	21997119	21997215	1.43	3.05	2.32	6.14	chr1	21922707	21995856	RAP1GAP	uc001bey.3	-	73149	-1264	intergenic
chr1	22105421	22105572	3.14	1.53	1.54	6.83	chr1	22004791	22109688	USP48	uc001bfb.3	-	104897	0	geneBody
chr1	22132339	22132487	2.57	3.82	4.63	7.17	chr1	22138757	22151714	LDLRAD2	uc001bfg.1	+	12957	-6271	intergenic
chr1	22145750	22145824	1.14	3.05	2.7	5.12	chr1	22138757	22151714	LDLRAD2	uc001bfg.1	+	12957	0	geneBody
chr1	22214403	22214633	5.14	6.49	5.41	9.9	chr1	22148736	22263750	HSPG2	uc001bfj.3	-	115014	0	geneBody
chr1	22338354	22338570	3.14	4.96	5.41	9.56	chr1	22328148	22339035	CELA3A	uc001bfl.3	+	10887	0	TES
chr1	22378596	22378799	4	4.2	5.02	9.22	chr1	22379119	22419436	CDC42	uc001bfq.3	+	40317	-321	TSS
chr1	22449083	22449320	5.14	6.11	5.79	10.24	chr1	22443797	22470385	WNT4	uc010odt.2	-	26588	0	geneBody
chr1	22595691	22595893	4.57	4.58	4.63	8.53	chr1	22443797	22470385	WNT4	uc010odt.2	-	26588	-125307	intergenic
chr1	22773032	22773091	0.57	1.15	1.16	4.44	chr1	22778343	22857650	ZBTB40	uc001bft.2	+	79307	-5253	intergenic
chr1	22834191	22834402	4.57	4.96	5.02	9.22	chr1	22778343	22857650	ZBTB40	uc001bft.2	+	79307	0	geneBody
chr1	22906788	22906896	2	3.82	3.86	5.8	chr1	22890003	22930087	EPHA8	uc001bfx.1	+	40084	0	geneBody
chr1	23032820	23033051	4	3.82	4.63	14.68	chr1	23037330	23241823	EPHB2	uc001bge.3	+	204493	-4280	intergenic
chr1	23059099	23059227	1.71	3.44	2.7	7.51	chr1	23037330	23241823	EPHB2	uc001bge.3	+	204493	0	geneBody
chr1	23926212	23926591	4.86	6.87	5.41	15.7	chr1	23907984	23967056	MDS2	uc001bhi.3	+	59072	0	geneBody
chr1	24142062	24142163	1.43	1.91	2.32	5.46	chr1	24128366	24165110	HMGCL	uc001bic.3	-	36744	0	geneBody
chr1	24181756	24181935	1.71	3.82	4.63	8.53	chr1	24171571	24194859	FUCA1	uc001bie.3	-	23288	0	geneBody
chr1	24206841	24207013	2.29	3.82	4.25	8.53	chr1	24200459	24239817	CNR2	uc001bif.3	-	39358	0	geneBody
chr1	24228337	24228524	2.57	2.67	2.32	7.51	chr1	24200459	24239817	CNR2	uc001bif.3	-	39358	0	geneBody
chr1	24395182	24395398	4.86	4.96	5.41	9.56	chr1	24382530	24438665	MYOM3	uc001bin.4	-	56135	0	geneBody
chr1	24733995	24734151	2.57	2.29	1.93	6.14	chr1	24683488	24741587	STPG1	uc001bjd.3	-	58099	0	geneBody
chr1	24783404	24783603	3.14	4.2	4.25	8.19	chr1	24742244	24799473	NIPAL3	uc001bjh.3	+	57229	0	geneBody
chr1	24869969	24870166	4.29	4.2	3.86	7.85	chr1	24828840	24863510	RCAN3	uc021ojc.1	+	34670	6460	intergenic
chr1	24918790	24918931	1.71	3.44	3.09	6.48	chr1	24882566	24935818	NCMAP	uc001bjk.2	+	53252	0	geneBody
chr1	25052461	25052572	2.57	2.67	2.7	6.48	chr1	25071759	25170815	CLIC4	uc001bjo.2	+	99056	-19188	intergenic
chr1	25329616	25329817	4.86	4.96	5.41	10.92	chr1	25304274	25304501	U3	uc022aan.1	+	227	25116	intergenic
chr1	25403207	25403298	0.57	2.29	2.32	4.78	chr1	25304274	25304501	U3	uc022aan.1	+	227	98707	intergenic
chr1	25468213	25468346	2.29	3.82	3.09	7.17	chr1	25548766	25559013	SYF2	uc001bjt.1	-	10247	80421	intergenic
chr1	25691055	25691118	0.86	0	0	4.78	chr1	25688739	25756683	RHCE	uc001bkj.3	-	67944	0	geneBody
chr1	25844071	25844322	5.14	2.67	2.7	11.26	chr1	25757387	25826698	TMEM57	uc001bkk.3	+	69311	17374	intergenic
chr1	25982774	25982962	2.29	3.44	3.09	9.22	chr1	25943958	26111258	MAN1C1	uc001bkm.2	+	167300	0	geneBody
chr1	26108394	26108499	0.86	3.05	3.47	7.17	chr1	25943958	26111258	MAN1C1	uc001bkm.2	+	167300	0	geneBody
chr1	26191451	26191624	1.43	5.34	5.02	8.87	chr1	26187974	26197744	PAQR7	uc001bkx.3	-	9770	0	geneBody
chr1	26235809	26235926	2.57	3.44	4.25	6.48	chr1	26210676	26232993	STMN1	uc010oev.2	-	22317	-2817	intergenic
chr1	26265816	26265894	2	1.91	1.54	5.12	chr1	26286257	26324648	PAFAH2	uc001bld.4	-	38391	20364	intergenic
chr1	26826230	26826400	1.14	3.44	2.7	10.24	chr1	26798901	26803133	HMGN2	uc001bmp.4	+	4232	23098	intergenic
chr1	26908463	26908526	1.71	3.05	2.32	4.44	chr1	26856248	26901520	RPS6KA1	uc001bmr.1	+	45272	6944	intergenic
chr1	27085876	27086003	1.14	3.44	3.09	6.48	chr1	27022521	27108601	ARID1A	uc001bmu.1	+	86080	0	geneBody
chr1	27170036	27170138	2	1.91	2.32	6.14	chr1	27153200	27182211	ZDHHC18	uc001bnb.3	+	29011	0	geneBody
chr1	27170036	27170138	2	1.91	2.32	6.14	chr1	27145536	27392034	BC016143	uc021ojq.1	+	246498	0	geneBody
chr1	27306131	27306218	0.86	1.91	2.32	5.12	chr1	27145536	27392034	BC016143	uc021ojq.1	+	246498	0	geneBody
chr1	27352967	27353019	1.43	1.91	2.32	4.44	chr1	27145536	27392034	BC016143	uc021ojq.1	+	246498	0	geneBody
chr1	27427580	27427811	4.86	3.05	3.47	11.6	chr1	27425299	27481621	SLC9A1	uc001bnm.4	-	56322	0	geneBody
chr1	27540407	27540560	1.71	3.05	3.47	8.87	chr1	27533765	27533868	DL490887	uc021ojs.1	+	103	6540	intergenic
chr1	27636190	27636327	2.57	1.91	1.93	7.85	chr1	27561006	27635124	WDTC1	uc009vst.3	+	74118	1067	intergenic
chr1	27651955	27652009	0.86	2.29	2.32	5.12	chr1	27650364	27653016	LOC644961	uc021oju.1	+	2652	0	geneBody
chr1	27651955	27652009	0.86	2.29	2.32	5.12	chr1	27648635	27662891	TMEM222	uc021ojt.1	+	14256	0	geneBody
chr1	27785143	27785288	2.86	2.67	2.7	6.48	chr1	27730733	27816678	WASF2	uc001bof.2	-	85945	0	geneBody
chr1	28559981	28560035	0	0.76	0.77	4.1	chr1	28526789	28559542	DNAJC8	uc001bpn.3	-	32753	-440	TSS
chr1	28570949	28571102	4	3.44	4.25	7.17	chr1	28567542	28567564	JA611241	uc021okb.1	+	22	3386	intergenic
chr1	28639282	28639374	0.86	2.67	2.32	5.46	chr1	28655512	28662478	MED18	uc001bpt.4	+	6966	-16139	intergenic
chr1	28959623	28959713	1.43	2.29	2.7	6.14	chr1	28929608	28969604	TAF12	uc001bqx.3	-	39996	0	geneBody
chr1	28999730	28999852	3.14	3.05	2.7	4.78	chr1	28995239	29042115	GMEB1	uc001bqz.3	+	46876	0	geneBody
chr1	29102556	29102641	1.14	2.29	2.32	4.1	chr1	29063132	29096287	YTHDF2	uc021okf.1	+	33155	6270	intergenic
chr1	29204406	29204605	2.86	4.2	3.47	7.51	chr1	29213602	29446558	EPB41	uc001brm.2	+	232956	-8998	intergenic
chr1	29228378	29228555	2.29	3.82	4.25	7.17	chr1	29213602	29446558	EPB41	uc001brm.2	+	232956	0	geneBody
chr1	29374837	29375019	2	4.96	4.25	6.48	chr1	29213602	29446558	EPB41	uc001brm.2	+	232956	0	geneBody
chr1	29452024	29452303	2.86	5.34	6.18	10.24	chr1	29445936	29450421	TMEM200B	uc001brn.2	-	4485	-1604	intergenic
chr1	29525359	29525618	2.29	7.25	6.56	10.24	chr1	29519384	29557454	MECR	uc001brp.1	-	38070	0	geneBody
chr1	29712430	29712537	2	3.44	2.7	6.48	chr1	29563027	29653325	PTPRU	uc001bru.3	+	90298	59106	intergenic
chr1	29841092	29841177	0.86	1.91	1.93	3.75	chr1	29563027	29653325	PTPRU	uc001bru.3	+	90298	187768	intergenic
chr1	30075978	30076141	1.71	2.29	2.32	4.1	chr1	30486798	30510456	BC042538	uc001bry.3	-	23658	410658	intergenic
chr1	30689314	30690022	24.29	14.89	18.15	30.38	chr1	30486798	30510456	BC042538	uc001bry.3	-	23658	-178859	intergenic
chr1	30947966	30948168	0.86	3.82	3.86	6.14	chr1	31184123	31196432	MATN1	uc001brz.3	-	12309	235956	intergenic
chr1	31194164	31194442	5.71	4.96	5.41	11.26	chr1	31184123	31196432	MATN1	uc001brz.3	-	12309	0	geneBody
chr1	31194164	31194442	5.71	4.96	5.41	11.26	chr1	31191618	31199593	MATN1-AS1	uc001bsb.1	+	7975	0	geneBody
chr1	31269765	31270113	3.43	5.73	6.56	12.63	chr1	31205314	31230683	LAPTM5	uc001bsc.2	-	25369	-39083	intergenic
chr1	31319389	31319480	0.86	2.29	2.7	4.44	chr1	31342312	31381480	SDC3	uc001bse.2	-	39168	22833	intergenic
chr1	31341631	31341914	2.29	6.49	5.79	11.6	chr1	31342312	31381480	SDC3	uc001bse.2	-	39168	399	TES
chr1	31413998	31414097	0.57	2.67	3.09	5.46	chr1	31404352	31538763	PUM1	uc001bsk.1	-	134411	0	geneBody
chr1	31456440	31456609	0.86	2.29	2.7	6.14	chr1	31404352	31538763	PUM1	uc001bsk.1	-	134411	0	geneBody
chr1	31524251	31524338	2	2.29	2.32	4.78	chr1	31404352	31538763	PUM1	uc001bsk.1	-	134411	0	geneBody
chr1	31561822	31562023	2.86	5.34	5.41	9.22	chr1	31404352	31538763	PUM1	uc001bsk.1	-	134411	-23060	intergenic
chr1	31699020	31699182	1.14	3.44	3.47	6.48	chr1	31652591	31712734	NKAIN1	uc010ogd.2	-	60143	0	geneBody
chr1	31763589	31763762	1.43	4.2	4.25	7.17	chr1	31732414	31769644	SNRNP40	uc001bso.3	-	37230	0	geneBody
chr1	31764916	31764989	1.43	2.67	2.32	4.1	chr1	31732414	31769644	SNRNP40	uc001bso.3	-	37230	0	geneBody
chr1	31921265	31921431	2.29	4.2	4.63	7.51	chr1	31882411	31907527	SERINC2	uc021okm.1	+	25116	13739	intergenic
chr1	31987408	31987837	7.71	5.73	5.79	15.36	chr1	31984035	31989846	LOC284551	uc001bsy.1	+	5811	0	geneBody
chr1	32221526	32221824	6.86	10.31	8.11	13.99	chr1	32192717	32229648	BAI2	uc001btn.3	-	36931	0	geneBody
chr1	32289758	32289817	0.57	1.91	1.54	4.78	chr1	32256024	32281580	SPOCD1	uc001bts.1	-	25556	-8179	intergenic
chr1	32700044	32700217	4	3.05	3.09	9.22	chr1	32697260	32707311	MTMR9LP	uc010ohb.2	-	10051	0	geneBody
chr1	32888049	32888212	4.29	3.82	4.25	7.51	chr1	32830704	32860062	BSDC1	uc001bvh.4	-	29358	-27988	intergenic
chr1	32930009	32930089	0.57	1.53	1.54	5.12	chr1	32930657	32953459	ZBTB8B	uc001bvl.4	+	22802	-569	TSS
chr1	32930009	32930089	0.57	1.53	1.54	5.12	chr1	32930657	33071542	ZBTB8A	uc001bvk.3	+	140885	-569	TSS
chr1	33080790	33080974	2	3.44	2.7	8.19	chr1	33065772	33116185	ZBTB8OS	uc001bvo.1	-	50413	0	geneBody
chr1	33210492	33210607	2.57	1.91	2.32	5.8	chr1	33207511	33240571	KIAA1522	uc001bvu.1	+	33060	0	geneBody
chr1	33250745	33250935	4	3.44	3.47	8.53	chr1	33240839	33283633	YARS	uc001bvy.1	-	42794	0	geneBody
chr1	33258103	33258405	5.14	3.44	2.7	13.99	chr1	33240839	33283633	YARS	uc001bvy.1	-	42794	0	geneBody
chr1	33391538	33391620	1.71	1.53	1.54	4.1	chr1	33402049	33430286	RNF19B	uc001bwm.4	-	28237	10430	intergenic
chr1	33471619	33471728	2.57	4.2	3.86	5.8	chr1	33452675	33498070	BC036308	uc001bwn.3	+	45395	0	geneBody
chr1	33506039	33506292	6	5.73	5.79	12.97	chr1	33473540	33502512	AK2	uc001bwq.2	-	28972	-3528	intergenic
chr1	33525409	33525461	2.29	2.29	2.7	4.1	chr1	33546713	33586131	ADC	uc001bwt.1	+	39418	-21253	intergenic
chr1	33551129	33551322	3.43	3.44	3.47	7.85	chr1	33546713	33586131	ADC	uc001bwt.1	+	39418	0	geneBody
chr1	33555971	33556143	1.71	4.2	4.25	7.17	chr1	33546713	33586131	ADC	uc001bwt.1	+	39418	0	geneBody
chr1	33626582	33626774	0.86	3.82	4.25	7.85	chr1	33611002	33647671	TRIM62	uc001bxb.3	-	36669	0	geneBody
chr1	33696875	33697030	2.29	4.58	3.47	5.46	chr1	33722173	33766320	ZNF362	uc001bxc.1	+	44147	-25144	intergenic
chr1	33698082	33698232	1.43	2.29	2.7	7.17	chr1	33722173	33766320	ZNF362	uc001bxc.1	+	44147	-23942	intergenic
chr1	33757844	33758035	1.71	2.67	3.09	7.85	chr1	33722173	33766320	ZNF362	uc001bxc.1	+	44147	0	geneBody
chr1	33788551	33789008	6.29	6.49	6.95	16.04	chr1	33789223	33896216	PHC2	uc009vuh.1	-	106993	216	TES
chr1	34993235	34993437	1.43	3.82	3.86	5.8	chr1	35220647	35224113	GJB5	uc001bxu.4	+	3466	-227211	intergenic
chr1	35494311	35494496	2.86	3.82	3.86	7.17	chr1	35449367	35497291	ZMYM6	uc001byf.1	-	47924	0	geneBody
chr1	35500066	35500149	0.86	2.29	2.7	4.1	chr1	35449367	35497291	ZMYM6	uc001byf.1	-	47924	-2776	intergenic
chr1	35511292	35511363	1.71	1.91	1.54	4.1	chr1	35449367	35497291	ZMYM6	uc001byf.1	-	47924	-14002	intergenic
chr1	35642138	35642209	1.43	2.67	2.7	4.1	chr1	35641980	35646083	AL831889	uc001byq.3	-	4103	0	TES
chr1	35642138	35642209	1.43	2.67	2.7	4.1	chr1	35641980	35646083	BX537811	uc001byp.3	-	4103	0	TES
chr1	35646748	35646907	3.14	3.05	2.7	6.14	chr1	35641980	35646083	AL831889	uc001byq.3	-	4103	-666	TSS
chr1	35646748	35646907	3.14	3.05	2.7	6.14	chr1	35641980	35646083	BX537811	uc001byp.3	-	4103	-666	TSS
chr1	35755637	35755786	3.14	2.29	2.32	6.48	chr1	35734567	35887545	ZMYM4	uc001byt.3	+	152978	0	geneBody
chr1	35769768	35769945	1.14	3.82	3.86	6.48	chr1	35734567	35887545	ZMYM4	uc001byt.3	+	152978	0	geneBody
chr1	35948241	35948372	1.14	1.91	2.32	5.8	chr1	35899090	36023037	KIAA0319L	uc001byx.3	-	123947	0	geneBody
chr1	36021591	36021671	0.86	2.67	2.7	4.78	chr1	35899090	36023037	KIAA0319L	uc001byx.3	-	123947	0	geneBody
chr1	36060232	36060291	0.57	2.67	2.32	4.44	chr1	36035412	36107445	PSMB2	uc001bzd.2	-	72033	0	geneBody
chr1	36060232	36060291	0.57	2.67	2.32	4.44	chr1	36038970	36060927	TFAP2E	uc010ohy.2	+	21957	0	geneBody
chr1	36135228	36135417	4	5.34	4.63	7.17	chr1	36035412	36107445	PSMB2	uc001bzd.2	-	72033	-27784	intergenic
chr1	36364785	36364866	2.29	2.29	1.93	5.12	chr1	36335408	36389899	AGO1	uc001bzk.3	+	54491	0	geneBody
chr1	36455925	36456102	1.14	2.67	3.09	7.17	chr1	36396682	36522063	AGO3	uc001bzp.3	+	125381	0	geneBody
chr1	36491402	36491463	0.57	2.29	2.32	4.1	chr1	36396682	36522063	AGO3	uc001bzp.3	+	125381	0	geneBody
chr1	36502479	36502587	1.43	3.44	3.86	6.14	chr1	36396682	36522063	AGO3	uc001bzp.3	+	125381	0	geneBody
chr1	36544458	36544711	4.86	5.73	5.79	11.6	chr1	36549675	36553876	TEKT2	uc001bzr.3	+	4201	-4965	intergenic
chr1	36546855	36546914	0	1.53	1.54	4.78	chr1	36549675	36553876	TEKT2	uc001bzr.3	+	4201	-2762	intergenic
chr1	36559082	36559243	3.14	4.58	4.25	7.51	chr1	36554452	36559533	ADPRHL2	uc001bzt.3	+	5081	0	TES
chr1	36657823	36658239	8.86	8.4	7.72	13.31	chr1	36621802	36646441	MAP7D1	uc001bzz.3	+	24639	11383	intergenic
chr1	36778335	36778471	2.57	2.67	2.32	6.14	chr1	36772707	36790484	SH3D21	uc010oic.1	+	17777	0	geneBody
chr1	36783095	36783453	7.14	7.63	6.18	15.02	chr1	36772707	36790484	SH3D21	uc010oic.1	+	17777	0	geneBody
chr1	36799077	36799258	2.57	4.58	5.02	8.53	chr1	36805224	36851485	STK40	uc001cak.1	-	46261	5967	intergenic
chr1	36805423	36805608	3.14	2.67	3.09	7.51	chr1	36805224	36851485	STK40	uc001cak.1	-	46261	0	TES
chr1	36904511	36904654	2.29	1.91	1.93	5.8	chr1	36883506	36916086	OSCP1	uc001caq.3	-	32580	0	geneBody
chr1	36941259	36941522	4.57	4.96	4.25	10.92	chr1	36931643	36948915	CSF3R	uc001cav.2	-	17272	0	geneBody
chr1	37228751	37229267	7.71	5.34	6.18	17.41	chr1	37261127	37499844	GRIK3	uc001caz.2	-	238717	31861	intergenic
chr1	37499331	37499669	2.86	5.73	5.79	9.9	chr1	37261127	37499844	GRIK3	uc001caz.2	-	238717	0	TSS
chr1	37932294	37932901	5.43	11.07	11.2	17.75	chr1	37920479	37940044	LOC728431	uc021olm.1	-	19565	0	geneBody
chr1	38046201	38046439	2	4.96	4.63	9.22	chr1	38032412	38061586	GNL2	uc001cbk.3	-	29174	0	geneBody
chr1	38050183	38050550	3.71	5.73	5.41	9.9	chr1	38032412	38061586	GNL2	uc001cbk.3	-	29174	0	geneBody
chr1	38073220	38073473	4.57	2.29	1.93	9.22	chr1	38076950	38100595	RSPO1	uc001cbl.2	-	23645	3478	intergenic
chr1	38092791	38092991	2.86	4.2	3.86	8.87	chr1	38076950	38100595	RSPO1	uc001cbl.2	-	23645	0	geneBody
chr1	38133034	38133148	1.43	3.82	3.09	5.46	chr1	38147241	38156192	C1orf109	uc001cbp.3	-	8951	14094	intergenic
chr1	38186916	38187012	1.14	1.91	1.54	4.44	chr1	38181645	38230824	EPHA10	uc009vvi.3	-	49179	0	geneBody
chr1	38206209	38206428	2.57	6.87	6.18	10.58	chr1	38181645	38230824	EPHA10	uc009vvi.3	-	49179	0	geneBody
chr1	38295205	38295384	1.43	3.05	3.09	7.17	chr1	38275238	38325292	MTF1	uc001cce.1	-	50054	0	geneBody
chr1	38364566	38364798	3.14	4.58	4.63	9.9	chr1	38326368	38412729	INPP5B	uc001ccg.1	-	86361	0	geneBody
chr1	38483775	38483972	3.14	4.58	4.25	6.83	chr1	38478383	38490497	UTP11L	uc001ccn.4	+	12114	0	geneBody
chr1	38534621	38534750	2.29	3.44	3.86	6.48	chr1	38554902	38555001	MIR3659	uc021olo.1	+	99	-20153	intergenic
chr1	38990783	38990858	0.29	3.05	2.7	4.78	chr1	38674705	38680439	LOC339442	uc021olp.1	-	5734	-310345	intergenic
chr1	39253361	39253491	3.71	2.29	2.32	7.51	chr1	39303868	39340166	RRAGC	uc001ccr.3	-	36298	50378	intergenic
chr1	39335844	39336319	9.71	4.58	3.86	18.09	chr1	39328161	39339050	MYCBP	uc001ccs.3	-	10889	0	geneBody
chr1	39335844	39336319	9.71	4.58	3.86	18.09	chr1	39328161	39347298	GJA9-MYCBP	uc021olq.1	-	19137	0	geneBody
chr1	39335844	39336319	9.71	4.58	3.86	18.09	chr1	39303868	39340166	RRAGC	uc001ccr.3	-	36298	0	geneBody
chr1	39774351	39774523	5.14	4.58	3.86	9.56	chr1	39549838	39952810	MACF1	uc031pmc.1	+	402972	0	geneBody
chr1	42036309	42036417	6.29	8.78	8.49	13.99	chr1	41972035	42384496	HIVEP3	uc001cgz.4	-	412461	0	geneBody
chr1	42101941	42101992	2.57	5.34	5.41	9.22	chr1	41972035	42384496	HIVEP3	uc001cgz.4	-	412461	0	geneBody
chr1	42106821	42106965	8.86	8.4	8.11	15.7	chr1	41972035	42384496	HIVEP3	uc001cgz.4	-	412461	0	geneBody
chr1	42247716	42247905	10.57	12.21	11.58	19.8	chr1	41972035	42384496	HIVEP3	uc001cgz.4	-	412461	0	geneBody
chr1	42371641	42371947	15.14	17.56	15.44	31.74	chr1	41972035	42384496	HIVEP3	uc001cgz.4	-	412461	0	geneBody
chr1	42421759	42421831	5.43	6.87	5.79	10.24	chr1	41972035	42384496	HIVEP3	uc001cgz.4	-	412461	-37264	intergenic
chr1	42593464	42593637	13.43	16.41	13.13	20.14	chr1	42619091	42621495	GUCA2B	uc001chc.1	+	2404	-25455	intergenic
chr1	42767612	42767761	7.43	11.83	10.42	16.72	chr1	42642209	42801548	FOXJ3	uc001chg.3	-	159339	0	geneBody
chr1	42957454	42957609	8.86	10.31	8.88	17.41	chr1	42929024	43120335	CCDC30	uc001chm.2	+	191311	0	geneBody
chr1	42998470	42998522	5.71	6.11	6.56	9.9	chr1	42929024	43120335	CCDC30	uc001chm.2	+	191311	0	geneBody
chr1	43146410	43146532	4.86	8.02	6.18	13.31	chr1	43144356	43147330	AF086102	uc001chr.3	+	2974	0	geneBody
chr1	43192338	43192531	6.57	15.27	13.51	20.48	chr1	43198763	43205925	CLDN19	uc001cht.1	-	7162	6233	intergenic
chr1	43218419	43218607	9.71	10.69	11.2	17.75	chr1	43212005	43232755	LEPRE1	uc001chv.2	-	20750	0	geneBody
chr1	43234405	43234465	6	6.87	6.95	11.26	chr1	43232915	43241413	C1orf50	uc001cia.4	+	8498	0	geneBody
chr1	43493731	43493783	6.86	5.73	5.79	9.56	chr1	43424719	43449029	SLC2A1-AS1	uc001cil.3	+	24310	44703	intergenic
chr1	43525575	43525760	9.71	12.21	12.36	18.77	chr1	43585818	43611958	AK309744	uc009vwn.1	+	26140	-60059	intergenic
chr1	43556181	43556520	16.29	17.56	19.69	30.72	chr1	43585818	43611958	AK309744	uc009vwn.1	+	26140	-29299	intergenic
chr1	43580256	43580398	8.29	12.21	9.65	15.36	chr1	43585818	43611958	AK309744	uc009vwn.1	+	26140	-5421	intergenic
chr1	43819397	43819815	22.57	25.95	24.32	38.91	chr1	43803474	43820135	MPL	uc001ciw.3	+	16661	0	TES
chr1	43862813	43862986	9.71	12.21	11.97	18.09	chr1	43855555	43919918	SZT2	uc001cjk.3	+	64363	0	geneBody
chr1	43863843	43863987	4.57	8.02	8.49	16.38	chr1	43855555	43919918	SZT2	uc001cjk.3	+	64363	0	geneBody
chr1	43944614	43944687	9.14	8.78	7.72	11.6	chr1	43855555	43919918	SZT2	uc001cjk.3	+	64363	24697	intergenic
chr1	43959847	43959996	6	12.21	9.65	16.72	chr1	43996546	44089343	PTPRF	uc001cjr.3	+	92797	-36551	intergenic
chr1	44241858	44242062	8.29	11.83	10.42	18.09	chr1	44173203	44396837	ST3GAL3	uc001cjz.4	+	223634	0	geneBody
chr1	44448097	44448283	6.29	9.54	8.88	14.33	chr1	44444873	44456843	B4GALT2	uc001clg.3	+	11970	0	geneBody
chr1	44969794	44969858	2	3.82	3.09	7.85	chr1	44870959	45117396	RNF220	uc001clv.1	+	246437	0	geneBody
chr1	45076090	45076285	4.86	7.25	6.56	9.9	chr1	44870959	45117396	RNF220	uc001clv.1	+	246437	0	geneBody
chr1	45082745	45083114	10	9.16	10.04	17.41	chr1	44870959	45117396	RNF220	uc001clv.1	+	246437	0	geneBody
chr1	45164602	45164937	6.29	6.87	8.49	15.36	chr1	45140393	45191263	C1orf228	uc001cmf.2	+	50870	0	geneBody
chr1	45168231	45168448	5.43	6.87	8.11	13.31	chr1	45140393	45191263	C1orf228	uc001cmf.2	+	50870	0	geneBody
chr1	45222286	45222449	3.43	3.05	2.32	9.22	chr1	45205489	45233438	KIF2C	uc001cmg.4	+	27949	0	geneBody
chr1	45246213	45246394	3.43	3.82	3.47	11.26	chr1	45241245	45244412	RPS8	uc001cmi.3	+	3167	1802	intergenic
chr1	45249545	45249764	6	5.73	4.63	12.29	chr1	45249256	45253426	BEST4	uc001cmm.3	-	4170	0	TES
chr1	45321358	45321554	4.86	8.02	6.95	10.92	chr1	45316193	45452394	EIF2B3	uc001cmt.3	-	136201	0	geneBody
chr1	45406428	45406645	3.43	6.11	5.41	11.6	chr1	45316193	45452394	EIF2B3	uc001cmt.3	-	136201	0	geneBody
chr1	45443745	45443902	4	5.34	5.02	10.24	chr1	45316193	45452394	EIF2B3	uc001cmt.3	-	136201	0	geneBody
chr1	45486303	45486408	2.29	6.49	5.41	8.53	chr1	45482075	45672250	ZSWIM5	uc001cnd.2	-	190175	0	geneBody
chr1	45585849	45585988	4.29	4.58	5.02	8.53	chr1	45482075	45672250	ZSWIM5	uc001cnd.2	-	190175	0	geneBody
chr1	45817368	45817425	2.29	1.53	1.54	5.46	chr1	45809554	45956840	TESK2	uc001cns.1	-	147286	0	geneBody
chr1	46068477	46068571	2.57	3.05	2.7	6.83	chr1	46049659	46084578	NASP	uc001coi.2	+	34919	0	geneBody
chr1	46107165	46107309	3.43	6.11	5.02	8.87	chr1	46092975	46152302	GPBP1L1	uc001coq.3	-	59327	0	geneBody
chr1	46163321	46163520	3.14	6.11	6.56	10.92	chr1	46159997	46216485	IPP	uc001cos.4	-	56488	0	geneBody
chr1	46173915	46174194	6.86	4.96	6.18	12.97	chr1	46159997	46216485	IPP	uc001cos.4	-	56488	0	geneBody
chr1	46241251	46241391	3.71	3.82	4.25	8.19	chr1	46159997	46216485	IPP	uc001cos.4	-	56488	-24767	intergenic
chr1	46274091	46274163	1.43	2.67	3.09	5.8	chr1	46269284	46501796	MAST2	uc001cov.3	+	232512	0	geneBody
chr1	46402099	46402182	1.43	1.91	1.54	6.14	chr1	46269284	46501796	MAST2	uc001cov.3	+	232512	0	geneBody
chr1	46464414	46464476	0.86	2.67	2.7	5.12	chr1	46269284	46501796	MAST2	uc001cov.3	+	232512	0	geneBody
chr1	46688783	46688943	4.57	4.96	5.79	8.87	chr1	46669005	46686928	LURAP1	uc010oma.2	+	17923	1856	intergenic
chr1	46752747	46752953	4.29	7.25	6.95	10.92	chr1	46744071	46769038	LRRC41	uc001cpn.3	-	24967	0	geneBody
chr1	46757398	46757548	3.14	3.44	3.47	7.85	chr1	46744071	46769038	LRRC41	uc001cpn.3	-	24967	0	geneBody
chr1	46824200	46824399	6.86	5.73	5.02	10.92	chr1	46805848	46830824	NSUN4	uc010omc.2	+	24976	0	geneBody
chr1	46874096	46874397	9.71	8.78	9.65	18.43	chr1	46859938	46879520	FAAH	uc001cpu.2	+	19582	0	geneBody
chr1	46883190	46883317	1.43	3.44	4.25	7.85	chr1	46859938	46879520	FAAH	uc001cpu.2	+	19582	3671	intergenic
chr1	46892063	46892137	3.43	3.05	3.09	4.78	chr1	46899498	46911374	LOC729041	uc021ona.1	+	11876	-7362	intergenic
chr1	47066401	47066783	6	7.63	9.27	14.33	chr1	47023078	47069966	MKNK1	uc001cqb.4	-	46888	0	geneBody
chr1	47168258	47168331	1.71	2.29	2.7	4.44	chr1	47124358	47184736	EFCAB14	uc010omh.1	-	60378	0	geneBody
chr1	47195161	47195231	1.14	2.29	2.7	4.1	chr1	47124358	47184736	EFCAB14	uc010omh.1	-	60378	-10426	intergenic
chr1	47430847	47430914	0.57	3.05	2.7	4.44	chr1	47427035	47516423	CYP4X1	uc001cqr.3	+	89388	0	geneBody
chr1	47583535	47583602	0.86	2.67	2.32	4.1	chr1	47533159	47583992	CYP4Z1	uc001cqu.1	+	50833	0	TES
chr1	47659185	47659450	6.29	6.87	6.18	11.6	chr1	47649260	47655771	PDZK1IP1	uc001cqw.3	-	6511	-3415	intergenic
chr1	47787359	47787446	1.71	3.05	3.09	5.12	chr1	47694867	47779819	STIL	uc001crb.1	-	84952	-7541	intergenic
chr1	47801462	47801780	7.43	7.63	8.11	12.29	chr1	47799468	47844511	CMPK1	uc001cri.3	+	45043	0	geneBody
chr1	47831624	47831750	2.57	2.67	2.32	6.48	chr1	47799468	47844511	CMPK1	uc001cri.3	+	45043	0	geneBody
chr1	48152880	48153363	9.14	8.02	7.72	16.38	chr1	48226199	48462562	TRABD2B	uc021ong.1	-	236363	72837	intergenic
chr1	48562506	48562703	2.29	5.34	4.63	7.51	chr1	48567386	48648100	SKINTL	uc010omr.1	-	80714	4684	intergenic
chr1	48679738	48679984	2.29	4.96	3.86	7.51	chr1	48688356	48714316	SLC5A9	uc001crn.2	+	25960	-8373	intergenic
chr1	49039924	49040031	0.86	3.05	3.09	5.12	chr1	48998526	50489626	AGBL4	uc001cru.2	-	1491100	0	geneBody
chr1	49101925	49102045	0.86	1.15	1.16	4.44	chr1	48998526	50489626	AGBL4	uc001cru.2	-	1491100	0	geneBody
chr1	49112962	49113376	4.57	6.49	7.72	11.6	chr1	48998526	50489626	AGBL4	uc001cru.2	-	1491100	0	geneBody
chr1	49158886	49159614	7.43	12.6	11.97	21.5	chr1	48998526	50489626	AGBL4	uc001cru.2	-	1491100	0	geneBody
chr1	49169643	49169928	4.57	5.34	4.25	8.53	chr1	48998526	50489626	AGBL4	uc001cru.2	-	1491100	0	geneBody
chr1	49184498	49184824	5.14	4.96	5.02	12.97	chr1	48998526	50489626	AGBL4	uc001cru.2	-	1491100	0	geneBody
chr1	49207287	49207542	4	4.96	5.02	7.85	chr1	49193539	49242547	BEND5	uc001crx.4	-	49008	0	geneBody
chr1	49207287	49207542	4	4.96	5.02	7.85	chr1	48998526	50489626	AGBL4	uc001cru.2	-	1491100	0	geneBody
chr1	49377139	49377382	4.86	4.96	4.63	10.24	chr1	48998526	50489626	AGBL4	uc001cru.2	-	1491100	0	geneBody
chr1	49722380	49722577	1.43	2.29	2.32	7.17	chr1	48998526	50489626	AGBL4	uc001cru.2	-	1491100	0	geneBody
chr1	50108832	50108972	1.71	2.29	1.93	5.12	chr1	48998526	50489626	AGBL4	uc001cru.2	-	1491100	0	geneBody
chr1	50579216	50579373	2.29	2.29	2.7	5.46	chr1	50513685	50667540	ELAVL4	uc001cry.3	+	153855	0	geneBody
chr1	50824261	50825215	20	23.28	20.85	39.93	chr1	50883222	50889119	DMRTA2	uc010onb.2	-	5897	58008	intergenic
chr1	51060345	51060401	1.71	3.44	2.7	4.44	chr1	50906934	51425936	FAF1	uc001cse.1	-	519002	0	geneBody
chr1	51103975	51104129	1.43	3.82	3.09	6.48	chr1	50906934	51425936	FAF1	uc001cse.1	-	519002	0	geneBody
chr1	51219527	51219743	5.14	4.2	5.02	10.24	chr1	50906934	51425936	FAF1	uc001cse.1	-	519002	0	geneBody
chr1	51594933	51594994	2	3.44	2.7	4.1	chr1	51567905	51613754	C1orf185	uc001csh.3	+	45849	0	geneBody
chr1	51608923	51608985	0.29	2.29	2.32	5.12	chr1	51567905	51613754	C1orf185	uc001csh.3	+	45849	0	geneBody
chr1	51685459	51685509	0.57	3.05	2.7	4.44	chr1	51701944	51739119	RNF11	uc001csi.4	+	37175	-16436	intergenic
chr1	52077466	52077586	2.57	4.2	4.63	7.17	chr1	52042850	52254891	OSBPL9	uc001css.4	+	212041	0	geneBody
chr1	52142522	52142582	1.43	1.53	1.54	4.78	chr1	52042850	52254891	OSBPL9	uc001css.4	+	212041	0	geneBody
chr1	52188267	52188410	2.29	3.44	3.09	8.19	chr1	52042850	52254891	OSBPL9	uc001css.4	+	212041	0	geneBody
chr1	52351003	52351106	2.86	3.44	3.09	6.48	chr1	52254865	52344609	NRD1	uc001ctc.4	-	89744	-6395	intergenic
chr1	52488332	52488720	6.29	11.07	12.74	19.45	chr1	52485803	52521843	TXNDC12	uc001cti.4	-	36040	0	geneBody
chr1	52497025	52497329	6.29	9.54	7.72	12.97	chr1	52485803	52521843	TXNDC12	uc001cti.4	-	36040	0	geneBody
chr1	52629646	52629842	4.57	7.25	6.18	10.24	chr1	52607765	52812358	ZFYVE9	uc001cto.4	+	204593	0	geneBody
chr1	52664553	52664651	1.71	2.67	2.32	5.46	chr1	52607765	52812358	ZFYVE9	uc001cto.4	+	204593	0	geneBody
chr1	52808964	52809125	1.71	4.2	5.02	7.85	chr1	52607765	52812358	ZFYVE9	uc001cto.4	+	204593	0	geneBody
chr1	52828696	52829008	4.57	9.92	8.88	14.68	chr1	52816264	52831877	CC2D1B	uc001ctq.2	-	15613	0	geneBody
chr1	52848972	52849202	4	8.4	6.56	12.63	chr1	52838500	52870143	ORC1	uc001ctt.3	-	31643	0	geneBody
chr1	52868387	52868553	2	5.34	4.25	9.22	chr1	52838500	52870143	ORC1	uc001ctt.3	-	31643	0	geneBody
chr1	52936848	52937014	1.43	5.73	5.02	8.53	chr1	52888947	53018762	ZCCHC11	uc001cty.2	-	129815	0	geneBody
chr1	53066308	53066384	2.86	4.96	3.86	6.14	chr1	53068042	53074723	GPX7	uc001cue.3	+	6681	-1659	intergenic
chr1	53105688	53105764	0.57	3.05	2.32	6.14	chr1	53099065	53135339	FAM159A	uc001cuh.3	+	36274	0	geneBody
chr1	53217223	53217340	2.86	4.2	5.02	8.53	chr1	53192130	53293013	ZYG11B	uc001cuj.3	+	100883	0	geneBody
chr1	53301254	53301571	5.43	6.87	8.11	16.04	chr1	53308182	53360247	ZYG11A	uc001cuk.2	+	52065	-6612	intergenic
chr1	53321210	53321423	4	8.02	7.72	12.63	chr1	53308182	53360247	ZYG11A	uc001cuk.2	+	52065	0	geneBody
chr1	53329963	53330159	7.43	5.73	6.95	11.26	chr1	53308182	53360247	ZYG11A	uc001cuk.2	+	52065	0	geneBody
chr1	53386929	53387013	2	3.05	2.32	5.12	chr1	53361581	53392851	ECHDC2	uc010onk.2	-	31270	0	geneBody
chr1	53499077	53499231	1.71	2.67	3.09	9.9	chr1	53392900	53517289	SCP2	uc001cur.2	+	124389	0	geneBody
chr1	53708188	53708303	3.43	3.82	4.63	7.85	chr1	53704281	53708455	LOC100507564	uc001cvg.3	+	4174	0	TES
chr1	53708188	53708303	3.43	3.82	4.63	7.85	chr1	53708040	53793821	LRP8	uc001cvi.2	-	85781	0	TES
chr1	53826570	53826834	6.29	6.87	8.49	13.99	chr1	53793904	53802889	AK097571	uc001cvn.1	+	8985	23682	intergenic
chr1	53865242	53865368	2.57	3.82	3.47	8.87	chr1	53904042	53905693	SLC25A3P1	uc009vzj.3	-	1651	38675	intergenic
chr1	53915442	53915581	2.86	6.11	5.41	8.53	chr1	53925071	53933158	DMRTB1	uc001cvq.1	+	8087	-9491	intergenic
chr1	54023273	54023361	3.14	4.58	4.25	7.85	chr1	53971905	54199877	GLIS1	uc001cvr.1	-	227972	0	geneBody
chr1	54199153	54199224	3.43	4.96	3.86	7.17	chr1	53971905	54199877	GLIS1	uc001cvr.1	-	227972	0	geneBody
chr1	54331701	54332072	8.57	15.27	15.06	22.87	chr1	54317391	54355487	YIPF1	uc001cvv.3	-	38096	0	geneBody
chr1	54597539	54598057	19.14	17.56	16.6	27.99	chr1	54604667	54618679	CDCP2	uc001cwv.2	-	14012	6611	intergenic
chr1	54628204	54628515	10.86	10.31	10.42	18.43	chr1	54638026	54665746	CYB5RL	uc009vzo.3	-	27720	9512	intergenic
chr1	54763871	54764060	7.43	7.25	7.72	13.65	chr1	54691103	54872068	SSBP3	uc001cxe.4	-	180965	0	geneBody
chr1	54776473	54776671	4.57	4.96	5.79	14.68	chr1	54691103	54872068	SSBP3	uc001cxe.4	-	180965	0	geneBody
chr1	54802046	54802480	14.57	11.83	13.13	20.14	chr1	54691103	54872068	SSBP3	uc001cxe.4	-	180965	0	geneBody
chr1	54860470	54860571	4.57	5.34	5.41	8.53	chr1	54691103	54872068	SSBP3	uc001cxe.4	-	180965	0	geneBody
chr1	54866957	54867159	5.71	5.73	6.18	12.97	chr1	54691103	54872068	SSBP3	uc001cxe.4	-	180965	0	geneBody
chr1	55056515	55056758	1.71	3.82	4.63	8.87	chr1	55013806	55100417	ACOT11	uc001cxm.2	+	86611	0	geneBody
chr1	55068513	55068743	3.71	2.67	2.32	7.85	chr1	55013806	55100417	ACOT11	uc001cxm.2	+	86611	0	geneBody
chr1	55133432	55133611	2	1.91	2.32	6.83	chr1	55107426	55175939	MROH7	uc010ood.1	+	68513	0	geneBody
chr1	55133432	55133611	2	1.91	2.32	6.83	chr1	55107426	55208328	HEATR8-TTC4	uc001cxq.3	+	100902	0	geneBody
chr1	55152789	55152968	2	3.82	3.47	6.48	chr1	55107426	55175939	MROH7	uc010ood.1	+	68513	0	geneBody
chr1	55152789	55152968	2	3.82	3.47	6.48	chr1	55107426	55208328	HEATR8-TTC4	uc001cxq.3	+	100902	0	geneBody
chr1	55251267	55251462	2.86	5.73	5.02	8.19	chr1	55246751	55266941	TTC22	uc009vzt.1	-	20190	0	geneBody
chr1	55313623	55313900	2	5.73	5.41	10.92	chr1	55315299	55352921	DHCR24	uc001cyc.1	-	37622	1400	intergenic
chr1	55346184	55346438	3.71	2.67	2.32	8.87	chr1	55315299	55352921	DHCR24	uc001cyc.1	-	37622	0	geneBody
chr1	55384399	55384598	2.57	3.82	3.47	6.48	chr1	55352654	55353883	HP08874	uc021onu.1	+	1229	30517	intergenic
chr1	55416038	55416284	5.14	4.58	3.47	9.22	chr1	55423541	55423614	TRNA_Lys	uc021onv.1	-	73	7258	intergenic
chr1	55488616	55489420	6.29	8.4	9.65	23.55	chr1	55464616	55474465	BSND	uc001cye.3	+	9849	14152	intergenic
chr1	55493887	55494028	2	3.44	3.86	6.48	chr1	55505148	55530526	PCSK9	uc001cyf.2	+	25378	-11121	intergenic
chr1	55579313	55579469	2.57	1.91	2.32	6.14	chr1	55532031	55681039	USP24	uc021onw.1	-	149008	0	geneBody
chr1	55732014	55732404	2.57	7.25	5.79	15.02	chr1	55691313	55691396	MIR4422	uc021ony.1	+	83	40619	intergenic
chr1	56831865	56832386	4.57	6.11	5.79	10.24	chr1	56960418	57045257	PPAP2B	uc001cyj.2	-	84839	128033	intergenic
chr1	56944028	56944226	2.29	3.05	2.7	4.44	chr1	56960418	57045257	PPAP2B	uc001cyj.2	-	84839	16193	intergenic
chr1	57510601	57510807	0.29	1.91	1.54	5.46	chr1	57463578	59012446	DAB1	uc001cyt.1	-	1548868	0	geneBody
chr1	57808286	57808610	2.86	2.67	2.32	6.48	chr1	57463578	59012446	DAB1	uc001cyt.1	-	1548868	0	geneBody
chr1	58107158	58107277	0.57	1.91	1.93	4.44	chr1	57463578	59012446	DAB1	uc001cyt.1	-	1548868	0	geneBody
chr1	58530115	58530573	6.29	7.25	5.79	10.58	chr1	57463578	59012446	DAB1	uc001cyt.1	-	1548868	0	geneBody
chr1	58596613	58596960	4.57	4.58	5.41	9.56	chr1	57463578	59012446	DAB1	uc001cyt.1	-	1548868	0	geneBody
chr1	58597865	58598296	5.43	7.63	7.34	11.26	chr1	57463578	59012446	DAB1	uc001cyt.1	-	1548868	0	geneBody
chr1	58734703	58734895	0.29	3.05	2.7	6.14	chr1	57463578	59012446	DAB1	uc001cyt.1	-	1548868	0	geneBody
chr1	58918637	58918887	1.71	4.96	4.25	7.17	chr1	57463578	59012446	DAB1	uc001cyt.1	-	1548868	0	geneBody
chr1	58939403	58939539	0.57	1.91	2.32	4.1	chr1	57463578	59012446	DAB1	uc001cyt.1	-	1548868	0	geneBody
chr1	58948388	58948551	0	1.91	1.93	5.46	chr1	58946390	59012446	OMA1	uc001cyy.3	-	66056	0	geneBody
chr1	58948388	58948551	0	1.91	1.93	5.46	chr1	57463578	59012446	DAB1	uc001cyt.1	-	1548868	0	geneBody
chr1	59166788	59167142	3.43	2.67	3.09	9.22	chr1	59120410	59165747	MYSM1	uc009wab.2	-	45337	-1042	intergenic
chr1	59421828	59422076	2.86	5.34	5.41	9.56	chr1	59250822	59365384	LOC100131060	uc001czf.2	+	114562	56445	intergenic
chr1	59466452	59466557	1.43	1.15	1.16	4.44	chr1	59250822	59365384	LOC100131060	uc001czf.2	+	114562	101069	intergenic
chr1	59607560	59607748	2	6.11	4.63	7.17	chr1	59597607	59612479	HSD52	uc010ooq.2	-	14872	0	geneBody
chr1	59747188	59747487	3.71	4.58	4.25	9.56	chr1	59762624	60228402	FGGY	uc009wac.3	+	465778	-15138	intergenic
chr1	59759929	59760225	4.86	4.96	5.41	12.97	chr1	59762624	60228402	FGGY	uc009wac.3	+	465778	-2400	intergenic
chr1	59867033	59867172	0.86	3.05	2.32	5.8	chr1	59762624	60228402	FGGY	uc009wac.3	+	465778	0	geneBody
chr1	59933588	59933879	2.29	3.44	3.86	9.22	chr1	59762624	60228402	FGGY	uc009wac.3	+	465778	0	geneBody
chr1	59962942	59963291	3.71	4.96	5.41	10.92	chr1	59762624	60228402	FGGY	uc009wac.3	+	465778	0	geneBody
chr1	59991467	59991709	5.14	5.73	5.02	8.53	chr1	59762624	60228402	FGGY	uc009wac.3	+	465778	0	geneBody
chr1	59999532	60000048	5.43	8.02	7.34	12.63	chr1	59762624	60228402	FGGY	uc009wac.3	+	465778	0	geneBody
chr1	60012036	60012357	2.57	3.05	2.32	8.53	chr1	59762624	60228402	FGGY	uc009wac.3	+	465778	0	geneBody
chr1	60094665	60094843	2.29	3.82	3.47	5.8	chr1	59762624	60228402	FGGY	uc009wac.3	+	465778	0	geneBody
chr1	60121971	60122154	1.71	3.05	2.32	5.46	chr1	59762624	60228402	FGGY	uc009wac.3	+	465778	0	geneBody
chr1	60135972	60136094	1.14	0.76	0.77	4.44	chr1	59762624	60228402	FGGY	uc009wac.3	+	465778	0	geneBody
chr1	60177698	60178147	6	3.44	3.09	10.58	chr1	59762624	60228402	FGGY	uc009wac.3	+	465778	0	geneBody
chr1	60419753	60419889	0.57	2.29	2.7	5.12	chr1	60358979	60392423	CYP2J2	uc001czq.3	-	33444	-27331	intergenic
chr1	60442057	60442256	0	1.15	1.16	6.83	chr1	60454823	60539442	C1orf87	uc001czs.2	-	84619	12568	intergenic
chr1	60518475	60518852	5.71	3.44	4.25	11.95	chr1	60454823	60539442	C1orf87	uc001czs.2	-	84619	0	geneBody
chr1	60821234	60821525	4.57	4.2	4.63	8.87	chr1	60890883	60890986	Mir_562	uc021vif.1	+	103	-69359	intergenic
chr1	61220230	61220372	0.57	3.05	2.7	5.12	chr1	61125302	61291256	AK097193	uc001czt.1	-	165954	0	geneBody
chr1	61239979	61240146	0	0.76	0.77	4.78	chr1	61125302	61291256	AK097193	uc001czt.1	-	165954	0	geneBody
chr1	61242443	61242531	0	1.91	1.93	3.75	chr1	61125302	61291256	AK097193	uc001czt.1	-	165954	0	geneBody
chr1	61246631	61246826	1.43	4.58	3.47	6.14	chr1	61125302	61291256	AK097193	uc001czt.1	-	165954	0	geneBody
chr1	61512772	61512868	0.29	1.53	1.16	3.75	chr1	61542945	61928460	NFIA	uc001czy.3	+	385515	-30078	intergenic
chr1	61520290	61520396	1.43	2.29	1.93	5.12	chr1	61542945	61928460	NFIA	uc001czy.3	+	385515	-22550	intergenic
chr1	61583319	61583518	1.71	2.29	2.32	5.8	chr1	61542945	61928460	NFIA	uc001czy.3	+	385515	0	geneBody
chr1	61926211	61926386	1.43	1.53	1.16	4.78	chr1	61542945	61928460	NFIA	uc001czy.3	+	385515	0	geneBody
chr1	62008366	62008442	1.14	1.91	1.93	4.44	chr1	61542945	61928460	NFIA	uc001czy.3	+	385515	79907	intergenic
chr1	62096460	62096588	0.86	4.2	3.47	5.46	chr1	62119913	62121800	MGC34796	uc031pmt.1	+	1887	-23326	intergenic
chr1	62134100	62134264	2.57	3.05	3.47	6.14	chr1	62119913	62121800	MGC34796	uc031pmt.1	+	1887	12301	intergenic
chr1	62237631	62237749	0.86	3.05	2.32	5.46	chr1	62208148	62629591	INADL	uc001dab.3	+	421443	0	geneBody
chr1	62531073	62531289	3.71	3.44	2.7	8.19	chr1	62208148	62629591	INADL	uc001dab.3	+	421443	0	geneBody
chr1	62591525	62591657	1.43	3.44	2.7	6.14	chr1	62208148	62629591	INADL	uc001dab.3	+	421443	0	geneBody
chr1	62690712	62690865	1.14	2.67	3.09	5.46	chr1	62701836	62785083	KANK4	uc001dah.4	-	83247	10972	intergenic
chr1	62760853	62760991	0.57	2.29	2.32	5.12	chr1	62701836	62785083	KANK4	uc001dah.4	-	83247	0	geneBody
chr1	62912098	62912309	1.14	5.73	5.41	9.22	chr1	62901974	62917475	USP1	uc001daj.2	+	15501	0	geneBody
chr1	63152564	63152706	2	1.91	2.32	5.12	chr1	62920396	63154039	DOCK7	uc001daq.4	-	233643	0	geneBody
chr1	63360547	63360981	4	6.11	7.34	11.26	chr1	63249776	63330941	ATG4C	uc001dat.3	+	81165	29607	intergenic
chr1	63539546	63539745	2	3.05	2.32	7.51	chr1	63624753	63782901	LINC00466	uc001daw.2	-	158148	85009	intergenic
chr1	63584881	63585172	2	3.82	4.25	10.24	chr1	63624753	63782901	LINC00466	uc001daw.2	-	158148	39582	intergenic
chr1	63730827	63730980	1.71	2.29	2.7	5.46	chr1	63624753	63782901	LINC00466	uc001daw.2	-	158148	0	geneBody
chr1	63766143	63766603	3.14	5.73	6.56	13.31	chr1	63624753	63782901	LINC00466	uc001daw.2	-	158148	0	geneBody
chr1	63806169	63806391	3.43	5.34	4.25	9.22	chr1	63788729	63790797	FOXD3	uc001dax.2	+	2068	15373	intergenic
chr1	64783877	64784014	0.86	3.05	2.7	4.78	chr1	64669489	64710027	UBE2U	uc001dbn.1	+	40538	73851	intergenic
chr1	64881596	64882073	6	6.49	6.18	11.95	chr1	64936475	65158741	CACHD1	uc001dbo.1	+	222266	-54403	intergenic
chr1	65287328	65287426	1.71	1.91	2.32	4.1	chr1	65210777	65298914	RAVER2	uc001dbs.2	+	88137	0	geneBody
chr1	65317145	65317393	3.71	4.96	5.02	8.19	chr1	65298905	65432619	JAK1	uc009wam.1	-	133714	0	geneBody
chr1	65396748	65396849	1.43	1.53	1.16	4.78	chr1	65298905	65432619	JAK1	uc009wam.1	-	133714	0	geneBody
chr1	65654594	65654771	2.57	3.05	2.7	6.14	chr1	65613231	65697828	AK4	uc001dby.3	+	84597	0	geneBody
chr1	65688999	65689180	2	4.58	3.47	5.8	chr1	65613231	65697828	AK4	uc001dby.3	+	84597	0	geneBody
chr1	65831747	65831818	0	3.44	2.7	4.1	chr1	65730376	65881552	DNAJC6	uc010opc.2	+	151176	0	geneBody
chr1	66113175	66113374	1.71	3.05	2.7	6.14	chr1	65886130	66103176	LEPR	uc009waq.3	+	217046	10000	intergenic
chr1	66161724	66161970	3.14	4.2	4.25	7.85	chr1	65886130	66103176	LEPR	uc009waq.3	+	217046	58549	intergenic
chr1	66443726	66443873	0.86	2.29	2.32	5.12	chr1	66258192	66840262	PDE4B	uc001dcn.3	+	582070	0	geneBody
chr1	66445037	66445150	0.86	2.29	2.32	4.44	chr1	66258192	66840262	PDE4B	uc001dcn.3	+	582070	0	geneBody
chr1	66650736	66651184	4.86	4.58	5.02	14.68	chr1	66258192	66840262	PDE4B	uc001dcn.3	+	582070	0	geneBody
chr1	66669168	66669967	8.86	13.36	11.97	20.82	chr1	66258192	66840262	PDE4B	uc001dcn.3	+	582070	0	geneBody
chr1	66761081	66761781	6.86	9.16	10.04	16.72	chr1	66258192	66840262	PDE4B	uc001dcn.3	+	582070	0	geneBody
chr1	66844637	66844826	1.14	4.96	4.25	6.48	chr1	66258192	66840262	PDE4B	uc001dcn.3	+	582070	4376	intergenic
chr1	67130673	67130789	0.57	1.91	1.54	4.44	chr1	66999824	67210768	SGIP1	uc001dcr.3	+	210944	0	geneBody
chr1	67164683	67165123	6.57	6.49	6.95	11.95	chr1	66999824	67210768	SGIP1	uc001dcr.3	+	210944	0	geneBody
chr1	67636179	67636338	0	3.05	3.09	5.46	chr1	67604589	67725650	IL23R	uc009waz.3	+	121061	0	geneBody
chr1	67800268	67800494	2.29	4.2	4.25	7.85	chr1	67773046	67862583	IL12RB2	uc010oqk.3	+	89537	0	geneBody
chr1	67827193	67827409	0.86	4.2	3.47	7.17	chr1	67773046	67862583	IL12RB2	uc010oqk.3	+	89537	0	geneBody
chr1	67863769	67863972	3.43	3.82	3.86	8.19	chr1	67773046	67862583	IL12RB2	uc010oqk.3	+	89537	1187	intergenic
chr1	67865980	67866225	2.57	6.49	5.41	8.87	chr1	67773046	67862583	IL12RB2	uc010oqk.3	+	89537	3398	intergenic
chr1	67926017	67926153	0.57	1.91	2.32	4.78	chr1	67873492	67896123	SERBP1	uc001ddy.3	-	22631	-29895	intergenic
chr1	67993551	67993657	1.14	0.76	0.77	5.12	chr1	67873492	67896123	SERBP1	uc001ddy.3	-	22631	-97429	intergenic
chr1	68070095	68070304	0.86	5.34	4.25	8.53	chr1	68150859	68154021	GADD45A	uc001ddz.2	+	3162	-80556	intergenic
chr1	68147296	68147422	1.14	1.15	1.16	5.46	chr1	68150859	68154021	GADD45A	uc001ddz.2	+	3162	-3438	intergenic
chr1	68972636	68972751	1.43	2.29	2.7	4.78	chr1	68962358	69004310	BC020917	uc001den.3	+	41952	0	geneBody
chr1	69266675	69266911	3.43	3.44	3.09	7.85	chr1	68962358	69004310	BC020917	uc001den.3	+	41952	262366	intergenic
chr1	69632552	69632858	3.14	4.58	5.02	9.56	chr1	70225857	70589171	LRRC7	uc001dep.3	+	363314	-593000	intergenic
chr1	70060266	70060404	1.43	1.15	1.16	4.44	chr1	70225857	70589171	LRRC7	uc001dep.3	+	363314	-165454	intergenic
chr1	70806240	70806745	3.43	4.58	5.02	11.95	chr1	70724684	70820417	ANKRD13C	uc001dex.4	-	95733	0	geneBody
chr1	70862762	70862959	3.14	3.82	3.09	6.48	chr1	70876900	70905534	CTH	uc001dfd.3	+	28634	-13942	intergenic
chr1	71356169	71356331	1.14	3.82	3.09	5.8	chr1	71318035	71513491	PTGER3	uc001dfg.1	-	195456	0	geneBody
chr1	71564538	71564714	1.14	3.05	2.32	5.46	chr1	71547006	71703406	ZRANB2-AS2	uc001dfu.2	+	156400	0	geneBody
chr1	71796172	71796350	1.14	2.67	2.7	5.12	chr1	71868624	72748405	NEGR1	uc001dfw.3	-	879781	72275	intergenic
chr1	71915740	71915939	2	3.05	3.09	6.14	chr1	71868624	72748405	NEGR1	uc001dfw.3	-	879781	0	geneBody
chr1	71923568	71923755	1.43	1.91	1.54	5.46	chr1	71868624	72748405	NEGR1	uc001dfw.3	-	879781	0	geneBody
chr1	72131216	72131454	2.86	3.05	2.32	6.83	chr1	71868624	72748405	NEGR1	uc001dfw.3	-	879781	0	geneBody
chr1	72424497	72424684	0.86	2.29	2.7	4.78	chr1	71868624	72748405	NEGR1	uc001dfw.3	-	879781	0	geneBody
chr1	72599960	72600200	2.57	2.29	2.32	7.85	chr1	71868624	72748405	NEGR1	uc001dfw.3	-	879781	0	geneBody
chr1	72723954	72724208	1.43	1.91	1.93	6.48	chr1	71868624	72748405	NEGR1	uc001dfw.3	-	879781	0	geneBody
chr1	72759736	72759997	2	3.82	4.25	9.22	chr1	71868624	72748405	NEGR1	uc001dfw.3	-	879781	-11332	intergenic
chr1	73060452	73060586	1.14	3.05	2.7	4.1	chr1	72987662	72987731	SNORD78	uc021vjg.1	+	69	72722	intergenic
chr1	73113850	73114301	4.86	3.05	3.47	10.24	chr1	72987662	72987731	SNORD78	uc021vjg.1	+	69	126120	intergenic
chr1	73402239	73402371	0	1.91	1.93	3.75	chr1	73771852	73804560	BC041341	uc001dfx.3	+	32708	-369482	intergenic
chr1	73402617	73402749	0	1.15	1.16	3.75	chr1	73771852	73804560	BC041341	uc001dfx.3	+	32708	-369104	intergenic
chr1	73457415	73457647	1.14	3.44	2.7	7.51	chr1	73771852	73804560	BC041341	uc001dfx.3	+	32708	-314206	intergenic
chr1	74118521	74118634	0.86	1.15	1.16	3.75	chr1	73771852	73804560	BC041341	uc001dfx.3	+	32708	313962	intergenic
chr1	74487768	74488024	1.14	1.53	1.54	6.14	chr1	74491701	74663871	LRRIQ3	uc001dfy.4	-	172170	3678	intergenic
chr1	74518755	74518867	0.57	1.15	1.16	3.75	chr1	74491701	74663871	LRRIQ3	uc001dfy.4	-	172170	0	geneBody
chr1	74807729	74807857	1.14	1.91	1.54	3.75	chr1	74663895	75010116	FPGT-TNNI3K	uc001dge.2	+	346221	0	geneBody
chr1	74807729	74807857	1.14	1.91	1.54	3.75	chr1	74701070	75010116	TNNI3K	uc001dgf.2	+	309046	0	geneBody
chr1	75411834	75412050	0.57	1.91	1.93	7.51	chr1	75198835	75232360	TYW3	uc001dgn.3	+	33525	179475	intergenic
chr1	75416845	75417487	6.57	7.63	8.88	15.36	chr1	75594118	75627218	LHX8	uc001dgo.3	+	33100	-176632	intergenic
chr1	75527014	75527407	4.86	5.34	6.18	11.26	chr1	75594118	75627218	LHX8	uc001dgo.3	+	33100	-66712	intergenic
chr1	75598472	75598938	2.57	7.63	6.95	12.29	chr1	75594118	75627218	LHX8	uc001dgo.3	+	33100	0	geneBody
chr1	75708220	75708379	1.71	2.67	2.7	6.14	chr1	75667815	76143610	SLC44A5	uc010oqz.1	-	475795	0	geneBody
chr1	75834361	75834463	1.14	1.91	1.93	3.75	chr1	75667815	76143610	SLC44A5	uc010oqz.1	-	475795	0	geneBody
chr1	76137384	76137725	1.14	3.44	2.7	8.87	chr1	75667815	76143610	SLC44A5	uc010oqz.1	-	475795	0	geneBody
chr1	76137384	76137725	1.14	3.44	2.7	8.87	chr1	76103850	76188721	CR936677	uc001dgv.3	-	84871	0	geneBody
chr1	76272080	76272294	4	4.96	4.25	8.19	chr1	76262555	76378923	MSH4	uc001dhd.2	+	116368	0	geneBody
chr1	76482545	76482861	4.57	4.58	4.25	9.22	chr1	76540388	77096669	ST6GALNAC3	uc001dhh.2	+	556281	-57528	intergenic
chr1	76493340	76493486	0.57	1.53	1.54	4.44	chr1	76540388	77096669	ST6GALNAC3	uc001dhh.2	+	556281	-46903	intergenic
chr1	76559656	76559942	4.29	3.82	3.47	8.87	chr1	76540388	77096669	ST6GALNAC3	uc001dhh.2	+	556281	0	geneBody
chr1	76584482	76584848	4	6.11	4.63	10.58	chr1	76540388	77096669	ST6GALNAC3	uc001dhh.2	+	556281	0	geneBody
chr1	76715465	76715551	0	1.91	1.54	3.75	chr1	76540388	77096669	ST6GALNAC3	uc001dhh.2	+	556281	0	geneBody
chr1	76789659	76789834	2.29	2.67	3.09	5.12	chr1	76540388	77096669	ST6GALNAC3	uc001dhh.2	+	556281	0	geneBody
chr1	76924929	76925121	2	3.82	3.47	6.14	chr1	76540388	77096669	ST6GALNAC3	uc001dhh.2	+	556281	0	geneBody
chr1	76929386	76929520	1.14	3.82	3.09	4.78	chr1	76540388	77096669	ST6GALNAC3	uc001dhh.2	+	556281	0	geneBody
chr1	77010737	77011121	1.71	4.96	4.63	12.63	chr1	76540388	77096669	ST6GALNAC3	uc001dhh.2	+	556281	0	geneBody
chr1	77242721	77242887	2.57	4.2	3.86	6.14	chr1	77333185	77529737	ST6GALNAC5	uc001dhi.3	+	196552	-90299	intergenic
chr1	77469116	77469997	8	13.36	13.9	21.16	chr1	77333185	77529737	ST6GALNAC5	uc001dhi.3	+	196552	0	geneBody
chr1	77525374	77525489	1.71	1.15	1.16	4.78	chr1	77333185	77529737	ST6GALNAC5	uc001dhi.3	+	196552	0	geneBody
chr1	77586087	77586253	1.71	2.67	2.32	6.14	chr1	77554666	77685132	PIGK	uc001dhk.3	-	130466	0	geneBody
chr1	77699011	77699211	1.43	3.44	4.25	6.48	chr1	77554666	77685132	PIGK	uc001dhk.3	-	130466	-13880	intergenic
chr1	77769858	77770357	6.57	6.49	5.79	13.65	chr1	77747661	78025654	AK5	uc001dhn.3	+	277993	0	geneBody
chr1	77770666	77770821	0.86	3.05	2.32	5.46	chr1	77747661	78025654	AK5	uc001dhn.3	+	277993	0	geneBody
chr1	77888594	77888906	2.29	3.44	3.09	8.19	chr1	77747661	78025654	AK5	uc001dhn.3	+	277993	0	geneBody
chr1	77966357	77966664	1.43	3.44	3.86	8.53	chr1	77747661	78025654	AK5	uc001dhn.3	+	277993	0	geneBody
chr1	78022751	78022948	2.86	3.44	3.47	6.48	chr1	77747661	78025654	AK5	uc001dhn.3	+	277993	0	geneBody
chr1	78160065	78160211	1.71	2.67	2.7	4.78	chr1	78161673	78225564	USP33	uc001dht.4	-	63891	1463	intergenic
chr1	78209272	78209407	0.29	0.76	0.77	4.78	chr1	78161673	78225564	USP33	uc001dht.4	-	63891	0	geneBody
chr1	78239046	78239220	2.57	1.91	1.54	5.46	chr1	78245308	78345225	FAM73A	uc010ork.3	+	99917	-6089	intergenic
chr1	78249627	78249799	2	3.44	3.09	6.14	chr1	78245308	78345225	FAM73A	uc010ork.3	+	99917	0	geneBody
chr1	78272852	78273160	0.57	4.96	3.86	7.17	chr1	78245308	78345225	FAM73A	uc010ork.3	+	99917	0	geneBody
chr1	78312436	78312671	2.86	3.05	3.47	9.56	chr1	78245308	78345225	FAM73A	uc010ork.3	+	99917	0	geneBody
chr1	78359596	78359756	2.29	2.29	2.32	6.14	chr1	78354199	78409578	NEXN	uc001dic.4	+	55379	0	geneBody
chr1	78423656	78423863	1.71	4.2	5.02	7.85	chr1	78412166	78444777	FUBP1	uc001dih.4	-	32611	0	geneBody
chr1	78452129	78452302	0.29	2.29	2.32	5.8	chr1	78444933	78482995	DNAJB4	uc010orn.2	+	38062	0	geneBody
chr1	78453934	78454077	0.57	3.05	3.09	5.12	chr1	78444933	78482995	DNAJB4	uc010orn.2	+	38062	0	geneBody
chr1	78586246	78586574	2.86	3.82	3.47	9.22	chr1	78511588	78603112	GIPC2	uc001dik.3	+	91524	0	geneBody
chr1	78652096	78652298	3.43	3.44	3.47	6.14	chr1	78695282	78835147	MGC27382	uc009wcc.3	+	139865	-42985	intergenic
chr1	78922481	78922680	1.71	3.44	3.47	6.83	chr1	78956727	79006386	PTGFR	uc001dim.3	+	49659	-34048	intergenic
chr1	78952118	78952205	0.29	2.67	2.32	3.75	chr1	78956727	79006386	PTGFR	uc001dim.3	+	49659	-4523	intergenic
chr1	79045106	79045332	2.57	3.05	3.09	8.53	chr1	78956727	79006386	PTGFR	uc001dim.3	+	49659	38721	intergenic
chr1	79623467	79623573	1.14	1.91	1.93	4.1	chr1	79355448	79472495	ELTD1	uc001diq.4	-	117047	-150973	intergenic
chr1	79657031	79657137	0	1.91	2.32	4.44	chr1	79355448	79472495	ELTD1	uc001diq.4	-	117047	-184537	intergenic
chr1	79850203	79850577	1.14	5.34	5.79	8.87	chr1	79845266	79845318	HH834010	uc021rkx.1	-	52	-4886	intergenic
chr1	79873262	79873570	4.29	2.29	2.7	9.56	chr1	79845266	79845318	HH834010	uc021rkx.1	-	52	-27945	intergenic
chr1	80029862	80029967	0.29	2.29	1.93	4.1	chr1	79845266	79845318	HH834010	uc021rkx.1	-	52	-184545	intergenic
chr1	80063244	80063373	0	0.76	0.77	4.44	chr1	79845266	79845318	HH834010	uc021rkx.1	-	52	-217927	intergenic
chr1	80493406	80493719	2.57	4.2	3.86	7.85	chr1	79845266	79845318	HH834010	uc021rkx.1	-	52	-648089	intergenic
chr1	81444854	81444977	0.57	1.91	1.93	3.75	chr1	81771844	82458107	LPHN2	uc001dis.3	+	686263	-326868	intergenic
chr1	81602944	81603156	2	4.58	3.86	6.14	chr1	81771844	82458107	LPHN2	uc001dis.3	+	686263	-168689	intergenic
chr1	81852775	81852988	1.14	3.05	3.47	7.51	chr1	81771844	82458107	LPHN2	uc001dis.3	+	686263	0	geneBody
chr1	82134253	82134562	3.71	4.96	5.41	9.56	chr1	81771844	82458107	LPHN2	uc001dis.3	+	686263	0	geneBody
chr1	82143363	82143498	0	3.05	2.32	4.78	chr1	81771844	82458107	LPHN2	uc001dis.3	+	686263	0	geneBody
chr1	82149103	82150173	5.43	17.94	14.29	24.91	chr1	81771844	82458107	LPHN2	uc001dis.3	+	686263	0	geneBody
chr1	82155231	82155451	2.29	3.82	3.09	6.83	chr1	81771844	82458107	LPHN2	uc001dis.3	+	686263	0	geneBody
chr1	82293278	82293560	1.14	6.87	5.41	11.26	chr1	81771844	82458107	LPHN2	uc001dis.3	+	686263	0	geneBody
chr1	82514144	82514294	0.86	2.29	2.32	4.1	chr1	81771844	82458107	LPHN2	uc001dis.3	+	686263	56038	intergenic
chr1	83241611	83241722	1.14	3.05	2.32	4.1	chr1	83439565	83451891	U80773	uc001dix.4	-	12326	197844	intergenic
chr1	83263818	83263922	1.43	1.91	2.32	4.44	chr1	83439565	83451891	U80773	uc001dix.4	-	12326	175644	intergenic
chr1	83392731	83392874	1.43	3.82	3.09	4.78	chr1	83439565	83451891	U80773	uc001dix.4	-	12326	46692	intergenic
chr1	83473410	83473571	1.43	3.05	3.09	5.46	chr1	83439565	83451891	U80773	uc001dix.4	-	12326	-21520	intergenic
chr1	84081973	84082091	0	2.67	2.7	4.44	chr1	84041470	84326679	BC036594	uc001diz.4	-	285209	0	geneBody
chr1	84097111	84097675	6.86	7.25	6.95	12.29	chr1	84041470	84326679	BC036594	uc001diz.4	-	285209	0	geneBody
chr1	84212828	84212953	0.57	2.29	1.93	4.1	chr1	84041470	84326679	BC036594	uc001diz.4	-	285209	0	geneBody
chr1	84362165	84362360	2.29	3.05	2.7	6.14	chr1	84259597	84379059	MIR548AP	uc031pmy.1	-	119462	0	geneBody
chr1	84362165	84362360	2.29	3.05	2.7	6.14	chr1	84335056	84464833	TTLL7	uc001djc.3	-	129777	0	geneBody
chr1	84494952	84495098	0.57	1.53	1.54	4.78	chr1	84335056	84464833	TTLL7	uc001djc.3	-	129777	-30120	intergenic
chr1	84510658	84511120	5.71	5.73	6.56	12.29	chr1	84543635	84546350	BC037304	uc001djh.1	+	2715	-32516	intergenic
chr1	84890053	84890258	2.29	3.44	3.47	6.14	chr1	84864214	84880691	DNASE2B	uc001djt.1	+	16477	9363	intergenic
chr1	84897109	84897338	2.86	2.67	2.32	7.51	chr1	84864214	84880691	DNASE2B	uc001djt.1	+	16477	16419	intergenic
chr1	85049638	85049848	2	4.96	3.86	7.51	chr1	85018803	85040163	CTBS	uc001dka.2	-	21360	-9476	intergenic
chr1	85093648	85093787	0	3.44	2.7	6.48	chr1	85093912	85100703	C1orf180	uc001dke.2	-	6791	126	TES
chr1	85270110	85270259	1.43	1.53	1.16	5.12	chr1	85279085	85358896	LPAR3	uc009wcj.1	-	79811	8827	intergenic
chr1	85519061	85519260	3.43	2.29	1.93	7.51	chr1	85483764	85514223	MCOLN3	uc001dkp.3	-	30459	-4839	intergenic
chr1	85566486	85566727	3.14	5.73	4.63	8.53	chr1	85527992	85598821	WDR63	uc001dkt.3	+	70829	0	geneBody
chr1	85923061	85923292	3.43	2.67	3.09	6.83	chr1	85784167	86044046	DDAH1	uc001dlc.3	-	259879	0	geneBody
chr1	86176089	86176285	0	1.53	1.16	6.83	chr1	86115105	86174116	ZNHIT6	uc010osc.2	-	59011	-1974	intergenic
chr1	86409288	86409420	0	1.91	2.32	4.44	chr1	86194915	86622154	COL24A1	uc001dlj.3	-	427239	0	geneBody
chr1	86607360	86607524	0.86	1.15	1.16	5.46	chr1	86194915	86622154	COL24A1	uc001dlj.3	-	427239	0	geneBody
chr1	86730276	86730433	1.43	2.29	2.7	5.46	chr1	86812506	86862025	ODF2L	uc001dlp.3	-	49519	82074	intergenic
chr1	86951149	86951350	2.29	4.58	3.47	6.83	chr1	86934394	86965974	CLCA1	uc001dlt.3	+	31580	0	geneBody
chr1	87267264	87267364	1.43	2.29	2.32	5.12	chr1	87170252	87213867	SH3GLB1	uc001dlx.3	+	43615	53398	intergenic
chr1	87319328	87319480	2.29	4.2	3.86	6.48	chr1	87328127	87380107	2015-09-01	uc021oph.1	-	51980	8648	intergenic
chr1	87552297	87552373	0	0	0	4.1	chr1	87380334	87575681	HS2ST1	uc010osk.2	+	195347	0	geneBody
chr1	87552297	87552373	0	0	0	4.1	chr1	87458689	87634886	LOC339524	uc001dme.2	+	176197	0	geneBody
chr1	87677705	87677793	0	2.29	2.7	5.12	chr1	87458689	87634886	LOC339524	uc001dme.2	+	176197	42820	intergenic
chr1	87761488	87761581	0.86	2.29	1.93	4.44	chr1	87777576	87777676	Mir_590	uc021opk.1	+	100	-15996	intergenic
chr1	87855962	87856110	1.71	2.29	2.32	5.12	chr1	87819209	87837338	LOC100505768	uc001dmk.3	-	18129	-18625	intergenic
chr1	87933979	87934207	1.71	3.44	3.47	6.48	chr1	87819209	87837338	LOC100505768	uc001dmk.3	-	18129	-96642	intergenic
chr1	87989824	87990049	2.29	6.11	5.41	8.87	chr1	87819209	87837338	LOC100505768	uc001dmk.3	-	18129	-152487	intergenic
chr1	88047340	88047608	5.14	4.96	5.79	9.22	chr1	87819209	87837338	LOC100505768	uc001dmk.3	-	18129	-210003	intergenic
chr1	88151162	88151483	2.29	3.05	3.47	7.51	chr1	87819209	87837338	LOC100505768	uc001dmk.3	-	18129	-313825	intergenic
chr1	88163660	88163896	0.86	4.58	3.47	6.14	chr1	87819209	87837338	LOC100505768	uc001dmk.3	-	18129	-326323	intergenic
chr1	88212193	88212301	0.57	2.67	2.32	3.75	chr1	87819209	87837338	LOC100505768	uc001dmk.3	-	18129	-374856	intergenic
chr1	88221870	88222314	4	7.63	6.56	10.24	chr1	87819209	87837338	LOC100505768	uc001dmk.3	-	18129	-384533	intergenic
chr1	88623834	88623977	0.86	1.91	1.54	4.44	chr1	89004735	89150887	AK123834	uc021opn.1	-	146152	380759	intergenic
chr1	88639408	88639662	2.86	2.67	3.09	7.51	chr1	89004735	89150887	AK123834	uc021opn.1	-	146152	365074	intergenic
chr1	89194700	89194886	1.43	2.67	3.09	5.46	chr1	89149921	89301938	PKN2	uc001dmn.3	+	152017	0	geneBody
chr1	89221723	89221826	1.43	2.67	2.32	4.78	chr1	89149921	89301938	PKN2	uc001dmn.3	+	152017	0	geneBody
chr1	89305078	89305477	3.14	8.02	7.72	11.6	chr1	89149921	89301938	PKN2	uc001dmn.3	+	152017	3141	intergenic
chr1	89315188	89315308	1.43	2.29	2.32	5.12	chr1	89318320	89357301	GTF2B	uc001dmo.4	-	38981	3013	intergenic
chr1	90056407	90056511	1.14	1.15	1.16	4.78	chr1	89990396	90063420	LRRC8B	uc001dni.3	+	73024	0	geneBody
chr1	90097574	90097699	1.14	3.44	2.7	4.78	chr1	90090407	90098453	FLJ27354	uc001dnk.1	-	8046	0	geneBody
chr1	90154857	90154999	1.43	1.53	1.54	4.44	chr1	90098643	90185094	LRRC8C	uc001dnl.4	+	86451	0	geneBody
chr1	90167272	90167721	3.71	6.49	7.34	12.29	chr1	90098643	90185094	LRRC8C	uc001dnl.4	+	86451	0	geneBody
chr1	90177791	90177957	0.86	3.05	2.7	6.48	chr1	90098643	90185094	LRRC8C	uc001dnl.4	+	86451	0	geneBody
chr1	90449362	90449459	0.57	2.29	1.93	3.75	chr1	90458823	90460525	GEMIN8P4	uc001dno.3	-	1702	9365	intergenic
chr1	90506962	90507073	0	1.53	1.54	4.1	chr1	90460677	90494094	ZNF326	uc001dnq.2	+	33417	12869	intergenic
chr1	90638001	90638217	2	4.2	3.47	6.83	chr1	90460677	90494094	ZNF326	uc001dnq.2	+	33417	143908	intergenic
chr1	90680744	90681134	5.71	5.34	6.18	10.58	chr1	90460677	90494094	ZNF326	uc001dnq.2	+	33417	186651	intergenic
chr1	90805244	90805409	0.57	3.05	2.32	5.8	chr1	90460677	90494094	ZNF326	uc001dnq.2	+	33417	311151	intergenic
chr1	90816787	90816986	0.29	3.05	3.09	6.14	chr1	90460677	90494094	ZNF326	uc001dnq.2	+	33417	322694	intergenic
chr1	90865401	90865618	2.57	1.91	1.54	7.51	chr1	91177578	91182794	BARHL2	uc001dns.3	-	5216	311961	intergenic
chr1	91296364	91296465	2.57	2.67	2.32	5.8	chr1	91295103	91301718	BC036441	uc001dnt.1	-	6615	0	geneBody
chr1	91296364	91296465	2.57	2.67	2.32	5.8	chr1	91295103	91317175	AK022898	uc001dnu.2	-	22072	0	geneBody
chr1	91302909	91303076	1.71	3.82	4.25	7.17	chr1	91295103	91317175	AK022898	uc001dnu.2	-	22072	0	geneBody
chr1	91333441	91333663	3.71	5.34	4.63	10.92	chr1	91295103	91317175	AK022898	uc001dnu.2	-	22072	-16267	intergenic
chr1	91393521	91393988	4.29	11.07	11.2	18.09	chr1	91380856	91487812	ZNF644	uc001dnw.3	-	106956	0	geneBody
chr1	91502119	91502302	2.57	4.2	5.02	7.85	chr1	91380856	91487812	ZNF644	uc001dnw.3	-	106956	-14308	intergenic
chr1	91540206	91540275	1.14	2.29	1.93	5.12	chr1	91380856	91487812	ZNF644	uc001dnw.3	-	106956	-52395	intergenic
chr1	91599140	91599254	1.71	2.67	3.09	6.48	chr1	91380856	91487812	ZNF644	uc001dnw.3	-	106956	-111329	intergenic
chr1	91672258	91672427	3.14	4.96	5.41	8.53	chr1	91726322	91870426	HFM1	uc001doa.4	-	144104	53896	intergenic
chr1	91757380	91757478	2	3.44	3.09	5.46	chr1	91726322	91870426	HFM1	uc001doa.4	-	144104	0	geneBody
chr1	91768141	91768260	1.43	3.05	2.7	6.83	chr1	91726322	91870426	HFM1	uc001doa.4	-	144104	0	geneBody
chr1	91770170	91770224	2	2.29	2.32	4.44	chr1	91726322	91870426	HFM1	uc001doa.4	-	144104	0	geneBody
chr1	91949743	91950150	5.14	8.02	7.72	13.31	chr1	91966403	91991321	CDC7	uc001doe.3	+	24918	-16254	intergenic
chr1	91961139	91961447	4.86	6.11	6.95	12.29	chr1	91966403	91991321	CDC7	uc001doe.3	+	24918	-4957	intergenic
chr1	91992280	91992519	1.43	4.96	5.41	11.26	chr1	91966403	91991321	CDC7	uc001doe.3	+	24918	960	intergenic
chr1	92001723	92001930	2.86	4.2	3.47	11.95	chr1	91966403	91991321	CDC7	uc001doe.3	+	24918	10403	intergenic
chr1	92024800	92025053	3.43	4.58	3.86	11.26	chr1	91966403	91991321	CDC7	uc001doe.3	+	24918	33480	intergenic
chr1	92061685	92061835	2.57	3.05	3.09	6.83	chr1	91966403	91991321	CDC7	uc001doe.3	+	24918	70365	intergenic
chr1	92068484	92068705	4.57	6.49	6.95	11.26	chr1	91966403	91991321	CDC7	uc001doe.3	+	24918	77164	intergenic
chr1	92069160	92069268	2.57	3.82	4.25	6.48	chr1	92145899	92371559	TGFBR3	uc001doj.3	-	225660	76632	intergenic
chr1	92080617	92080885	5.43	5.73	5.02	11.95	chr1	92145899	92371559	TGFBR3	uc001doj.3	-	225660	65015	intergenic
chr1	92109159	92109365	4.57	7.25	6.56	10.92	chr1	92145899	92371559	TGFBR3	uc001doj.3	-	225660	36535	intergenic
chr1	92122195	92122391	3.71	5.34	5.79	9.56	chr1	92145899	92371559	TGFBR3	uc001doj.3	-	225660	23509	intergenic
chr1	92128835	92129033	2	4.2	4.63	10.58	chr1	92145899	92371559	TGFBR3	uc001doj.3	-	225660	16867	intergenic
chr1	92195712	92195873	2	5.34	4.63	8.19	chr1	92145899	92371559	TGFBR3	uc001doj.3	-	225660	0	geneBody
chr1	92221040	92221207	3.43	4.2	4.25	8.19	chr1	92145899	92371559	TGFBR3	uc001doj.3	-	225660	0	geneBody
chr1	92385531	92385911	6	6.87	6.95	15.36	chr1	92145899	92371559	TGFBR3	uc001doj.3	-	225660	-13973	intergenic
chr1	92408782	92409036	6	6.87	6.56	12.97	chr1	92414927	92479985	BRDT	uc001dol.4	+	65058	-5892	intergenic
chr1	92638775	92638965	3.43	5.34	5.41	8.87	chr1	92632608	92650280	KIAA1107	uc010otd.2	+	17672	0	geneBody
chr1	92709024	92709104	2.29	2.67	3.09	5.8	chr1	92683572	92711367	C1orf146	uc001doq.3	+	27795	0	geneBody
chr1	92746288	92746516	4.57	5.34	5.79	11.6	chr1	92711954	92764566	GLMN	uc001dor.3	-	52612	0	geneBody
chr1	93147251	93147361	1.14	4.58	3.47	6.14	chr1	92974252	93257961	EVI5	uc001dox.3	-	283709	0	geneBody
chr1	93255071	93255163	0	2.29	2.7	4.78	chr1	92974252	93257961	EVI5	uc001dox.3	-	283709	0	geneBody
chr1	93370276	93370387	1.14	3.44	2.7	6.14	chr1	93298285	93427079	FAM69A	uc001dpc.3	-	128794	0	geneBody
chr1	93380014	93380232	6	3.82	3.86	11.26	chr1	93298285	93427079	FAM69A	uc001dpc.3	-	128794	0	geneBody
chr1	93449002	93449117	2.29	3.44	3.86	6.48	chr1	93298285	93427079	FAM69A	uc001dpc.3	-	128794	-21924	intergenic
chr1	93481990	93482190	2.29	6.11	5.79	10.24	chr1	93298285	93427079	FAM69A	uc001dpc.3	-	128794	-54912	intergenic
chr1	93510614	93510867	3.71	4.96	3.86	9.22	chr1	93544791	93604638	MTF2	uc010oth.2	+	59847	-33925	intergenic
chr1	93555513	93555804	4.86	8.78	6.95	12.63	chr1	93544791	93604638	MTF2	uc010oth.2	+	59847	0	geneBody
chr1	93624211	93624349	2.29	3.05	3.47	6.83	chr1	93615298	93646246	TMED5	uc001dpp.3	-	30948	0	geneBody
chr1	93744875	93745100	4.57	6.49	5.79	10.92	chr1	93646280	93744287	CCDC18	uc021opx.1	+	98007	589	intergenic
chr1	93776293	93776563	4.57	5.34	6.18	11.6	chr1	93775665	93811368	LOC100131564	uc001dpt.2	-	35703	0	geneBody
chr1	93834310	93834484	0.57	4.58	4.25	7.17	chr1	93811477	93828148	DR1	uc001dpu.3	+	16671	6163	intergenic
chr1	93864337	93864399	1.14	3.05	2.32	4.44	chr1	93811477	93828148	DR1	uc001dpu.3	+	16671	36190	intergenic
chr1	94032806	94032992	2	3.82	4.63	8.19	chr1	94027342	94312706	BCAR3	uc001dqb.4	-	285364	0	geneBody
chr1	94033797	94033993	1.14	4.58	4.63	8.19	chr1	94027342	94312706	BCAR3	uc001dqb.4	-	285364	0	geneBody
chr1	94036537	94036688	2.29	4.96	5.02	8.19	chr1	94027342	94312706	BCAR3	uc001dqb.4	-	285364	0	geneBody
chr1	94048623	94048829	3.14	6.49	6.18	10.92	chr1	94027342	94312706	BCAR3	uc001dqb.4	-	285364	0	geneBody
chr1	94181228	94181568	6	7.25	8.49	13.99	chr1	94027342	94312706	BCAR3	uc001dqb.4	-	285364	0	geneBody
chr1	94218138	94218277	1.43	4.58	5.41	8.19	chr1	94027342	94312706	BCAR3	uc001dqb.4	-	285364	0	geneBody
chr1	94356244	94356344	0	2.29	2.32	5.8	chr1	94352589	94375012	GCLM	uc001dqg.1	-	22423	0	geneBody
chr1	94463305	94463674	6.57	6.11	5.41	12.63	chr1	94458393	94586705	ABCA4	uc001dqh.3	-	128312	0	geneBody
chr1	94570466	94570644	3.43	4.2	5.02	8.53	chr1	94458393	94586705	ABCA4	uc001dqh.3	-	128312	0	geneBody
chr1	94786860	94786972	2.29	1.53	1.54	5.8	chr1	94615402	94740624	ARHGAP29	uc009wdq.1	-	125222	-46237	intergenic
chr1	94865912	94865976	1.14	1.91	1.93	5.12	chr1	94883932	94984219	ABCD3	uc001dqn.4	+	100287	-17957	intergenic
chr1	94972887	94973075	1.14	4.58	4.63	7.85	chr1	94883932	94984219	ABCD3	uc001dqn.4	+	100287	0	geneBody
chr1	95036584	95036936	6.29	7.63	6.56	16.04	chr1	94994731	95007413	F3	uc001dqr.3	-	12682	-29172	intergenic
chr1	95040749	95040864	2.29	3.05	3.47	5.46	chr1	94994731	95007413	F3	uc001dqr.3	-	12682	-33337	intergenic
chr1	95085799	95085884	2	2.29	2.7	5.12	chr1	95123088	95285834	BC030750	uc001dqu.3	-	162746	37205	intergenic
chr1	95088393	95088674	5.43	10.31	8.49	15.02	chr1	95123088	95285834	BC030750	uc001dqu.3	-	162746	34415	intergenic
chr1	95203924	95204162	3.14	8.02	6.56	9.9	chr1	95123088	95285834	BC030750	uc001dqu.3	-	162746	0	geneBody
chr1	95246730	95246929	3.43	4.96	5.41	8.87	chr1	95123088	95285834	BC030750	uc001dqu.3	-	162746	0	geneBody
chr1	95286584	95286715	1.14	3.82	3.47	6.14	chr1	95285897	95360803	SLC44A3	uc010ott.3	+	74906	0	geneBody
chr1	95294570	95294854	5.14	4.96	5.79	11.95	chr1	95285897	95360803	SLC44A3	uc010ott.3	+	74906	0	geneBody
chr1	95424264	95424489	2	5.34	4.63	10.24	chr1	95393583	95428826	LOC729970	uc021oqc.2	+	35243	0	geneBody
chr1	95446815	95446948	1.14	3.82	3.09	7.17	chr1	95448278	95538507	ALG14	uc001dra.2	-	90229	1331	intergenic
chr1	95477136	95477245	2	4.2	3.47	5.46	chr1	95448278	95538507	ALG14	uc001dra.2	-	90229	0	geneBody
chr1	95570440	95570573	2.29	3.82	4.25	6.48	chr1	95558072	95663161	TMEM56	uc021oqe.1	+	105089	0	geneBody
chr1	95649244	95649416	4	3.44	3.09	8.53	chr1	95558072	95663161	TMEM56	uc021oqe.1	+	105089	0	geneBody
chr1	95649244	95649416	4	3.44	3.09	8.53	chr1	95583478	95710509	TMEM56-RWDD3	uc001drd.4	+	127031	0	geneBody
chr1	95649244	95649416	4	3.44	3.09	8.53	chr1	95628774	95699538	AK090700	uc001dre.1	-	70764	0	geneBody
chr1	95720150	95720469	2.86	5.34	5.41	9.56	chr1	95699710	95712781	RWDD3	uc001drh.4	+	13071	7370	intergenic
chr1	95901835	95901997	2.29	3.05	3.09	6.83	chr1	95940292	95944912	FLJ31662	uc021oqf.1	+	4620	-38296	intergenic
chr1	95924595	95924773	3.71	5.34	4.25	8.53	chr1	95940292	95944912	FLJ31662	uc021oqf.1	+	4620	-15520	intergenic
chr1	96023475	96023650	2	2.67	2.7	6.48	chr1	95975895	95981020	BC067883	uc001drl.3	+	5125	42456	intergenic
chr1	96149412	96149514	0	1.91	2.32	5.46	chr1	95975895	95981020	BC067883	uc001drl.3	+	5125	168393	intergenic
chr1	96354835	96354929	1.14	1.91	2.32	5.12	chr1	95975895	95981020	BC067883	uc001drl.3	+	5125	373816	intergenic
chr1	96417474	96417589	1.43	3.05	2.7	4.78	chr1	95975895	95981020	BC067883	uc001drl.3	+	5125	436455	intergenic
chr1	96802440	96802570	0.86	2.29	2.7	5.12	chr1	97187174	97280605	PTBP2	uc001drq.3	+	93431	-384605	intergenic
chr1	96951178	96951336	0.86	4.58	4.25	6.48	chr1	97187174	97280605	PTBP2	uc001drq.3	+	93431	-235839	intergenic
chr1	97016529	97016615	0.57	2.29	2.32	3.75	chr1	97187174	97280605	PTBP2	uc001drq.3	+	93431	-170560	intergenic
chr1	97119789	97119951	2	1.91	1.54	6.14	chr1	97187174	97280605	PTBP2	uc001drq.3	+	93431	-67224	intergenic
chr1	97287609	97287730	2.29	2.67	3.09	4.78	chr1	97187174	97280605	PTBP2	uc001drq.3	+	93431	7005	intergenic
chr1	97292566	97292976	5.71	10.69	8.11	12.63	chr1	97187174	97280605	PTBP2	uc001drq.3	+	93431	11962	intergenic
chr1	97347188	97347547	5.43	8.02	9.27	14.33	chr1	97187174	97280605	PTBP2	uc001drq.3	+	93431	66584	intergenic
chr1	97374781	97374965	2	4.58	4.25	6.83	chr1	97187174	97280605	PTBP2	uc001drq.3	+	93431	94177	intergenic
chr1	97434716	97434912	3.71	4.2	4.63	7.51	chr1	97543299	98386615	DPYD	uc001drv.3	-	843316	108388	intergenic
chr1	97435619	97435817	2.57	3.44	2.7	6.83	chr1	97543299	98386615	DPYD	uc001drv.3	-	843316	107483	intergenic
chr1	97615639	97615749	0.29	2.67	2.32	4.78	chr1	97543299	98386615	DPYD	uc001drv.3	-	843316	0	geneBody
chr1	97615639	97615749	0.29	2.67	2.32	4.78	chr1	97561478	97788511	DPYD-AS1	uc031pne.1	+	227033	0	geneBody
chr1	97638117	97638352	1.43	4.58	5.41	11.26	chr1	97543299	98386615	DPYD	uc001drv.3	-	843316	0	geneBody
chr1	97638117	97638352	1.43	4.58	5.41	11.26	chr1	97561478	97788511	DPYD-AS1	uc031pne.1	+	227033	0	geneBody
chr1	97670899	97671013	1.71	3.05	2.32	5.12	chr1	97543299	98386615	DPYD	uc001drv.3	-	843316	0	geneBody
chr1	97670899	97671013	1.71	3.05	2.32	5.12	chr1	97561478	97788511	DPYD-AS1	uc031pne.1	+	227033	0	geneBody
chr1	97677469	97677627	0.57	1.91	1.54	6.83	chr1	97543299	98386615	DPYD	uc001drv.3	-	843316	0	geneBody
chr1	97677469	97677627	0.57	1.91	1.54	6.83	chr1	97561478	97788511	DPYD-AS1	uc031pne.1	+	227033	0	geneBody
chr1	97751991	97752372	4.57	8.4	7.72	13.99	chr1	97543299	98386615	DPYD	uc001drv.3	-	843316	0	geneBody
chr1	97751991	97752372	4.57	8.4	7.72	13.99	chr1	97561478	97788511	DPYD-AS1	uc031pne.1	+	227033	0	geneBody
chr1	97909380	97909559	3.14	1.53	1.16	6.48	chr1	97543299	98386615	DPYD	uc001drv.3	-	843316	0	geneBody
chr1	98048453	98048813	7.43	7.63	5.79	11.6	chr1	97543299	98386615	DPYD	uc001drv.3	-	843316	0	geneBody
chr1	98258128	98258433	3.71	3.82	4.63	7.85	chr1	97543299	98386615	DPYD	uc001drv.3	-	843316	0	geneBody
chr1	98297806	98297933	1.43	2.29	2.32	4.44	chr1	97543299	98386615	DPYD	uc001drv.3	-	843316	0	geneBody
chr1	98392809	98393140	3.14	3.82	3.47	8.87	chr1	97543299	98386615	DPYD	uc001drv.3	-	843316	-6195	intergenic
chr1	98485257	98485396	0.29	2.29	1.93	5.12	chr1	98453555	98515249	MIR137HG	uc001drx.2	-	61694	0	geneBody
chr1	98526055	98526186	0.86	1.91	1.54	5.12	chr1	98453555	98515249	MIR137HG	uc001drx.2	-	61694	-10807	intergenic
chr1	98545266	98545452	1.71	4.2	3.86	6.48	chr1	98453555	98515249	MIR137HG	uc001drx.2	-	61694	-30018	intergenic
chr1	98617868	98618379	6	7.63	6.18	12.29	chr1	98676266	98738214	LOC729987	uc031pnf.1	+	61948	-57888	intergenic
chr1	98681056	98681294	2.86	6.49	5.41	8.19	chr1	98676266	98738214	LOC729987	uc031pnf.1	+	61948	0	geneBody
chr1	98808797	98808943	0.86	1.53	1.16	4.44	chr1	98676266	98738214	LOC729987	uc031pnf.1	+	61948	70584	intergenic
chr1	99018864	99019247	4.57	5.34	6.18	15.7	chr1	99127235	99226056	SNX7	uc010ouc.2	+	98821	-107989	intergenic
chr1	99143669	99143830	2	2.29	2.7	7.17	chr1	99127235	99226056	SNX7	uc010ouc.2	+	98821	0	geneBody
chr1	99281158	99281392	3.14	4.96	5.41	9.9	chr1	99127235	99226056	SNX7	uc010ouc.2	+	98821	55103	intergenic
chr1	99474223	99474305	0.57	1.53	1.54	3.75	chr1	99469831	99614408	LOC100129620	uc001dsd.1	+	144577	0	geneBody
chr1	99552581	99552808	3.71	7.25	5.79	8.87	chr1	99469831	99614408	LOC100129620	uc001dsd.1	+	144577	0	geneBody
chr1	99570333	99570469	3.14	4.58	3.47	5.8	chr1	99469831	99614408	LOC100129620	uc001dsd.1	+	144577	0	geneBody
chr1	99667582	99667755	1.71	2.29	2.7	5.46	chr1	99469831	99614408	LOC100129620	uc001dsd.1	+	144577	53175	intergenic
chr1	99711367	99711530	3.71	4.2	4.25	7.17	chr1	99729847	99775138	LPPR4	uc001dse.3	+	45291	-18318	intergenic
chr1	99852960	99853206	2.57	4.96	4.63	9.22	chr1	99729847	99775138	LPPR4	uc001dse.3	+	45291	77823	intergenic
chr1	99977955	99978194	2.29	4.58	3.47	8.53	chr1	100111430	100160097	PALMD	uc001dsg.3	+	48667	-133237	intergenic
chr1	100087993	100088178	3.14	3.82	3.86	7.85	chr1	100111430	100160097	PALMD	uc001dsg.3	+	48667	-23253	intergenic
chr1	100121943	100122006	1.14	1.91	1.93	4.44	chr1	100111430	100160097	PALMD	uc001dsg.3	+	48667	0	geneBody
chr1	100395872	100396007	1.71	3.05	2.32	6.48	chr1	100315639	100389579	AGL	uc001dsi.1	+	73940	6294	intergenic
chr1	100469465	100469520	0.29	1.53	1.54	4.1	chr1	100435344	100492534	SLC35A3	uc001dsp.2	+	57190	0	geneBody
chr1	100586296	100586461	2.29	3.44	2.7	6.83	chr1	100549101	100598511	SASS6	uc001dsu.3	-	49410	0	geneBody
chr1	100638681	100638762	1.43	1.91	1.93	4.1	chr1	100614003	100643829	LRRC39	uc001dsy.2	-	29826	0	geneBody
chr1	100642469	100642622	1.14	1.91	1.93	6.48	chr1	100614003	100643829	LRRC39	uc001dsy.2	-	29826	0	geneBody
chr1	100730600	100730698	0.86	2.67	3.09	4.78	chr1	100731713	100758325	RTCA	uc001dtd.3	+	26612	-1016	intergenic
chr1	100737294	100737561	1.71	5.73	6.18	9.56	chr1	100731713	100758325	RTCA	uc001dtd.3	+	26612	0	geneBody
chr1	100799022	100799538	7.43	13.36	10.81	18.43	chr1	100818022	100985833	CDC14A	uc001dtg.4	+	167811	-18485	intergenic
chr1	100810524	100810689	2.29	2.29	1.93	6.83	chr1	100818022	100985833	CDC14A	uc001dtg.4	+	167811	-7334	intergenic
chr1	100981051	100981170	2.57	3.05	2.32	6.48	chr1	100818022	100985833	CDC14A	uc001dtg.4	+	167811	0	geneBody
chr1	101081908	101082066	2.57	4.96	3.86	6.48	chr1	101092605	101112560	LOC100128787	uc021oqr.1	-	19955	10540	intergenic
chr1	101142778	101142977	2.86	4.58	3.47	7.51	chr1	101092605	101112560	LOC100128787	uc021oqr.1	-	19955	-30219	intergenic
chr1	101169338	101169410	0.57	1.15	1.16	4.1	chr1	101185195	101204601	VCAM1	uc010ouj.2	+	19406	-15786	intergenic
chr1	101431660	101432013	4	4.96	5.41	9.9	chr1	101361631	101447311	SLC30A7	uc001dtn.2	+	85680	0	geneBody
chr1	101441096	101441310	4	4.58	5.41	9.56	chr1	101361631	101447311	SLC30A7	uc001dtn.2	+	85680	0	geneBody
chr1	101544280	101544571	5.43	7.25	6.18	10.24	chr1	101491408	101552819	BX538249	uc001dua.3	+	61411	0	geneBody
chr1	101544280	101544571	5.43	7.25	6.18	10.24	chr1	101538215	101552819	BC045807	uc001duc.3	+	14604	0	geneBody
chr1	101573894	101574020	2.29	3.44	2.7	5.8	chr1	101491408	101552819	BX538249	uc001dua.3	+	61411	21076	intergenic
chr1	101573894	101574020	2.29	3.44	2.7	5.8	chr1	101538215	101552819	BC045807	uc001duc.3	+	14604	21076	intergenic
chr1	101573894	101574020	2.29	3.44	2.7	5.8	chr1	101548009	101552819	AK021551	uc021oqs.1	+	4810	21076	intergenic
chr1	101583833	101584122	3.43	5.34	5.79	9.9	chr1	101491408	101552819	BX538249	uc001dua.3	+	61411	31015	intergenic
chr1	101583833	101584122	3.43	5.34	5.79	9.9	chr1	101538215	101552819	BC045807	uc001duc.3	+	14604	31015	intergenic
chr1	101583833	101584122	3.43	5.34	5.79	9.9	chr1	101548009	101552819	AK021551	uc021oqs.1	+	4810	31015	intergenic
chr1	101621062	101621129	0.57	1.91	1.93	4.1	chr1	101491408	101552819	BX538249	uc001dua.3	+	61411	68244	intergenic
chr1	101621062	101621129	0.57	1.91	1.93	4.1	chr1	101538215	101552819	BC045807	uc001duc.3	+	14604	68244	intergenic
chr1	101621062	101621129	0.57	1.91	1.93	4.1	chr1	101548009	101552819	AK021551	uc021oqs.1	+	4810	68244	intergenic
chr1	101686744	101686915	0.86	4.58	3.47	7.17	chr1	101702304	101707076	S1PR1	uc001dud.2	+	4772	-15390	intergenic
chr1	101759870	101759936	2	2.67	2.32	4.1	chr1	101806424	101806451	RNU6-31P	uc031pni.1	-	27	46489	intergenic
chr1	101781971	101782150	1.71	1.91	1.54	7.85	chr1	101806424	101806451	RNU6-31P	uc031pni.1	-	27	24275	intergenic
chr1	101788687	101788800	1.14	2.29	2.7	6.14	chr1	101806424	101806451	RNU6-31P	uc031pni.1	-	27	17625	intergenic
chr1	101812704	101812824	2	2.67	3.09	5.46	chr1	101806424	101806451	RNU6-31P	uc031pni.1	-	27	-6254	intergenic
chr1	101924292	101924484	4	4.2	5.02	7.85	chr1	101806424	101806451	RNU6-31P	uc031pni.1	-	27	-117842	intergenic
chr1	101952209	101952329	1.43	1.53	1.54	6.48	chr1	101806424	101806451	RNU6-31P	uc031pni.1	-	27	-145759	intergenic
chr1	102056742	102056874	0.29	3.05	3.09	5.12	chr1	102268126	102462790	OLFM3	uc001dug.2	-	194664	211253	intergenic
chr1	102102024	102102155	1.43	3.82	3.47	5.8	chr1	102268126	102462790	OLFM3	uc001dug.2	-	194664	165972	intergenic
chr1	102253777	102253948	1.71	3.05	3.47	6.14	chr1	102268126	102462790	OLFM3	uc001dug.2	-	194664	14179	intergenic
chr1	102304270	102304589	0	6.87	5.41	9.22	chr1	102268126	102462790	OLFM3	uc001dug.2	-	194664	0	geneBody
chr1	102686892	102687403	5.14	5.73	5.02	13.31	chr1	102268126	102462790	OLFM3	uc001dug.2	-	194664	-224103	intergenic
chr1	102810805	102810967	1.71	3.05	3.47	5.8	chr1	102268126	102462790	OLFM3	uc001dug.2	-	194664	-348016	intergenic
chr1	102858912	102859062	1.43	4.58	3.47	5.46	chr1	102268126	102462790	OLFM3	uc001dug.2	-	194664	-396123	intergenic
chr1	102926989	102927084	1.43	2.29	1.93	3.75	chr1	103342022	103574052	COL11A1	uc001dul.3	-	232030	414939	intergenic
chr1	103047066	103047139	1.14	1.15	1.16	4.78	chr1	103342022	103574052	COL11A1	uc001dul.3	-	232030	294884	intergenic
chr1	103451904	103452077	2.57	3.82	3.47	6.83	chr1	103342022	103574052	COL11A1	uc001dul.3	-	232030	0	geneBody
chr1	103511193	103511332	0.57	3.05	3.09	6.14	chr1	103342022	103574052	COL11A1	uc001dul.3	-	232030	0	geneBody
chr1	104016064	104016289	4	6.49	5.02	9.22	chr1	104068577	104097859	RNPC3	uc010oun.2	+	29282	-52289	intergenic
chr1	104235077	104235155	0.57	1.53	1.54	4.44	chr1	104230039	104239073	AMY1A	uc001dux.1	-	9034	0	geneBody
chr1	104408693	104408901	3.14	3.82	3.47	8.19	chr1	104230039	104239073	AMY1A	uc001dux.1	-	9034	-169621	intergenic
chr1	104413077	104413276	1.43	3.44	3.47	8.19	chr1	104230039	104239073	AMY1A	uc001dux.1	-	9034	-174005	intergenic
chr1	104745772	104745886	0.29	3.05	2.32	5.8	chr1	104615644	104619693	LOC100129138	uc021oqw.1	+	4049	126080	intergenic
chr1	104805638	104805766	1.14	2.67	2.7	4.78	chr1	104615644	104619693	LOC100129138	uc021oqw.1	+	4049	185946	intergenic
chr1	104879244	104879449	5.14	3.82	3.47	8.53	chr1	104615644	104619693	LOC100129138	uc021oqw.1	+	4049	259552	intergenic
chr1	104932004	104932120	1.14	2.29	2.32	5.12	chr1	104615644	104619693	LOC100129138	uc021oqw.1	+	4049	312312	intergenic
chr1	104939776	104940065	3.71	4.96	5.79	12.29	chr1	104615644	104619693	LOC100129138	uc021oqw.1	+	4049	320084	intergenic
chr1	105004900	105005239	4.57	4.96	5.02	9.9	chr1	104615644	104619693	LOC100129138	uc021oqw.1	+	4049	385208	intergenic
chr1	105241273	105241444	0.57	1.53	1.16	6.14	chr1	104615644	104619693	LOC100129138	uc021oqw.1	+	4049	621581	intergenic
chr1	105279828	105279904	0.57	1.53	1.16	3.75	chr1	104615644	104619693	LOC100129138	uc021oqw.1	+	4049	660136	intergenic
chr1	105434624	105434793	2	3.05	3.09	5.46	chr1	106144773	106161557	BC043293	uc001dva.3	-	16784	709981	intergenic
chr1	105463753	105463929	2	3.82	3.09	5.46	chr1	106144773	106161557	BC043293	uc001dva.3	-	16784	680845	intergenic
chr1	105674495	105674803	4	4.58	5.02	7.85	chr1	106144773	106161557	BC043293	uc001dva.3	-	16784	469971	intergenic
chr1	105745369	105745538	1.43	2.29	1.93	6.14	chr1	106144773	106161557	BC043293	uc001dva.3	-	16784	399236	intergenic
chr1	105887249	105887332	0.86	1.91	1.54	3.75	chr1	106144773	106161557	BC043293	uc001dva.3	-	16784	257442	intergenic
chr1	106036390	106036505	0	2.67	2.32	4.44	chr1	106144773	106161557	BC043293	uc001dva.3	-	16784	108269	intergenic
chr1	106250538	106250643	1.43	1.53	1.54	4.44	chr1	106144773	106161557	BC043293	uc001dva.3	-	16784	-88982	intergenic
chr1	106433869	106434190	8.29	7.25	6.95	11.95	chr1	106144773	106161557	BC043293	uc001dva.3	-	16784	-272313	intergenic
chr1	106451818	106452187	5.14	7.63	6.18	9.56	chr1	106144773	106161557	BC043293	uc001dva.3	-	16784	-290262	intergenic
chr1	106486276	106486653	5.14	5.34	5.41	10.24	chr1	106144773	106161557	BC043293	uc001dva.3	-	16784	-324720	intergenic
chr1	106619241	106619379	1.71	3.05	3.47	5.46	chr1	106144773	106161557	BC043293	uc001dva.3	-	16784	-457685	intergenic
chr1	106718893	106719057	1.14	0.76	0.77	5.8	chr1	107243807	107243952	SnoU109	uc022ajx.1	+	145	-524751	intergenic
chr1	106728551	106728864	2	5.73	4.63	9.9	chr1	107243807	107243952	SnoU109	uc022ajx.1	+	145	-514944	intergenic
chr1	106763443	106763567	0.57	1.53	1.54	4.44	chr1	107243807	107243952	SnoU109	uc022ajx.1	+	145	-480241	intergenic
chr1	106783534	106783942	3.43	6.49	7.34	11.95	chr1	107243807	107243952	SnoU109	uc022ajx.1	+	145	-459866	intergenic
chr1	107165270	107165521	3.43	4.58	5.02	7.85	chr1	107243807	107243952	SnoU109	uc022ajx.1	+	145	-78287	intergenic
chr1	107474878	107475032	1.43	3.82	3.47	7.17	chr1	107599266	107601916	PRMT6	uc010ous.2	+	2650	-124235	intergenic
chr1	107514123	107514213	1.43	2.29	1.93	4.1	chr1	107599266	107601916	PRMT6	uc010ous.2	+	2650	-85054	intergenic
chr1	107527966	107528151	3.14	3.05	3.09	7.51	chr1	107599266	107601916	PRMT6	uc010ous.2	+	2650	-71116	intergenic
chr1	107532549	107532694	2.29	2.29	2.7	5.12	chr1	107599266	107601916	PRMT6	uc010ous.2	+	2650	-66573	intergenic
chr1	107808740	107808903	1.71	3.05	3.47	6.14	chr1	107682628	108024475	NTNG1	uc001dvh.4	+	341847	0	geneBody
chr1	108030613	108030752	0.29	3.82	3.47	6.48	chr1	107682628	108024475	NTNG1	uc001dvh.4	+	341847	6139	intergenic
chr1	108061166	108061247	1.43	3.05	2.32	4.44	chr1	107682628	108024475	NTNG1	uc001dvh.4	+	341847	36692	intergenic
chr1	108069774	108069956	3.43	3.82	3.47	8.87	chr1	108113781	108507545	VAV3	uc001dvk.1	-	393764	43826	intergenic
chr1	108109926	108110352	10.57	9.54	10.04	17.41	chr1	108113781	108507545	VAV3	uc001dvk.1	-	393764	3430	intergenic
chr1	108294098	108294318	5.14	4.58	3.47	10.24	chr1	108113781	108507545	VAV3	uc001dvk.1	-	393764	0	geneBody
chr1	108429753	108429865	2.57	4.96	3.86	6.14	chr1	108113781	108507545	VAV3	uc001dvk.1	-	393764	0	geneBody
chr1	108655646	108655712	1.14	3.44	2.7	5.12	chr1	108677343	108742980	SLC25A24	uc001dvn.5	-	65637	21632	intergenic
chr1	108735550	108735637	1.14	3.05	2.7	4.78	chr1	108677343	108742980	SLC25A24	uc001dvn.5	-	65637	0	geneBody
chr1	108754638	108754895	6	6.49	7.72	12.97	chr1	108677343	108742980	SLC25A24	uc001dvn.5	-	65637	-11659	intergenic
chr1	108884693	108885040	3.43	7.25	8.11	13.31	chr1	108918459	108953434	NBPF4	uc001dvq.3	+	34975	-33420	intergenic
chr1	109089893	109090046	3.14	3.44	2.7	8.53	chr1	109102970	109181949	FAM102B	uc010ouy.2	+	78979	-12925	intergenic
chr1	109184633	109184787	5.14	5.34	4.63	8.53	chr1	109102970	109181949	FAM102B	uc010ouy.2	+	78979	2685	intergenic
chr1	109247607	109247735	3.14	4.2	3.47	7.85	chr1	109234931	109244422	PRPF38B	uc001dvw.4	+	9491	3186	intergenic
chr1	109280657	109280852	4.57	6.87	6.18	11.26	chr1	109255555	109285367	FNDC7	uc001dvx.3	+	29812	0	geneBody
chr1	109487111	109487262	1.71	3.44	3.09	7.85	chr1	109472129	109506121	CLCC1	uc001dwf.2	-	33992	0	geneBody
chr1	109487111	109487262	1.71	3.44	3.09	7.85	chr1	109365460	109506121	AKNAD1	uc010ovb.3	-	140661	0	geneBody
chr1	109527255	109527306	1.14	2.29	2.32	4.78	chr1	109512837	109584850	WDR47	uc001dwl.3	-	72013	0	geneBody
chr1	109575308	109575606	6.86	8.4	7.34	13.65	chr1	109512837	109584850	WDR47	uc001dwl.3	-	72013	0	geneBody
chr1	109599582	109599674	1.71	2.67	3.09	5.46	chr1	109606997	109618624	TAF13	uc001dwm.1	-	11627	7324	intergenic
chr1	109609859	109610210	8.29	7.63	6.95	14.33	chr1	109606997	109618624	TAF13	uc001dwm.1	-	11627	0	geneBody
chr1	109670101	109670375	7.71	5.73	6.95	12.29	chr1	109656584	109749403	KIAA1324	uc021orb.1	+	92819	0	geneBody
chr1	109694628	109694821	4.86	6.49	6.18	9.9	chr1	109656584	109749403	KIAA1324	uc021orb.1	+	92819	0	geneBody
chr1	109712518	109712942	9.43	11.83	11.58	21.84	chr1	109656584	109749403	KIAA1324	uc021orb.1	+	92819	0	geneBody
chr1	109772043	109772302	9.71	6.49	7.72	13.65	chr1	109756514	109780804	SARS	uc001dwu.2	+	24290	0	geneBody
chr1	109850408	109850604	3.71	7.25	6.56	10.92	chr1	109834986	109849663	MYBPHL	uc010ovh.1	-	14677	-746	TSS
chr1	110184987	110185199	6	7.63	6.95	10.92	chr1	110162434	110174677	AMPD2	uc009wfh.2	+	12243	10311	intergenic
chr1	110253959	110254139	6.29	6.49	5.79	9.9	chr1	110254863	110260890	GSTM5	uc001dyn.3	+	6027	-725	TSS
chr1	110279735	110279844	1.71	4.58	3.47	7.17	chr1	110276553	110283660	GSTM3	uc001dyo.2	-	7107	0	geneBody
chr1	111012181	111012401	4	4.2	5.02	10.24	chr1	111016377	111031285	CYMP	uc009wft.1	+	14908	-3977	intergenic
chr1	111106195	111106249	1.43	1.53	1.16	4.44	chr1	111136201	111174096	KCNA2	uc009wfv.2	-	37895	29953	intergenic
chr1	111146178	111146580	6	8.4	10.42	15.7	chr1	111136201	111174096	KCNA2	uc009wfv.2	-	37895	0	geneBody
chr1	111183397	111183773	9.43	11.83	10.42	18.09	chr1	111136201	111174096	KCNA2	uc009wfv.2	-	37895	-9302	intergenic
chr1	111320012	111320148	2.57	3.44	4.25	7.17	chr1	111413820	111442558	CD53	uc001dzw.3	+	28738	-93673	intergenic
chr1	111375126	111375316	1.71	5.73	5.79	8.87	chr1	111413820	111442558	CD53	uc001dzw.3	+	28738	-38505	intergenic
chr1	111636072	111636300	2.29	4.58	5.41	11.26	chr1	111659953	111682838	DRAM2	uc001ead.4	-	22885	23654	intergenic
chr1	111853991	111854089	1.43	3.82	3.86	5.8	chr1	111833473	111863188	CHIA	uc001eav.4	+	29715	0	geneBody
chr1	111879016	111879295	5.71	7.63	6.56	11.6	chr1	111889194	111895639	PIFO	uc001eaw.2	+	6445	-9900	intergenic
chr1	111890692	111890895	2.29	5.73	6.56	10.24	chr1	111889194	111895639	PIFO	uc001eaw.2	+	6445	0	geneBody
chr1	112033427	112033911	8	11.07	8.88	18.09	chr1	112025969	112106597	ADORA3	uc001ebg.4	-	80628	0	geneBody
chr1	112072323	112072687	7.71	7.25	6.95	15.36	chr1	112025969	112106597	ADORA3	uc001ebg.4	-	80628	0	geneBody
chr1	112109706	112109904	3.43	2.29	2.7	7.51	chr1	112085054	112256101	RAP1A	uc001ebi.3	+	171047	0	geneBody
chr1	112183915	112184288	4.86	7.25	6.56	11.95	chr1	112085054	112256101	RAP1A	uc001ebi.3	+	171047	0	geneBody
chr1	112189244	112189536	3.43	7.25	7.34	11.6	chr1	112085054	112256101	RAP1A	uc001ebi.3	+	171047	0	geneBody
chr1	112247341	112247502	0.29	3.05	2.32	7.51	chr1	112085054	112256101	RAP1A	uc001ebi.3	+	171047	0	geneBody
chr1	113121207	113121269	1.43	2.67	3.09	6.48	chr1	113066140	113162405	ST7L	uc001ecg.3	-	96265	0	geneBody
chr1	113145390	113145577	6.86	6.49	6.18	9.9	chr1	113066140	113162405	ST7L	uc001ecg.3	-	96265	0	geneBody
chr1	113336152	113336274	2.57	4.96	4.63	7.51	chr1	113362795	113393265	AX748125	uc001ecw.1	-	30470	26522	intergenic
chr1	113418675	113418874	6.57	6.11	5.41	12.63	chr1	113392521	113420491	HP08777	uc021orw.1	+	27970	0	geneBody
chr1	113534724	113534791	1.71	3.05	3.09	5.46	chr1	113499036	113542118	BC047723	uc001edc.1	+	43082	0	geneBody
chr1	113603569	113603701	4	4.2	3.86	7.17	chr1	113554308	113615724	BC037540	uc001ede.1	-	61416	0	geneBody
chr1	113796794	113796898	0.57	3.05	3.09	6.83	chr1	113739403	113748875	LOC643441	uc001edg.2	-	9472	-47920	intergenic
chr1	114014840	114015010	4.29	3.44	3.86	8.19	chr1	113933474	114228545	MAGI3	uc001edk.3	+	295071	0	geneBody
chr1	114018613	114018772	3.43	4.58	4.63	7.51	chr1	113933474	114228545	MAGI3	uc001edk.3	+	295071	0	geneBody
chr1	114036525	114036690	3.71	3.82	3.09	8.19	chr1	113933474	114228545	MAGI3	uc001edk.3	+	295071	0	geneBody
chr1	114040708	114041135	6.29	6.49	7.34	13.99	chr1	113933474	114228545	MAGI3	uc001edk.3	+	295071	0	geneBody
chr1	114063394	114063507	2.29	2.29	2.32	5.8	chr1	113933474	114228545	MAGI3	uc001edk.3	+	295071	0	geneBody
chr1	114176129	114176275	2.86	6.49	5.02	7.85	chr1	113933474	114228545	MAGI3	uc001edk.3	+	295071	0	geneBody
chr1	114205244	114205389	1.43	2.67	2.7	6.48	chr1	113933474	114228545	MAGI3	uc001edk.3	+	295071	0	geneBody
chr1	114247907	114248066	2.86	2.67	3.09	8.19	chr1	114239823	114301777	PHTF1	uc009wgp.1	-	61954	0	geneBody
chr1	114440465	114440566	1.43	3.05	3.09	6.14	chr1	114437370	114447741	AP4B1	uc010owp.2	-	10371	0	geneBody
chr1	114440465	114440566	1.43	3.05	3.09	6.14	chr1	114399256	114443859	AP4B1-AS1	uc001edv.2	+	44603	0	geneBody
chr1	114631518	114631798	6.57	5.73	6.95	11.26	chr1	114631913	114696472	SYT6	uc001eev.3	-	64559	116	TES
chr1	114678509	114678749	3.71	8.02	7.72	12.29	chr1	114631913	114696472	SYT6	uc001eev.3	-	64559	0	geneBody
chr1	114720555	114720727	3.43	3.44	4.25	8.19	chr1	114631913	114696472	SYT6	uc001eev.3	-	64559	-24084	intergenic
chr1	114745496	114745871	4.57	11.07	9.65	16.04	chr1	114631913	114696472	SYT6	uc001eev.3	-	64559	-49025	intergenic
chr1	114847349	114847429	1.43	2.67	2.7	4.78	chr1	114935398	115053781	TRIM33	uc001eew.3	-	118383	87970	intergenic
chr1	114878503	114878789	7.43	6.49	7.72	13.99	chr1	114935398	115053781	TRIM33	uc001eew.3	-	118383	56610	intergenic
chr1	114886505	114886757	6	8.4	7.34	11.95	chr1	114935398	115053781	TRIM33	uc001eew.3	-	118383	48642	intergenic
chr1	114908079	114908277	2.86	3.44	4.25	9.9	chr1	114935398	115053781	TRIM33	uc001eew.3	-	118383	27122	intergenic
chr1	114945982	114946363	5.71	6.87	6.95	17.06	chr1	114935398	115053781	TRIM33	uc001eew.3	-	118383	0	geneBody
chr1	115037667	115037821	1.43	4.2	4.25	6.83	chr1	114935398	115053781	TRIM33	uc001eew.3	-	118383	0	geneBody
chr1	115039999	115040139	2.57	4.2	3.86	6.83	chr1	114935398	115053781	TRIM33	uc001eew.3	-	118383	0	geneBody
chr1	115095285	115095503	2.86	4.2	4.25	8.53	chr1	115064016	115213044	DENND2C	uc001eez.3	-	149028	0	geneBody
chr1	115095972	115096120	4	3.82	3.47	8.53	chr1	115064016	115213044	DENND2C	uc001eez.3	-	149028	0	geneBody
chr1	115107383	115107566	3.43	3.82	4.63	7.85	chr1	115064016	115213044	DENND2C	uc001eez.3	-	149028	0	geneBody
chr1	115113676	115113983	4.86	4.96	6.18	10.24	chr1	115110180	115124265	BCAS2	uc001efa.3	-	14085	0	geneBody
chr1	115113676	115113983	4.86	4.96	6.18	10.24	chr1	115064016	115213044	DENND2C	uc001eez.3	-	149028	0	geneBody
chr1	115155084	115155303	4	5.73	5.79	10.58	chr1	115064016	115213044	DENND2C	uc001eez.3	-	149028	0	geneBody
chr1	115199914	115199968	0.86	2.67	2.32	4.1	chr1	115064016	115213044	DENND2C	uc001eez.3	-	149028	0	geneBody
chr1	115238533	115238630	1.43	1.53	1.54	5.12	chr1	115215719	115238239	AMPD1	uc001efe.2	-	22520	-295	TSS
chr1	115277404	115277555	0.57	5.34	4.25	7.85	chr1	115259533	115300671	CSDE1	uc001efi.3	-	41138	0	geneBody
chr1	115334643	115334761	0.86	2.67	3.09	6.14	chr1	115312104	115323308	SIKE1	uc001efo.4	-	11204	-11336	intergenic
chr1	115346867	115347065	2.29	5.73	5.79	8.87	chr1	115312104	115323308	SIKE1	uc001efo.4	-	11204	-23560	intergenic
chr1	115503397	115503546	2	4.58	3.86	6.83	chr1	115397454	115537990	SYCP1	uc001efr.3	+	140536	0	geneBody
chr1	115633970	115634158	3.71	6.11	5.02	9.56	chr1	115590632	115632121	TSPAN2	uc001eft.3	-	41489	-1850	intergenic
chr1	115704777	115704859	1.14	3.05	3.09	4.78	chr1	115590632	115632121	TSPAN2	uc001eft.3	-	41489	-72657	intergenic
chr1	115748541	115748814	2.86	7.63	6.95	13.65	chr1	115828536	115880857	NGF	uc001efu.1	-	52321	79723	intergenic
chr1	115774122	115774318	2.86	3.44	3.09	7.51	chr1	115828536	115880857	NGF	uc001efu.1	-	52321	54219	intergenic
chr1	115807165	115807373	5.14	4.96	5.41	8.87	chr1	115828536	115880857	NGF	uc001efu.1	-	52321	21164	intergenic
chr1	115946299	115946487	3.14	5.34	5.02	7.85	chr1	115828536	115880857	NGF	uc001efu.1	-	52321	-65443	intergenic
chr1	115968792	115969002	5.71	6.87	6.18	9.56	chr1	115828536	115880857	NGF	uc001efu.1	-	52321	-87936	intergenic
chr1	115983437	115983517	2	3.05	3.47	5.46	chr1	115828536	115880857	NGF	uc001efu.1	-	52321	-102581	intergenic
chr1	115986058	115986209	2.57	4.58	4.25	7.51	chr1	115828536	115880857	NGF	uc001efu.1	-	52321	-105202	intergenic
chr1	116082070	116082199	2	4.2	3.47	6.48	chr1	116184573	116240845	VANGL1	uc009wgy.1	+	56272	-102375	intergenic
chr1	116202749	116202938	3.43	5.34	5.02	9.22	chr1	116184573	116240845	VANGL1	uc009wgy.1	+	56272	0	geneBody
chr1	116237229	116237563	9.43	6.11	5.79	16.04	chr1	116184573	116240845	VANGL1	uc009wgy.1	+	56272	0	geneBody
chr1	116420464	116420801	6.29	7.63	8.11	12.63	chr1	116378998	116383747	NHLH2	uc001efy.3	-	4749	-36718	intergenic
chr1	116474908	116475048	3.14	3.82	3.47	7.17	chr1	116461996	116468529	BC043254	uc001efz.3	+	6533	6380	intergenic
chr1	116551873	116551976	1.71	2.67	3.09	5.8	chr1	116519118	116612675	SLC22A15	uc001egb.4	+	93557	0	geneBody
chr1	116560995	116561194	5.71	5.34	6.18	11.26	chr1	116519118	116612675	SLC22A15	uc001egb.4	+	93557	0	geneBody
chr1	116740801	116740880	0	2.29	2.32	4.78	chr1	116654375	116677861	MAB21L3	uc001egc.1	+	23486	62941	intergenic
chr1	116758451	116758565	2.86	3.44	4.25	6.48	chr1	116654375	116677861	MAB21L3	uc001egc.1	+	23486	80591	intergenic
chr1	116843108	116843193	1.43	2.67	2.7	4.44	chr1	116915794	116947396	ATP1A1	uc001ege.3	+	31602	-72602	intergenic
chr1	116851683	116851882	4.57	4.96	4.63	8.87	chr1	116915794	116947396	ATP1A1	uc001ege.3	+	31602	-63913	intergenic
chr1	116853852	116854072	5.43	6.11	6.56	10.24	chr1	116915794	116947396	ATP1A1	uc001ege.3	+	31602	-61723	intergenic
chr1	116859915	116860316	7.43	9.54	8.49	13.99	chr1	116915794	116947396	ATP1A1	uc001ege.3	+	31602	-55479	intergenic
chr1	116884383	116884537	2.57	2.67	2.7	7.17	chr1	116915794	116947396	ATP1A1	uc001ege.3	+	31602	-31258	intergenic
chr1	116935462	116935615	2.86	3.05	3.09	8.53	chr1	116935486	116961244	ATP1A1OS	uc009whb.2	-	25758	0	TES
chr1	116935462	116935615	2.86	3.05	3.09	8.53	chr1	116915794	116947396	ATP1A1	uc001ege.3	+	31602	0	geneBody
chr1	117043286	117043402	3.71	4.2	3.86	6.48	chr1	117057155	117113715	CD58	uc001egm.3	-	56560	13754	intergenic
chr1	117119671	117119892	4.57	8.02	7.72	12.63	chr1	117117019	117210377	IGSF3	uc001egr.2	-	93358	0	geneBody
chr1	117144328	117144525	3.71	5.73	5.41	8.19	chr1	117117019	117210377	IGSF3	uc001egr.2	-	93358	0	geneBody
chr1	117161860	117162044	5.14	4.58	5.02	9.22	chr1	117117019	117210377	IGSF3	uc001egr.2	-	93358	0	geneBody
chr1	117410258	117410421	1.71	4.2	4.63	8.19	chr1	117452688	117532972	PTGFRN	uc001egv.1	+	80284	-42268	intergenic
chr1	117418686	117418962	5.14	7.25	5.79	12.29	chr1	117452688	117532972	PTGFRN	uc001egv.1	+	80284	-33727	intergenic
chr1	117504267	117504529	7.14	6.87	8.49	15.7	chr1	117452688	117532972	PTGFRN	uc001egv.1	+	80284	0	geneBody
chr1	117560775	117560955	3.71	6.11	5.41	9.22	chr1	117544371	117579173	CD101	uc010oxc.2	+	34802	0	geneBody
chr1	117581019	117581179	2	6.49	5.41	8.53	chr1	117544371	117579173	CD101	uc010oxc.2	+	34802	1847	intergenic
chr1	117583198	117583445	2	5.34	5.41	12.29	chr1	117544371	117579173	CD101	uc010oxc.2	+	34802	4026	intergenic
chr1	117589389	117589588	4.29	4.96	3.86	9.9	chr1	117544371	117579173	CD101	uc010oxc.2	+	34802	10217	intergenic
chr1	117710885	117710944	0.57	2.29	1.93	4.78	chr1	117686208	117753582	VTCN1	uc021oso.1	-	67374	0	geneBody
chr1	117859754	117860076	4	6.87	8.11	12.97	chr1	117910084	118068320	MAN1A2	uc001ehd.1	+	158236	-50009	intergenic
chr1	117895401	117895487	1.71	2.67	3.09	5.46	chr1	117910084	118068320	MAN1A2	uc001ehd.1	+	158236	-14598	intergenic
chr1	117925099	117925238	1.71	4.58	4.63	8.19	chr1	117910084	118068320	MAN1A2	uc001ehd.1	+	158236	0	geneBody
chr1	117940347	117940545	6	8.4	6.56	9.9	chr1	117910084	118068320	MAN1A2	uc001ehd.1	+	158236	0	geneBody
chr1	118042683	118042798	1.71	3.05	2.7	5.8	chr1	117910084	118068320	MAN1A2	uc001ehd.1	+	158236	0	geneBody
chr1	118163740	118164309	14.57	10.31	9.65	21.16	chr1	118148603	118171011	FAM46C	uc001ehe.3	+	22408	0	geneBody
chr1	118306380	118306573	1.71	4.2	3.47	8.19	chr1	118406106	118472302	GDAP2	uc001ehf.3	-	66196	99534	intergenic
chr1	118341293	118341518	3.71	3.05	2.32	10.24	chr1	118406106	118472302	GDAP2	uc001ehf.3	-	66196	64589	intergenic
chr1	118448039	118448117	2.29	3.05	2.32	4.78	chr1	118406106	118472302	GDAP2	uc001ehf.3	-	66196	0	geneBody
chr1	118632365	118632460	2	3.05	2.32	5.12	chr1	118496287	118727848	SPAG17	uc001ehk.2	-	231561	0	geneBody
chr1	119139032	119139224	2.57	4.96	3.86	7.51	chr1	119425665	119532179	TBX15	uc001ehl.1	-	106514	286442	intergenic
chr1	119150479	119150541	0.57	1.91	2.32	4.1	chr1	119425665	119532179	TBX15	uc001ehl.1	-	106514	275125	intergenic
chr1	119181467	119181822	6.86	10.31	8.88	14.33	chr1	119425665	119532179	TBX15	uc001ehl.1	-	106514	243844	intergenic
chr1	119190514	119190590	2.29	2.29	1.93	4.1	chr1	119425665	119532179	TBX15	uc001ehl.1	-	106514	235076	intergenic
chr1	119247989	119248048	2	3.05	2.32	4.1	chr1	119425665	119532179	TBX15	uc001ehl.1	-	106514	177618	intergenic
chr1	119342605	119342673	1.43	2.29	2.32	4.44	chr1	119425665	119532179	TBX15	uc001ehl.1	-	106514	82993	intergenic
chr1	119352286	119352428	1.43	3.82	4.63	7.85	chr1	119425665	119532179	TBX15	uc001ehl.1	-	106514	73238	intergenic
chr1	119360305	119360473	2.29	2.67	2.7	7.85	chr1	119425665	119532179	TBX15	uc001ehl.1	-	106514	65193	intergenic
chr1	119628921	119629022	1.71	3.82	3.09	5.12	chr1	119573838	119683295	WARS2	uc001ehm.3	-	109457	0	geneBody
chr1	119654644	119654730	2	2.67	2.7	4.78	chr1	119573838	119683295	WARS2	uc001ehm.3	-	109457	0	geneBody
chr1	119876928	119877149	4	4.58	5.02	8.87	chr1	119911401	119936751	HAO2	uc001ehq.1	+	25350	-34253	intergenic
chr1	119951076	119951230	2	1.91	1.54	6.48	chr1	119957742	119989122	HSD3B2	uc001ehu.3	+	31380	-6513	intergenic
chr1	120232964	120233538	12	14.12	13.13	23.55	chr1	120254418	120286849	PHGDH	uc001ehz.3	+	32431	-20881	intergenic
chr1	120272972	120273095	3.14	2.67	2.32	8.19	chr1	120254418	120286849	PHGDH	uc001ehz.3	+	32431	0	geneBody
chr1	120464561	120464684	1.71	3.44	3.86	7.85	chr1	120454175	120612317	NOTCH2	uc001eik.3	-	158142	0	geneBody
chr1	120799043	120799094	0.86	3.44	2.7	4.78	chr1	120839004	120855681	FAM72B	uc009whp.3	+	16677	-39911	intergenic
chr1	120814431	120814927	10.86	12.21	13.9	23.21	chr1	120839004	120855681	FAM72B	uc009whp.3	+	16677	-24078	intergenic
chr1	142581921	142582322	13.14	16.41	13.51	21.16	chr1	142618798	143257763	CR936796	uc001eiw.1	+	638965	-36477	intergenic
chr1	142810380	142810673	11.43	13.74	10.81	20.48	chr1	142618798	143257763	CR936796	uc001eiw.1	+	638965	0	geneBody
chr1	142810380	142810673	11.43	13.74	10.81	20.48	chr1	142803223	142888797	BC053679	uc001ejb.3	-	85574	0	geneBody
chr1	142810380	142810673	11.43	13.74	10.81	20.48	chr1	142804898	142890670	BC029473	uc001ejd.1	-	85772	0	geneBody
chr1	143740553	143740603	1.14	3.44	3.86	6.14	chr1	143647638	143744587	LINC00875	uc001ejp.3	-	96949	0	geneBody
chr1	144537762	144537890	2.86	5.73	5.02	10.58	chr1	144146810	146467744	LOC100288142	uc021ott.2	+	2320934	0	geneBody
chr1	144851889	144852148	13.43	12.98	11.58	22.53	chr1	144146810	146467744	LOC100288142	uc021ott.2	+	2320934	0	geneBody
chr1	144851889	144852148	13.43	12.98	11.58	22.53	chr1	144594403	145370304	NBPF9	uc010oye.3	+	775901	0	geneBody
chr1	144851889	144852148	13.43	12.98	11.58	22.53	chr1	144676436	145039992	LOC653513	uc001elm.4	-	363556	0	geneBody
chr1	144851889	144852148	13.43	12.98	11.58	22.53	chr1	144676436	145076186	PDE4DIP	uc001elo.3	-	399750	0	geneBody
chr1	145083366	145084211	32.29	39.31	30.12	48.46	chr1	144146810	146467744	LOC100288142	uc021ott.2	+	2320934	0	geneBody
chr1	145083366	145084211	32.29	39.31	30.12	48.46	chr1	144594403	145370304	NBPF9	uc010oye.3	+	775901	0	geneBody
chr1	145161453	145161542	2.29	4.96	4.63	7.85	chr1	144146810	146467744	LOC100288142	uc021ott.2	+	2320934	0	geneBody
chr1	145161453	145161542	2.29	4.96	4.63	7.85	chr1	144594403	145370304	NBPF9	uc010oye.3	+	775901	0	geneBody
chr1	145254045	145254137	2.86	6.11	4.63	7.85	chr1	145209110	145295525	NOTCH2NL	uc010oyh.1	+	86415	0	geneBody
chr1	145254045	145254137	2.86	6.11	4.63	7.85	chr1	144146810	146467744	LOC100288142	uc021ott.2	+	2320934	0	geneBody
chr1	145254045	145254137	2.86	6.11	4.63	7.85	chr1	144594403	145370304	NBPF9	uc010oye.3	+	775901	0	geneBody
chr1	145546312	145546401	3.43	4.2	4.63	7.85	chr1	144146810	146467744	LOC100288142	uc021ott.2	+	2320934	0	geneBody
chr1	145546312	145546401	3.43	4.2	4.63	7.85	chr1	145293370	146467744	NBPF10	uc031poc.1	+	1174374	0	geneBody
chr1	148246094	148246569	18.86	16.79	19.31	31.4	chr1	148003641	148338469	NBPF14	uc021owa.1	-	334828	0	geneBody
chr1	148246094	148246569	18.86	16.79	19.31	31.4	chr1	147574322	148346929	NBPF8	uc001eqg.3	-	772607	0	geneBody
chr1	149262450	149262882	8.29	10.69	11.97	19.45	chr1	149279475	149291742	LOC388692	uc010pbf.2	+	12267	-16594	intergenic
chr1	149328512	149328562	2.57	2.67	2.7	5.12	chr1	149287450	149291743	BC023516	uc001esg.4	+	4293	36770	intergenic
chr1	149334402	149334553	0.86	4.2	3.47	9.22	chr1	149369293	149378297	FCGR1C	uc010pbh.2	+	9004	-34741	intergenic
chr1	149594882	149595116	3.14	8.4	6.95	16.04	chr1	149576261	149616786	LINC00623	uc001esk.5	+	40525	0	geneBody
chr1	149594882	149595116	3.14	8.4	6.95	16.04	chr1	149576261	149672733	LINC00869	uc031poo.1	+	96472	0	geneBody
chr1	149840792	149841179	6.29	9.16	8.88	15.36	chr1	149856009	149858232	HIST2H2BE	uc001etc.3	-	2223	14831	intergenic
chr1	149927995	149928125	3.14	3.82	4.63	7.85	chr1	149912231	149982686	OTUD7B	uc001etn.3	-	70455	0	geneBody
chr1	149928452	149928856	4.29	12.98	10.42	18.09	chr1	149912231	149982686	OTUD7B	uc001etn.3	-	70455	0	geneBody
chr1	149961140	149961252	1.71	4.2	4.63	7.17	chr1	149912231	149982686	OTUD7B	uc001etn.3	-	70455	0	geneBody
chr1	149978147	149978361	4.57	6.49	7.34	11.6	chr1	149912231	149982686	OTUD7B	uc001etn.3	-	70455	0	geneBody
chr1	150100921	150101019	1.43	2.29	2.32	6.14	chr1	150039341	150117505	VPS45	uc001etp.3	+	78164	0	geneBody
chr1	150250363	150250534	3.71	4.96	4.63	8.53	chr1	150244772	150253335	C1orf54	uc001euc.3	+	8563	0	geneBody
chr1	150440273	150440472	2.86	5.73	5.02	9.9	chr1	150336989	150449041	RPRD2	uc009wlr.3	+	112052	0	geneBody
chr1	150486076	150486309	2.29	4.58	5.41	13.99	chr1	150480486	150486265	ECM1	uc001eus.3	+	5779	0	TES
chr1	150541890	150542076	0.86	3.82	3.86	11.26	chr1	150547026	150552214	MCL1	uc021oyf.1	-	5188	4951	intergenic
chr1	150567687	150567773	2.57	3.05	3.09	5.12	chr1	150547026	150552214	MCL1	uc021oyf.1	-	5188	-15474	intergenic
chr1	150726690	150726871	3.43	4.2	4.63	9.56	chr1	150702671	150738433	CTSS	uc001evn.3	-	35762	0	geneBody
chr1	150890017	150890158	3.14	6.11	5.02	8.53	chr1	150898814	150937220	SETDB1	uc001evv.2	+	38406	-8657	intergenic
chr1	150902860	150902997	1.43	3.44	4.25	7.17	chr1	150898814	150937220	SETDB1	uc001evv.2	+	38406	0	geneBody
chr1	150922500	150922642	4.57	5.34	4.25	7.85	chr1	150898814	150937220	SETDB1	uc001evv.2	+	38406	0	geneBody
chr1	150960304	150960470	4.29	6.49	5.79	9.22	chr1	150954498	150968114	ANXA9	uc001ewa.2	+	13616	0	geneBody
chr1	150995879	150996107	4.86	5.73	6.56	11.26	chr1	150980972	151008189	PRUNE	uc001ewh.1	+	27217	0	geneBody
chr1	151089172	151089272	3.14	1.91	1.54	7.17	chr1	151043079	151091007	GABPB2	uc001ewr.2	+	47928	0	geneBody
chr1	151333815	151333984	5.43	4.96	5.02	9.22	chr1	151336777	151345210	SELENBP1	uc010pcy.3	-	8433	2794	intergenic
chr1	151471641	151471849	4.29	7.25	7.34	12.29	chr1	151483861	151511167	CGN	uc009wmw.3	+	27306	-12013	intergenic
chr1	151557213	151557265	1.71	2.29	2.32	4.78	chr1	151512780	151556059	TUFT1	uc001eyl.3	+	43279	1155	intergenic
chr1	151567303	151567471	4.86	3.82	3.09	9.9	chr1	151512780	151556059	TUFT1	uc001eyl.3	+	43279	11245	intergenic
chr1	151619332	151619505	1.14	3.05	3.47	10.24	chr1	151584540	151671559	SNX27	uc031ppc.1	+	87019	0	geneBody
chr1	151753125	151753186	1.71	3.05	3.09	6.48	chr1	151742582	151763010	TDRKH	uc001eyy.2	-	20428	0	geneBody
chr1	152072357	152072476	0.86	3.82	3.09	6.14	chr1	152078792	152117706	TCHH	uc009wne.1	-	38914	6317	intergenic
chr1	153251306	153251478	1.43	4.96	5.02	9.9	chr1	153232178	153234600	LOR	uc001fbm.3	+	2422	16707	intergenic
chr1	153319547	153319740	3.14	7.63	5.79	9.56	chr1	153302596	153321022	PGLYRP4	uc001fbo.3	-	18426	0	geneBody
chr1	153375948	153376124	3.43	4.58	5.41	9.56	chr1	153362507	153363664	S100A8	uc001fbs.3	-	1157	-12285	intergenic
chr1	153484461	153484633	3.14	4.58	4.63	8.53	chr1	153507075	153508717	S100A6	uc001fbw.1	-	1642	22443	intergenic
chr1	153661339	153661643	8.57	7.25	8.49	15.02	chr1	153651163	153666468	NPR1	uc001fcs.4	+	15305	0	geneBody
chr1	153725721	153725920	4	5.34	6.18	10.58	chr1	153700548	153746555	INTS3	uc009wom.3	+	46007	0	geneBody
chr1	153786282	153786449	3.71	3.82	4.63	7.85	chr1	153777202	153895451	GATAD2B	uc001fdb.4	-	118249	0	geneBody
chr1	153851978	153852116	3.14	3.44	3.47	8.87	chr1	153777202	153895451	GATAD2B	uc001fdb.4	-	118249	0	geneBody
chr1	153888459	153888620	4.86	5.34	4.25	9.56	chr1	153777202	153895451	GATAD2B	uc001fdb.4	-	118249	0	geneBody
chr1	153902809	153902888	2.29	3.82	3.86	6.48	chr1	153901976	153919154	DENND4B	uc001fdd.1	-	17178	0	geneBody
chr1	153927760	153927941	2.57	8.4	6.95	11.6	chr1	153920147	153931132	CRTC2	uc021pab.1	-	10985	0	geneBody
chr1	154002251	154002337	2	1.91	2.32	6.83	chr1	153965167	154127592	NUP210L	uc001fdw.3	-	162425	0	geneBody
chr1	154044251	154044464	2.86	8.4	6.56	11.6	chr1	153965167	154127592	NUP210L	uc001fdw.3	-	162425	0	geneBody
chr1	154235943	154236039	0.86	3.44	3.09	6.48	chr1	154193324	154243986	UBAP2L	uc010pel.2	+	50662	0	geneBody
chr1	154354037	154354147	3.14	4.58	4.63	7.85	chr1	154377668	154441926	IL6R	uc001fez.2	+	64258	-23522	intergenic
chr1	154416805	154416902	2.57	3.05	2.32	6.48	chr1	154377668	154441926	IL6R	uc001fez.2	+	64258	0	geneBody
chr1	154433738	154433827	2.29	3.44	2.7	6.48	chr1	154377668	154441926	IL6R	uc001fez.2	+	64258	0	geneBody
chr1	154477352	154477450	3.71	4.2	4.25	7.17	chr1	154474694	154520623	TDRD10	uc001ffd.3	+	45929	0	geneBody
chr1	154559224	154559401	4.86	3.44	3.47	9.9	chr1	154554533	154600456	ADAR	uc001ffk.3	-	45923	0	geneBody
chr1	154826298	154826460	4.86	6.49	5.41	10.58	chr1	154669941	154842754	KCNN3	uc021pah.1	-	172813	0	geneBody
chr1	154920718	154920931	7.43	3.82	3.47	12.63	chr1	154916558	154928567	PBXIP1	uc001ffr.3	-	12009	0	geneBody
chr1	155085715	155085951	4.86	6.87	5.41	13.65	chr1	155100348	155107386	EFNA1	uc001fhh.3	+	7038	-14398	intergenic
chr1	155206541	155206600	2.86	2.29	2.32	4.78	chr1	155204238	155214653	GBA	uc001fjl.3	-	10415	0	geneBody
chr1	155206541	155206600	2.86	2.29	2.32	4.78	chr1	155186647	155208441	GBAP1	uc021pau.2	-	21794	0	geneBody
chr1	155260952	155261185	8	6.11	5.79	12.63	chr1	155259083	155271225	PKLR	uc001fkb.4	-	12142	0	geneBody
chr1	155282048	155282179	4	5.34	5.41	9.56	chr1	155278538	155290457	FDPS	uc001fkc.2	+	11919	0	geneBody
chr1	155333655	155334058	6.57	9.92	9.27	17.06	chr1	155305051	155532324	ASH1L	uc001fkt.3	-	227273	0	geneBody
chr1	155397620	155397723	3.71	1.91	2.32	7.85	chr1	155305051	155532324	ASH1L	uc001fkt.3	-	227273	0	geneBody
chr1	155479865	155479980	2.29	5.73	4.63	7.17	chr1	155305051	155532324	ASH1L	uc001fkt.3	-	227273	0	geneBody
chr1	155550195	155550300	1.71	4.2	3.86	6.83	chr1	155531771	155533735	ASH1L-AS1	uc010pge.2	+	1964	16461	intergenic
chr1	155550195	155550300	1.71	4.2	3.86	6.83	chr1	155531863	155533735	BC017347	uc001fkv.3	+	1872	16461	intergenic
chr1	155557798	155557992	4	4.2	4.25	9.9	chr1	155579960	155584758	MSTO1	uc001fld.5	+	4798	-21969	intergenic
chr1	155567413	155567615	3.43	7.25	6.56	11.26	chr1	155579960	155584758	MSTO1	uc001fld.5	+	4798	-12346	intergenic
chr1	155590869	155591001	2.57	2.29	2.7	6.83	chr1	155596545	155618335	BC041646	uc001flf.3	-	21790	5545	intergenic
chr1	155696827	155696884	1.71	2.67	2.7	5.8	chr1	155658881	155708800	DAP3	uc001fls.3	+	49919	0	geneBody
chr1	155696827	155696884	1.71	2.67	2.7	5.8	chr1	155629232	155755165	YY1AP1	uc021paz.1	-	125933	0	geneBody
chr1	155738891	155738946	1.71	2.67	2.7	4.44	chr1	155719509	155829191	GON4L	uc001fma.1	-	109682	0	geneBody
chr1	155738891	155738946	1.71	2.67	2.7	4.44	chr1	155629232	155755165	YY1AP1	uc021paz.1	-	125933	0	geneBody
chr1	155889386	155889504	2	4.2	4.25	7.51	chr1	155882835	155904188	KIAA0907	uc001fmi.1	-	21353	0	geneBody
chr1	155975780	155975954	2.29	4.96	4.63	8.53	chr1	155978838	155990758	SSR2	uc001fmx.3	-	11920	2885	intergenic
chr1	155979622	155979875	7.14	6.87	6.18	11.95	chr1	155978838	155990758	SSR2	uc001fmx.3	-	11920	0	geneBody
chr1	155986128	155986291	3.43	3.44	3.09	9.56	chr1	155978838	155990758	SSR2	uc001fmx.3	-	11920	0	geneBody
chr1	156170717	156170881	4.29	3.44	3.47	8.53	chr1	156163729	156182587	SLC25A44	uc001fnp.3	+	18858	0	geneBody
chr1	156245907	156246081	4.29	5.34	5.79	9.56	chr1	156219014	156252620	SMG5	uc001foc.4	-	33606	0	geneBody
chr1	156369076	156369267	5.14	6.87	5.41	10.24	chr1	156374048	156377645	BC016978	uc001fot.1	-	3597	4782	intergenic
chr1	156499776	156500064	8.86	7.63	8.88	15.36	chr1	156495196	156542396	IQGAP3	uc001fpf.3	-	47200	0	geneBody
chr1	156862650	156863073	15.71	14.5	14.29	21.84	chr1	156863522	156886226	PEAR1	uc001fqj.1	+	22704	-450	TSS
chr1	156910551	156910684	2.29	2.67	3.09	7.51	chr1	156904631	157015162	ARHGEF11	uc001fqn.3	-	110531	0	geneBody
chr1	156932389	156932597	4.86	6.87	5.79	11.95	chr1	156904631	157015162	ARHGEF11	uc001fqn.3	-	110531	0	geneBody
chr1	156935134	156935256	2.57	3.05	2.7	7.85	chr1	156904631	157015162	ARHGEF11	uc001fqn.3	-	110531	0	geneBody
chr1	157096227	157096333	2	3.05	3.47	5.46	chr1	157094458	157108383	ETV3	uc001fqr.2	-	13925	0	geneBody
chr1	157211261	157211325	0	2.29	2.32	4.78	chr1	157094458	157108383	ETV3	uc001fqr.2	-	13925	-102879	intergenic
chr1	157220260	157220424	2.29	2.29	1.93	6.83	chr1	157094458	157108383	ETV3	uc001fqr.2	-	13925	-111878	intergenic
chr1	157309052	157309271	4	2.67	3.09	8.87	chr1	157483166	157522310	FCRL5	uc001fqu.3	-	39144	173896	intergenic
chr1	157380221	157380319	0.29	2.67	3.09	5.46	chr1	157483166	157522310	FCRL5	uc001fqu.3	-	39144	102848	intergenic
chr1	157419991	157420162	2	2.67	2.32	7.51	chr1	157483166	157522310	FCRL5	uc001fqu.3	-	39144	63005	intergenic
chr1	157436659	157436808	3.43	5.34	4.63	7.17	chr1	157483166	157522310	FCRL5	uc001fqu.3	-	39144	46359	intergenic
chr1	157515172	157515272	2.29	4.2	3.47	5.46	chr1	157483166	157522310	FCRL5	uc001fqu.3	-	39144	0	geneBody
chr1	157562532	157562846	7.71	7.25	7.72	14.33	chr1	157543538	157567870	FCRL4	uc001fqw.3	-	24332	0	geneBody
chr1	157696431	157696624	2.86	4.58	5.02	8.87	chr1	157715522	157746922	FCRL2	uc001fre.2	-	31400	18899	intergenic
chr1	157909764	157909944	3.71	3.44	4.25	7.51	chr1	157895763	157918861	AK057438	uc001frl.1	+	23098	0	geneBody
chr1	157950632	157950695	0.86	1.53	1.16	3.75	chr1	157963062	158065844	KIRREL	uc001frn.4	+	102782	-12368	intergenic
chr1	157987183	157987376	1.14	4.2	5.02	8.19	chr1	157963062	158065844	KIRREL	uc001frn.4	+	102782	0	geneBody
chr1	158065307	158065608	5.71	6.49	5.79	10.92	chr1	157963062	158065844	KIRREL	uc001frn.4	+	102782	0	TES
chr1	158081759	158082069	6.29	8.02	7.72	14.33	chr1	158066315	158069836	hCG_1995134	uc001frp.2	+	3521	11924	intergenic
chr1	158127516	158127692	2.57	1.91	2.32	6.14	chr1	158101833	158110430	LOC646268	uc001frq.3	-	8597	-17087	intergenic
chr1	158305814	158306059	2.29	7.25	5.79	10.92	chr1	158297739	158301321	CD1B	uc001frx.3	-	3582	-4494	intergenic
chr1	158312272	158312409	1.71	1.91	1.54	6.48	chr1	158297739	158301321	CD1B	uc001frx.3	-	3582	-10952	intergenic
chr1	158362996	158363088	1.14	3.05	2.32	5.12	chr1	158368311	158369256	OR10T2	uc010pih.2	-	945	5224	intergenic
chr1	158377593	158377680	1.14	2.67	2.7	4.78	chr1	158368311	158369256	OR10T2	uc010pih.2	-	945	-8338	intergenic
chr1	158472268	158472437	2.57	3.44	3.09	7.51	chr1	158444244	158464676	AK057554	uc001fso.1	-	20432	-7593	intergenic
chr1	158581061	158581187	1.71	3.05	3.47	5.46	chr1	158580495	158656506	SPTA1	uc001fst.1	-	76011	0	geneBody
chr1	158848421	158848526	1.43	4.2	3.47	5.46	chr1	158801167	158819270	MNDA	uc001fsz.1	+	18103	29152	intergenic
chr1	158907440	158907690	3.71	7.63	8.11	12.97	chr1	158901336	158946849	PYHIN1	uc001ftb.3	+	45513	0	geneBody
chr1	158922788	158923351	3.71	11.45	9.65	18.77	chr1	158901336	158946849	PYHIN1	uc001ftb.3	+	45513	0	geneBody
chr1	158973411	158973771	7.71	8.4	10.04	15.7	chr1	158979681	159024945	IFI16	uc001ftg.3	+	45264	-5911	intergenic
chr1	158996916	158997278	4	8.4	8.11	12.29	chr1	158979681	159024945	IFI16	uc001ftg.3	+	45264	0	geneBody
chr1	159003231	159003315	0.86	1.91	1.54	5.12	chr1	158979681	159024945	IFI16	uc001ftg.3	+	45264	0	geneBody
chr1	159423799	159424283	7.43	9.92	8.49	17.75	chr1	159315958	159438858	BC038194	uc001fts.4	-	122900	0	geneBody
chr1	159558102	159558152	1.14	1.91	2.32	4.44	chr1	159557615	159558661	APCS	uc001ftv.3	+	1046	0	TSS
chr1	159603764	159603858	3.71	2.67	3.09	6.48	chr1	159557615	159558661	APCS	uc001ftv.3	+	1046	45104	intergenic
chr1	159773330	159773493	4	6.49	5.02	8.19	chr1	159770300	159786041	FCRL6	uc001fuc.2	+	15741	0	geneBody
chr1	159918974	159919159	4.57	5.73	5.41	9.56	chr1	159921281	159924044	SLAMF9	uc001fus.3	-	2763	2123	intergenic
chr1	159931457	159931605	3.71	4.2	5.02	8.19	chr1	159931013	159948876	LOC100505633	uc001fuu.3	+	17863	0	TSS
chr1	160223935	160224055	3.43	4.2	4.63	7.51	chr1	160185504	160254941	DCAF8	uc010pjc.1	-	69437	0	geneBody
chr1	160239560	160239787	4.57	7.25	6.95	10.58	chr1	160185504	160254941	DCAF8	uc010pjc.1	-	69437	0	geneBody
chr1	160273923	160274295	7.71	4.58	3.47	13.65	chr1	160258376	160313354	COPA	uc009wti.3	-	54978	0	geneBody
chr1	160326321	160326516	2.29	4.96	5.79	9.22	chr1	160313062	160328742	NCSTN	uc001fvx.3	+	15680	0	geneBody
chr1	160439946	160440124	1.71	4.58	3.47	9.22	chr1	160454819	160493052	SLAMF6	uc001fwe.2	-	38233	14696	intergenic
chr1	160448212	160448430	5.14	4.2	3.86	10.58	chr1	160454819	160493052	SLAMF6	uc001fwe.2	-	38233	6390	intergenic
chr1	160449851	160450068	5.71	7.63	6.18	10.58	chr1	160454819	160493052	SLAMF6	uc001fwe.2	-	38233	4752	intergenic
chr1	160604231	160604495	7.71	6.11	6.56	11.95	chr1	160579890	160617081	SLAMF1	uc001fwl.4	-	37191	0	geneBody
chr1	160734816	160735000	4	5.34	5.02	8.87	chr1	160709076	160724601	SLAMF7	uc001fwq.3	+	15525	10216	intergenic
chr1	160758300	160758643	2.86	7.25	6.95	11.95	chr1	160765863	160798045	LY9	uc001fwu.4	+	32182	-7221	intergenic
chr1	160787542	160787767	4.29	6.49	5.41	11.6	chr1	160765863	160798045	LY9	uc001fwu.4	+	32182	0	geneBody
chr1	160854455	160854638	3.71	4.58	5.02	9.56	chr1	160846329	160854960	ITLN1	uc001fxc.3	-	8631	0	TSS
chr1	160898182	160898557	7.43	9.54	10.42	15.7	chr1	160914815	160924589	ITLN2	uc001fxd.3	-	9774	16259	intergenic
chr1	160973254	160973545	5.71	6.87	5.41	10.58	chr1	160965000	161008774	F11R	uc010pjw.2	-	43774	0	geneBody
chr1	160976296	160976499	4	5.34	5.41	9.22	chr1	160965000	161008774	F11R	uc010pjw.2	-	43774	0	geneBody
chr1	160997934	160998009	1.71	2.67	2.7	4.78	chr1	160965000	161008774	F11R	uc010pjw.2	-	43774	0	geneBody
chr1	161090276	161090479	8.57	6.49	8.11	12.29	chr1	161087861	161095235	NIT1	uc001fxw.3	+	7374	0	geneBody
chr1	161104512	161104813	7.71	9.54	10.42	16.04	chr1	161090768	161102478	DEDD	uc001fya.3	-	11710	-2035	intergenic
chr1	161176196	161176363	3.71	8.02	7.34	11.26	chr1	161169104	161184184	NDUFS2	uc001fyv.3	+	15080	0	geneBody
chr1	161177316	161177443	4.86	4.58	5.02	9.56	chr1	161169104	161184184	NDUFS2	uc001fyv.3	+	15080	0	geneBody
chr1	161255851	161255992	3.14	3.05	3.47	8.87	chr1	161228516	161255240	PCP4L1	uc001gad.3	+	26724	612	intergenic
chr1	161276451	161276662	4.29	5.34	6.56	13.31	chr1	161274524	161279762	MPZ	uc001gaf.4	-	5238	0	geneBody
chr1	161636104	161636253	4.29	4.96	5.41	10.58	chr1	161632904	161648444	FCGR2B	uc001gay.2	+	15540	0	geneBody
chr1	161704738	161704907	4	6.49	7.34	11.26	chr1	161691333	161697933	FCRLB	uc001gbh.3	+	6600	6806	intergenic
chr1	161943550	161943726	4.86	5.73	5.41	10.24	chr1	161952981	161993644	OLFML2B	uc001gbu.3	-	40663	9256	intergenic
chr1	161979040	161979170	2.86	4.2	4.63	8.87	chr1	161952981	161993644	OLFML2B	uc001gbu.3	-	40663	0	geneBody
chr1	162240710	162240880	1.14	4.58	3.47	6.48	chr1	162039580	162339813	NOS1AP	uc001gbv.2	+	300233	0	geneBody
chr1	162269853	162270085	4.86	6.11	6.95	12.29	chr1	162039580	162339813	NOS1AP	uc001gbv.2	+	300233	0	geneBody
chr1	162314972	162315163	4.86	3.44	3.47	7.85	chr1	162039580	162339813	NOS1AP	uc001gbv.2	+	300233	0	geneBody
chr1	162316650	162316945	4.86	6.87	7.34	11.6	chr1	162039580	162339813	NOS1AP	uc001gbv.2	+	300233	0	geneBody
chr1	162369166	162369341	2.29	4.58	3.47	6.83	chr1	162365055	162381928	SH2D1B	uc001gbz.1	-	16873	0	geneBody
chr1	162443786	162444283	10.57	9.16	8.49	15.36	chr1	162466963	162499419	UHMK1	uc001gcd.3	+	32456	-22681	intergenic
chr1	162457321	162457531	4	5.34	5.02	8.87	chr1	162466963	162499419	UHMK1	uc001gcd.3	+	32456	-9433	intergenic
chr1	162519670	162519813	2.86	3.05	3.47	6.48	chr1	162531295	162569633	UAP1	uc001gce.4	+	38338	-11483	intergenic
chr1	162530621	162530785	1.43	3.05	3.47	6.14	chr1	162531295	162569633	UAP1	uc001gce.4	+	38338	-511	TSS
chr1	162645811	162645980	2.29	3.05	3.47	7.85	chr1	162602227	162750247	DDR2	uc001gcf.3	+	148020	0	geneBody
chr1	162706931	162707491	6.86	11.07	9.65	18.43	chr1	162602227	162750247	DDR2	uc001gcf.3	+	148020	0	geneBody
chr1	162816775	162816975	2.57	6.11	5.41	8.53	chr1	162794247	162825573	C1orf110	uc009wuw.1	-	31326	0	geneBody
chr1	163311063	163311209	1.14	3.05	3.09	5.8	chr1	163291722	163325553	NUF2	uc001gcq.1	+	33831	0	geneBody
chr1	163442093	163442491	5.14	5.73	4.63	16.38	chr1	163291722	163325553	NUF2	uc001gcq.1	+	33831	116541	intergenic
chr1	163533158	163533222	0	0.76	0.77	4.44	chr1	163291722	163325553	NUF2	uc001gcq.1	+	33831	207606	intergenic
chr1	163621838	163622118	4.57	3.82	4.63	9.56	chr1	163291722	163325553	NUF2	uc001gcq.1	+	33831	296286	intergenic
chr1	163674288	163674462	2.57	3.44	2.7	5.46	chr1	163291722	163325553	NUF2	uc001gcq.1	+	33831	348736	intergenic
chr1	163784906	163785029	2.29	1.91	2.32	5.12	chr1	163291722	163325553	NUF2	uc001gcq.1	+	33831	459354	intergenic
chr1	163961081	163961200	2	2.29	1.93	5.12	chr1	164558765	164854300	PBX1	uc010pkw.1	+	295535	-597566	intergenic
chr1	164095099	164095226	2	3.82	3.47	5.8	chr1	164558765	164854300	PBX1	uc010pkw.1	+	295535	-463540	intergenic
chr1	164153176	164153325	2	4.58	4.25	6.83	chr1	164558765	164854300	PBX1	uc010pkw.1	+	295535	-405441	intergenic
chr1	164231470	164231557	1.14	3.44	2.7	4.1	chr1	164558765	164854300	PBX1	uc010pkw.1	+	295535	-327209	intergenic
chr1	164394535	164394664	2	3.82	3.09	6.14	chr1	164558765	164854300	PBX1	uc010pkw.1	+	295535	-164102	intergenic
chr1	164425829	164425930	1.43	3.05	2.32	5.46	chr1	164558765	164854300	PBX1	uc010pkw.1	+	295535	-132836	intergenic
chr1	164637920	164638246	4.86	9.54	7.72	12.29	chr1	164558765	164854300	PBX1	uc010pkw.1	+	295535	0	geneBody
chr1	164637920	164638246	4.86	9.54	7.72	12.29	chr1	164595272	164651720	AX748175	uc001gcu.1	+	56448	0	geneBody
chr1	164657384	164657498	1.14	3.05	3.47	5.46	chr1	164558765	164854300	PBX1	uc010pkw.1	+	295535	0	geneBody
chr1	164658235	164658386	2.57	3.82	4.25	6.83	chr1	164558765	164854300	PBX1	uc010pkw.1	+	295535	0	geneBody
chr1	164658863	164658975	2.57	2.29	2.32	5.46	chr1	164558765	164854300	PBX1	uc010pkw.1	+	295535	0	geneBody
chr1	164729177	164729376	2	5.34	5.02	9.56	chr1	164558765	164854300	PBX1	uc010pkw.1	+	295535	0	geneBody
chr1	165329133	165329280	3.43	3.44	3.86	6.14	chr1	165171103	165325952	LMX1A	uc021pdz.1	-	154849	-3182	intergenic
chr1	165347662	165347867	4.29	3.82	3.09	8.53	chr1	165171103	165325952	LMX1A	uc021pdz.1	-	154849	-21711	intergenic
chr1	165363273	165363497	5.71	5.34	6.18	10.24	chr1	165370158	165414592	RXRG	uc021pea.1	-	44434	6662	intergenic
chr1	165365841	165366017	2.29	2.67	2.32	6.83	chr1	165370158	165414592	RXRG	uc021pea.1	-	44434	4142	intergenic
chr1	165373747	165374119	5.71	9.92	10.81	16.38	chr1	165370158	165414592	RXRG	uc021pea.1	-	44434	0	geneBody
chr1	165538337	165538674	7.71	8.78	8.11	12.63	chr1	165446078	165551341	LOC400794	uc001gdc.2	-	105263	0	geneBody
chr1	165677741	165677968	4	5.73	6.56	10.24	chr1	165667986	165679199	LOC440700	uc001gdi.3	+	11213	0	geneBody
chr1	165863925	165864084	1.71	4.58	4.63	7.17	chr1	165796731	165880855	UCK2	uc001gdp.3	+	84124	0	geneBody
chr1	166216654	166217224	9.14	10.31	8.88	23.21	chr1	166026689	166135958	FAM78B	uc010plc.2	-	109269	-80697	intergenic
chr1	166317362	166317549	2	3.05	3.47	5.8	chr1	166026689	166135958	FAM78B	uc010plc.2	-	109269	-181405	intergenic
chr1	166574670	166575055	5.71	4.96	6.18	12.29	chr1	166573152	166594473	FMO9P	uc010pld.2	+	21321	0	geneBody
chr1	166746747	166746999	3.43	5.34	6.18	9.56	chr1	166808723	166823709	POGK	uc001gdt.1	+	14986	-61725	intergenic
chr1	166836809	166837166	5.14	7.25	7.34	11.95	chr1	166825748	166845654	TADA1	uc001gdw.3	-	19906	0	geneBody
chr1	167042615	167042795	3.14	3.82	4.63	8.87	chr1	167022081	167059868	GPA33	uc001gea.1	-	37787	0	geneBody
chr1	167101144	167101395	2	4.96	5.41	10.24	chr1	167064070	167098402	DUSP27	uc001geb.1	+	34332	2743	intergenic
chr1	167163940	167164073	3.14	4.58	4.25	7.51	chr1	167144598	167165042	RBSG4	uc021pei.1	-	20444	0	geneBody
chr1	167224922	167225313	4.29	7.63	6.18	12.63	chr1	167190065	167396582	POU2F1	uc001gec.3	+	206517	0	geneBody
chr1	167322665	167322881	1.14	3.82	4.25	10.58	chr1	167190065	167396582	POU2F1	uc001gec.3	+	206517	0	geneBody
chr1	167408576	167408740	3.14	4.96	5.41	8.53	chr1	167399876	167487847	CD247	uc001gei.4	-	87971	0	geneBody
chr1	167447490	167447815	4.86	8.02	7.72	11.6	chr1	167399876	167487847	CD247	uc001gei.4	-	87971	0	geneBody
chr1	167452480	167452595	1.71	3.44	3.86	7.17	chr1	167399876	167487847	CD247	uc001gei.4	-	87971	0	geneBody
chr1	167505452	167505642	3.71	4.58	3.86	8.53	chr1	167510250	167523056	CREG1	uc001gel.3	-	12806	4609	intergenic
chr1	167636037	167636148	1.14	2.67	2.32	6.48	chr1	167599473	167675486	RCSD1	uc001gem.3	+	76013	0	geneBody
chr1	167838960	167839152	4.29	5.73	5.79	8.87	chr1	167778624	167883453	ADCY10	uc001ger.3	-	104829	0	geneBody
chr1	167945577	167945746	1.71	3.82	3.86	7.85	chr1	167905796	168045083	DCAF6	uc001gex.3	+	139287	0	geneBody
chr1	168112168	168112617	7.43	9.54	7.72	14.68	chr1	168048779	168106905	GPR161	uc010pln.3	-	58126	-5264	intergenic
chr1	168142960	168143082	1.43	2.29	1.93	5.8	chr1	168148170	168171351	TIPRL	uc001gfg.3	+	23181	-5089	intergenic
chr1	168153242	168153432	2.57	3.44	4.25	8.53	chr1	168148170	168171351	TIPRL	uc001gfg.3	+	23181	0	geneBody
chr1	168206339	168206552	2.86	6.49	5.02	9.9	chr1	168195254	168212088	SFT2D2	uc001gfi.4	+	16834	0	geneBody
chr1	168206339	168206552	2.86	6.49	5.02	9.9	chr1	168195254	168283664	TBX19	uc001gfj.4	+	88410	0	geneBody
chr1	168292488	168292666	1.14	3.82	4.63	8.53	chr1	168195254	168283664	TBX19	uc001gfj.4	+	88410	8825	intergenic
chr1	168353244	168353401	3.43	2.29	2.32	7.51	chr1	168344761	168344859	MIR557	uc021pel.1	+	98	8386	intergenic
chr1	168380923	168381128	4.86	4.96	6.18	10.24	chr1	168369426	168391894	LOC100505918	uc021pem.1	-	22468	0	geneBody
chr1	168396889	168397061	3.43	5.34	5.41	8.19	chr1	168369426	168391894	LOC100505918	uc021pem.1	-	22468	-4996	intergenic
chr1	168434638	168434770	2	2.67	3.09	7.17	chr1	168369426	168391894	LOC100505918	uc021pem.1	-	22468	-42745	intergenic
chr1	168523092	168523299	5.14	5.34	4.63	8.53	chr1	168510002	168513235	XCL2	uc001gfn.4	-	3233	-9858	intergenic
chr1	168599138	168599350	4	4.2	4.25	9.22	chr1	168545710	168551315	XCL1	uc001gfo.2	+	5605	47824	intergenic
chr1	168696507	168696711	4.57	3.82	3.86	9.9	chr1	168664694	168698442	DPT	uc001gfp.3	-	33748	0	geneBody
chr1	169224331	169224453	1.14	3.05	3.47	5.46	chr1	169101768	169337186	NME7	uc001gft.3	-	235418	0	geneBody
chr1	169276374	169276505	1.71	3.44	3.86	6.83	chr1	169101768	169337186	NME7	uc001gft.3	-	235418	0	geneBody
chr1	169635440	169635638	2.86	5.34	4.63	7.17	chr1	169631244	169822229	C1orf112	uc001ggj.3	+	190985	0	geneBody
chr1	170016513	170016594	0.57	2.29	2.32	4.1	chr1	169890469	170043879	KIFAP3	uc010ply.2	-	153410	0	geneBody
chr1	170194518	170194715	4.29	5.73	5.41	8.19	chr1	170240545	170253349	LOC284688	uc001ggx.3	-	12804	45831	intergenic
chr1	170219164	170219549	5.14	9.54	8.11	12.97	chr1	170240545	170253349	LOC284688	uc001ggx.3	-	12804	20997	intergenic
chr1	170221755	170221920	0.57	4.2	3.86	5.8	chr1	170240545	170253349	LOC284688	uc001ggx.3	-	12804	18626	intergenic
chr1	170242886	170243049	2	3.05	3.47	7.17	chr1	170240545	170253349	LOC284688	uc001ggx.3	-	12804	0	geneBody
chr1	170432981	170433529	8.86	8.02	9.65	17.06	chr1	170429593	170489887	AK096329	uc001ggy.1	-	60294	0	geneBody
chr1	170548310	170548420	2	1.91	1.93	5.12	chr1	170501262	170522974	GORAB	uc009wvx.2	+	21712	25337	intergenic
chr1	170581166	170581321	2.29	4.58	3.86	5.8	chr1	170633312	170708541	PRRX1	uc001ghe.3	+	75229	-51992	intergenic
chr1	170668976	170669186	3.14	3.44	3.86	9.56	chr1	170633312	170708541	PRRX1	uc001ghe.3	+	75229	0	geneBody
chr1	170762227	170762381	2	3.05	2.32	5.46	chr1	170633312	170708541	PRRX1	uc001ghe.3	+	75229	53687	intergenic
chr1	170857631	170857773	1.43	4.58	3.47	5.8	chr1	170904611	171033906	MROH9	uc010plz.2	+	129295	-46839	intergenic
chr1	170861407	170861499	0.57	3.05	2.7	4.78	chr1	170904611	171033906	MROH9	uc010plz.2	+	129295	-43113	intergenic
chr1	171207856	171207934	2.57	1.53	1.54	4.44	chr1	171217632	171255113	FMO1	uc009wvz.3	+	37481	-9699	intergenic
chr1	171257779	171258066	1.43	6.11	5.41	10.92	chr1	171217632	171255113	FMO1	uc009wvz.3	+	37481	2667	intergenic
chr1	171265498	171265641	1.43	1.91	2.32	6.48	chr1	171217632	171255113	FMO1	uc009wvz.3	+	37481	10386	intergenic
chr1	171352047	171352347	5.14	5.73	6.95	10.92	chr1	171283485	171311223	FMO4	uc001gho.3	+	27738	40825	intergenic
chr1	171353908	171354087	0.57	3.44	2.7	6.14	chr1	171283485	171311223	FMO4	uc001gho.3	+	27738	42686	intergenic
chr1	171395255	171395378	1.71	3.82	3.86	6.14	chr1	171454665	171562650	PRRC2C	uc010pmg.2	+	107985	-59288	intergenic
chr1	171522372	171522469	0.86	2.67	2.7	5.46	chr1	171454665	171562650	PRRC2C	uc010pmg.2	+	107985	0	geneBody
chr1	171663415	171663689	6.29	6.49	7.72	12.97	chr1	171669295	171711379	VAMP4	uc001ghw.2	-	42084	5607	intergenic
chr1	171693084	171693237	2.86	4.2	3.86	7.17	chr1	171669295	171711379	VAMP4	uc001ghw.2	-	42084	0	geneBody
chr1	171765685	171765899	3.71	3.82	3.86	10.24	chr1	171763732	171766852	AK094818	uc001gic.1	+	3120	0	geneBody
chr1	171765685	171765899	3.71	3.82	3.86	10.24	chr1	171750760	171766856	METTL13	uc001ghz.3	+	16096	0	geneBody
chr1	171827903	171827960	0.57	3.05	2.7	4.78	chr1	171810617	172381857	DNM3	uc001gie.4	+	571240	0	geneBody
chr1	172026847	172026944	2.57	2.67	3.09	5.12	chr1	171810617	172381857	DNM3	uc001gie.4	+	571240	0	geneBody
chr1	172060915	172060965	1.14	2.67	2.32	4.1	chr1	171810617	172381857	DNM3	uc001gie.4	+	571240	0	geneBody
chr1	172088789	172089033	5.43	5.34	6.18	10.24	chr1	171810617	172381857	DNM3	uc001gie.4	+	571240	0	geneBody
chr1	172100776	172100842	0.57	1.91	1.54	3.75	chr1	171810617	172381857	DNM3	uc001gie.4	+	571240	0	geneBody
chr1	172150146	172150236	1.14	1.91	1.93	4.78	chr1	171810617	172381857	DNM3	uc001gie.4	+	571240	0	geneBody
chr1	172411626	172411825	4.57	5.34	5.41	8.87	chr1	172362273	172413230	PIGC	uc001gii.1	-	50957	0	geneBody
chr1	172411626	172411825	4.57	5.34	5.41	8.87	chr1	172389827	172437969	C1orf105	uc001gik.3	+	48142	0	geneBody
chr1	172413537	172413675	1.43	1.91	2.32	7.17	chr1	172389827	172437969	C1orf105	uc001gik.3	+	48142	0	geneBody
chr1	172485732	172485853	1.14	2.67	3.09	6.14	chr1	172502259	172580973	SUCO	uc001giq.4	+	78714	-16407	intergenic
chr1	172564497	172564924	5.43	5.34	6.56	14.33	chr1	172502259	172580973	SUCO	uc001giq.4	+	78714	0	geneBody
chr1	172608547	172608854	4.29	9.16	8.11	12.97	chr1	172628184	172636012	FASLG	uc001gis.3	+	7828	-19331	intergenic
chr1	172692099	172692217	1.43	3.82	3.09	5.8	chr1	172628184	172636012	FASLG	uc001gis.3	+	7828	56088	intergenic
chr1	172877955	172878220	1.71	4.58	5.02	11.26	chr1	173010359	173020103	TNFSF18	uc001giu.2	-	9744	132140	intergenic
chr1	172891638	172891765	2	3.05	2.32	5.12	chr1	173010359	173020103	TNFSF18	uc001giu.2	-	9744	118595	intergenic
chr1	173043330	173043533	3.43	6.11	5.79	9.56	chr1	173010359	173020103	TNFSF18	uc001giu.2	-	9744	-23228	intergenic
chr1	173061828	173061953	2.29	3.05	3.09	5.12	chr1	173010359	173020103	TNFSF18	uc001giu.2	-	9744	-41726	intergenic
chr1	173111959	173112195	4.29	6.49	5.79	11.26	chr1	173152869	173176471	TNFSF4	uc001giw.3	-	23602	40675	intergenic
chr1	173123995	173124507	10.29	11.45	10.81	17.06	chr1	173152869	173176471	TNFSF4	uc001giw.3	-	23602	28363	intergenic
chr1	173157908	173158358	3.71	10.31	8.88	15.7	chr1	173152869	173176471	TNFSF4	uc001giw.3	-	23602	0	geneBody
chr1	173178630	173178721	2	2.67	3.09	5.12	chr1	173152869	173176471	TNFSF4	uc001giw.3	-	23602	-2160	intergenic
chr1	173278327	173278467	1.14	2.67	3.09	6.48	chr1	173204198	173446294	LOC100506023	uc001gix.1	-	242096	0	geneBody
chr1	173402322	173402543	3.43	5.34	4.25	9.56	chr1	173204198	173446294	LOC100506023	uc001gix.1	-	242096	0	geneBody
chr1	173402322	173402543	3.43	5.34	4.25	9.56	chr1	173387087	173430501	BC136808	uc010pmp.1	-	43414	0	geneBody
chr1	173406082	173406177	1.14	1.53	1.54	4.1	chr1	173204198	173446294	LOC100506023	uc001gix.1	-	242096	0	geneBody
chr1	173406082	173406177	1.14	1.53	1.54	4.1	chr1	173387087	173430501	BC136808	uc010pmp.1	-	43414	0	geneBody
chr1	173532069	173532311	2.86	4.96	5.41	8.53	chr1	173469603	173572233	SLC9C2	uc001giz.2	-	102630	0	geneBody
chr1	173559219	173559407	3.43	2.67	3.09	7.51	chr1	173469603	173572233	SLC9C2	uc001giz.2	-	102630	0	geneBody
chr1	173649324	173649680	6.57	7.25	8.11	12.63	chr1	173577474	173639001	ANKRD45	uc001gja.1	-	61527	-10324	intergenic
chr1	173658786	173658869	2	2.67	2.7	4.1	chr1	173577474	173639001	ANKRD45	uc001gja.1	-	61527	-19786	intergenic
chr1	173666873	173667049	3.43	3.82	4.63	7.51	chr1	173684079	173755840	KLHL20	uc001gjc.3	+	71761	-17031	intergenic
chr1	173757728	173757993	4.57	3.82	4.63	11.26	chr1	173684079	173755840	KLHL20	uc001gjc.3	+	71761	1889	intergenic
chr1	173770626	173770836	3.14	3.44	3.86	8.53	chr1	173768687	173793777	CENPL	uc001gjg.4	-	25090	0	geneBody
chr1	173788861	173789345	2.29	8.4	7.72	13.65	chr1	173768687	173793777	CENPL	uc001gjg.4	-	25090	0	geneBody
chr1	173804034	173804616	14.29	13.36	11.2	21.5	chr1	173793796	173827682	DARS2	uc001gjh.2	+	33886	0	geneBody
chr1	173830463	173830748	3.43	7.25	6.56	12.29	chr1	173832385	173833079	GAS5-AS1	uc021pfa.1	+	694	-1638	intergenic
chr1	173843071	173843270	1.71	4.2	4.63	8.87	chr1	173837219	173855774	ZBTB37	uc001gjp.1	+	18555	0	geneBody
chr1	173878732	173878996	5.14	6.49	5.02	10.92	chr1	173872941	173886516	SERPINC1	uc001gjt.3	-	13575	0	geneBody
chr1	173887120	173887199	0.57	2.29	2.7	4.1	chr1	173872941	173886516	SERPINC1	uc001gjt.3	-	13575	-605	TSS
chr1	174034616	174034804	2.57	3.44	3.47	8.19	chr1	173900351	173962210	RC3H1	uc001gju.4	-	61859	-72407	intergenic
chr1	174116114	174116432	4.29	5.73	5.41	9.56	chr1	174128551	174927327	RABGAP1L	uc001gjx.3	+	798776	-12120	intergenic
chr1	174163621	174163820	1.43	4.58	4.25	8.53	chr1	174128551	174927327	RABGAP1L	uc001gjx.3	+	798776	0	geneBody
chr1	174165082	174165730	13.71	12.98	14.67	24.23	chr1	174128551	174927327	RABGAP1L	uc001gjx.3	+	798776	0	geneBody
chr1	174198977	174199499	9.43	14.5	11.2	17.75	chr1	174128551	174927327	RABGAP1L	uc001gjx.3	+	798776	0	geneBody
chr1	174206500	174206606	1.14	2.67	2.7	5.46	chr1	174128551	174927327	RABGAP1L	uc001gjx.3	+	798776	0	geneBody
chr1	174508857	174509026	3.71	4.2	3.47	7.51	chr1	174128551	174927327	RABGAP1L	uc001gjx.3	+	798776	0	geneBody
chr1	174564563	174564882	5.71	4.96	4.25	11.26	chr1	174128551	174927327	RABGAP1L	uc001gjx.3	+	798776	0	geneBody
chr1	174607817	174608016	3.43	4.2	3.86	7.51	chr1	174128551	174927327	RABGAP1L	uc001gjx.3	+	798776	0	geneBody
chr1	174631804	174631900	1.71	2.67	2.7	5.12	chr1	174128551	174927327	RABGAP1L	uc001gjx.3	+	798776	0	geneBody
chr1	174767345	174767432	2	2.29	1.93	4.44	chr1	174128551	174927327	RABGAP1L	uc001gjx.3	+	798776	0	geneBody
chr1	174822674	174822873	3.43	4.58	5.41	9.56	chr1	174128551	174927327	RABGAP1L	uc001gjx.3	+	798776	0	geneBody
chr1	174894480	174894678	3.14	4.2	4.25	8.19	chr1	174128551	174927327	RABGAP1L	uc001gjx.3	+	798776	0	geneBody
chr1	174906586	174906715	0.29	2.29	2.7	5.8	chr1	174128551	174927327	RABGAP1L	uc001gjx.3	+	798776	0	geneBody
chr1	174942510	174942709	2.57	4.58	4.25	8.19	chr1	174128551	174927327	RABGAP1L	uc001gjx.3	+	798776	15184	intergenic
chr1	174981487	174981633	2.29	3.44	2.7	5.8	chr1	174968570	174981163	CACYBP	uc001gki.1	+	12593	325	TES
chr1	174981992	174982141	1.71	3.44	3.09	6.14	chr1	174982093	174992591	MRPS14	uc009wwr.3	-	10498	0	TES
chr1	175080175	175080507	6	9.16	8.88	15.7	chr1	175036993	175117202	TNN	uc001gkl.1	+	80209	0	geneBody
chr1	175087022	175087080	0.57	3.05	2.7	4.1	chr1	175036993	175117202	TNN	uc001gkl.1	+	80209	0	geneBody
chr1	175168076	175168328	4.57	5.34	4.63	11.26	chr1	175126122	175162229	KIAA0040	uc010pmy.1	-	36107	-5848	intergenic
chr1	175190765	175190898	2	2.67	3.09	5.46	chr1	175126122	175162229	KIAA0040	uc010pmy.1	-	36107	-28537	intergenic
chr1	175225154	175225589	9.43	6.49	5.79	16.04	chr1	175126122	175162229	KIAA0040	uc010pmy.1	-	36107	-62926	intergenic
chr1	175350032	175350171	1.14	1.91	2.32	7.17	chr1	175291934	175712752	TNR	uc009wwu.1	-	420818	0	geneBody
chr1	175418223	175418497	6	5.34	4.63	9.56	chr1	175291934	175712752	TNR	uc009wwu.1	-	420818	0	geneBody
chr1	175437765	175437973	2.57	4.58	5.41	9.9	chr1	175291934	175712752	TNR	uc009wwu.1	-	420818	0	geneBody
chr1	175631834	175631885	1.43	3.44	2.7	4.44	chr1	175291934	175712752	TNR	uc009wwu.1	-	420818	0	geneBody
chr1	175768382	175768439	1.43	2.29	2.32	4.1	chr1	175291934	175712752	TNR	uc009wwu.1	-	420818	-55631	intergenic
chr1	175963030	175963204	3.14	4.2	4.63	7.51	chr1	175913966	176176370	RFWD2	uc001gku.1	-	262404	0	geneBody
chr1	175971602	175971710	2	1.15	1.16	6.14	chr1	175913966	176176370	RFWD2	uc001gku.1	-	262404	0	geneBody
chr1	176140624	176140674	0.57	1.53	1.16	4.1	chr1	175913966	176176370	RFWD2	uc001gku.1	-	262404	0	geneBody
chr1	176173190	176173340	2.29	4.2	3.47	5.46	chr1	175913966	176176370	RFWD2	uc001gku.1	-	262404	0	geneBody
chr1	176357977	176358161	0.86	4.96	4.25	6.48	chr1	176432306	176811970	PAPPA2	uc001gkz.3	+	379664	-74146	intergenic
chr1	176382200	176382507	5.71	6.49	5.79	10.92	chr1	176432306	176811970	PAPPA2	uc001gkz.3	+	379664	-49800	intergenic
chr1	176427268	176427395	2	2.67	2.7	6.14	chr1	176432306	176811970	PAPPA2	uc001gkz.3	+	379664	-4912	intergenic
chr1	176494802	176494927	0.57	1.91	1.93	5.8	chr1	176432306	176811970	PAPPA2	uc001gkz.3	+	379664	0	geneBody
chr1	176522360	176522479	0.86	3.05	2.7	4.78	chr1	176432306	176811970	PAPPA2	uc001gkz.3	+	379664	0	geneBody
chr1	176525158	176525330	2	4.96	3.86	7.17	chr1	176432306	176811970	PAPPA2	uc001gkz.3	+	379664	0	geneBody
chr1	176603024	176603300	3.43	5.73	6.56	9.9	chr1	176432306	176811970	PAPPA2	uc001gkz.3	+	379664	0	geneBody
chr1	177227759	177227940	0.86	3.82	3.47	7.17	chr1	177140632	177251558	FAM5B	uc001glf.3	+	110926	0	geneBody
chr1	177317715	177317863	2	4.58	3.47	6.48	chr1	177140632	177251558	FAM5B	uc001glf.3	+	110926	66158	intergenic
chr1	177962128	177962547	5.71	7.25	6.56	12.63	chr1	177897488	178007142	SEC16B	uc001glk.1	-	109654	0	geneBody
chr1	177996169	177996323	0.57	3.44	4.25	6.48	chr1	177897488	178007142	SEC16B	uc001glk.1	-	109654	0	geneBody
chr1	177996169	177996323	0.57	3.44	4.25	6.48	chr1	177975274	178007142	LOC730102	uc001glm.3	-	31868	0	geneBody
chr1	178003064	178003453	6.86	7.63	7.72	14.68	chr1	177897488	178007142	SEC16B	uc001glk.1	-	109654	0	geneBody
chr1	178003064	178003453	6.86	7.63	7.72	14.68	chr1	177975274	178007142	LOC730102	uc001glm.3	-	31868	0	geneBody
chr1	178190050	178190218	1.71	3.05	2.7	7.85	chr1	178062863	178448648	RASAL2	uc001glq.3	+	385785	0	geneBody
chr1	178215672	178215800	1.14	1.53	1.16	6.14	chr1	178062863	178448648	RASAL2	uc001glq.3	+	385785	0	geneBody
chr1	178271868	178272181	3.71	6.87	5.41	10.92	chr1	178062863	178448648	RASAL2	uc001glq.3	+	385785	0	geneBody
chr1	178287125	178287264	2.29	3.05	3.09	7.17	chr1	178062863	178448648	RASAL2	uc001glq.3	+	385785	0	geneBody
chr1	178354466	178354589	1.71	3.05	2.7	6.14	chr1	178062863	178448648	RASAL2	uc001glq.3	+	385785	0	geneBody
chr1	178449779	178449948	3.43	5.34	4.63	7.85	chr1	178062863	178448648	RASAL2	uc001glq.3	+	385785	1132	intergenic
chr1	178460753	178460869	2.29	3.05	3.47	6.83	chr1	178062863	178448648	RASAL2	uc001glq.3	+	385785	12106	intergenic
chr1	178484134	178484194	1.14	3.05	2.7	4.1	chr1	178482211	178517734	TEX35	uc001glv.1	+	35523	0	geneBody
chr1	178616617	178616953	4.57	9.16	8.88	13.65	chr1	178646883	178646969	MIR4424	uc021pfg.1	+	86	-29931	intergenic
chr1	178630376	178630585	2.86	5.73	5.02	9.9	chr1	178646883	178646969	MIR4424	uc021pfg.1	+	86	-16299	intergenic
chr1	178642120	178642215	2.29	2.29	2.7	4.78	chr1	178646883	178646969	MIR4424	uc021pfg.1	+	86	-4669	intergenic
chr1	178660544	178660717	1.71	3.82	4.63	7.17	chr1	178646883	178646969	MIR4424	uc021pfg.1	+	86	13576	intergenic
chr1	178668960	178669087	1.71	3.82	3.86	5.8	chr1	178646883	178646969	MIR4424	uc021pfg.1	+	86	21992	intergenic
chr1	178767320	178767514	1.43	5.34	5.02	9.22	chr1	178694299	178889237	RALGPS2	uc001glz.3	+	194938	0	geneBody
chr1	178865992	178866083	2.29	1.91	1.54	4.44	chr1	178694299	178889237	RALGPS2	uc001glz.3	+	194938	0	geneBody
chr1	178965823	178965976	2.29	2.67	3.09	7.51	chr1	178995073	179045702	FAM20B	uc001gmc.3	+	50629	-29098	intergenic
chr1	179294448	179294650	2.86	5.34	4.25	10.92	chr1	179262848	179327814	SOAT1	uc001gml.3	+	64966	0	geneBody
chr1	179331712	179332130	6.86	8.4	9.27	15.7	chr1	179334854	179523870	AXDND1	uc001gmo.3	+	189016	-2725	intergenic
chr1	179422534	179422645	1.71	4.58	3.47	6.14	chr1	179334854	179523870	AXDND1	uc001gmo.3	+	189016	0	geneBody
chr1	179423874	179424184	6.57	7.63	8.11	14.68	chr1	179334854	179523870	AXDND1	uc001gmo.3	+	189016	0	geneBody
chr1	179433711	179433910	5.71	4.96	4.63	8.87	chr1	179334854	179523870	AXDND1	uc001gmo.3	+	189016	0	geneBody
chr1	179617119	179617388	5.14	5.73	5.41	10.58	chr1	179560747	179660407	TDRD5	uc021pfm.1	+	99660	0	geneBody
chr1	179769853	179770034	4.29	3.44	3.86	7.51	chr1	179696914	179785333	FAM163A	uc009wxj.3	+	88419	0	geneBody
chr1	180080291	180080465	3.43	4.96	5.02	8.53	chr1	179923907	180084015	CEP350	uc001gnt.3	+	160108	0	geneBody
chr1	180090466	180090696	3.71	6.49	6.18	9.56	chr1	179923907	180084015	CEP350	uc001gnt.3	+	160108	6452	intergenic
chr1	180117964	180118098	2.29	2.67	2.32	6.83	chr1	180123967	180167169	QSOX1	uc001gny.3	+	43202	-5870	intergenic
chr1	180211562	180211771	4.86	8.78	6.95	10.58	chr1	180199432	180244188	LHX4	uc001goe.2	+	44756	0	geneBody
chr1	180298902	180299061	2.57	3.05	3.47	8.53	chr1	180257351	180472022	ACBD6	uc001gog.3	-	214671	0	geneBody
chr1	180320012	180320143	1.43	1.91	1.54	6.83	chr1	180257351	180472022	ACBD6	uc001gog.3	-	214671	0	geneBody
chr1	180334082	180334173	1.71	2.29	2.32	5.46	chr1	180257351	180472022	ACBD6	uc001gog.3	-	214671	0	geneBody
chr1	180395891	180395986	1.43	3.82	3.09	5.12	chr1	180257351	180472022	ACBD6	uc001gog.3	-	214671	0	geneBody
chr1	180469137	180469219	2	2.29	1.93	5.12	chr1	180257351	180472022	ACBD6	uc001gog.3	-	214671	0	geneBody
chr1	180475311	180475447	0.57	3.82	3.09	6.48	chr1	180257351	180472022	ACBD6	uc001gog.3	-	214671	-3290	intergenic
chr1	180582810	180583073	4.57	5.73	6.56	12.63	chr1	180601145	180859415	XPR1	uc001goi.3	+	258270	-18073	intergenic
chr1	180813241	180813344	1.43	2.67	2.7	6.14	chr1	180601145	180859415	XPR1	uc001goi.3	+	258270	0	geneBody
chr1	180891874	180892100	6.29	6.87	6.56	12.97	chr1	180882312	180915239	KIAA1614	uc001gok.2	+	32927	0	geneBody
chr1	180907054	180907265	4	4.2	4.63	10.24	chr1	180882312	180915239	KIAA1614	uc001gok.2	+	32927	0	geneBody
chr1	180915157	180915248	1.14	2.67	3.09	5.46	chr1	180882312	180915239	KIAA1614	uc001gok.2	+	32927	0	TES
chr1	180915157	180915248	1.14	2.67	3.09	5.46	chr1	180913174	180945618	AK056657	uc009wxo.1	-	32444	0	geneBody
chr1	180945555	180945753	2.29	4.58	5.02	8.53	chr1	180913174	180945618	AK056657	uc009wxo.1	-	32444	0	TSS
chr1	180945555	180945753	2.29	4.58	5.02	8.53	chr1	180942175	180992046	STX6	uc021pfr.1	-	49871	0	geneBody
chr1	181008437	181008760	8	8.4	8.49	15.36	chr1	181002560	181031074	MR1	uc001gor.2	+	28514	0	geneBody
chr1	181017734	181018086	3.71	7.63	5.79	11.95	chr1	181002560	181031074	MR1	uc001gor.2	+	28514	0	geneBody
chr1	181029009	181029144	1.71	3.44	3.86	6.14	chr1	181002560	181031074	MR1	uc001gor.2	+	28514	0	geneBody
chr1	181096117	181096291	3.14	3.05	3.47	8.87	chr1	181057637	181059979	IER5	uc001got.4	+	2342	36139	intergenic
chr1	181140959	181141192	3.14	7.25	6.95	12.63	chr1	181143619	181151342	BC039493	uc009wxq.3	+	7723	-2428	intergenic
chr1	181162131	181162319	3.14	5.73	4.63	8.87	chr1	181143619	181151342	BC039493	uc009wxq.3	+	7723	10790	intergenic
chr1	181184759	181185182	8.57	8.02	9.27	18.43	chr1	181205523	181207740	GM140	uc031pri.1	+	2217	-20342	intergenic
chr1	181236252	181236417	2	3.44	4.25	8.19	chr1	181205523	181207740	GM140	uc031pri.1	+	2217	28513	intergenic
chr1	181307301	181307448	3.71	4.2	5.02	8.19	chr1	181382578	181382716	AF387615	uc001gov.3	+	138	-75131	intergenic
chr1	181332380	181332543	3.14	5.34	4.25	7.51	chr1	181382578	181382716	AF387615	uc001gov.3	+	138	-50036	intergenic
chr1	181363703	181363902	3.43	3.82	3.86	9.22	chr1	181382578	181382716	AF387615	uc001gov.3	+	138	-18677	intergenic
chr1	181378222	181378293	0.86	2.67	2.7	4.44	chr1	181382578	181382716	AF387615	uc001gov.3	+	138	-4286	intergenic
chr1	181488241	181488339	1.43	2.67	2.32	6.14	chr1	181452685	181775921	CACNA1E	uc009wxt.3	+	323236	0	geneBody
chr1	181595266	181595416	1.43	3.82	3.09	7.51	chr1	181452685	181775921	CACNA1E	uc009wxt.3	+	323236	0	geneBody
chr1	181616034	181616278	6.29	6.11	6.95	12.29	chr1	181452685	181775921	CACNA1E	uc009wxt.3	+	323236	0	geneBody
chr1	181746774	181746836	0.29	1.53	1.16	5.12	chr1	181452685	181775921	CACNA1E	uc009wxt.3	+	323236	0	geneBody
chr1	181861158	181861299	2.57	3.05	2.32	6.14	chr1	181452685	181775921	CACNA1E	uc009wxt.3	+	323236	85238	intergenic
chr1	181910336	181910534	2.29	3.82	3.86	9.9	chr1	182023704	182030847	ZNF648	uc001goz.3	-	7143	113171	intergenic
chr1	182032828	182032983	2.29	2.67	2.32	5.8	chr1	182023704	182030847	ZNF648	uc001goz.3	-	7143	-1982	intergenic
chr1	182067831	182068054	5.43	4.96	5.02	9.22	chr1	182023704	182030847	ZNF648	uc001goz.3	-	7143	-36985	intergenic
chr1	182184397	182184596	4	4.96	4.63	7.85	chr1	182023704	182030847	ZNF648	uc001goz.3	-	7143	-153551	intergenic
chr1	182191171	182191391	3.71	2.67	2.32	9.56	chr1	182350838	182361341	GLUL	uc001gpc.2	-	10503	159448	intergenic
chr1	182267591	182267702	2	2.67	2.7	6.14	chr1	182350838	182361341	GLUL	uc001gpc.2	-	10503	83137	intergenic
chr1	182467995	182468280	5.14	9.16	8.11	12.63	chr1	182419255	182529732	RGSL1	uc009wxw.3	+	110477	0	geneBody
chr1	182526976	182527175	4.29	3.44	3.09	9.56	chr1	182419255	182529732	RGSL1	uc009wxw.3	+	110477	0	geneBody
chr1	182648847	182649103	3.71	6.11	5.79	10.24	chr1	182615791	182642067	RGS8	uc001gpn.1	-	26276	-6781	intergenic
chr1	182760867	182761013	1.71	3.82	3.47	7.51	chr1	182758583	182799519	NPL	uc010pny.2	+	40936	0	geneBody
chr1	182913045	182913114	0.57	1.91	2.32	5.12	chr1	182868999	182922553	SHCBP1L	uc001gpu.3	-	53554	0	geneBody
chr1	182948337	182948524	4.29	3.82	4.25	8.53	chr1	182868999	182922553	SHCBP1L	uc001gpu.3	-	53554	-25785	intergenic
chr1	182998199	182998438	5.43	3.82	4.63	9.9	chr1	182992594	183114727	LAMC1	uc001gpy.4	+	122133	0	geneBody
chr1	183101485	183101666	2	4.96	5.41	8.19	chr1	182992594	183114727	LAMC1	uc001gpy.4	+	122133	0	geneBody
chr1	183177871	183178129	5.71	7.25	6.95	10.58	chr1	183155173	183214262	LAMC2	uc001gqa.2	+	59089	0	geneBody
chr1	183242292	183242474	0.57	4.2	5.02	7.85	chr1	183217371	183387634	NMNAT2	uc001gqc.2	-	170263	0	geneBody
chr1	183388706	183388883	3.71	1.91	1.93	8.53	chr1	183217371	183387634	NMNAT2	uc001gqc.2	-	170263	-1073	intergenic
chr1	183392199	183392409	2	5.73	6.18	9.9	chr1	183217371	183387634	NMNAT2	uc001gqc.2	-	170263	-4566	intergenic
chr1	183493111	183493426	4.57	3.05	3.09	14.33	chr1	183441505	183523328	SMG7	uc001gqf.3	+	81823	0	geneBody
chr1	183540936	183541115	3.71	3.44	4.25	8.87	chr1	183524696	183560056	NCF2	uc001gqk.4	-	35360	0	geneBody
chr1	183555344	183555508	3.71	4.96	4.63	8.53	chr1	183524696	183560056	NCF2	uc001gqk.4	-	35360	0	geneBody
chr1	183619356	183619665	3.43	6.87	6.56	14.33	chr1	183615410	183622448	APOBEC4	uc001gqn.3	-	7038	0	geneBody
chr1	183619356	183619665	3.43	6.87	6.56	14.33	chr1	183605207	183897666	RGL1	uc001gqm.3	+	292459	0	geneBody
chr1	183626476	183626753	5.14	5.73	6.95	12.63	chr1	183605207	183897666	RGL1	uc001gqm.3	+	292459	0	geneBody
chr1	183638541	183638742	1.71	4.2	5.02	10.24	chr1	183605207	183897666	RGL1	uc001gqm.3	+	292459	0	geneBody
chr1	183856613	183856773	2.86	3.82	3.47	8.53	chr1	183605207	183897666	RGL1	uc001gqm.3	+	292459	0	geneBody
chr1	183890852	183891029	3.14	4.96	4.25	7.17	chr1	183605207	183897666	RGL1	uc001gqm.3	+	292459	0	geneBody
chr1	183893639	183893955	6	8.02	6.95	10.92	chr1	183605207	183897666	RGL1	uc001gqm.3	+	292459	0	geneBody
chr1	184079889	184080560	16.29	16.79	14.67	22.53	chr1	184090500	184090570	U7	uc021xuz.1	-	70	9941	intergenic
chr1	184237449	184237632	3.71	4.96	5.02	8.87	chr1	184356149	184598155	C1orf21	uc001gqv.1	+	242006	-118518	intergenic
chr1	184326329	184326595	5.43	4.58	5.41	11.26	chr1	184356149	184598155	C1orf21	uc001gqv.1	+	242006	-29555	intergenic
chr1	184367046	184367229	3.43	4.58	3.47	8.19	chr1	184356149	184598155	C1orf21	uc001gqv.1	+	242006	0	geneBody
chr1	184395363	184395512	2.86	3.44	3.09	6.48	chr1	184356149	184598155	C1orf21	uc001gqv.1	+	242006	0	geneBody
chr1	184695378	184695440	1.43	1.53	1.16	4.44	chr1	184659624	184724041	EDEM3	uc010pok.2	-	64417	0	geneBody
chr1	184967274	184967363	1.43	3.82	3.09	5.12	chr1	184760158	184943718	FAM129A	uc001gra.4	-	183560	-23557	intergenic
chr1	185225634	185226067	5.43	5.73	6.95	14.33	chr1	185126191	185260913	SWT1	uc001grg.4	+	134722	0	geneBody
chr1	185361807	185361964	1.14	1.91	1.54	6.14	chr1	185292978	185304171	LOC100288079	uc001grn.4	-	11193	-57637	intergenic
chr1	185610353	185610465	0.86	2.67	2.32	5.12	chr1	185527511	185597620	AF508906	uc001gro.3	-	70109	-12734	intergenic
chr1	185709965	185710113	2.29	4.2	3.86	5.8	chr1	185703682	186160085	HMCN1	uc001grq.1	+	456403	0	geneBody
chr1	185802295	185802418	1.43	2.29	2.32	4.44	chr1	185703682	186160085	HMCN1	uc001grq.1	+	456403	0	geneBody
chr1	185919035	185919513	11.43	17.56	13.51	22.53	chr1	185703682	186160085	HMCN1	uc001grq.1	+	456403	0	geneBody
chr1	186090579	186090749	0.57	2.67	2.7	7.17	chr1	185703682	186160085	HMCN1	uc001grq.1	+	456403	0	geneBody
chr1	186090579	186090749	0.57	2.67	2.7	7.17	chr1	186029866	186446655	MIR548F1	uc021pgf.1	-	416789	0	geneBody
chr1	186101872	186102155	5.14	4.96	4.63	9.56	chr1	185703682	186160085	HMCN1	uc001grq.1	+	456403	0	geneBody
chr1	186101872	186102155	5.14	4.96	4.63	9.56	chr1	186029866	186446655	MIR548F1	uc021pgf.1	-	416789	0	geneBody
chr1	186130519	186130704	2.86	2.67	2.32	7.51	chr1	185703682	186160085	HMCN1	uc001grq.1	+	456403	0	geneBody
chr1	186130519	186130704	2.86	2.67	2.32	7.51	chr1	186029866	186446655	MIR548F1	uc021pgf.1	-	416789	0	geneBody
chr1	186237206	186237391	3.71	1.91	1.93	7.85	chr1	186029866	186446655	MIR548F1	uc021pgf.1	-	416789	0	geneBody
chr1	186237206	186237391	3.71	1.91	1.93	7.85	chr1	186198963	186281028	RNU6-72P	uc031prj.1	-	82065	0	geneBody
chr1	186361198	186361335	1.43	4.2	4.25	6.48	chr1	186029866	186446655	MIR548F1	uc021pgf.1	-	416789	0	geneBody
chr1	186361198	186361335	1.43	4.2	4.25	6.48	chr1	186344889	186390503	C1orf27	uc021pgg.1	+	45614	0	geneBody
chr1	186460807	186460934	1.71	2.67	2.32	5.46	chr1	186029866	186446655	MIR548F1	uc021pgf.1	-	416789	-14153	intergenic
chr1	186467140	186467418	4	5.34	5.79	9.56	chr1	186029866	186446655	MIR548F1	uc021pgf.1	-	416789	-20486	intergenic
chr1	186564513	186564747	4	5.73	5.79	9.22	chr1	186505087	186505222	SNORA63	uc010hyw.1	+	135	59292	intergenic
chr1	186582671	186582957	2.86	6.11	5.02	11.26	chr1	186640943	186649559	PTGS2	uc001gsb.3	-	8616	57987	intergenic
chr1	186608198	186608433	2	5.73	4.63	8.19	chr1	186640943	186649559	PTGS2	uc001gsb.3	-	8616	32511	intergenic
chr1	186609210	186609799	6.57	9.54	10.04	18.43	chr1	186640943	186649559	PTGS2	uc001gsb.3	-	8616	31145	intergenic
chr1	186660038	186660141	2	3.82	3.09	5.12	chr1	186640943	186649559	PTGS2	uc001gsb.3	-	8616	-10480	intergenic
chr1	186765392	186765574	3.14	3.82	3.09	6.83	chr1	186798031	186958113	PLA2G4A	uc001gsc.3	+	160082	-32458	intergenic
chr1	186775120	186775307	2.57	3.82	3.09	6.14	chr1	186798031	186958113	PLA2G4A	uc001gsc.3	+	160082	-22725	intergenic
chr1	186886780	186887169	9.71	8.02	6.18	14.33	chr1	186798031	186958113	PLA2G4A	uc001gsc.3	+	160082	0	geneBody
chr1	187111788	187111910	2	3.05	2.7	4.78	chr1	186798031	186958113	PLA2G4A	uc001gsc.3	+	160082	153676	intergenic
chr1	187139246	187139382	0.57	3.44	2.7	5.12	chr1	186798031	186958113	PLA2G4A	uc001gsc.3	+	160082	181134	intergenic
chr1	187177519	187177667	2.29	2.67	2.32	5.46	chr1	186798031	186958113	PLA2G4A	uc001gsc.3	+	160082	219407	intergenic
chr1	187186657	187186756	0.29	3.05	2.7	4.78	chr1	186798031	186958113	PLA2G4A	uc001gsc.3	+	160082	228545	intergenic
chr1	187334863	187335067	4	4.58	4.63	7.85	chr1	187610357	187612988	C1orf99	uc001gsd.3	+	2631	-275291	intergenic
chr1	187370093	187370293	1.71	4.96	3.86	7.51	chr1	187610357	187612988	C1orf99	uc001gsd.3	+	2631	-240065	intergenic
chr1	187383285	187383416	0.57	3.05	3.47	5.46	chr1	187610357	187612988	C1orf99	uc001gsd.3	+	2631	-226942	intergenic
chr1	187503603	187503787	2.57	3.82	3.09	6.48	chr1	187610357	187612988	C1orf99	uc001gsd.3	+	2631	-106571	intergenic
chr1	187518450	187518616	2.57	2.29	1.93	6.48	chr1	187610357	187612988	C1orf99	uc001gsd.3	+	2631	-91742	intergenic
chr1	187653001	187653067	0	2.29	1.93	4.1	chr1	187610357	187612988	C1orf99	uc001gsd.3	+	2631	40014	intergenic
chr1	187832803	187832984	0.86	3.44	3.86	6.48	chr1	187610357	187612988	C1orf99	uc001gsd.3	+	2631	219816	intergenic
chr1	187842844	187843123	3.71	6.49	5.02	9.56	chr1	187610357	187612988	C1orf99	uc001gsd.3	+	2631	229857	intergenic
chr1	187971427	187971780	4.29	5.73	6.95	13.31	chr1	187610357	187612988	C1orf99	uc001gsd.3	+	2631	358440	intergenic
chr1	188123391	188123547	1.71	3.44	3.47	5.8	chr1	187610357	187612988	C1orf99	uc001gsd.3	+	2631	510404	intergenic
chr1	188232148	188232399	2.86	3.82	3.86	7.51	chr1	187610357	187612988	C1orf99	uc001gsd.3	+	2631	619161	intergenic
chr1	188254935	188255058	0.29	1.53	1.16	5.12	chr1	187610357	187612988	C1orf99	uc001gsd.3	+	2631	641948	intergenic
chr1	188286049	188286274	4.29	4.2	3.86	8.87	chr1	187610357	187612988	C1orf99	uc001gsd.3	+	2631	673062	intergenic
chr1	188321500	188321915	2.86	3.82	4.63	9.22	chr1	187610357	187612988	C1orf99	uc001gsd.3	+	2631	708513	intergenic
chr1	188511794	188511985	2.29	3.05	3.09	6.48	chr1	187610357	187612988	C1orf99	uc001gsd.3	+	2631	898807	intergenic
chr1	188615992	188616102	0	0.76	0.77	3.75	chr1	187610357	187612988	C1orf99	uc001gsd.3	+	2631	1003005	intergenic
chr1	189370854	189371036	0	1.91	1.54	5.46	chr1	190066796	190446759	FAM5C	uc001gse.1	-	379963	695761	intergenic
chr1	189498337	189498455	0.86	3.05	2.32	4.78	chr1	190066796	190446759	FAM5C	uc001gse.1	-	379963	568342	intergenic
chr1	189757416	189757586	0.57	1.91	1.93	5.46	chr1	190066796	190446759	FAM5C	uc001gse.1	-	379963	309211	intergenic
chr1	189796368	189796980	8.29	11.45	11.97	18.43	chr1	190066796	190446759	FAM5C	uc001gse.1	-	379963	269817	intergenic
chr1	190033284	190033473	0.57	3.44	3.47	6.83	chr1	190066796	190446759	FAM5C	uc001gse.1	-	379963	33324	intergenic
chr1	190234632	190234801	2	2.29	1.93	5.8	chr1	190066796	190446759	FAM5C	uc001gse.1	-	379963	0	geneBody
chr1	190538783	190538918	0.57	3.05	2.7	5.8	chr1	190594019	190770788	LOC440704	uc021pgm.2	+	176769	-55102	intergenic
chr1	190823884	190823998	0.57	2.29	2.7	4.44	chr1	190594019	190770788	LOC440704	uc021pgm.2	+	176769	53097	intergenic
chr1	190847551	190847744	1.43	1.91	1.93	6.48	chr1	190594019	190770788	LOC440704	uc021pgm.2	+	176769	76764	intergenic
chr1	190956047	190956248	1.43	3.05	3.09	7.17	chr1	190594019	190770788	LOC440704	uc021pgm.2	+	176769	185260	intergenic
chr1	190985381	190985537	1.43	3.82	3.86	6.48	chr1	190594019	190770788	LOC440704	uc021pgm.2	+	176769	214594	intergenic
chr1	191361084	191361360	2.29	5.34	4.63	9.22	chr1	190594019	190770788	LOC440704	uc021pgm.2	+	176769	590297	intergenic
chr1	191444039	191444176	0.29	3.05	3.09	5.12	chr1	190594019	190770788	LOC440704	uc021pgm.2	+	176769	673252	intergenic
chr1	191459048	191459215	2.29	3.05	2.7	4.44	chr1	192127591	192154945	RGS18	uc001gsg.3	+	27354	-668377	intergenic
chr1	191549545	191550032	3.71	9.16	7.34	12.97	chr1	192127591	192154945	RGS18	uc001gsg.3	+	27354	-577560	intergenic
chr1	191556235	191556434	2	3.82	3.47	6.83	chr1	192127591	192154945	RGS18	uc001gsg.3	+	27354	-571158	intergenic
chr1	191820840	191820990	0.86	3.44	3.47	5.46	chr1	192127591	192154945	RGS18	uc001gsg.3	+	27354	-306602	intergenic
chr1	191900990	191901161	0.57	4.96	3.86	6.14	chr1	192127591	192154945	RGS18	uc001gsg.3	+	27354	-226431	intergenic
chr1	192044629	192044767	1.14	2.29	1.93	5.46	chr1	192127591	192154945	RGS18	uc001gsg.3	+	27354	-82825	intergenic
chr1	192262342	192262543	2.29	5.73	5.41	8.19	chr1	192286121	192336414	RGS21	uc001gsh.3	+	50293	-23579	intergenic
chr1	192349931	192350098	2	3.05	3.47	6.14	chr1	192286121	192336414	RGS21	uc001gsh.3	+	50293	13518	intergenic
chr1	192441466	192441575	1.14	3.82	3.09	5.46	chr1	192544856	192549159	RGS1	uc001gsi.1	+	4303	-103282	intergenic
chr1	192469348	192469743	6.57	8.4	6.95	11.6	chr1	192544856	192549159	RGS1	uc001gsi.1	+	4303	-75114	intergenic
chr1	192473295	192473659	5.43	9.16	6.95	12.63	chr1	192544856	192549159	RGS1	uc001gsi.1	+	4303	-71198	intergenic
chr1	192487382	192487820	4	8.4	8.49	15.7	chr1	192544856	192549159	RGS1	uc001gsi.1	+	4303	-57037	intergenic
chr1	192653694	192653887	1.43	3.05	3.47	6.83	chr1	192605267	192629440	RGS13	uc001gsj.3	+	24173	24255	intergenic
chr1	192721192	192721290	1.14	3.05	2.7	4.44	chr1	192778168	192781407	RGS2	uc001gsl.3	+	3239	-56879	intergenic
chr1	192748367	192748691	4.57	7.25	7.72	14.33	chr1	192778168	192781407	RGS2	uc001gsl.3	+	3239	-29478	intergenic
chr1	192759545	192759674	0.57	1.91	2.32	5.12	chr1	192778168	192781407	RGS2	uc001gsl.3	+	3239	-18495	intergenic
chr1	192760012	192760406	3.43	5.73	6.18	10.92	chr1	192778168	192781407	RGS2	uc001gsl.3	+	3239	-17763	intergenic
chr1	192792991	192793165	0.57	2.29	2.32	5.8	chr1	192778168	192781407	RGS2	uc001gsl.3	+	3239	11585	intergenic
chr1	192819862	192820048	3.14	3.82	3.09	8.19	chr1	192778168	192781407	RGS2	uc001gsl.3	+	3239	38456	intergenic
chr1	192832748	192833120	7.43	8.78	10.04	17.06	chr1	192778168	192781407	RGS2	uc001gsl.3	+	3239	51342	intergenic
chr1	192871658	192871826	2	3.05	2.7	6.83	chr1	192778168	192781407	RGS2	uc001gsl.3	+	3239	90252	intergenic
chr1	192875131	192875330	4.57	5.73	5.02	8.53	chr1	192778168	192781407	RGS2	uc001gsl.3	+	3239	93725	intergenic
chr1	192879231	192879472	6	7.25	6.18	9.56	chr1	192778168	192781407	RGS2	uc001gsl.3	+	3239	97825	intergenic
chr1	192968725	192968999	4.29	6.49	5.02	10.58	chr1	192981495	193028523	UCHL5	uc001gsm.3	-	47028	12497	intergenic
chr1	192970645	192971196	5.43	9.92	8.49	18.43	chr1	192981495	193028523	UCHL5	uc001gsm.3	-	47028	10300	intergenic
chr1	193069445	193069649	3.71	3.44	3.86	7.85	chr1	193065594	193075244	GLRX2	uc001gta.2	-	9650	0	geneBody
chr1	193132953	193133148	3.14	3.44	3.47	7.17	chr1	193091087	193223942	CDC73	uc001gtb.3	+	132855	0	geneBody
chr1	193277101	193277220	1.43	2.67	2.32	5.12	chr1	193091087	193223942	CDC73	uc001gtb.3	+	132855	53160	intergenic
chr1	193438423	193438634	1.14	3.44	2.7	8.53	chr1	193091087	193223942	CDC73	uc001gtb.3	+	132855	214482	intergenic
chr1	193452886	193453010	0.57	2.67	2.32	5.46	chr1	193091087	193223942	CDC73	uc001gtb.3	+	132855	228945	intergenic
chr1	193495374	193495488	1.14	2.29	2.7	4.78	chr1	193091087	193223942	CDC73	uc001gtb.3	+	132855	271433	intergenic
chr1	193540459	193540523	0	1.53	1.54	4.1	chr1	193091087	193223942	CDC73	uc001gtb.3	+	132855	316518	intergenic
chr1	193553591	193553710	0.29	3.44	2.7	5.46	chr1	193091087	193223942	CDC73	uc001gtb.3	+	132855	329650	intergenic
chr1	193589703	193589927	3.14	6.49	5.02	9.22	chr1	193091087	193223942	CDC73	uc001gtb.3	+	132855	365762	intergenic
chr1	193985214	193985300	0	1.91	2.32	4.1	chr1	193091087	193223942	CDC73	uc001gtb.3	+	132855	761273	intergenic
chr1	194111640	194111978	2	3.44	3.47	9.22	chr1	193091087	193223942	CDC73	uc001gtb.3	+	132855	887699	intergenic
chr1	194241840	194241937	1.14	0.76	0.77	4.1	chr1	193091087	193223942	CDC73	uc001gtb.3	+	132855	1017899	intergenic
chr1	194256887	194257017	0.86	1.15	1.16	5.46	chr1	193091087	193223942	CDC73	uc001gtb.3	+	132855	1032946	intergenic
chr1	194369782	194369871	0.86	1.53	1.54	4.1	chr1	193091087	193223942	CDC73	uc001gtb.3	+	132855	1145841	intergenic
chr1	194396855	194397305	5.14	7.25	7.72	16.38	chr1	193091087	193223942	CDC73	uc001gtb.3	+	132855	1172914	intergenic
chr1	194504258	194504811	4	6.87	6.56	12.97	chr1	193091087	193223942	CDC73	uc001gtb.3	+	132855	1280317	intergenic
chr1	194512460	194512713	3.14	2.29	2.32	6.83	chr1	193091087	193223942	CDC73	uc001gtb.3	+	132855	1288519	intergenic
chr1	194696989	194697172	2.57	2.67	2.32	5.8	chr1	193091087	193223942	CDC73	uc001gtb.3	+	132855	1473048	intergenic
chr1	194803028	194803278	2.86	3.05	3.09	8.19	chr1	196194912	196577499	KCNT2	uc001gtd.1	-	382587	1391635	intergenic
chr1	195392371	195392478	1.14	1.91	1.54	4.1	chr1	196194912	196577499	KCNT2	uc001gtd.1	-	382587	802435	intergenic
chr1	195543192	195543337	0.86	2.67	2.32	5.8	chr1	196194912	196577499	KCNT2	uc001gtd.1	-	382587	651576	intergenic
chr1	195630912	195631041	0.29	3.05	2.7	4.44	chr1	196194912	196577499	KCNT2	uc001gtd.1	-	382587	563872	intergenic
chr1	195896331	195896434	0.57	0.76	0.77	3.75	chr1	196194912	196577499	KCNT2	uc001gtd.1	-	382587	298479	intergenic
chr1	195944090	195944245	1.14	3.05	3.09	5.12	chr1	196194912	196577499	KCNT2	uc001gtd.1	-	382587	250668	intergenic
chr1	196001631	196001856	1.14	3.05	3.47	7.51	chr1	196194912	196577499	KCNT2	uc001gtd.1	-	382587	193057	intergenic
chr1	196075084	196075253	1.43	3.82	3.86	5.8	chr1	196194912	196577499	KCNT2	uc001gtd.1	-	382587	119660	intergenic
chr1	196363420	196363487	0.57	2.67	2.32	3.75	chr1	196194912	196577499	KCNT2	uc001gtd.1	-	382587	0	geneBody
chr1	196399768	196399917	1.14	1.53	1.54	6.48	chr1	196194912	196577499	KCNT2	uc001gtd.1	-	382587	0	geneBody
chr1	196463492	196463752	4	4.58	4.25	9.22	chr1	196194912	196577499	KCNT2	uc001gtd.1	-	382587	0	geneBody
chr1	196470971	196471247	4.57	5.73	6.56	10.58	chr1	196194912	196577499	KCNT2	uc001gtd.1	-	382587	0	geneBody
chr1	196494408	196494591	1.14	2.67	2.32	5.8	chr1	196194912	196577499	KCNT2	uc001gtd.1	-	382587	0	geneBody
chr1	196627707	196627914	2.86	7.63	5.79	9.22	chr1	196621007	196716634	CFH	uc001gtj.4	+	95627	0	geneBody
chr1	196727818	196727923	1.14	1.91	2.32	4.44	chr1	196659181	196887843	CFHR4	uc021pgt.1	+	228662	0	geneBody
chr1	196801800	196801953	2.57	3.44	4.25	6.48	chr1	196659181	196887843	CFHR4	uc021pgt.1	+	228662	0	geneBody
chr1	196860025	196860379	3.43	4.58	4.63	9.56	chr1	196659181	196887843	CFHR4	uc021pgt.1	+	228662	0	geneBody
chr1	197018658	197018780	0	2.29	1.93	5.46	chr1	197008320	197036397	F13B	uc001gtt.1	-	28077	0	geneBody
chr1	197214234	197214538	2.86	3.44	3.86	7.85	chr1	197170591	197447585	CRB1	uc010poz.2	+	276994	0	geneBody
chr1	197347309	197347402	0.57	2.67	2.32	4.78	chr1	197170591	197447585	CRB1	uc010poz.2	+	276994	0	geneBody
chr1	197349155	197349280	0.57	1.91	2.32	5.8	chr1	197170591	197447585	CRB1	uc010poz.2	+	276994	0	geneBody
chr1	197491423	197491588	1.71	4.58	3.86	6.14	chr1	197473878	197744623	DENND1B	uc021pgu.1	-	270745	0	geneBody
chr1	197649050	197649166	1.43	2.29	2.32	4.44	chr1	197473878	197744623	DENND1B	uc021pgu.1	-	270745	0	geneBody
chr1	197774013	197774212	3.14	4.58	3.47	7.85	chr1	197473878	197744623	DENND1B	uc021pgu.1	-	270745	-29391	intergenic
chr1	197774880	197775091	2.29	5.34	5.41	9.9	chr1	197473878	197744623	DENND1B	uc021pgu.1	-	270745	-30258	intergenic
chr1	197803931	197804364	7.43	9.54	7.72	13.31	chr1	197473878	197744623	DENND1B	uc021pgu.1	-	270745	-59309	intergenic
chr1	198007640	198007989	6.57	6.87	6.95	12.29	chr1	197881634	197899273	LHX9	uc001gui.1	+	17639	108368	intergenic
chr1	198017847	198018205	6.86	8.02	7.34	12.29	chr1	198126107	198291548	NEK7	uc001gun.4	+	165441	-107903	intergenic
chr1	198046669	198046995	6	8.02	6.56	10.58	chr1	198126107	198291548	NEK7	uc001gun.4	+	165441	-79113	intergenic
chr1	198120953	198121083	0.57	3.05	2.32	5.12	chr1	198126107	198291548	NEK7	uc001gun.4	+	165441	-5025	intergenic
chr1	198145883	198146014	2	3.05	3.09	5.12	chr1	198126107	198291548	NEK7	uc001gun.4	+	165441	0	geneBody
chr1	198193590	198193665	0.86	1.91	2.32	4.44	chr1	198126107	198291548	NEK7	uc001gun.4	+	165441	0	geneBody
chr1	198283118	198283435	4.86	8.02	8.88	13.65	chr1	198126107	198291548	NEK7	uc001gun.4	+	165441	0	geneBody
chr1	198325265	198325494	3.14	5.73	5.41	8.87	chr1	198126107	198291548	NEK7	uc001gun.4	+	165441	33718	intergenic
chr1	198423514	198423661	0.29	4.58	3.86	6.14	chr1	198492351	198510075	ATP6V1G3	uc001guo.3	-	17724	68691	intergenic
chr1	198438621	198438994	6.29	8.02	6.56	12.29	chr1	198492351	198510075	ATP6V1G3	uc001guo.3	-	17724	53358	intergenic
chr1	198582559	198582753	3.43	4.58	4.25	7.85	chr1	198608097	198726605	PTPRC	uc001gur.2	+	118508	-25345	intergenic
chr1	198753528	198753727	1.14	3.44	4.25	8.19	chr1	198777131	198906558	MIR181A1HG	uc021pgz.1	-	129427	23405	intergenic
chr1	198869259	198869436	2.29	4.2	4.25	7.17	chr1	198777131	198906558	MIR181A1HG	uc021pgz.1	-	129427	0	geneBody
chr1	198945135	198945199	1.14	1.91	2.32	4.44	chr1	198975168	198990166	BC040869	uc001gva.4	-	14998	29970	intergenic
chr1	199371402	199371520	0.29	1.91	1.54	5.46	chr1	198975168	198990166	BC040869	uc001gva.4	-	14998	-381237	intergenic
chr1	199537872	199538293	4.29	9.54	7.72	11.95	chr1	199996729	200146550	NR5A2	uc001gvb.4	+	149821	-458437	intergenic
chr1	199574688	199574776	0.86	1.91	2.32	4.78	chr1	199996729	200146550	NR5A2	uc001gvb.4	+	149821	-421954	intergenic
chr1	199591190	199591409	2	4.2	4.63	7.17	chr1	199996729	200146550	NR5A2	uc001gvb.4	+	149821	-405321	intergenic
chr1	199669663	199669919	3.71	4.58	4.25	9.22	chr1	199996729	200146550	NR5A2	uc001gvb.4	+	149821	-326811	intergenic
chr1	199785709	199785872	2.57	1.91	1.54	6.14	chr1	199996729	200146550	NR5A2	uc001gvb.4	+	149821	-210858	intergenic
chr1	199815989	199816090	1.71	2.29	2.32	5.12	chr1	199996729	200146550	NR5A2	uc001gvb.4	+	149821	-180640	intergenic
chr1	199834766	199834958	2	4.96	4.25	6.83	chr1	199996729	200146550	NR5A2	uc001gvb.4	+	149821	-161772	intergenic
chr1	199856299	199856562	4.29	5.34	6.56	10.24	chr1	199996729	200146550	NR5A2	uc001gvb.4	+	149821	-140168	intergenic
chr1	199954743	199955307	6	10.69	8.88	16.72	chr1	199996729	200146550	NR5A2	uc001gvb.4	+	149821	-41423	intergenic
chr1	199990344	199990539	2	3.44	3.09	7.51	chr1	199996729	200146550	NR5A2	uc001gvb.4	+	149821	-6191	intergenic
chr1	200231624	200231734	0	3.44	3.47	8.19	chr1	200311671	200342920	LINC00862	uc001gvd.1	-	31249	79938	intergenic
chr1	200235745	200235820	1.14	2.67	2.7	4.78	chr1	200311671	200342920	LINC00862	uc001gvd.1	-	31249	75852	intergenic
chr1	200269625	200269779	3.14	4.2	4.63	8.53	chr1	200311671	200342920	LINC00862	uc001gvd.1	-	31249	41893	intergenic
chr1	200295268	200295400	2	4.2	4.25	7.51	chr1	200311671	200342920	LINC00862	uc001gvd.1	-	31249	16272	intergenic
chr1	200298060	200298254	3.43	5.73	5.79	10.92	chr1	200311671	200342920	LINC00862	uc001gvd.1	-	31249	13418	intergenic
chr1	200317348	200317567	6.29	6.11	6.56	10.58	chr1	200311671	200342920	LINC00862	uc001gvd.1	-	31249	0	geneBody
chr1	200412710	200412799	1.14	1.91	2.32	5.8	chr1	200380927	200444641	EU250746	uc010ppi.1	+	63714	0	geneBody
chr1	200491791	200492207	8.29	9.54	7.34	18.43	chr1	200520624	200589862	KIF14	uc010ppk.1	-	69238	28418	intergenic
chr1	200503999	200504208	3.43	7.25	6.95	12.29	chr1	200520624	200589862	KIF14	uc010ppk.1	-	69238	16417	intergenic
chr1	200841665	200841772	2.57	3.44	3.86	7.51	chr1	200842082	200843306	GPR25	uc001gvn.2	+	1224	-311	TSS
chr1	200848352	200848660	6.29	6.49	8.11	13.99	chr1	200842082	200843306	GPR25	uc001gvn.2	+	1224	5047	intergenic
chr1	200884678	200884918	4.57	6.87	5.41	9.9	chr1	200860626	200884864	C1orf106	uc001gvo.4	+	24238	0	TES
chr1	200920939	200921138	4.29	5.73	5.79	9.56	chr1	200898071	200935796	C1orf81	uc001gvp.1	+	37725	0	geneBody
chr1	200966915	200967606	12	13.36	16.22	34.13	chr1	200938513	200992828	KIF21B	uc001gvs.2	-	54315	0	geneBody
chr1	201022325	201022884	13.43	16.79	15.44	27.65	chr1	201008639	201081694	CACNA1S	uc001gvv.3	-	73055	0	geneBody
chr1	201092601	201092707	2.57	6.11	4.63	8.19	chr1	201083080	201084500	ASCL5	uc031prl.1	-	1420	-8102	intergenic
chr1	201101462	201101547	2.57	1.91	1.93	5.8	chr1	201103899	201140702	TMEM9	uc001gwa.3	-	36803	2353	intergenic
chr1	201152602	201152738	2.86	6.49	5.41	8.87	chr1	201159952	201198080	IGFN1	uc001gwc.3	+	38128	-7215	intergenic
chr1	201233770	201233955	4	4.58	4.63	10.24	chr1	201252579	201302121	PKP1	uc001gwd.3	+	49542	-18625	intergenic
chr1	201339277	201339355	2.86	4.2	3.47	5.8	chr1	201328135	201346828	TNNT2	uc001gwf.4	-	18693	0	geneBody
chr1	201389784	201389952	3.14	5.34	4.63	8.53	chr1	201377206	201398994	TNNI1	uc001gwo.1	-	21788	0	geneBody
chr1	201396265	201396464	5.43	3.82	4.25	11.6	chr1	201377206	201398994	TNNI1	uc001gwo.1	-	21788	0	geneBody
chr1	201456339	201456393	2.57	2.29	2.7	5.8	chr1	201452657	201476387	CSRP1	uc001gws.3	-	23730	0	geneBody
chr1	201480598	201480718	4	4.58	3.47	7.51	chr1	201452657	201476387	CSRP1	uc001gws.3	-	23730	-4212	intergenic
chr1	201624513	201624654	3.71	4.2	3.47	8.53	chr1	201617449	201796102	NAV1	uc001gwu.3	+	178653	0	geneBody
chr1	201650943	201651321	7.43	6.11	7.34	16.72	chr1	201617449	201796102	NAV1	uc001gwu.3	+	178653	0	geneBody
chr1	201788031	201788136	0.29	3.05	3.09	7.85	chr1	201617449	201796102	NAV1	uc001gwu.3	+	178653	0	geneBody
chr1	201889306	201889381	2	2.29	2.32	5.8	chr1	201865583	201915716	LMOD1	uc021phl.1	-	50133	0	geneBody
chr1	201905039	201905153	2	4.58	3.47	6.83	chr1	201865583	201915716	LMOD1	uc021phl.1	-	50133	0	geneBody
chr1	201917921	201917983	2.29	3.05	3.09	5.46	chr1	201865583	201915716	LMOD1	uc021phl.1	-	50133	-2206	intergenic
chr1	201969701	201969900	2.29	6.49	6.95	11.26	chr1	201951765	201975275	RNPEP	uc001gxd.3	+	23510	0	geneBody
chr1	201992806	201993005	5.71	7.25	7.34	11.26	chr1	201977072	201986315	ELF3	uc001gxg.4	+	9243	6492	intergenic
chr1	202028392	202028818	10.29	9.54	11.58	17.75	chr1	201977072	201986315	ELF3	uc001gxg.4	+	9243	42078	intergenic
chr1	202049322	202049562	4	7.25	6.95	10.92	chr1	202092028	202098634	GPR37L1	uc001gxj.3	+	6606	-42467	intergenic
chr1	202115683	202115933	4.29	7.25	6.95	13.65	chr1	202116140	202130716	PTPN7	uc001gxm.2	-	14576	208	TES
chr1	202191831	202192258	11.14	11.45	10.42	17.06	chr1	202163117	202288889	LGR6	uc001gxu.3	+	125772	0	geneBody
chr1	202270971	202271371	7.14	8.78	10.42	18.09	chr1	202163117	202288889	LGR6	uc001gxu.3	+	125772	0	geneBody
chr1	202277441	202277596	2.86	1.91	1.54	7.51	chr1	202163117	202288889	LGR6	uc001gxu.3	+	125772	0	geneBody
chr1	202316229	202316295	1.43	2.67	2.7	5.12	chr1	202317829	202557697	PPP1R12B	uc001gya.2	+	239868	-1535	intergenic
chr1	202820676	202820863	3.71	5.34	5.79	8.87	chr1	202819223	202830736	BC040684	uc021phq.1	-	11513	0	geneBody
chr1	202836164	202836368	5.43	4.2	5.02	10.58	chr1	202830881	202844369	LOC148709	uc001gyk.1	+	13488	0	geneBody
chr1	202885492	202885724	2.29	7.25	6.18	12.63	chr1	202860229	202897727	KLHL12	uc010pqc.1	-	37498	0	geneBody
chr1	202984941	202985127	3.14	5.34	6.18	9.56	chr1	202976533	202993197	TMEM183A	uc001gyu.1	+	16664	0	geneBody
chr1	203176343	203176542	3.43	3.82	4.63	10.58	chr1	203181958	203241937	CHIT1	uc001gzm.1	-	59979	5417	intergenic
chr1	203184792	203185074	6	7.63	5.79	15.02	chr1	203181958	203241937	CHIT1	uc001gzm.1	-	59979	0	geneBody
chr1	203231571	203231676	1.71	3.05	2.32	6.48	chr1	203181958	203241937	CHIT1	uc001gzm.1	-	59979	0	geneBody
chr1	203279913	203280320	8.86	13.74	11.2	20.14	chr1	203274663	203278729	BTG2	uc001gzq.3	+	4066	1185	intergenic
chr1	203508711	203508853	2.86	4.58	4.63	7.51	chr1	203463270	203478077	OPTC	uc001gzu.1	+	14807	30635	intergenic
chr1	203515028	203515115	1.71	2.29	2.7	6.83	chr1	203463270	203478077	OPTC	uc001gzu.1	+	14807	36952	intergenic
chr1	203559090	203559433	8.57	11.45	10.04	15.7	chr1	203595914	203713209	ATP2B4	uc001gzv.3	+	117295	-36482	intergenic
chr1	203581486	203581837	11.71	9.54	8.88	15.7	chr1	203595914	203713209	ATP2B4	uc001gzv.3	+	117295	-14078	intergenic
chr1	203750917	203751116	4.57	8.4	6.56	10.58	chr1	203734283	203745480	LAX1	uc001haa.3	+	11197	5438	intergenic
chr1	203788117	203788592	9.14	9.54	9.27	22.18	chr1	203764750	203823256	ZC3H11A	uc001hac.3	+	58506	0	geneBody
chr1	203834797	203834863	1.43	3.44	3.09	4.78	chr1	203830726	203840280	SNRPE	uc010pqn.3	+	9554	0	geneBody
chr1	203839264	203839347	0.57	3.82	3.09	6.48	chr1	203830726	203840280	SNRPE	uc010pqn.3	+	9554	0	geneBody
chr1	203962897	203962988	2.86	3.82	3.47	6.48	chr1	204001574	204010392	LINC00303	uc001haj.2	-	8818	38587	intergenic
chr1	203990319	203990494	5.71	2.67	2.7	9.56	chr1	204001574	204010392	LINC00303	uc001haj.2	-	8818	11081	intergenic
chr1	204057394	204057511	3.43	2.67	2.32	8.87	chr1	204042245	204096871	SOX13	uc001ham.3	+	54626	0	geneBody
chr1	204190302	204190431	4.29	4.58	4.63	9.9	chr1	204187978	204329057	PLEKHA6	uc001hau.4	-	141079	0	geneBody
chr1	204193770	204193836	2	3.05	3.09	5.8	chr1	204187978	204329057	PLEKHA6	uc001hau.4	-	141079	0	geneBody
chr1	204371821	204372149	7.14	10.31	8.49	17.75	chr1	204372491	204380944	PPP1R15B	uc001hav.4	-	8453	343	TES
chr1	204391097	204391158	1.71	3.05	3.09	6.48	chr1	204391757	204459474	PIK3C2B	uc001haw.3	-	67717	600	intergenic
chr1	204399516	204399612	3.43	3.05	3.09	7.17	chr1	204391757	204459474	PIK3C2B	uc001haw.3	-	67717	0	geneBody
chr1	204430063	204430173	2.57	3.44	4.25	8.53	chr1	204391757	204459474	PIK3C2B	uc001haw.3	-	67717	0	geneBody
chr1	205109416	205109492	2.29	3.44	3.09	5.12	chr1	205111630	205180727	DSTYK	uc001hbw.3	-	69097	2139	intergenic
chr1	205161823	205162012	3.71	3.82	3.86	8.19	chr1	205111630	205180727	DSTYK	uc001hbw.3	-	69097	0	geneBody
chr1	205205720	205205925	4.57	5.73	6.95	11.26	chr1	205197037	205242471	TMCC2	uc021pia.1	+	45434	0	geneBody
chr1	205245749	205245977	6.86	3.82	3.09	11.26	chr1	205197037	205242471	TMCC2	uc021pia.1	+	45434	3279	intergenic
chr1	205275314	205275513	3.43	4.2	4.25	9.9	chr1	205271190	205290883	NUAK2	uc001hce.3	-	19693	0	geneBody
chr1	205445716	205446176	17.71	14.5	16.6	25.26	chr1	205425185	205438152	AK095633	uc001hco.2	+	12967	7565	intergenic
chr1	205478082	205478258	3.43	6.11	5.02	8.53	chr1	205473683	205501921	CDK18	uc001hcp.3	+	28238	0	geneBody
chr1	205617191	205617341	3.43	6.11	4.63	8.19	chr1	205592803	205649630	ELK4	uc010prq.1	-	56827	0	geneBody
chr1	205617191	205617341	3.43	6.11	4.63	8.19	chr1	205592803	205649630	SLC45A3	uc010prp.1	-	56827	0	geneBody
chr1	205639633	205639972	5.14	7.25	7.72	13.31	chr1	205592803	205649630	ELK4	uc010prq.1	-	56827	0	geneBody
chr1	205639633	205639972	5.14	7.25	7.72	13.31	chr1	205592803	205649630	SLC45A3	uc010prp.1	-	56827	0	geneBody
chr1	205655930	205656164	6.57	7.25	8.11	12.29	chr1	205592803	205649630	ELK4	uc010prq.1	-	56827	-6301	intergenic
chr1	205655930	205656164	6.57	7.25	8.11	12.29	chr1	205592803	205649630	SLC45A3	uc010prp.1	-	56827	-6301	intergenic
chr1	205885953	205886085	2.29	1.91	1.93	7.51	chr1	205882176	205912588	SLC26A9	uc001hdp.3	-	30412	0	geneBody
chr1	205894438	205894535	2	3.05	2.7	5.8	chr1	205882176	205912588	SLC26A9	uc001hdp.3	-	30412	0	geneBody
chr1	206118109	206118539	11.43	12.98	12.74	19.45	chr1	206138910	206155074	FAM72A	uc001hdr.4	+	16164	-20372	intergenic
chr1	206179448	206179670	1.71	6.49	5.02	9.22	chr1	206138910	206155074	FAM72A	uc001hdr.4	+	16164	24375	intergenic
chr1	206200572	206200790	4.29	5.34	4.63	9.22	chr1	206224282	206231482	AVPR1B	uc001hds.2	+	7200	-23493	intergenic
chr1	206250861	206251018	2	4.96	3.86	6.83	chr1	206238881	206288236	C1orf186	uc001hdt.2	-	49355	0	geneBody
chr1	206283025	206283099	1.14	3.05	2.32	4.78	chr1	206238881	206288236	C1orf186	uc001hdt.2	-	49355	0	geneBody
chr1	206590911	206591139	4	6.11	5.02	8.53	chr1	206516199	206637783	SRGAP2	uc001hdy.3	+	121584	0	geneBody
chr1	206741683	206742053	7.71	7.25	6.18	11.95	chr1	206680878	206762616	RASSF5	uc001hed.3	+	81738	0	geneBody
chr1	206764465	206764760	3.71	6.49	5.79	9.56	chr1	206764973	206785904	EIF2D	uc001heh.2	-	20931	214	TES
chr1	206808081	206808428	4	6.49	7.72	12.63	chr1	206808880	206857760	DYRK3	uc001hek.3	+	48880	-453	TSS
chr1	206895239	206895550	5.71	6.49	5.02	13.31	chr1	206858364	206907630	MAPKAPK2	uc001hel.2	+	49266	0	geneBody
chr1	206914142	206914227	2	1.53	1.54	4.1	chr1	206858364	206907630	MAPKAPK2	uc001hel.2	+	49266	6513	intergenic
chr1	206960176	206960312	1.71	2.29	2.32	6.14	chr1	206972214	207016326	IL19	uc001heo.3	+	44112	-11903	intergenic
chr1	206964931	206964984	0.57	1.53	1.54	4.44	chr1	206972214	207016326	IL19	uc001heo.3	+	44112	-7231	intergenic
chr1	207030735	207030861	2.29	2.29	2.7	7.17	chr1	207039153	207042568	IL20	uc001her.3	+	3415	-8293	intergenic
chr1	207139743	207140089	5.71	7.63	8.88	13.65	chr1	207131311	207143970	FCAMR	uc001hfa.4	-	12659	0	geneBody
chr1	207237817	207238253	5.43	9.92	9.65	14.68	chr1	207207760	207254368	PFKFB2	uc010psc.2	+	46608	0	geneBody
chr1	207263351	207263578	2.86	6.11	6.95	10.92	chr1	207262211	207273337	C4BPB	uc001hfj.3	+	11126	0	geneBody
chr1	207374415	207374573	0.57	3.44	3.09	6.14	chr1	207277606	207318317	C4BPA	uc001hfo.3	+	40711	56099	intergenic
chr1	207407396	207407577	3.43	5.34	5.02	8.19	chr1	207494816	207534311	CD55	uc001hfr.4	+	39495	-87240	intergenic
chr1	207451591	207451758	2.57	3.82	3.86	8.53	chr1	207494816	207534311	CD55	uc001hfr.4	+	39495	-43059	intergenic
chr1	207629539	207629626	1.71	2.29	1.93	4.78	chr1	207627644	207663240	CR2	uc001hfv.3	+	35596	0	geneBody
chr1	207835441	207835501	0	1.53	1.54	4.78	chr1	207818457	207897036	CR1L	uc001hga.4	+	78579	0	geneBody
chr1	207937458	207937684	2.57	6.49	5.79	11.6	chr1	207925382	207968861	CD46	uc001hgc.3	+	43479	0	geneBody
chr1	207946938	207947111	3.14	6.11	4.63	7.85	chr1	207925382	207968861	CD46	uc001hgc.3	+	43479	0	geneBody
chr1	207950168	207950330	1.71	2.29	2.7	7.17	chr1	207925382	207968861	CD46	uc001hgc.3	+	43479	0	geneBody
chr1	208048516	208048775	2.57	6.11	6.56	11.26	chr1	208039465	208042417	AK123177	uc001hgu.2	-	2952	-6100	intergenic
chr1	208159399	208159636	3.71	7.25	5.79	9.9	chr1	208195587	208417665	PLXNA2	uc001hgz.3	-	222078	35952	intergenic
chr1	208206637	208206953	5.71	6.87	6.95	12.63	chr1	208195587	208417665	PLXNA2	uc001hgz.3	-	222078	0	geneBody
chr1	208321459	208321568	2	2.67	3.09	5.46	chr1	208195587	208417665	PLXNA2	uc001hgz.3	-	222078	0	geneBody
chr1	208367660	208367732	1.43	1.91	1.93	3.75	chr1	208195587	208417665	PLXNA2	uc001hgz.3	-	222078	0	geneBody
chr1	208538043	208538183	2.57	3.44	2.7	6.14	chr1	208195587	208417665	PLXNA2	uc001hgz.3	-	222078	-120379	intergenic
chr1	208661070	208661498	4.29	9.92	8.88	15.7	chr1	208195587	208417665	PLXNA2	uc001hgz.3	-	222078	-243406	intergenic
chr1	208839592	208839686	1.14	3.82	3.09	5.12	chr1	208195587	208417665	PLXNA2	uc001hgz.3	-	222078	-421928	intergenic
chr1	209073325	209073524	3.43	5.73	5.41	8.19	chr1	209602167	209605892	MIR205HG	uc009xcn.3	+	3725	-528644	intergenic
chr1	209098851	209099009	2.29	4.58	4.25	7.17	chr1	209602167	209605892	MIR205HG	uc009xcn.3	+	3725	-503159	intergenic
chr1	209380074	209380164	0.86	3.05	2.7	4.78	chr1	209602167	209605892	MIR205HG	uc009xcn.3	+	3725	-222004	intergenic
chr1	209619307	209619498	2.86	3.82	4.63	7.85	chr1	209602167	209605892	MIR205HG	uc009xcn.3	+	3725	13416	intergenic
chr1	209801730	209801972	7.43	8.02	6.18	12.29	chr1	209788217	209825820	LAMB3	uc001hhh.3	-	37603	0	geneBody
chr1	210436297	210436506	4.86	4.96	3.86	9.56	chr1	210406194	210416440	SERTAD4	uc001hhy.3	+	10246	19858	intergenic
chr1	210439627	210439975	6	7.63	7.34	12.97	chr1	210406194	210416440	SERTAD4	uc001hhy.3	+	10246	23188	intergenic
chr1	210639415	210639671	2.29	2.29	2.7	7.85	chr1	210501595	210849638	HHAT	uc009xcx.3	+	348043	0	geneBody
chr1	210766365	210766418	1.43	3.05	2.32	4.1	chr1	210501595	210849638	HHAT	uc009xcx.3	+	348043	0	geneBody
chr1	210800221	210800417	2.57	4.2	3.47	7.51	chr1	210501595	210849638	HHAT	uc009xcx.3	+	348043	0	geneBody
chr1	210962027	210962210	3.43	3.44	3.86	6.48	chr1	210851656	211307457	KCNH1	uc001hib.2	-	455801	0	geneBody
chr1	211416862	211417049	3.43	4.96	4.25	7.85	chr1	211432707	211489725	RCOR3	uc010psw.2	+	57018	-15659	intergenic
chr1	211531567	211531717	3.14	3.05	3.47	7.85	chr1	211499956	211548286	TRAF5	uc001hih.3	+	48330	0	geneBody
chr1	211590152	211590409	5.71	1.91	1.93	8.87	chr1	211556096	211605877	LINC00467	uc001hil.4	+	49781	0	geneBody
chr1	211599711	211599910	4.57	5.73	5.41	10.24	chr1	211556096	211605877	LINC00467	uc001hil.4	+	49781	0	geneBody
chr1	211639236	211639504	4.29	2.67	2.32	10.24	chr1	211649863	211666259	RD3	uc001him.2	-	16396	10360	intergenic
chr1	211696577	211696745	3.14	6.11	5.79	9.22	chr1	211649863	211666259	RD3	uc001him.2	-	16396	-30319	intergenic
chr1	211729197	211729322	0.86	4.96	3.86	5.8	chr1	211748380	211752099	SLC30A1	uc001hio.1	-	3719	19059	intergenic
chr1	211730547	211730754	2.57	4.96	4.63	9.56	chr1	211748380	211752099	SLC30A1	uc001hio.1	-	3719	17627	intergenic
chr1	211809376	211809575	2.57	3.82	4.25	8.87	chr1	211831598	211848972	NEK2	uc021piq.1	-	17374	22024	intergenic
chr1	211824674	211824908	4.57	6.11	5.41	9.9	chr1	211831598	211848972	NEK2	uc021piq.1	-	17374	6691	intergenic
chr1	211887605	211887751	1.14	1.53	1.54	6.48	chr1	211916798	212004114	LPGAT1	uc001hiv.3	-	87316	29048	intergenic
chr1	211966179	211966283	2.57	3.05	2.7	6.48	chr1	211916798	212004114	LPGAT1	uc001hiv.3	-	87316	0	geneBody
chr1	211999031	211999329	3.43	4.96	6.18	12.63	chr1	211916798	212004114	LPGAT1	uc001hiv.3	-	87316	0	geneBody
chr1	212070454	212070653	2.86	3.44	3.09	9.56	chr1	212113740	212209002	INTS7	uc001hix.2	-	95262	43088	intergenic
chr1	212150317	212150385	0.86	3.05	3.09	5.46	chr1	212113740	212209002	INTS7	uc001hix.2	-	95262	0	geneBody
chr1	212280314	212280479	1.71	4.2	4.63	7.85	chr1	212208918	212278187	DTL	uc009xdc.3	+	69269	2128	intergenic
chr1	212288820	212289285	6.57	9.54	9.27	17.06	chr1	212208918	212278187	DTL	uc009xdc.3	+	69269	10634	intergenic
chr1	212536743	212537025	5.71	5.73	4.63	11.26	chr1	212537815	212588267	TMEM206	uc010pte.2	-	50452	791	intergenic
chr1	212543498	212543668	2	3.44	3.86	8.19	chr1	212537815	212588267	TMEM206	uc010pte.2	-	50452	0	geneBody
chr1	212557969	212558166	5.43	7.63	6.56	9.9	chr1	212537815	212588267	TMEM206	uc010pte.2	-	50452	0	geneBody
chr1	212606992	212607238	5.43	8.4	7.72	11.95	chr1	212606228	212619721	NENF	uc001hjd.3	+	13493	0	geneBody
chr1	212670384	212670526	2	2.67	2.7	6.14	chr1	212606228	212619721	NENF	uc001hjd.3	+	13493	50664	intergenic
chr1	212710637	212710839	2.86	4.2	3.47	10.24	chr1	212738675	212794119	ATF3	uc001hjf.3	+	55444	-27837	intergenic
chr1	212721821	212722004	0.29	4.96	5.02	9.9	chr1	212738675	212794119	ATF3	uc001hjf.3	+	55444	-16672	intergenic
chr1	212754240	212754434	3.14	3.44	3.47	9.22	chr1	212738675	212794119	ATF3	uc001hjf.3	+	55444	0	geneBody
chr1	212791663	212791828	3.71	2.67	2.32	7.85	chr1	212738675	212794119	ATF3	uc001hjf.3	+	55444	0	geneBody
chr1	212869201	212869604	5.71	6.11	5.79	11.6	chr1	212859758	212873327	BATF3	uc001hjl.2	-	13569	0	geneBody
chr1	213019679	213019792	1.43	2.29	2.7	5.12	chr1	213003484	213020991	C1orf227	uc001hjq.3	-	17507	0	geneBody
chr1	213020651	213020812	1.14	4.96	3.86	6.48	chr1	213003484	213020991	C1orf227	uc001hjq.3	-	17507	0	TSS
chr1	213050441	213050599	2.57	2.67	3.09	6.48	chr1	213031596	213072705	FLVCR1	uc001hjt.3	+	41109	0	geneBody
chr1	213129048	213129217	1.71	3.44	3.86	6.83	chr1	213123886	213164927	VASH2	uc001hjx.3	+	41041	0	geneBody
chr1	213153372	213153579	4.57	4.96	4.63	8.87	chr1	213123886	213164927	VASH2	uc001hjx.3	+	41041	0	geneBody
chr1	213179193	213179687	7.71	7.25	8.49	15.36	chr1	213165523	213189168	ANGEL2	uc001hjz.3	-	23645	0	geneBody
chr1	213195768	213195845	1.71	2.29	1.93	4.1	chr1	213165523	213189168	ANGEL2	uc001hjz.3	-	23645	-6601	intergenic
chr1	213318607	213318806	2.86	2.67	2.7	7.17	chr1	213224587	213446808	RPS6KC1	uc010ptr.2	+	222221	0	geneBody
chr1	213542065	213542186	0.86	3.44	2.7	5.46	chr1	213224587	213446808	RPS6KC1	uc010ptr.2	+	222221	95258	intergenic
chr1	213573487	213573662	3.14	3.05	2.32	7.51	chr1	213224587	213446808	RPS6KC1	uc010ptr.2	+	222221	126680	intergenic
chr1	213622572	213623307	11.43	15.27	12.36	20.14	chr1	213224587	213446808	RPS6KC1	uc010ptr.2	+	222221	175765	intergenic
chr1	213798894	213799069	3.14	3.44	3.09	6.83	chr1	213992977	214139607	AK092251	uc031psa.1	-	146630	193909	intergenic
chr1	213991800	213991946	1.71	2.67	2.7	6.83	chr1	213992977	214139607	AK092251	uc031psa.1	-	146630	1032	intergenic
chr1	214298729	214298923	3.43	5.34	4.63	7.85	chr1	214161277	214214847	PROX1	uc001hkg.2	+	53570	83883	intergenic
chr1	214341991	214342165	3.71	3.05	3.47	7.51	chr1	214454564	214510477	SMYD2	uc021pix.1	+	55913	-112400	intergenic
chr1	214487610	214487802	2.29	4.2	4.63	8.19	chr1	214454564	214510477	SMYD2	uc021pix.1	+	55913	0	geneBody
chr1	214551081	214551443	4.57	4.2	4.63	11.6	chr1	214522038	214725024	PTPN14	uc001hkk.2	-	202986	0	geneBody
chr1	214681142	214681239	1.71	2.67	2.32	5.12	chr1	214522038	214725024	PTPN14	uc001hkk.2	-	202986	0	geneBody
chr1	214798477	214798901	4.86	11.07	8.88	13.99	chr1	214776531	214837914	CENPF	uc001hkm.3	+	61383	0	geneBody
chr1	214805481	214805604	1.43	3.82	4.25	6.48	chr1	214776531	214837914	CENPF	uc001hkm.3	+	61383	0	geneBody
chr1	214955249	214955441	2.86	4.96	4.25	7.51	chr1	214776531	214837914	CENPF	uc001hkm.3	+	61383	117336	intergenic
chr1	214976854	214977051	1.71	4.96	4.63	8.19	chr1	214776531	214837914	CENPF	uc001hkm.3	+	61383	138941	intergenic
chr1	215071270	215071513	3.43	6.11	4.63	9.56	chr1	215178884	215410436	KCNK2	uc001hko.3	+	231552	-107372	intergenic
chr1	215218047	215218524	6.57	8.02	9.65	15.02	chr1	215178884	215410436	KCNK2	uc001hko.3	+	231552	0	geneBody
chr1	215467168	215467341	0.57	3.05	2.32	6.48	chr1	215178884	215410436	KCNK2	uc001hko.3	+	231552	56733	intergenic
chr1	215587235	215587400	1.71	4.58	3.47	5.46	chr1	215740734	215795149	KCTD3	uc001hks.3	+	54415	-153335	intergenic
chr1	215670655	215671108	5.43	8.4	10.42	18.09	chr1	215740734	215795149	KCTD3	uc001hks.3	+	54415	-69627	intergenic
chr1	215804008	215804217	3.43	5.34	4.63	8.19	chr1	215796235	216596738	USH2A	uc001hku.1	-	800503	0	geneBody
chr1	216423065	216423225	1.14	3.44	3.47	6.14	chr1	215796235	216596738	USH2A	uc001hku.1	-	800503	0	geneBody
chr1	216720882	216721070	2	4.96	4.63	7.17	chr1	216676587	217311097	ESRRG	uc001hlc.1	-	634510	0	geneBody
chr1	216765693	216766163	7.14	10.31	8.11	15.02	chr1	216676587	217311097	ESRRG	uc001hlc.1	-	634510	0	geneBody
chr1	217003562	217003681	0.57	2.67	2.32	5.46	chr1	216676587	217311097	ESRRG	uc001hlc.1	-	634510	0	geneBody
chr1	217090601	217090789	1.14	4.96	4.25	8.53	chr1	216676587	217311097	ESRRG	uc001hlc.1	-	634510	0	geneBody
chr1	217097639	217097780	2	2.67	2.32	6.83	chr1	216676587	217311097	ESRRG	uc001hlc.1	-	634510	0	geneBody
chr1	217177310	217177363	0.86	2.29	2.32	4.1	chr1	216676587	217311097	ESRRG	uc001hlc.1	-	634510	0	geneBody
chr1	217185307	217185435	1.71	3.05	2.7	6.14	chr1	216676587	217311097	ESRRG	uc001hlc.1	-	634510	0	geneBody
chr1	217565088	217565195	0.86	2.67	2.32	4.78	chr1	217603833	217804409	GPATCH2	uc001hlf.1	-	200576	38639	intergenic
chr1	217683089	217683147	0.29	1.91	1.54	4.44	chr1	217603833	217804409	GPATCH2	uc001hlf.1	-	200576	0	geneBody
chr1	217697921	217698186	5.43	4.96	6.18	12.29	chr1	217603833	217804409	GPATCH2	uc001hlf.1	-	200576	0	geneBody
chr1	218026980	218027084	1.43	1.91	2.32	6.48	chr1	217804694	218040484	SPATA17	uc001hlh.1	+	235790	0	geneBody
chr1	218097963	218098093	3.71	3.05	2.7	6.83	chr1	218066241	218094146	LINC00210	uc031psc.1	+	27905	3818	intergenic
chr1	218182906	218183030	1.43	3.44	3.09	7.17	chr1	218066241	218094146	LINC00210	uc031psc.1	+	27905	88761	intergenic
chr1	218204615	218204672	0.29	1.53	1.54	4.44	chr1	218066241	218094146	LINC00210	uc031psc.1	+	27905	110470	intergenic
chr1	218227840	218227932	1.71	4.2	3.47	5.8	chr1	218066241	218094146	LINC00210	uc031psc.1	+	27905	133695	intergenic
chr1	218253304	218253471	3.43	3.44	4.25	7.17	chr1	218066241	218094146	LINC00210	uc031psc.1	+	27905	159159	intergenic
chr1	218376979	218377244	3.43	6.87	6.56	13.31	chr1	218458628	218511325	RRP15	uc001hlj.3	+	52697	-81385	intergenic
chr1	218410964	218411129	2.57	5.34	4.25	8.53	chr1	218458628	218511325	RRP15	uc001hlj.3	+	52697	-47500	intergenic
chr1	218576925	218577008	2.57	3.05	3.09	5.46	chr1	218518675	218617961	TGFB2	uc001hln.3	+	99286	0	geneBody
chr1	218715423	218715508	1.71	4.58	3.86	5.8	chr1	218518675	218617961	TGFB2	uc001hln.3	+	99286	97463	intergenic
chr1	218907182	218907257	1.43	2.29	2.32	5.12	chr1	219110548	219110641	TRNA	uc021vws.1	+	93	-203292	intergenic
chr1	218942106	218942356	4.86	8.78	8.11	13.99	chr1	219110548	219110641	TRNA	uc021vws.1	+	93	-168193	intergenic
chr1	219050953	219051152	4.29	6.87	5.79	8.87	chr1	219110548	219110641	TRNA	uc021vws.1	+	93	-59397	intergenic
chr1	219332206	219332645	8.29	9.16	8.11	17.41	chr1	219254316	219347130	LOC643723	uc001hlp.3	-	92814	0	geneBody
chr1	219346349	219346535	2.86	5.73	5.02	7.85	chr1	219254316	219347130	LOC643723	uc001hlp.3	-	92814	0	geneBody
chr1	219424195	219424373	1.71	4.58	3.47	8.19	chr1	219347191	219386207	LYPLAL1	uc001hlq.4	+	39016	37989	intergenic
chr1	219478062	219478277	4.57	5.34	5.79	9.22	chr1	219347191	219386207	LYPLAL1	uc001hlq.4	+	39016	91856	intergenic
chr1	219487078	219487532	11.14	11.83	8.88	17.75	chr1	219347191	219386207	LYPLAL1	uc001hlq.4	+	39016	100872	intergenic
chr1	219549760	219549847	2	1.15	1.16	4.78	chr1	219347191	219386207	LYPLAL1	uc001hlq.4	+	39016	163554	intergenic
chr1	219790174	219790299	1.71	3.82	3.86	6.14	chr1	219858768	220131989	SLC30A10	uc001hlu.1	-	273221	68470	intergenic
chr1	219807448	219807694	7.43	6.87	7.72	11.6	chr1	219858768	220131989	SLC30A10	uc001hlu.1	-	273221	51075	intergenic
chr1	219824721	219824820	0.57	3.05	2.32	5.12	chr1	219858768	220131989	SLC30A10	uc001hlu.1	-	273221	33949	intergenic
chr1	219879452	219879651	2	5.34	4.25	9.56	chr1	219858768	220131989	SLC30A10	uc001hlu.1	-	273221	0	geneBody
chr1	219953221	219953435	4	6.49	5.79	9.9	chr1	219858768	220131989	SLC30A10	uc001hlu.1	-	273221	0	geneBody
chr1	220061904	220062097	2.86	4.96	5.79	9.9	chr1	219858768	220131989	SLC30A10	uc001hlu.1	-	273221	0	geneBody
chr1	220061904	220062097	2.86	4.96	5.79	9.9	chr1	220046618	220292777	RNU5F-1	uc021pjd.1	+	246159	0	geneBody
chr1	220178981	220179135	1.14	4.2	4.63	7.85	chr1	220046618	220292777	RNU5F-1	uc021pjd.1	+	246159	0	geneBody
chr1	220178981	220179135	1.14	4.2	4.63	7.85	chr1	220141941	220220000	EPRS	uc001hly.1	-	78059	0	geneBody
chr1	220306358	220306544	4	4.58	3.86	8.87	chr1	220267454	220321383	IARS2	uc001hmc.3	+	53929	0	geneBody
chr1	220497199	220497333	2.86	4.2	4.63	7.85	chr1	220321609	220445843	RAB3GAP2	uc010puk.1	-	124234	-51357	intergenic
chr1	220505915	220506104	2.86	5.34	6.18	9.56	chr1	220321609	220445843	RAB3GAP2	uc010puk.1	-	124234	-60073	intergenic
chr1	220529416	220529599	4	6.87	6.95	10.58	chr1	220321609	220445843	RAB3GAP2	uc010puk.1	-	124234	-83574	intergenic
chr1	220552968	220553411	14	8.78	9.27	19.45	chr1	220321609	220445843	RAB3GAP2	uc010puk.1	-	124234	-107126	intergenic
chr1	220605306	220605512	2.29	6.49	7.34	11.26	chr1	220701567	220837799	MARK1	uc001hmn.4	+	136232	-96056	intergenic
chr1	220662217	220662393	3.71	6.49	5.41	9.22	chr1	220701567	220837799	MARK1	uc001hmn.4	+	136232	-39175	intergenic
chr1	220667763	220667984	5.71	11.07	8.49	13.99	chr1	220701567	220837799	MARK1	uc001hmn.4	+	136232	-33584	intergenic
chr1	220798313	220798446	3.43	3.82	3.47	7.51	chr1	220701567	220837799	MARK1	uc001hmn.4	+	136232	0	geneBody
chr1	220819950	220820053	1.43	4.58	4.25	6.83	chr1	220701567	220837799	MARK1	uc001hmn.4	+	136232	0	geneBody
chr1	220880060	220880257	4.29	8.4	7.72	11.6	chr1	220863627	220872499	C1orf115	uc001hmp.1	+	8872	7562	intergenic
chr1	220926939	220926993	2	3.05	2.7	4.44	chr1	220921675	220957596	2002-03-01	uc001hmq.3	+	35921	0	geneBody
chr1	221071381	221071580	5.14	6.87	5.41	9.56	chr1	221052742	221058400	HLX	uc001hmv.4	+	5658	12982	intergenic
chr1	221103735	221103798	1.71	2.67	3.09	5.46	chr1	221052742	221058400	HLX	uc001hmv.4	+	5658	45336	intergenic
chr1	221278070	221278193	4	4.2	3.86	8.19	chr1	221052742	221058400	HLX	uc001hmv.4	+	5658	219671	intergenic
chr1	221453995	221454161	0.57	5.73	5.02	9.56	chr1	221503269	221509638	C1orf140	uc001hmw.1	-	6369	49109	intergenic
chr1	221529622	221529684	0.86	2.29	2.7	4.44	chr1	221503269	221509638	C1orf140	uc001hmw.1	-	6369	-19985	intergenic
chr1	221546106	221546291	5.14	6.49	6.95	11.26	chr1	221503269	221509638	C1orf140	uc001hmw.1	-	6369	-36469	intergenic
chr1	221555033	221555179	2.57	3.82	3.86	8.53	chr1	221503269	221509638	C1orf140	uc001hmw.1	-	6369	-45396	intergenic
chr1	221562703	221562828	1.71	3.44	3.86	6.48	chr1	221503269	221509638	C1orf140	uc001hmw.1	-	6369	-53066	intergenic
chr1	221771647	221772034	8.57	14.5	11.58	18.09	chr1	221874763	221915516	DUSP10	uc001hmy.2	-	40753	102730	intergenic
chr1	221958082	221958234	4.29	4.2	5.02	8.19	chr1	221874763	221915516	DUSP10	uc001hmy.2	-	40753	-42567	intergenic
chr1	222189303	222189515	2.57	6.49	5.02	12.97	chr1	221874763	221915516	DUSP10	uc001hmy.2	-	40753	-273788	intergenic
chr1	222213447	222213865	8.29	8.78	8.49	20.82	chr1	221874763	221915516	DUSP10	uc001hmy.2	-	40753	-297932	intergenic
chr1	222364129	222364232	5.14	3.44	3.86	8.19	chr1	222646009	222646043	DQ587965	uc010puo.1	-	34	281778	intergenic
chr1	222414427	222414552	3.43	3.44	4.25	8.19	chr1	222646009	222646043	DQ587965	uc010puo.1	-	34	231458	intergenic
chr1	222562833	222562890	2.57	3.44	2.7	5.8	chr1	222646009	222646043	DQ587965	uc010puo.1	-	34	83120	intergenic
chr1	222667874	222668180	6.29	9.54	10.81	20.14	chr1	222650319	222650381	DQ600234	uc001hnf.3	-	62	-17494	intergenic
chr1	222764923	222764985	2.57	2.67	3.09	5.46	chr1	222731243	222763275	TAF1A	uc009xdz.2	-	32032	-1649	intergenic
chr1	222792465	222792663	4	8.02	6.18	10.92	chr1	222791443	222841351	MIA3	uc001hnl.3	+	49908	0	geneBody
chr1	222832773	222832966	1.14	3.82	4.63	10.58	chr1	222791443	222841351	MIA3	uc001hnl.3	+	49908	0	geneBody
chr1	222860442	222860741	5.14	8.02	7.72	15.36	chr1	222841354	222886526	AIDA	uc010pus.2	-	45172	0	geneBody
chr1	222923781	222923848	2.86	3.05	3.09	5.8	chr1	222900275	222946483	AK094916	uc001hnr.1	-	46208	0	geneBody
chr1	222923781	222923848	2.86	3.05	3.09	5.8	chr1	222910557	222924002	FAM177B	uc001hnt.3	+	13445	0	TES
chr1	223185691	223185805	3.14	5.34	5.41	8.53	chr1	222988430	223179337	DISP1	uc001hnu.2	+	190907	6355	intergenic
chr1	223187020	223187132	1.43	2.29	1.93	8.19	chr1	222988430	223179337	DISP1	uc001hnu.2	+	190907	7684	intergenic
chr1	223238944	223239169	8.57	8.02	8.11	13.65	chr1	223282747	223316624	TLR5	uc001hnw.2	-	33877	43579	intergenic
chr1	223355822	223356129	5.71	7.63	7.34	12.29	chr1	223394160	223537544	SUSD4	uc001hny.4	-	143384	38032	intergenic
chr1	223365514	223365707	6.29	5.34	5.02	9.9	chr1	223394160	223537544	SUSD4	uc001hny.4	-	143384	28454	intergenic
chr1	223653673	223653862	4.57	6.11	5.41	10.58	chr1	223714971	223853436	CAPN8	uc009xee.2	-	138465	61110	intergenic
chr1	223697448	223697516	2.57	3.05	3.09	5.8	chr1	223714971	223853436	CAPN8	uc009xee.2	-	138465	17456	intergenic
chr1	223715048	223715145	2.86	4.96	4.63	7.51	chr1	223714971	223853436	CAPN8	uc009xee.2	-	138465	0	TES
chr1	223811076	223811177	0.29	4.58	4.25	6.83	chr1	223714971	223853436	CAPN8	uc009xee.2	-	138465	0	geneBody
chr1	223870638	223870733	1.14	4.2	4.63	7.17	chr1	223714971	223853436	CAPN8	uc009xee.2	-	138465	-17203	intergenic
chr1	223884075	223884280	3.71	11.45	9.27	13.99	chr1	223889294	223963720	CAPN2	uc010puy.2	+	74426	-5015	intergenic
chr1	223946742	223947122	8.86	12.21	12.36	20.14	chr1	223889294	223963720	CAPN2	uc010puy.2	+	74426	0	geneBody
chr1	224008952	224009060	2	3.44	3.47	8.53	chr1	223967594	224033674	TP53BP2	uc001hod.3	-	66080	0	geneBody
chr1	224016381	224016434	1.71	3.82	3.86	5.8	chr1	223967594	224033674	TP53BP2	uc001hod.3	-	66080	0	geneBody
chr1	224047081	224047183	2	4.96	4.25	8.53	chr1	224051997	224052306	HM358976	uc021pjm.1	-	309	4815	intergenic
chr1	224132077	224132259	4.29	7.63	7.34	12.63	chr1	224139721	224139941	DQ599872	uc001hof.1	-	220	7463	intergenic
chr1	224173433	224173571	6.86	6.11	5.02	11.26	chr1	224189608	224197818	AK124970	uc001hog.1	+	8210	-16038	intergenic
chr1	224234047	224234202	4.86	6.11	4.63	9.22	chr1	224189608	224197818	AK124970	uc001hog.1	+	8210	36230	intergenic
chr1	224336040	224336422	12	8.78	8.49	20.14	chr1	224301788	224349749	FBXO28	uc001hoh.3	+	47961	0	geneBody
chr1	224529826	224529948	2.86	6.11	6.18	9.56	chr1	224415035	224517891	NVL	uc001hok.3	-	102856	-11936	intergenic
chr1	224579800	224579974	5.43	7.63	6.95	12.97	chr1	224572844	224622001	WDR26	uc001hoq.4	-	49157	0	geneBody
chr1	224636656	224637160	8.86	12.21	13.9	23.21	chr1	224572844	224622001	WDR26	uc001hoq.4	-	49157	-14656	intergenic
chr1	224688907	224688987	2.86	3.44	4.25	6.48	chr1	224572844	224622001	WDR26	uc001hoq.4	-	49157	-66907	intergenic
chr1	224810044	224810184	4.57	4.96	5.41	9.22	chr1	224804178	224928249	CNIH3	uc001hos.1	+	124071	0	geneBody
chr1	224824795	224825027	9.71	8.02	9.27	14.68	chr1	224804178	224928249	CNIH3	uc001hos.1	+	124071	0	geneBody
chr1	225083225	225083347	2	6.11	5.02	8.19	chr1	225117355	225586996	DNAH14	uc001how.2	+	469641	-34009	intergenic
chr1	225317145	225317300	2.57	4.2	5.02	10.58	chr1	225117355	225586996	DNAH14	uc001how.2	+	469641	0	geneBody
chr1	225419948	225420047	1.71	5.34	4.25	7.17	chr1	225117355	225586996	DNAH14	uc001how.2	+	469641	0	geneBody
chr1	225654416	225654833	10.86	9.54	7.72	18.09	chr1	225674533	225840845	ENAH	uc001hpc.1	-	166312	19701	intergenic
chr1	225662366	225662615	8.57	6.87	7.72	13.99	chr1	225674533	225840845	ENAH	uc001hpc.1	-	166312	11919	intergenic
chr1	225759904	225760008	0.86	4.2	3.86	6.83	chr1	225674533	225840845	ENAH	uc001hpc.1	-	166312	0	geneBody
chr1	225768481	225768547	1.71	3.82	3.09	5.8	chr1	225674533	225840845	ENAH	uc001hpc.1	-	166312	0	geneBody
chr1	225804601	225804773	4.57	5.73	4.63	9.56	chr1	225674533	225840845	ENAH	uc001hpc.1	-	166312	0	geneBody
chr1	225834728	225834865	2.86	4.2	3.86	8.53	chr1	225674533	225840845	ENAH	uc001hpc.1	-	166312	0	geneBody
chr1	225892041	225892290	6	8.78	7.72	11.95	chr1	225888305	225939945	AK124056	uc001hpe.1	+	51640	0	geneBody
chr1	225893661	225893842	3.71	6.11	5.79	10.24	chr1	225888305	225939945	AK124056	uc001hpe.1	+	51640	0	geneBody
chr1	225943832	225944212	10.86	12.6	10.42	16.04	chr1	225888305	225939945	AK124056	uc001hpe.1	+	51640	3888	intergenic
chr1	225949810	225949955	2.86	4.96	4.63	8.87	chr1	225888305	225939945	AK124056	uc001hpe.1	+	51640	9866	intergenic
chr1	226007778	226007833	3.71	3.82	3.47	5.8	chr1	225997796	226033262	EPHX1	uc001hpk.3	+	35466	0	geneBody
chr1	226026879	226027061	6.29	7.25	7.34	13.65	chr1	225997796	226033262	EPHX1	uc001hpk.3	+	35466	0	geneBody
chr1	226061834	226062609	26.57	23.66	27.03	44.03	chr1	226033232	226070420	TMEM63A	uc001hpm.2	-	37188	0	geneBody
chr1	226101219	226101358	4.57	6.49	5.41	9.9	chr1	226073981	226112040	LEFTY1	uc010pvj.3	-	38059	0	geneBody
chr1	226104414	226104556	5.43	4.58	4.63	8.87	chr1	226073981	226112040	LEFTY1	uc010pvj.3	-	38059	0	geneBody
chr1	226107068	226107247	3.43	7.25	6.95	11.6	chr1	226073981	226112040	LEFTY1	uc010pvj.3	-	38059	0	geneBody
chr1	226177717	226178062	4.86	8.78	7.72	17.41	chr1	226170402	226187066	SDE2	uc001hpu.4	-	16664	0	geneBody
chr1	226328580	226328634	2.29	3.82	3.09	5.12	chr1	226332379	226374423	ACBD3	uc001hpy.3	-	42044	3746	intergenic
chr1	226560630	226560883	4.57	12.21	9.27	16.72	chr1	226548391	226595801	PARP1	uc001hqd.4	-	47410	0	geneBody
chr1	226619513	226619607	2.57	1.91	1.54	7.85	chr1	226548391	226595801	PARP1	uc001hqd.4	-	47410	-23713	intergenic
chr1	226633598	226633683	2.57	3.82	3.86	7.85	chr1	226548391	226595801	PARP1	uc001hqd.4	-	47410	-37798	intergenic
chr1	226643541	226643822	13.43	11.45	10.81	19.45	chr1	226548391	226595801	PARP1	uc001hqd.4	-	47410	-47741	intergenic
chr1	226684056	226684135	4.86	6.11	5.41	8.19	chr1	226723318	226730469	AK055856	uc001hqe.2	-	7151	39184	intergenic
chr1	226828494	226828652	5.43	6.11	6.56	10.58	chr1	226819390	226926876	ITPKB	uc010pvo.2	-	107486	0	geneBody
chr1	226888770	226888888	4	4.58	4.63	8.87	chr1	226819390	226926876	ITPKB	uc010pvo.2	-	107486	0	geneBody
chr1	226913561	226913677	2.29	4.2	5.02	9.9	chr1	226819390	226926876	ITPKB	uc010pvo.2	-	107486	0	geneBody
chr1	227162069	227163181	30	32.82	30.89	47.78	chr1	227084588	227175246	ADCK3	uc001hqm.1	+	90658	0	geneBody
chr1	227278457	227278518	2.57	4.58	3.47	5.46	chr1	227177565	227505826	CDC42BPA	uc001hqr.3	-	328261	0	geneBody
chr1	227630498	227630631	1.71	6.11	4.63	7.85	chr1	227581291	227618723	BC039356	uc001hqv.3	+	37432	11776	intergenic
chr1	227635989	227636193	7.14	7.25	8.11	12.63	chr1	227581291	227618723	BC039356	uc001hqv.3	+	37432	17267	intergenic
chr1	227750797	227750977	2.29	5.34	5.41	9.22	chr1	227751219	227910352	ZNF678	uc009xeu.2	+	159133	-243	TSS
chr1	227778071	227778281	6.57	4.96	4.63	11.95	chr1	227751219	227910352	ZNF678	uc009xeu.2	+	159133	0	geneBody
chr1	227893863	227894117	4	7.25	5.79	13.31	chr1	227751219	227910352	ZNF678	uc009xeu.2	+	159133	0	geneBody
chr1	227929800	227929908	2	2.67	2.7	6.48	chr1	227916239	227968932	SNAP47	uc001hra.2	+	52693	0	geneBody
chr1	227969063	227969327	10.86	9.54	11.58	17.75	chr1	227916239	227968932	SNAP47	uc001hra.2	+	52693	132	TES
chr1	228081648	228081718	5.14	3.82	4.25	9.9	chr1	228109164	228135676	WNT9A	uc001hri.2	-	26512	27447	intergenic
chr1	229008402	229008931	13.43	14.89	13.51	24.23	chr1	229050379	229052954	AX748369	uc001htg.2	-	2575	41449	intergenic
chr1	229047919	229048075	4.29	6.49	5.79	10.58	chr1	229050379	229052954	AX748369	uc001htg.2	-	2575	2305	intergenic
chr1	229052066	229052199	3.71	4.96	4.63	8.87	chr1	229050379	229052954	AX748369	uc001htg.2	-	2575	0	geneBody
chr1	229094406	229094472	2.29	4.2	3.47	6.48	chr1	229050379	229052954	AX748369	uc001htg.2	-	2575	-41453	intergenic
chr1	229116276	229116544	6	7.25	8.11	13.99	chr1	229050379	229052954	AX748369	uc001htg.2	-	2575	-63323	intergenic
chr1	229134159	229134693	19.71	9.16	11.2	29.01	chr1	229050379	229052954	AX748369	uc001htg.2	-	2575	-81206	intergenic
chr1	229160114	229160431	8.57	13.36	11.97	18.09	chr1	229050379	229052954	AX748369	uc001htg.2	-	2575	-107161	intergenic
chr1	229242000	229242283	7.71	9.54	9.65	20.48	chr1	229406808	229441640	RAB4A	uc001hth.4	+	34832	-164526	intergenic
chr1	229274444	229274674	8.29	11.07	9.27	14.33	chr1	229406808	229441640	RAB4A	uc001hth.4	+	34832	-132135	intergenic
chr1	229329437	229329580	3.43	5.73	5.02	10.58	chr1	229406808	229441640	RAB4A	uc001hth.4	+	34832	-77229	intergenic
chr1	229341032	229341192	5.14	4.96	3.86	11.26	chr1	229406808	229441640	RAB4A	uc001hth.4	+	34832	-65617	intergenic
chr1	229408211	229408510	8.29	10.69	10.81	20.82	chr1	229406808	229441640	RAB4A	uc001hth.4	+	34832	0	geneBody
chr1	229552853	229553030	5.14	6.11	5.41	11.6	chr1	229566992	229569843	ACTA1	uc001htm.3	-	2851	13963	intergenic
chr1	229671476	229671652	5.43	6.49	5.79	11.6	chr1	229652328	229694442	ABCB10	uc001htp.4	-	42114	0	geneBody
chr1	229976169	229976334	2.86	5.34	6.56	9.9	chr1	229761980	229795946	URB2	uc001hts.1	+	33966	180224	intergenic
chr1	230001472	230001915	16	17.94	16.99	26.28	chr1	230193535	230417875	GALNT2	uc010pvy.1	+	224340	-191621	intergenic
chr1	230025603	230025740	3.14	4.58	4.25	8.53	chr1	230193535	230417875	GALNT2	uc010pvy.1	+	224340	-167796	intergenic
chr1	230073396	230073542	4	3.05	2.32	9.56	chr1	230193535	230417875	GALNT2	uc010pvy.1	+	224340	-119994	intergenic
chr1	230117298	230117444	5.71	4.96	4.25	10.92	chr1	230193535	230417875	GALNT2	uc010pvy.1	+	224340	-76092	intergenic
chr1	230229091	230229310	6	6.11	6.95	14.33	chr1	230193535	230417875	GALNT2	uc010pvy.1	+	224340	0	geneBody
chr1	230234164	230234430	8.57	9.16	9.27	15.36	chr1	230193535	230417875	GALNT2	uc010pvy.1	+	224340	0	geneBody
chr1	230263557	230263726	6	5.73	5.02	10.58	chr1	230193535	230417875	GALNT2	uc010pvy.1	+	224340	0	geneBody
chr1	230269136	230269206	0.86	2.29	2.7	5.46	chr1	230193535	230417875	GALNT2	uc010pvy.1	+	224340	0	geneBody
chr1	230274202	230274365	5.14	5.73	6.56	10.92	chr1	230193535	230417875	GALNT2	uc010pvy.1	+	224340	0	geneBody
chr1	230393785	230393922	6.29	6.11	6.18	10.24	chr1	230193535	230417875	GALNT2	uc010pvy.1	+	224340	0	geneBody
chr1	230457576	230457770	8	6.87	6.95	13.31	chr1	230457391	230561674	PGBD5	uc031psq.1	-	104283	0	TES
chr1	230472576	230472822	7.43	12.6	10.04	16.38	chr1	230457391	230561674	PGBD5	uc031psq.1	-	104283	0	geneBody
chr1	230487873	230488013	1.14	6.11	5.79	8.87	chr1	230457391	230561674	PGBD5	uc031psq.1	-	104283	0	geneBody
chr1	230495008	230495106	4.29	4.2	4.63	7.17	chr1	230457391	230561674	PGBD5	uc031psq.1	-	104283	0	geneBody
chr1	230516740	230516797	1.14	4.2	3.86	5.8	chr1	230457391	230561674	PGBD5	uc031psq.1	-	104283	0	geneBody
chr1	230541829	230541959	5.71	4.96	6.18	10.92	chr1	230457391	230561674	PGBD5	uc031psq.1	-	104283	0	geneBody
chr1	230596289	230596462	4.29	6.11	5.41	10.24	chr1	230457391	230561674	PGBD5	uc031psq.1	-	104283	-34616	intergenic
chr1	230771928	230772201	9.71	9.16	8.11	15.36	chr1	230778201	230829731	COG2	uc001htw.3	+	51530	-6001	intergenic
chr1	230838719	230839286	18.29	21.37	16.6	28.67	chr1	230838271	230850336	AGT	uc001hty.4	-	12065	0	TES
chr1	230904688	230904886	5.14	5.73	6.95	11.95	chr1	230883129	230937749	CAPN9	uc001htz.1	+	54620	0	geneBody
chr1	230933396	230933565	7.14	8.4	6.95	11.95	chr1	230883129	230937749	CAPN9	uc001htz.1	+	54620	0	geneBody
chr1	230939681	230940107	9.71	10.69	9.65	19.8	chr1	230883129	230937749	CAPN9	uc001htz.1	+	54620	1933	intergenic
chr1	231007485	231007588	2.29	4.96	3.86	7.85	chr1	230972864	231005335	C1orf198	uc001hud.2	-	32471	-2151	intergenic
chr1	231170554	231170739	3.43	7.63	6.18	10.58	chr1	231154703	231175995	FAM89A	uc001hui.2	-	21292	0	geneBody
chr1	231211377	231211462	2.86	2.29	1.93	6.83	chr1	231154703	231175995	FAM89A	uc001hui.2	-	21292	-35383	intergenic
chr1	231217140	231217271	3.14	6.49	5.41	8.53	chr1	231154703	231175995	FAM89A	uc001hui.2	-	21292	-41146	intergenic
chr1	231308126	231308208	1.14	4.2	3.86	6.48	chr1	231298673	231357314	TRIM67	uc009xfn.1	+	58641	0	geneBody
chr1	231384399	231384598	7.14	6.11	6.95	11.6	chr1	231376918	231413719	GNPAT	uc001hup.4	+	36801	0	geneBody
chr1	231421402	231421669	9.14	8.4	9.27	15.36	chr1	231376918	231413719	GNPAT	uc001hup.4	+	36801	7684	intergenic
chr1	231524214	231524381	4.86	5.73	5.02	9.56	chr1	231499496	231560790	EGLN1	uc001huv.2	-	61294	0	geneBody
chr1	231532036	231532359	8.57	8.4	9.65	15.7	chr1	231499496	231560790	EGLN1	uc001huv.2	-	61294	0	geneBody
chr1	231590543	231590611	2.57	1.91	2.32	4.78	chr1	231611509	231612271	SNRPD2P2	uc021pkl.1	-	762	20899	intergenic
chr1	231638540	231638656	3.43	5.34	4.25	7.17	chr1	231664398	231702269	TSNAX	uc001huw.3	+	37871	-25743	intergenic
chr1	231638540	231638656	3.43	5.34	4.25	7.17	chr1	231664398	232177019	TSNAX-DISC1	uc010pwl.2	+	512621	-25743	intergenic
chr1	231713838	231713989	4	7.25	5.79	8.87	chr1	231664398	232177019	TSNAX-DISC1	uc010pwl.2	+	512621	0	geneBody
chr1	231751221	231751411	5.43	5.73	6.18	10.92	chr1	231664398	232177019	TSNAX-DISC1	uc010pwl.2	+	512621	0	geneBody
chr1	231769624	231769893	4.86	9.92	9.65	14.68	chr1	231762560	232177019	DISC1	uc010pxm.2	+	414459	0	geneBody
chr1	231769624	231769893	4.86	9.92	9.65	14.68	chr1	231664398	232177019	TSNAX-DISC1	uc010pwl.2	+	512621	0	geneBody
chr1	231930321	231930382	1.71	3.05	3.09	4.78	chr1	231762560	232177019	DISC1	uc010pxm.2	+	414459	0	geneBody
chr1	231930321	231930382	1.71	3.05	3.09	4.78	chr1	231664398	232177019	TSNAX-DISC1	uc010pwl.2	+	512621	0	geneBody
chr1	231962007	231962110	3.71	2.67	3.09	7.17	chr1	231762560	232177019	DISC1	uc010pxm.2	+	414459	0	geneBody
chr1	231962007	231962110	3.71	2.67	3.09	7.17	chr1	231664398	232177019	TSNAX-DISC1	uc010pwl.2	+	512621	0	geneBody
chr1	231989034	231989176	3.71	5.73	5.41	9.22	chr1	231762560	232177019	DISC1	uc010pxm.2	+	414459	0	geneBody
chr1	231989034	231989176	3.71	5.73	5.41	9.22	chr1	231664398	232177019	TSNAX-DISC1	uc010pwl.2	+	512621	0	geneBody
chr1	231991727	231991816	1.43	4.58	3.86	6.14	chr1	231762560	232177019	DISC1	uc010pxm.2	+	414459	0	geneBody
chr1	231991727	231991816	1.43	4.58	3.86	6.14	chr1	231664398	232177019	TSNAX-DISC1	uc010pwl.2	+	512621	0	geneBody
chr1	232012296	232012480	4	3.82	3.86	10.58	chr1	231762560	232177019	DISC1	uc010pxm.2	+	414459	0	geneBody
chr1	232012296	232012480	4	3.82	3.86	10.58	chr1	231664398	232177019	TSNAX-DISC1	uc010pwl.2	+	512621	0	geneBody
chr1	232058688	232058893	5.71	7.25	8.49	13.31	chr1	231762560	232177019	DISC1	uc010pxm.2	+	414459	0	geneBody
chr1	232058688	232058893	5.71	7.25	8.49	13.31	chr1	231664398	232177019	TSNAX-DISC1	uc010pwl.2	+	512621	0	geneBody
chr1	232118434	232118593	5.43	6.49	5.79	9.56	chr1	231762560	232177019	DISC1	uc010pxm.2	+	414459	0	geneBody
chr1	232118434	232118593	5.43	6.49	5.79	9.56	chr1	231664398	232177019	TSNAX-DISC1	uc010pwl.2	+	512621	0	geneBody
chr1	232332795	232332931	3.71	5.34	5.02	7.85	chr1	231762560	232177019	DISC1	uc010pxm.2	+	414459	155777	intergenic
chr1	232332795	232332931	3.71	5.34	5.02	7.85	chr1	231664398	232177019	TSNAX-DISC1	uc010pwl.2	+	512621	155777	intergenic
chr1	232392391	232392463	1.71	2.67	2.32	5.12	chr1	232533711	232651243	SIPA1L2	uc001hvg.3	-	117532	141249	intergenic
chr1	232420807	232420929	3.71	5.34	4.25	9.56	chr1	232533711	232651243	SIPA1L2	uc001hvg.3	-	117532	112783	intergenic
chr1	232430248	232430544	6.29	8.4	10.04	15.36	chr1	232533711	232651243	SIPA1L2	uc001hvg.3	-	117532	103168	intergenic
chr1	232471031	232471416	8.86	9.92	8.88	17.75	chr1	232533711	232651243	SIPA1L2	uc001hvg.3	-	117532	62296	intergenic
chr1	232490148	232490443	7.71	6.49	5.41	16.04	chr1	232533711	232651243	SIPA1L2	uc001hvg.3	-	117532	43269	intergenic
chr1	232682210	232682511	8	9.54	7.72	16.72	chr1	232533711	232651243	SIPA1L2	uc001hvg.3	-	117532	-30968	intergenic
chr1	232718170	232718312	2.29	4.96	4.25	8.87	chr1	232533711	232651243	SIPA1L2	uc001hvg.3	-	117532	-66928	intergenic
chr1	232730776	232730839	2.29	2.29	2.32	4.78	chr1	232533711	232651243	SIPA1L2	uc001hvg.3	-	117532	-79534	intergenic
chr1	232734818	232734981	2.57	4.2	3.47	8.19	chr1	232533711	232651243	SIPA1L2	uc001hvg.3	-	117532	-83576	intergenic
chr1	232844543	232844796	5.14	9.92	10.04	16.04	chr1	232940637	232946092	MAP10	uc001hvh.2	+	5455	-95842	intergenic
chr1	232885799	232885854	0.57	2.29	2.32	4.78	chr1	232940637	232946092	MAP10	uc001hvh.2	+	5455	-54784	intergenic
chr1	232935675	232935798	1.43	3.44	4.25	7.51	chr1	232940637	232946092	MAP10	uc001hvh.2	+	5455	-4840	intergenic
chr1	232974011	232974155	2	4.96	3.86	7.85	chr1	232940637	232946092	MAP10	uc001hvh.2	+	5455	27920	intergenic
chr1	232987929	232988047	1.14	3.82	4.25	7.17	chr1	232940637	232946092	MAP10	uc001hvh.2	+	5455	41838	intergenic
chr1	233001514	233001591	0.57	3.05	3.09	5.8	chr1	232940637	232946092	MAP10	uc001hvh.2	+	5455	55423	intergenic
chr1	233133558	233133790	6.86	6.87	7.72	14.33	chr1	233119881	233431459	PCNXL2	uc001hvl.2	-	311578	0	geneBody
chr1	233141722	233142125	10.86	9.54	8.11	16.38	chr1	233119881	233431459	PCNXL2	uc001hvl.2	-	311578	0	geneBody
chr1	233216074	233216210	2.86	6.11	4.63	8.19	chr1	233119881	233431459	PCNXL2	uc001hvl.2	-	311578	0	geneBody
chr1	233362852	233362964	0	3.44	3.86	7.51	chr1	233119881	233431459	PCNXL2	uc001hvl.2	-	311578	0	geneBody
chr1	233379604	233379806	5.71	6.87	5.79	10.24	chr1	233119881	233431459	PCNXL2	uc001hvl.2	-	311578	0	geneBody
chr1	233382819	233382910	2	3.44	3.09	6.83	chr1	233119881	233431459	PCNXL2	uc001hvl.2	-	311578	0	geneBody
chr1	233471124	233471227	1.14	3.05	3.47	7.51	chr1	233463513	233520894	KIAA1804	uc001hvt.4	+	57381	0	geneBody
chr1	233681894	233682010	2.57	4.58	4.25	7.17	chr1	233749749	233808258	KCNK1	uc010pxo.1	+	58509	-67740	intergenic
chr1	233723109	233723187	1.71	1.91	2.32	5.8	chr1	233749749	233808258	KCNK1	uc010pxo.1	+	58509	-26563	intergenic
chr1	233945157	233945258	0.57	3.82	4.25	6.83	chr1	234040678	234460262	SLC35F3	uc001hvy.1	+	419584	-95421	intergenic
chr1	234270583	234270816	9.14	8.02	8.88	15.36	chr1	234040678	234460262	SLC35F3	uc001hvy.1	+	419584	0	geneBody
[truncated: 18,340 more rows]

## Sheet: HypoDMRs
#chr	Peak_start	Peak_stop	coverage_Input	coverage_U0	coverage_U48	coverage_I48	Gene_chr	Gene_start	Gene_stop	Gene_symbol	UCSC_ID	Gene_ori	Gene_size	Distance_to_peak	Category
chr1	3128388	3128465	1.43	5.73	6.56	3.07	chr1	2985741	3355185	PRDM16	uc001ake.3	+	369444	0	geneBody
chr1	3609390	3609523	2.57	6.87	8.49	2.05	chr1	3569128	3652765	TP73	uc001akp.3	+	83637	0	geneBody
chr1	4017576	4017707	0.57	5.73	6.18	2.73	chr1	4000671	4012643	LOC728716	uc001ali.2	+	11972	4934	intergenic
chr1	4043887	4044095	3.14	7.25	8.49	2.73	chr1	4000671	4012643	LOC728716	uc001ali.2	+	11972	31245	intergenic
chr1	7991876	7992068	2.29	6.87	7.34	3.07	chr1	7975930	8003225	TNFRSF9	uc001aot.3	-	27295	0	geneBody
chr1	8399104	8399243	2.86	7.63	8.49	2.73	chr1	8384389	8404227	SLC45A1	uc001apb.3	+	19838	0	geneBody
chr1	11795341	11795421	1.14	4.2	4.63	1.37	chr1	11796141	11810828	AGTRAP	uc001asu.3	+	14687	-721	TSS
chr1	14104561	14104760	2.57	6.11	6.56	2.39	chr1	14026734	14151574	PRDM2	uc001avg.3	+	124840	0	geneBody
chr1	14693519	14693682	1.71	4.58	5.41	1.37	chr1	14925212	15444544	KAZN	uc001avm.4	+	519332	-231531	intergenic
chr1	16918455	16919107	23.43	33.97	37.45	17.75	chr1	16888921	16940100	NBPF1	uc001ayw.4	-	51179	0	geneBody
chr1	17082605	17082843	5.71	17.18	18.53	8.53	chr1	17081128	17090975	MST1L	uc010ock.3	-	9847	0	geneBody
chr1	17082605	17082843	5.71	17.18	18.53	8.53	chr1	17066767	17267729	CROCC	uc009voy.1	+	200962	0	geneBody
chr1	18932268	18932467	0.86	6.87	6.95	2.73	chr1	18957499	19075360	PAX7	uc010oct.2	+	117861	-25033	intergenic
chr1	20044864	20045002	1.14	6.11	5.79	1.02	chr1	20008705	20126410	TMCO4	uc001bcn.3	-	117705	0	geneBody
chr1	21524581	21524742	1.71	8.4	7.34	1.37	chr1	21543739	21672034	ECE1	uc001bem.2	-	128295	18998	intergenic
chr1	24024182	24024306	1.14	6.49	7.34	3.07	chr1	24018268	24022915	RPL11	uc001bhl.3	+	4647	1268	intergenic
chr1	24471671	24471743	1.71	4.2	5.02	1.02	chr1	24446260	24469775	IL22RA1	uc001biq.2	-	23515	-1897	intergenic
chr1	25026391	25026498	2.57	6.87	7.34	2.39	chr1	24969593	24999772	SRRM1	uc001bjm.3	+	30179	26620	intergenic
chr1	25046057	25046184	4	8.02	8.49	3.41	chr1	25071759	25170815	CLIC4	uc001bjo.2	+	99056	-25576	intergenic
chr1	25101130	25101297	2.86	6.11	7.34	2.39	chr1	25071759	25170815	CLIC4	uc001bjo.2	+	99056	0	geneBody
chr1	26371225	26371295	1.43	4.96	6.18	1.02	chr1	26364513	26372604	SLC30A2	uc001blg.1	-	8091	0	geneBody
chr1	27266809	27266972	0.57	8.02	9.27	4.1	chr1	27145536	27392034	BC016143	uc021ojq.1	+	246498	0	geneBody
chr1	27266809	27266972	0.57	8.02	9.27	4.1	chr1	27248212	27273362	NUDC	uc001bng.2	+	25150	0	geneBody
chr1	27402411	27402538	3.14	6.87	7.34	2.73	chr1	27145536	27392034	BC016143	uc021ojq.1	+	246498	10378	intergenic
chr1	30346270	30346458	0.57	6.11	6.95	3.07	chr1	30486798	30510456	BC042538	uc001bry.3	-	23658	140341	intergenic
chr1	31284915	31285056	0.57	6.87	6.95	2.39	chr1	31205314	31230683	LAPTM5	uc001bsc.2	-	25369	-54233	intergenic
chr1	31639778	31639855	2	3.82	4.63	2.05	chr1	31638890	31639023	Mir_584	uc021vfp.1	+	133	756	intergenic
chr1	35266314	35266411	0.86	3.82	4.25	1.71	chr1	35258170	35261348	GJA4	uc009vul.3	+	3178	4967	intergenic
chr1	37981220	37981456	0.86	6.11	7.34	3.07	chr1	37955560	37980420	MEAF6	uc009vvd.2	-	24860	-801	TSS
chr1	38953071	38953289	4.29	8.4	10.04	4.78	chr1	38674705	38680439	LOC339442	uc021olp.1	-	5734	-272633	intergenic
chr1	39437283	39437345	0.57	4.96	5.02	2.05	chr1	39456915	39471737	AKIRIN1	uc001ccw.3	+	14822	-19571	intergenic
chr1	42105240	42105408	10	16.79	20.08	7.85	chr1	41972035	42384496	HIVEP3	uc001cgz.4	-	412461	0	geneBody
chr1	42466602	42466693	6.57	12.21	13.13	6.48	chr1	41972035	42384496	HIVEP3	uc001cgz.4	-	412461	-82107	intergenic
chr1	43527391	43527503	6.57	14.12	17.37	7.51	chr1	43585818	43611958	AK309744	uc009vwn.1	+	26140	-58316	intergenic
chr1	43618252	43618334	8.29	10.69	13.13	6.48	chr1	43613593	43622067	FAM183A	uc009vwo.3	+	8474	0	geneBody
chr1	45173458	45173548	2.57	6.49	8.11	2.39	chr1	45140393	45191263	C1orf228	uc001cmf.2	+	50870	0	geneBody
chr1	45271273	45271463	3.43	9.92	11.58	4.1	chr1	45266035	45271667	PLK3	uc001cmn.3	+	5632	0	TES
chr1	46114402	46114501	1.14	6.87	8.11	3.75	chr1	46092975	46152302	GPBP1L1	uc001coq.3	-	59327	0	geneBody
chr1	46226856	46227117	6.86	13.36	15.83	7.17	chr1	46159997	46216485	IPP	uc001cos.4	-	56488	-10372	intergenic
chr1	46551700	46551760	0	4.58	5.41	2.05	chr1	46505811	46642160	PIK3R3	uc010olw.2	-	136349	0	geneBody
chr1	47009378	47009545	2.57	6.87	8.11	2.73	chr1	47004367	47035927	MKNK1-AS1	uc021onb.1	+	31560	0	geneBody
chr1	47124657	47124736	2	5.73	5.02	2.05	chr1	47100710	47134099	ATPAF1	uc001cqh.4	-	33389	0	geneBody
chr1	47124657	47124736	2	5.73	5.02	2.05	chr1	47124358	47184736	EFCAB14	uc010omh.1	-	60378	0	TES
chr1	47711843	47712039	2.29	11.45	10.42	3.41	chr1	47694867	47779819	STIL	uc001crb.1	-	84952	0	geneBody
chr1	48093323	48093733	10.86	16.41	20.08	7.17	chr1	48226199	48462562	TRABD2B	uc021ong.1	-	236363	132467	intergenic
chr1	48659660	48659756	1.71	5.34	4.63	1.37	chr1	48567386	48648100	SKINTL	uc010omr.1	-	80714	-11561	intergenic
chr1	49003673	49003804	1.14	4.58	5.41	1.71	chr1	48998526	50489626	AGBL4	uc001cru.2	-	1491100	0	geneBody
chr1	49064811	49064924	0	4.58	5.02	1.02	chr1	48998526	50489626	AGBL4	uc001cru.2	-	1491100	0	geneBody
chr1	49191522	49191721	3.14	6.11	6.95	2.73	chr1	48998526	50489626	AGBL4	uc001cru.2	-	1491100	0	geneBody
chr1	50614907	50615008	1.14	5.34	5.02	1.37	chr1	50513685	50667540	ELAVL4	uc001cry.3	+	153855	0	geneBody
chr1	50841748	50842043	4.57	9.92	11.97	3.41	chr1	50883222	50889119	DMRTA2	uc010onb.2	-	5897	41180	intergenic
chr1	50974551	50974735	2	7.25	7.72	3.75	chr1	50906934	51425936	FAF1	uc001cse.1	-	519002	0	geneBody
chr1	51352850	51352963	2	6.49	6.95	2.39	chr1	50906934	51425936	FAF1	uc001cse.1	-	519002	0	geneBody
chr1	51996518	51996625	2.57	8.02	6.95	3.41	chr1	51819934	51984995	EPS15	uc001csq.1	-	165061	-11524	intergenic
chr1	52764451	52764624	2.29	7.63	9.27	4.1	chr1	52607765	52812358	ZFYVE9	uc001cto.4	+	204593	0	geneBody
chr1	53906319	53906392	1.71	6.49	7.34	3.41	chr1	53904042	53905693	SLC25A3P1	uc009vzj.3	-	1651	-627	TSS
chr1	54463191	54463250	2	6.87	7.34	2.73	chr1	54472970	54483859	LDLRAD1	uc001cwm.2	-	10889	9721	intergenic
chr1	55060814	55060886	1.71	4.96	4.25	1.02	chr1	55013806	55100417	ACOT11	uc001cxm.2	+	86611	0	geneBody
chr1	55384772	55384914	0.29	5.34	6.56	3.07	chr1	55352654	55353883	HP08874	uc021onu.1	+	1229	30890	intergenic
chr1	57890107	57890494	3.14	8.02	9.27	2.05	chr1	57463578	59012446	DAB1	uc001cyt.1	-	1548868	0	geneBody
chr1	58938899	58939043	0.86	4.96	5.41	2.39	chr1	57463578	59012446	DAB1	uc001cyt.1	-	1548868	0	geneBody
chr1	59119249	59119310	0.57	3.44	4.25	0.68	chr1	59120410	59165747	MYSM1	uc009wab.2	-	45337	1101	intergenic
chr1	59754517	59754709	2.57	6.87	7.72	3.07	chr1	59762624	60228402	FGGY	uc009wac.3	+	465778	-7916	intergenic
chr1	59835642	59835958	3.71	9.54	10.81	4.44	chr1	59762624	60228402	FGGY	uc009wac.3	+	465778	0	geneBody
chr1	59889829	59890080	3.43	8.78	10.04	4.78	chr1	59762624	60228402	FGGY	uc009wac.3	+	465778	0	geneBody
chr1	60061142	60061334	3.14	6.49	7.72	1.71	chr1	59762624	60228402	FGGY	uc009wac.3	+	465778	0	geneBody
chr1	60290040	60290239	1.43	6.11	6.95	1.02	chr1	60280462	60342050	HOOK1	uc009wad.3	+	61588	0	geneBody
chr1	60359724	60359808	1.14	3.44	4.25	1.02	chr1	60358979	60392423	CYP2J2	uc001czq.3	-	33444	0	geneBody
chr1	60382064	60382230	1.14	5.34	6.56	1.37	chr1	60358979	60392423	CYP2J2	uc001czq.3	-	33444	0	geneBody
chr1	61517861	61518017	1.14	4.2	5.02	1.37	chr1	61542945	61928460	NFIA	uc001czy.3	+	385515	-24929	intergenic
chr1	61612906	61613037	1.71	5.34	5.79	2.05	chr1	61542945	61928460	NFIA	uc001czy.3	+	385515	0	geneBody
chr1	62128160	62128259	1.71	4.58	4.63	0.68	chr1	62119913	62121800	MGC34796	uc031pmt.1	+	1887	6361	intergenic
chr1	62293552	62293674	1.14	4.96	5.79	2.39	chr1	62208148	62629591	INADL	uc001dab.3	+	421443	0	geneBody
chr1	62824157	62824322	1.71	6.49	7.34	3.41	chr1	62701836	62785083	KANK4	uc001dah.4	-	83247	-39075	intergenic
chr1	62908463	62908521	0.57	3.82	4.25	1.71	chr1	62901974	62917475	USP1	uc001daj.2	+	15501	0	geneBody
chr1	63090391	63090649	1.43	7.63	7.72	2.05	chr1	62920396	63154039	DOCK7	uc001daq.4	-	233643	0	geneBody
chr1	63731888	63732023	0.57	5.34	5.02	1.71	chr1	63624753	63782901	LINC00466	uc001daw.2	-	158148	0	geneBody
chr1	65094075	65094195	0.29	4.96	6.18	1.02	chr1	64936475	65158741	CACHD1	uc001dbo.1	+	222266	0	geneBody
chr1	65747481	65747664	1.71	6.49	7.72	3.75	chr1	65730376	65881552	DNAJC6	uc010opc.2	+	151176	0	geneBody
chr1	66175750	66176112	4.57	9.92	10.04	3.07	chr1	65886130	66103176	LEPR	uc009waq.3	+	217046	72575	intergenic
chr1	66402016	66402113	1.14	6.11	5.02	2.39	chr1	66258192	66840262	PDE4B	uc001dcn.3	+	582070	0	geneBody
chr1	66422215	66422407	0.29	6.49	6.95	1.37	chr1	66258192	66840262	PDE4B	uc001dcn.3	+	582070	0	geneBody
chr1	67883452	67883527	0	4.2	4.25	1.71	chr1	67873492	67896123	SERBP1	uc001ddy.3	-	22631	0	geneBody
chr1	69514283	69514446	0.57	6.87	5.41	1.37	chr1	68962358	69004310	BC020917	uc001den.3	+	41952	509974	intergenic
chr1	70816600	70816701	1.71	3.82	4.25	1.37	chr1	70724684	70820417	ANKRD13C	uc001dex.4	-	95733	0	geneBody
chr1	71061496	71061640	1.14	4.58	5.02	1.02	chr1	71172135	71252151	BC041441	uc001dff.3	+	80016	-110496	intergenic
chr1	72122137	72122380	1.71	6.87	7.72	3.75	chr1	71868624	72748405	NEGR1	uc001dfw.3	-	879781	0	geneBody
chr1	73698831	73698972	0.57	3.82	4.63	2.05	chr1	73771852	73804560	BC041341	uc001dfx.3	+	32708	-72881	intergenic
chr1	75125221	75125378	1.43	6.49	5.79	2.05	chr1	75033794	75139422	C1orf173	uc001dgg.3	-	105628	0	geneBody
chr1	76146560	76146785	2	6.87	8.49	3.75	chr1	76103850	76188721	CR936677	uc001dgv.3	-	84871	0	geneBody
chr1	76338631	76338804	1.43	6.87	5.41	0	chr1	76262555	76378923	MSH4	uc001dhd.2	+	116368	0	geneBody
chr1	77067919	77068023	1.43	4.96	5.79	2.73	chr1	76540388	77096669	ST6GALNAC3	uc001dhh.2	+	556281	0	geneBody
chr1	77107820	77107916	0.29	3.82	4.25	1.71	chr1	76540388	77096669	ST6GALNAC3	uc001dhh.2	+	556281	11152	intergenic
chr1	77109350	77109481	0.86	4.2	4.63	1.37	chr1	76540388	77096669	ST6GALNAC3	uc001dhh.2	+	556281	12682	intergenic
chr1	77479372	77479454	1.14	3.44	4.25	0.68	chr1	77333185	77529737	ST6GALNAC5	uc001dhi.3	+	196552	0	geneBody
chr1	78136115	78136194	0.86	5.34	5.02	1.71	chr1	78030189	78149104	ZZZ3	uc001dhr.3	-	118915	0	geneBody
chr1	79074874	79074985	0.86	3.82	4.63	1.37	chr1	79086087	79111830	IFI44L	uc010oro.2	+	25743	-11103	intergenic
chr1	80570278	80570475	0.57	5.34	6.18	2.39	chr1	79845266	79845318	HH834010	uc021rkx.1	-	52	-724961	intergenic
chr1	81183195	81183522	2.57	8.02	9.65	3.75	chr1	81771844	82458107	LPHN2	uc001dis.3	+	686263	-588323	intergenic
chr1	81542957	81543113	0	4.58	5.41	0.68	chr1	81771844	82458107	LPHN2	uc001dis.3	+	686263	-228732	intergenic
chr1	81726522	81726725	1.71	8.4	7.72	3.75	chr1	81771844	82458107	LPHN2	uc001dis.3	+	686263	-45120	intergenic
chr1	81921347	81921467	0.29	3.82	4.63	1.71	chr1	81771844	82458107	LPHN2	uc001dis.3	+	686263	0	geneBody
chr1	82202550	82202699	1.14	4.96	5.41	2.39	chr1	81771844	82458107	LPHN2	uc001dis.3	+	686263	0	geneBody
chr1	82299256	82299455	2.57	5.73	6.56	1.71	chr1	81771844	82458107	LPHN2	uc001dis.3	+	686263	0	geneBody
chr1	85060842	85061041	2.29	6.49	8.11	3.75	chr1	85018803	85040163	CTBS	uc001dka.2	-	21360	-20680	intergenic
chr1	86006232	86006451	1.43	7.63	7.34	1.71	chr1	85784167	86044046	DDAH1	uc001dlc.3	-	259879	0	geneBody
chr1	86920196	86920493	4.57	9.54	11.58	2.73	chr1	86889768	86922240	CLCA2	uc001dlr.4	+	32472	0	geneBody
chr1	87147032	87147182	2.29	5.34	6.56	1.37	chr1	87170252	87213867	SH3GLB1	uc001dlx.3	+	43615	-23071	intergenic
chr1	87671888	87672013	1.43	4.96	5.41	0	chr1	87458689	87634886	LOC339524	uc001dme.2	+	176197	37003	intergenic
chr1	88536223	88536376	0.57	6.49	6.56	3.07	chr1	89004735	89150887	AK123834	uc021opn.1	-	146152	468360	intergenic
chr1	89247817	89248008	1.43	6.87	7.72	3.07	chr1	89149921	89301938	PKN2	uc001dmn.3	+	152017	0	geneBody
chr1	90844748	90844909	1.71	4.96	6.18	2.05	chr1	91177578	91182794	BARHL2	uc001dns.3	-	5216	332670	intergenic
chr1	90865057	90865171	1.14	4.58	5.41	1.02	chr1	91177578	91182794	BARHL2	uc001dns.3	-	5216	312408	intergenic
chr1	91185365	91185554	3.14	7.25	8.88	2.73	chr1	91177578	91182794	BARHL2	uc001dns.3	-	5216	-2572	intergenic
chr1	91753342	91753551	5.14	9.92	11.97	4.1	chr1	91726322	91870426	HFM1	uc001doa.4	-	144104	0	geneBody
chr1	92058103	92058221	2.29	6.87	8.11	3.41	chr1	91966403	91991321	CDC7	uc001doe.3	+	24918	66783	intergenic
chr1	92394439	92394518	3.14	6.49	5.41	1.71	chr1	92414927	92479985	BRDT	uc001dol.4	+	65058	-20410	intergenic
chr1	92858756	92858808	2.29	4.58	5.41	2.39	chr1	92764521	92853732	RPAP2	uc001dot.2	+	89211	5025	intergenic
chr1	92987634	92987794	1.14	6.87	8.11	2.73	chr1	92974252	93257961	EVI5	uc001dox.3	-	283709	0	geneBody
chr1	93791735	93791851	3.71	6.49	6.18	3.07	chr1	93775665	93811368	LOC100131564	uc001dpt.2	-	35703	0	geneBody
chr1	95795790	95795859	0.57	3.82	4.63	1.02	chr1	95699710	95712781	RWDD3	uc001drh.4	+	13071	83010	intergenic
chr1	95857575	95857669	1.43	4.96	5.79	1.37	chr1	95940292	95944912	FLJ31662	uc021oqf.1	+	4620	-82624	intergenic
chr1	96675748	96675819	0.57	3.44	4.25	2.05	chr1	97187174	97280605	PTBP2	uc001drq.3	+	93431	-511356	intergenic
chr1	96944006	96944091	0.86	3.82	4.63	2.05	chr1	97187174	97280605	PTBP2	uc001drq.3	+	93431	-243084	intergenic
chr1	97702265	97702327	1.14	4.58	4.63	2.05	chr1	97543299	98386615	DPYD	uc001drv.3	-	843316	0	geneBody
chr1	97702265	97702327	1.14	4.58	4.63	2.05	chr1	97561478	97788511	DPYD-AS1	uc031pne.1	+	227033	0	geneBody
chr1	98064357	98064486	1.14	4.96	5.41	1.71	chr1	97543299	98386615	DPYD	uc001drv.3	-	843316	0	geneBody
chr1	98642608	98642740	1.14	6.87	6.18	1.71	chr1	98676266	98738214	LOC729987	uc031pnf.1	+	61948	-33527	intergenic
chr1	98739182	98739346	2.29	6.49	6.95	2.05	chr1	98676266	98738214	LOC729987	uc031pnf.1	+	61948	969	intergenic
chr1	99193303	99193410	1.71	7.25	6.18	2.05	chr1	99127235	99226056	SNX7	uc010ouc.2	+	98821	0	geneBody
chr1	99844285	99844448	3.14	7.25	8.49	3.07	chr1	99729847	99775138	LPPR4	uc001dse.3	+	45291	69148	intergenic
chr1	99914469	99914526	0.29	3.82	4.63	1.71	chr1	99729847	99775138	LPPR4	uc001dse.3	+	45291	139332	intergenic
chr1	99944545	99944744	3.43	7.63	8.49	3.41	chr1	100111430	100160097	PALMD	uc001dsg.3	+	48667	-166687	intergenic
chr1	99975753	99975848	0.86	4.2	5.02	1.02	chr1	100111430	100160097	PALMD	uc001dsg.3	+	48667	-135583	intergenic
chr1	99991681	99991871	2	8.78	7.34	3.41	chr1	100111430	100160097	PALMD	uc001dsg.3	+	48667	-119560	intergenic
chr1	101216039	101216158	1.14	4.96	6.18	2.05	chr1	101185195	101204601	VCAM1	uc010ouj.2	+	19406	11439	intergenic
chr1	101369897	101370009	0.29	5.34	6.18	1.02	chr1	101361631	101447311	SLC30A7	uc001dtn.2	+	85680	0	geneBody
chr1	101825012	101825193	2.29	6.49	8.11	2.05	chr1	101806424	101806451	RNU6-31P	uc031pni.1	-	27	-18562	intergenic
chr1	101892163	101892257	0.86	4.58	5.02	1.71	chr1	101806424	101806451	RNU6-31P	uc031pni.1	-	27	-85713	intergenic
chr1	102063782	102064007	2.86	7.25	8.88	1.37	chr1	102268126	102462790	OLFM3	uc001dug.2	-	194664	204120	intergenic
chr1	103219648	103219808	0.86	7.63	7.34	1.37	chr1	103342022	103574052	COL11A1	uc001dul.3	-	232030	122215	intergenic
chr1	103766775	103766899	0.57	6.49	6.56	2.05	chr1	103342022	103574052	COL11A1	uc001dul.3	-	232030	-192724	intergenic
chr1	104657624	104658235	8.86	16.03	18.15	8.53	chr1	104615644	104619693	LOC100129138	uc021oqw.1	+	4049	37932	intergenic
chr1	104785643	104785720	0.86	5.34	4.25	1.37	chr1	104615644	104619693	LOC100129138	uc021oqw.1	+	4049	165951	intergenic
chr1	104908186	104908314	1.71	4.96	5.02	2.05	chr1	104615644	104619693	LOC100129138	uc021oqw.1	+	4049	288494	intergenic
chr1	105154308	105154428	1.71	5.34	6.18	0.68	chr1	104615644	104619693	LOC100129138	uc021oqw.1	+	4049	534616	intergenic
chr1	105163515	105163640	0.86	4.2	5.02	1.02	chr1	104615644	104619693	LOC100129138	uc021oqw.1	+	4049	543823	intergenic
chr1	106092682	106092777	0.86	3.82	4.63	2.05	chr1	106144773	106161557	BC043293	uc001dva.3	-	16784	51997	intergenic
chr1	106955799	106955960	0.86	4.96	5.79	2.73	chr1	107243807	107243952	SnoU109	uc022ajx.1	+	145	-287848	intergenic
chr1	107095612	107095693	0.86	4.58	4.63	0.34	chr1	107243807	107243952	SnoU109	uc022ajx.1	+	145	-148115	intergenic
chr1	108271308	108271405	2.29	7.63	6.56	1.37	chr1	108113781	108507545	VAV3	uc001dvk.1	-	393764	0	geneBody
chr1	108336558	108336633	2	5.73	6.56	2.73	chr1	108113781	108507545	VAV3	uc001dvk.1	-	393764	0	geneBody
chr1	108488099	108488230	2.86	6.87	8.11	1.02	chr1	108113781	108507545	VAV3	uc001dvk.1	-	393764	0	geneBody
chr1	108547898	108548046	0	7.63	9.27	2.39	chr1	108507064	108537229	VAV3-AS1	uc031pnj.1	+	30165	10670	intergenic
chr1	108670653	108670850	4.86	8.02	9.27	4.44	chr1	108677343	108742980	SLC25A24	uc001dvn.5	-	65637	6494	intergenic
chr1	108780478	108780585	2	6.87	7.34	1.02	chr1	108677343	108742980	SLC25A24	uc001dvn.5	-	65637	-37499	intergenic
chr1	108866186	108866320	2.57	7.25	7.72	3.41	chr1	108918459	108953434	NBPF4	uc001dvq.3	+	34975	-52140	intergenic
chr1	109693027	109693167	3.71	9.54	10.42	4.44	chr1	109656584	109749403	KIAA1324	uc021orb.1	+	92819	0	geneBody
chr1	110298032	110298218	2.57	10.69	12.36	6.14	chr1	110292701	110306644	EPS8L3	uc001dys.2	-	13943	0	geneBody
chr1	110872762	110873120	5.14	17.18	20.08	9.22	chr1	110828998	110881793	LOC440600	uc001dzj.3	-	52795	0	geneBody
chr1	111035842	111035919	1.43	4.96	5.79	2.73	chr1	111016377	111031285	CYMP	uc009wft.1	+	14908	4558	intergenic
chr1	112193443	112193702	4.86	10.31	12.74	6.14	chr1	112085054	112256101	RAP1A	uc001ebi.3	+	171047	0	geneBody
chr1	113404479	113404594	2.29	6.87	8.49	4.1	chr1	113392521	113420491	HP08777	uc021orw.1	+	27970	0	geneBody
chr1	114173059	114173401	9.14	11.07	13.51	3.75	chr1	113933474	114228545	MAGI3	uc001edk.3	+	295071	0	geneBody
chr1	114368295	114368504	4	9.54	10.04	3.41	chr1	114356432	114414375	PTPN22	uc001eds.3	-	57943	0	geneBody
chr1	114396731	114396888	3.71	8.4	8.11	3.75	chr1	114356432	114414375	PTPN22	uc001eds.3	-	57943	0	geneBody
chr1	114697880	114698054	3.43	9.92	8.49	3.75	chr1	114631913	114696472	SYT6	uc001eev.3	-	64559	-1409	intergenic
chr1	115069305	115069477	1.71	9.16	8.11	3.75	chr1	115064016	115213044	DENND2C	uc001eez.3	-	149028	0	geneBody
chr1	115490238	115490300	0.86	5.73	5.79	2.73	chr1	115397454	115537990	SYCP1	uc001efr.3	+	140536	0	geneBody
chr1	115696341	115696396	1.43	3.82	4.25	1.02	chr1	115590632	115632121	TSPAN2	uc001eft.3	-	41489	-64221	intergenic
chr1	116124737	116124906	3.43	9.54	9.65	4.1	chr1	116184573	116240845	VANGL1	uc009wgy.1	+	56272	-59668	intergenic
chr1	116595668	116595762	1.71	5.73	6.18	1.37	chr1	116519118	116612675	SLC22A15	uc001egb.4	+	93557	0	geneBody
chr1	116984371	116984514	2.57	8.02	8.11	2.73	chr1	116935486	116961244	ATP1A1OS	uc009whb.2	-	25758	-23128	intergenic
chr1	117109638	117109688	2	4.96	5.41	2.39	chr1	117057155	117113715	CD58	uc001egm.3	-	56560	0	geneBody
chr1	117215445	117215525	0.86	5.34	6.18	3.07	chr1	117214370	117214449	MIR320B1	uc021osk.1	+	79	997	intergenic
chr1	118639072	118639135	2	4.58	4.63	2.05	chr1	118496287	118727848	SPAG17	uc001ehk.2	-	231561	0	geneBody
chr1	119236517	119236582	2	5.34	5.79	2.73	chr1	119425665	119532179	TBX15	uc001ehl.1	-	106514	189084	intergenic
chr1	119319009	119319106	2	5.34	6.56	1.02	chr1	119425665	119532179	TBX15	uc001ehl.1	-	106514	106560	intergenic
chr1	119712661	119712824	2.29	8.02	9.27	3.41	chr1	119683047	119726446	BC043601	uc009whk.2	+	43399	0	geneBody
chr1	119712661	119712824	2.29	8.02	9.27	3.41	chr1	119683047	119776801	BC034623	uc031pns.1	+	93754	0	geneBody
chr1	119712661	119712824	2.29	8.02	9.27	3.41	chr1	119683047	119818596	AK125759	uc001ehp.1	+	135549	0	geneBody
chr1	120437616	120437678	1.14	5.34	5.79	2.05	chr1	120436155	120439147	ADAM30	uc001eij.3	-	2992	0	geneBody
chr1	120756028	120756179	3.71	10.31	11.97	5.8	chr1	120839004	120855681	FAM72B	uc009whp.3	+	16677	-82826	intergenic
chr1	142547915	142548062	5.71	9.92	12.36	5.12	chr1	142618798	143257763	CR936796	uc001eiw.1	+	638965	-70737	intergenic
chr1	142788584	142788858	10.29	17.18	20.46	9.9	chr1	142618798	143257763	CR936796	uc001eiw.1	+	638965	0	geneBody
chr1	144877075	144877256	6.86	16.03	16.22	5.8	chr1	144146810	146467744	LOC100288142	uc021ott.2	+	2320934	0	geneBody
chr1	144877075	144877256	6.86	16.03	16.22	5.8	chr1	144594403	145370304	NBPF9	uc010oye.3	+	775901	0	geneBody
chr1	144877075	144877256	6.86	16.03	16.22	5.8	chr1	144676436	145039992	LOC653513	uc001elm.4	-	363556	0	geneBody
chr1	144877075	144877256	6.86	16.03	16.22	5.8	chr1	144676436	145076186	PDE4DIP	uc001elo.3	-	399750	0	geneBody
chr1	144877573	144877708	6	12.98	13.9	6.14	chr1	144146810	146467744	LOC100288142	uc021ott.2	+	2320934	0	geneBody
chr1	144877573	144877708	6	12.98	13.9	6.14	chr1	144594403	145370304	NBPF9	uc010oye.3	+	775901	0	geneBody
chr1	144877573	144877708	6	12.98	13.9	6.14	chr1	144676436	145039992	LOC653513	uc001elm.4	-	363556	0	geneBody
chr1	144877573	144877708	6	12.98	13.9	6.14	chr1	144676436	145076186	PDE4DIP	uc001elo.3	-	399750	0	geneBody
chr1	145045753	145045833	2.57	8.4	8.49	3.07	chr1	144146810	146467744	LOC100288142	uc021ott.2	+	2320934	0	geneBody
chr1	145045753	145045833	2.57	8.4	8.49	3.07	chr1	144594403	145370304	NBPF9	uc010oye.3	+	775901	0	geneBody
chr1	145045753	145045833	2.57	8.4	8.49	3.07	chr1	144676436	145076186	PDE4DIP	uc001elo.3	-	399750	0	geneBody
chr1	145054706	145054901	9.14	18.32	16.6	7.51	chr1	144146810	146467744	LOC100288142	uc021ott.2	+	2320934	0	geneBody
chr1	145054706	145054901	9.14	18.32	16.6	7.51	chr1	144594403	145370304	NBPF9	uc010oye.3	+	775901	0	geneBody
chr1	145054706	145054901	9.14	18.32	16.6	7.51	chr1	144676436	145076186	PDE4DIP	uc001elo.3	-	399750	0	geneBody
chr1	148638865	148639059	3.71	10.69	10.81	5.12	chr1	148644010	148644795	PPIAL4E	uc010paz.2	+	785	-4952	intergenic
chr1	148674147	148674296	2	6.87	6.95	3.41	chr1	148644010	148644795	PPIAL4E	uc010paz.2	+	785	29353	intergenic
chr1	148836297	148836580	5.71	13.36	16.22	6.48	chr1	148806014	148806799	PPIAL4F	uc010pbb.2	+	785	29499	intergenic
chr1	148845195	148845617	10.57	27.1	20.46	8.87	chr1	148876039	148902123	AK310441	uc009wkv.1	+	26084	-30423	intergenic
chr1	148858672	148858921	4	11.07	13.51	3.07	chr1	148876039	148902123	AK310441	uc009wkv.1	+	26084	-17119	intergenic
chr1	148887940	148888159	5.71	10.69	13.13	6.14	chr1	148876039	148902123	AK310441	uc009wkv.1	+	26084	0	geneBody
chr1	148936248	148936447	4.29	8.4	10.04	4.44	chr1	148928285	148951595	LOC645166	uc010pbc.1	+	23310	0	geneBody
chr1	149241827	149242030	6.86	11.83	11.97	3.07	chr1	149230715	149232553	BC062745	uc010pbe.1	+	1838	9275	intergenic
chr1	150286451	150286565	3.43	9.54	8.49	2.05	chr1	150266268	150280819	MRPS21	uc001euk.3	+	14551	5633	intergenic
chr1	151289406	151289600	5.71	11.45	12.36	4.44	chr1	151264272	151300191	PI4KB	uc001exr.3	-	35919	0	geneBody
chr1	151753971	151754079	3.14	6.87	8.11	2.05	chr1	151742582	151763010	TDRKH	uc001eyy.2	-	20428	0	geneBody
chr1	153546247	153546349	2.57	6.49	7.72	3.41	chr1	153533584	153538306	S100A2	uc001fcb.3	-	4722	-7942	intergenic
chr1	153572780	153572894	4.29	6.11	7.34	2.05	chr1	153579366	153585514	S100A16	uc001fcd.1	-	6148	6473	intergenic
chr1	154288891	154288964	4	7.63	7.72	3.41	chr1	154293591	154297801	AQP10	uc001feu.3	+	4210	-4628	intergenic
chr1	155190315	155190423	1.43	6.49	8.11	1.71	chr1	155186647	155208441	GBAP1	uc021pau.2	-	21794	0	geneBody
chr1	155546913	155547101	4.86	10.31	11.97	4.44	chr1	155531771	155533735	ASH1L-AS1	uc010pge.2	+	1964	13179	intergenic
chr1	155546913	155547101	4.86	10.31	11.97	4.44	chr1	155531863	155533735	BC017347	uc001fkv.3	+	1872	13179	intergenic
chr1	155663482	155663575	2.29	6.87	8.11	3.75	chr1	155658881	155708800	DAP3	uc001fls.3	+	49919	0	geneBody
chr1	155663482	155663575	2.29	6.87	8.11	3.75	chr1	155629232	155755165	YY1AP1	uc021paz.1	-	125933	0	geneBody
chr1	155732668	155732723	2.29	4.96	6.18	2.73	chr1	155719509	155829191	GON4L	uc001fma.1	-	109682	0	geneBody
chr1	155732668	155732723	2.29	4.96	6.18	2.73	chr1	155629232	155755165	YY1AP1	uc021paz.1	-	125933	0	geneBody
chr1	156158207	156158264	2.86	5.34	6.18	2.73	chr1	156163729	156182587	SLC25A44	uc001fnp.3	+	18858	-5466	intergenic
chr1	156322456	156322549	2.86	6.49	6.95	2.73	chr1	156307104	156316785	TSACC	uc001foo.3	+	9681	5672	intergenic
chr1	159179045	159179104	2.57	6.11	5.02	2.39	chr1	159173802	159176290	DARC	uc001fto.3	+	2488	2756	intergenic
chr1	160030528	160030715	4.86	8.4	10.42	2.73	chr1	160007256	160040051	KCNJ10	uc001fuw.2	-	32795	0	geneBody
chr1	160184412	160184480	0.86	5.34	5.41	1.37	chr1	160175124	160185162	PEA15	uc001fvk.3	+	10038	0	geneBody
chr1	160368673	160368849	4.29	7.63	9.27	3.75	chr1	160370230	160398468	VANGL2	uc001fwb.2	+	28238	-1382	intergenic
chr1	161622614	161622732	4.57	9.16	10.42	3.07	chr1	161632904	161648444	FCGR2B	uc001gay.2	+	15540	-10173	intergenic
chr1	162156843	162157042	3.71	8.78	10.04	4.1	chr1	162039580	162339813	NOS1AP	uc001gbv.2	+	300233	0	geneBody
chr1	162475282	162475433	2	6.87	8.49	3.07	chr1	162466963	162499419	UHMK1	uc001gcd.3	+	32456	0	geneBody
chr1	162576193	162576297	2	4.96	6.18	3.07	chr1	162531295	162569633	UAP1	uc001gce.4	+	38338	6561	intergenic
chr1	162640809	162640911	2.57	5.34	6.18	3.07	chr1	162602227	162750247	DDR2	uc001gcf.3	+	148020	0	geneBody
chr1	162717237	162717402	2.86	5.73	6.95	2.05	chr1	162602227	162750247	DDR2	uc001gcf.3	+	148020	0	geneBody
chr1	163139696	163139797	0.57	4.96	4.63	2.05	chr1	163112088	163291581	RGS5	uc021pdu.1	-	179493	0	geneBody
chr1	163230156	163230287	0.57	5.34	6.56	0.68	chr1	163112088	163291581	RGS5	uc021pdu.1	-	179493	0	geneBody
chr1	163530184	163530394	4.86	9.54	9.27	1.71	chr1	163291722	163325553	NUF2	uc001gcq.1	+	33831	204632	intergenic
chr1	164564555	164564617	2	4.58	4.25	0.68	chr1	164558765	164854300	PBX1	uc010pkw.1	+	295535	0	geneBody
chr1	164635245	164635325	0.86	5.73	5.02	2.39	chr1	164558765	164854300	PBX1	uc010pkw.1	+	295535	0	geneBody
chr1	164635245	164635325	0.86	5.73	5.02	2.39	chr1	164595272	164651720	AX748175	uc001gcu.1	+	56448	0	geneBody
chr1	164719373	164719436	0.86	4.58	4.63	0	chr1	164558765	164854300	PBX1	uc010pkw.1	+	295535	0	geneBody
chr1	165487712	165488158	6	14.89	15.06	7.17	chr1	165446078	165551341	LOC400794	uc001gdc.2	-	105263	0	geneBody
chr1	165905903	165906086	3.14	7.25	8.11	3.75	chr1	165796731	165880855	UCK2	uc001gdp.3	+	84124	25049	intergenic
chr1	166212565	166212718	0.57	4.96	6.18	2.05	chr1	166026689	166135958	FAM78B	uc010plc.2	-	109269	-76608	intergenic
chr1	166793641	166793992	4.29	10.69	12.36	6.14	chr1	166808723	166823709	POGK	uc001gdt.1	+	14986	-14732	intergenic
chr1	166917929	166918160	2	8.78	9.65	4.44	chr1	166882440	166944561	ILDR2	uc001gdx.2	-	62121	0	geneBody
chr1	167202473	167202651	3.71	9.54	9.65	2.73	chr1	167190065	167396582	POU2F1	uc001gec.3	+	206517	0	geneBody
chr1	167553727	167553873	2.29	8.78	7.34	2.05	chr1	167510250	167523056	CREG1	uc001gel.3	-	12806	-30672	intergenic
chr1	168071387	168071583	3.71	8.78	8.88	3.41	chr1	168048779	168106905	GPR161	uc010pln.3	-	58126	0	geneBody
chr1	168073045	168073308	4.29	12.6	12.74	6.14	chr1	168048779	168106905	GPR161	uc010pln.3	-	58126	0	geneBody
chr1	168180630	168180735	1.71	6.11	6.56	1.71	chr1	168148170	168171351	TIPRL	uc001gfg.3	+	23181	9280	intergenic
chr1	168215575	168216027	4.29	12.6	15.06	7.17	chr1	168214818	168216668	ANKRD36BP1	uc010plo.2	-	1850	0	geneBody
chr1	168215575	168216027	4.29	12.6	15.06	7.17	chr1	168195254	168283664	TBX19	uc001gfj.4	+	88410	0	geneBody
chr1	168278446	168278619	2.29	7.63	8.88	3.07	chr1	168195254	168283664	TBX19	uc001gfj.4	+	88410	0	geneBody
chr1	168327609	168327724	0.57	6.11	7.34	2.05	chr1	168344761	168344859	MIR557	uc021pel.1	+	98	-17038	intergenic
chr1	168374552	168374626	0.86	4.58	4.25	1.71	chr1	168369426	168391894	LOC100505918	uc021pem.1	-	22468	0	geneBody
chr1	169269205	169269280	1.43	4.58	5.02	1.37	chr1	169101768	169337186	NME7	uc001gft.3	-	235418	0	geneBody
chr1	169644083	169644185	0.29	4.96	5.79	1.37	chr1	169631244	169822229	C1orf112	uc001ggj.3	+	190985	0	geneBody
chr1	169682444	169682594	1.71	6.11	7.34	3.41	chr1	169631244	169822229	C1orf112	uc001ggj.3	+	190985	0	geneBody
chr1	169729380	169729445	0.57	4.2	5.02	2.39	chr1	169631244	169822229	C1orf112	uc001ggj.3	+	190985	0	geneBody
chr1	169850112	169850247	2	6.49	7.34	3.07	chr1	169822214	169863100	SCYL3	uc001ggs.3	-	40886	0	geneBody
chr1	170334482	170334592	1.43	5.34	6.18	2.05	chr1	170240545	170253349	LOC284688	uc001ggx.3	-	12804	-81134	intergenic
chr1	170628762	170629049	6.57	9.54	11.58	3.41	chr1	170633312	170708541	PRRX1	uc001ghe.3	+	75229	-4264	intergenic
chr1	170739954	170740020	1.14	4.96	5.41	1.71	chr1	170633312	170708541	PRRX1	uc001ghe.3	+	75229	31414	intergenic
chr1	171838032	171838231	5.43	8.4	10.42	4.78	chr1	171810617	172381857	DNM3	uc001gie.4	+	571240	0	geneBody
chr1	172877702	172877828	0.86	6.11	6.95	3.41	chr1	173010359	173020103	TNFSF18	uc001giu.2	-	9744	132532	intergenic
chr1	173427100	173427317	3.43	8.4	9.27	3.75	chr1	173204198	173446294	LOC100506023	uc001gix.1	-	242096	0	geneBody
chr1	173427100	173427317	3.43	8.4	9.27	3.75	chr1	173387087	173430501	BC136808	uc010pmp.1	-	43414	0	geneBody
chr1	173738644	173738697	0.57	4.58	5.02	1.71	chr1	173684079	173755840	KLHL20	uc001gjc.3	+	71761	0	geneBody
chr1	174146111	174146212	0.86	5.34	6.56	2.39	chr1	174128551	174927327	RABGAP1L	uc001gjx.3	+	798776	0	geneBody
chr1	174330077	174330142	1.14	5.73	5.41	1.71	chr1	174128551	174927327	RABGAP1L	uc001gjx.3	+	798776	0	geneBody
chr1	176117025	176117090	0.57	3.82	4.25	0.34	chr1	175913966	176176370	RFWD2	uc001gku.1	-	262404	0	geneBody
chr1	176508320	176508401	1.14	4.58	5.41	2.39	chr1	176432306	176811970	PAPPA2	uc001gkz.3	+	379664	0	geneBody
chr1	178268707	178268817	3.43	5.34	6.56	2.05	chr1	178062863	178448648	RASAL2	uc001glq.3	+	385785	0	geneBody
chr1	178713788	178713981	3.71	9.16	10.42	4.1	chr1	178694299	178889237	RALGPS2	uc001glz.3	+	194938	0	geneBody
chr1	179064112	179064206	2.29	6.87	6.18	2.39	chr1	179051111	179065129	TOR3A	uc001gmd.3	+	14018	0	geneBody
chr1	180488501	180488698	3.71	9.92	10.42	5.12	chr1	180257351	180472022	ACBD6	uc001gog.3	-	214671	-16480	intergenic
chr1	180914908	180915031	2.29	6.87	8.49	3.75	chr1	180882312	180915239	KIAA1614	uc001gok.2	+	32927	0	TES
chr1	180914908	180915031	2.29	6.87	8.49	3.75	chr1	180913174	180945618	AK056657	uc009wxo.1	-	32444	0	geneBody
chr1	181450141	181450281	3.43	6.87	7.72	1.71	chr1	181452685	181775921	CACNA1E	uc009wxt.3	+	323236	-2405	intergenic
chr1	181657227	181657342	1.71	6.11	6.95	2.73	chr1	181452685	181775921	CACNA1E	uc009wxt.3	+	323236	0	geneBody
chr1	182272136	182272191	0.86	3.82	4.25	1.71	chr1	182350838	182361341	GLUL	uc001gpc.2	-	10503	78648	intergenic
chr1	182550670	182550914	3.71	10.69	11.2	4.44	chr1	182542768	182558394	RNASEL	uc009wxz.2	-	15626	0	geneBody
chr1	184127329	184127403	1.71	4.2	4.25	0.68	chr1	184090500	184090570	U7	uc021xuz.1	-	70	-36760	intergenic
chr1	184400338	184400411	2.29	5.73	5.41	1.71	chr1	184356149	184598155	C1orf21	uc001gqv.1	+	242006	0	geneBody
chr1	184449032	184449151	1.71	6.49	7.72	3.07	chr1	184356149	184598155	C1orf21	uc001gqv.1	+	242006	0	geneBody
chr1	184762477	184762726	3.43	11.83	11.2	5.46	chr1	184760158	184943718	FAM129A	uc001gra.4	-	183560	0	geneBody
chr1	185175037	185175402	4.57	10.31	12.36	5.46	chr1	185126191	185260913	SWT1	uc001grg.4	+	134722	0	geneBody
chr1	185701657	185701792	1.14	5.34	6.56	0.34	chr1	185703682	186160085	HMCN1	uc001grq.1	+	456403	-1891	intergenic
chr1	186131218	186131470	4.29	14.5	12.74	5.12	chr1	185703682	186160085	HMCN1	uc001grq.1	+	456403	0	geneBody
chr1	186131218	186131470	4.29	14.5	12.74	5.12	chr1	186029866	186446655	MIR548F1	uc021pgf.1	-	416789	0	geneBody
chr1	186462000	186462073	1.43	3.82	4.63	1.02	chr1	186029866	186446655	MIR548F1	uc021pgf.1	-	416789	-15346	intergenic
chr1	186687590	186687724	1.14	4.96	6.18	2.39	chr1	186640943	186649559	PTGS2	uc001gsb.3	-	8616	-38032	intergenic
chr1	187519365	187519718	2.86	10.69	13.13	5.12	chr1	187610357	187612988	C1orf99	uc001gsd.3	+	2631	-90640	intergenic
chr1	187571777	187571913	1.43	4.96	6.18	1.37	chr1	187610357	187612988	C1orf99	uc001gsd.3	+	2631	-38445	intergenic
chr1	187669753	187669874	1.14	4.96	6.18	1.02	chr1	187610357	187612988	C1orf99	uc001gsd.3	+	2631	56766	intergenic
chr1	187788851	187789042	1.71	7.25	8.11	2.39	chr1	187610357	187612988	C1orf99	uc001gsd.3	+	2631	175864	intergenic
chr1	188328727	188328940	2.57	8.78	6.95	1.37	chr1	187610357	187612988	C1orf99	uc001gsd.3	+	2631	715740	intergenic
chr1	188371942	188372086	0.57	4.96	6.18	1.02	chr1	187610357	187612988	C1orf99	uc001gsd.3	+	2631	758955	intergenic
chr1	188479401	188479562	1.43	5.73	6.56	2.05	chr1	187610357	187612988	C1orf99	uc001gsd.3	+	2631	866414	intergenic
chr1	189002987	189003105	1.14	4.58	5.41	0	chr1	190066796	190446759	FAM5C	uc001gse.1	-	379963	1063692	intergenic
chr1	189197915	189198043	1.43	4.96	6.18	3.07	chr1	190066796	190446759	FAM5C	uc001gse.1	-	379963	868754	intergenic
chr1	189708118	189708269	1.43	6.11	5.79	2.73	chr1	190066796	190446759	FAM5C	uc001gse.1	-	379963	358528	intergenic
chr1	189742053	189742226	0.86	5.34	5.79	2.39	chr1	190066796	190446759	FAM5C	uc001gse.1	-	379963	324571	intergenic
chr1	189961986	189962183	2	6.49	7.72	3.41	chr1	190066796	190446759	FAM5C	uc001gse.1	-	379963	104614	intergenic
chr1	190713555	190713944	3.43	9.16	10.04	3.07	chr1	190594019	190770788	LOC440704	uc021pgm.2	+	176769	0	geneBody
chr1	190892286	190892435	1.14	4.96	6.18	2.05	chr1	190594019	190770788	LOC440704	uc021pgm.2	+	176769	121499	intergenic
chr1	190987719	190987976	2.86	8.4	9.27	1.71	chr1	190594019	190770788	LOC440704	uc021pgm.2	+	176769	216932	intergenic
chr1	191495058	191495257	1.43	5.73	6.95	3.07	chr1	192127591	192154945	RGS18	uc001gsg.3	+	27354	-632335	intergenic
chr1	191509303	191509431	1.14	5.34	6.56	2.05	chr1	192127591	192154945	RGS18	uc001gsg.3	+	27354	-618161	intergenic
chr1	191705607	191705775	1.71	4.96	6.18	1.02	chr1	192127591	192154945	RGS18	uc001gsg.3	+	27354	-421817	intergenic
chr1	192118012	192118211	4.57	8.4	9.27	4.44	chr1	192127591	192154945	RGS18	uc001gsg.3	+	27354	-9381	intergenic
chr1	192644378	192644577	3.43	8.02	8.49	3.07	chr1	192605267	192629440	RGS13	uc001gsj.3	+	24173	14939	intergenic
chr1	192666302	192666455	1.71	5.73	6.56	3.07	chr1	192605267	192629440	RGS13	uc001gsj.3	+	24173	36863	intergenic
chr1	192687667	192687748	0.29	4.2	4.25	0	chr1	192605267	192629440	RGS13	uc001gsj.3	+	24173	58228	intergenic
chr1	192768094	192768183	0.86	3.82	4.63	1.71	chr1	192778168	192781407	RGS2	uc001gsl.3	+	3239	-9986	intergenic
chr1	193076334	193076880	6.86	13.74	16.22	5.46	chr1	193065594	193075244	GLRX2	uc001gta.2	-	9650	-1091	intergenic
chr1	193268835	193269034	2.86	8.02	8.88	4.1	chr1	193091087	193223942	CDC73	uc001gtb.3	+	132855	44894	intergenic
chr1	193990721	193990883	2.29	6.49	7.34	2.05	chr1	193091087	193223942	CDC73	uc001gtb.3	+	132855	766780	intergenic
chr1	194181144	194181236	0.86	4.58	4.25	1.37	chr1	193091087	193223942	CDC73	uc001gtb.3	+	132855	957203	intergenic
chr1	194620325	194620475	1.43	5.34	5.79	1.37	chr1	193091087	193223942	CDC73	uc001gtb.3	+	132855	1396384	intergenic
chr1	194661740	194661933	1.14	5.73	6.95	3.41	chr1	193091087	193223942	CDC73	uc001gtb.3	+	132855	1437799	intergenic
chr1	194782687	194782829	1.14	4.96	5.02	2.39	chr1	196194912	196577499	KCNT2	uc001gtd.1	-	382587	1412084	intergenic
chr1	195174235	195174304	0.86	3.82	4.25	1.71	chr1	196194912	196577499	KCNT2	uc001gtd.1	-	382587	1020609	intergenic
chr1	195304999	195305090	0	3.82	4.63	0	chr1	196194912	196577499	KCNT2	uc001gtd.1	-	382587	889823	intergenic
chr1	195392719	195392957	4.86	9.92	10.04	2.73	chr1	196194912	196577499	KCNT2	uc001gtd.1	-	382587	801956	intergenic
chr1	195436990	195437129	0.57	5.34	6.18	1.71	chr1	196194912	196577499	KCNT2	uc001gtd.1	-	382587	757784	intergenic
chr1	195452313	195452428	0.86	4.96	5.79	2.73	chr1	196194912	196577499	KCNT2	uc001gtd.1	-	382587	742485	intergenic
chr1	195497321	195497374	0	4.58	4.63	0.34	chr1	196194912	196577499	KCNT2	uc001gtd.1	-	382587	697539	intergenic
chr1	196651285	196651369	0.57	4.2	4.25	1.37	chr1	196621007	196716634	CFH	uc001gtj.4	+	95627	0	geneBody
chr1	196712548	196712713	2.86	6.87	7.34	2.05	chr1	196621007	196716634	CFH	uc001gtj.4	+	95627	0	geneBody
chr1	196712548	196712713	2.86	6.87	7.34	2.05	chr1	196659181	196887843	CFHR4	uc021pgt.1	+	228662	0	geneBody
chr1	196731594	196731664	2.29	4.2	4.63	1.37	chr1	196659181	196887843	CFHR4	uc021pgt.1	+	228662	0	geneBody
chr1	196868671	196868744	0.86	4.96	5.02	0.34	chr1	196659181	196887843	CFHR4	uc021pgt.1	+	228662	0	geneBody
chr1	197154065	197154280	3.43	8.02	8.88	4.1	chr1	197122813	197169672	ZBTB41	uc001gtx.1	-	46859	0	geneBody
chr1	197461717	197461806	1.71	4.2	4.63	1.02	chr1	197473878	197744623	DENND1B	uc021pgu.1	-	270745	12073	intergenic
chr1	197667856	197668023	1.71	6.11	6.18	2.73	chr1	197473878	197744623	DENND1B	uc021pgu.1	-	270745	0	geneBody
chr1	197723377	197723538	2	7.63	6.56	2.73	chr1	197473878	197744623	DENND1B	uc021pgu.1	-	270745	0	geneBody
chr1	198227232	198227431	2.57	7.25	8.11	2.39	chr1	198126107	198291548	NEK7	uc001gun.4	+	165441	0	geneBody
chr1	198339065	198339129	0.86	3.82	4.63	1.37	chr1	198126107	198291548	NEK7	uc001gun.4	+	165441	47518	intergenic
chr1	198382531	198382834	4.57	12.98	14.29	5.46	chr1	198126107	198291548	NEK7	uc001gun.4	+	165441	90984	intergenic
chr1	198744959	198745217	4	10.31	10.81	4.78	chr1	198608097	198726605	PTPRC	uc001gur.2	+	118508	18355	intergenic
chr1	198868913	198868996	0.29	4.58	4.25	1.02	chr1	198777131	198906558	MIR181A1HG	uc021pgz.1	-	129427	0	geneBody
chr1	199646482	199646605	0.86	6.49	5.41	1.02	chr1	199996729	200146550	NR5A2	uc001gvb.4	+	149821	-350125	intergenic
chr1	199727058	199727216	2.29	5.73	6.56	2.05	chr1	199996729	200146550	NR5A2	uc001gvb.4	+	149821	-269514	intergenic
chr1	199921182	199921463	5.43	8.4	10.42	5.12	chr1	199996729	200146550	NR5A2	uc001gvb.4	+	149821	-75267	intergenic
chr1	199948906	199949280	4.57	10.69	11.97	4.1	chr1	199996729	200146550	NR5A2	uc001gvb.4	+	149821	-47450	intergenic
chr1	203546564	203546700	2.86	9.54	10.04	4.78	chr1	203595914	203713209	ATP2B4	uc001gzv.3	+	117295	-49215	intergenic
chr1	204484656	204484746	1.43	7.25	8.49	3.07	chr1	204485506	204677661	MDM4	uc001hbd.2	+	192155	-761	TSS
chr1	205101966	205102105	2.86	8.4	8.11	3.41	chr1	205111630	205180727	DSTYK	uc001hbw.3	-	69097	9526	intergenic
chr1	205171394	205171478	0.86	6.49	7.34	3.07	chr1	205111630	205180727	DSTYK	uc001hbw.3	-	69097	0	geneBody
chr1	206180055	206180234	1.43	6.49	8.11	3.41	chr1	206138910	206155074	FAM72A	uc001hdr.4	+	16164	24982	intergenic
chr1	206264132	206264331	4	8.4	8.88	4.1	chr1	206238881	206288236	C1orf186	uc001hdt.2	-	49355	0	geneBody
chr1	206313505	206313632	2.29	5.73	6.95	3.07	chr1	206317458	206332104	CTSE	uc001hdu.3	+	14646	-3827	intergenic
chr1	207224589	207224814	3.14	9.54	10.04	2.39	chr1	207207760	207254368	PFKFB2	uc010psc.2	+	46608	0	geneBody
chr1	207224589	207224814	3.14	9.54	10.04	2.39	chr1	207217193	207226325	YOD1	uc001hff.1	-	9132	0	geneBody
chr1	208039929	208040344	5.43	12.98	15.44	6.48	chr1	208039465	208042417	AK123177	uc001hgu.2	-	2952	0	TES
chr1	208051395	208051516	2	5.34	6.56	3.07	chr1	208059882	208084683	CD34	uc001hgw.1	-	24801	8367	intergenic
chr1	208143495	208143680	2.86	6.49	6.95	2.73	chr1	208195587	208417665	PLXNA2	uc001hgz.3	-	222078	51908	intergenic
chr1	208525035	208525364	9.14	12.98	15.83	7.51	chr1	208195587	208417665	PLXNA2	uc001hgz.3	-	222078	-107371	intergenic
chr1	208876112	208876370	3.71	10.69	13.13	6.48	chr1	208195587	208417665	PLXNA2	uc001hgz.3	-	222078	-458448	intergenic
chr1	208957488	208957703	3.43	8.78	9.65	4.44	chr1	208195587	208417665	PLXNA2	uc001hgz.3	-	222078	-539824	intergenic
chr1	210479349	210479415	2	4.2	5.02	1.02	chr1	210501595	210849638	HHAT	uc009xcx.3	+	348043	-22181	intergenic
chr1	211864140	211864368	3.14	9.92	9.65	4.44	chr1	211831598	211848972	NEK2	uc021piq.1	-	17374	-15169	intergenic
chr1	211957643	211957765	2.29	6.11	6.95	2.05	chr1	211916798	212004114	LPGAT1	uc001hiv.3	-	87316	0	geneBody
chr1	212063702	212063869	1.43	6.87	8.49	2.39	chr1	212113740	212209002	INTS7	uc001hix.2	-	95262	49872	intergenic
chr1	212440286	212440377	1.43	6.49	6.56	2.05	chr1	212458878	212535205	PPP2R5A	uc001hjb.3	+	76327	-18502	intergenic
chr1	213041788	213041969	3.14	8.4	9.65	4.44	chr1	213031596	213072705	FLVCR1	uc001hjt.3	+	41109	0	geneBody
chr1	213049819	213050069	3.43	11.83	11.58	3.41	chr1	213031596	213072705	FLVCR1	uc001hjt.3	+	41109	0	geneBody
chr1	213132179	213132373	4	6.87	8.49	1.71	chr1	213123886	213164927	VASH2	uc001hjx.3	+	41041	0	geneBody
chr1	213371164	213371313	2.57	6.87	6.56	1.02	chr1	213224587	213446808	RPS6KC1	uc010ptr.2	+	222221	0	geneBody
chr1	213548251	213548667	8	25.57	28.19	12.97	chr1	213224587	213446808	RPS6KC1	uc010ptr.2	+	222221	101444	intergenic
chr1	213621832	213622010	2.29	7.25	7.72	3.07	chr1	213224587	213446808	RPS6KC1	uc010ptr.2	+	222221	175025	intergenic
chr1	214507365	214507647	6	12.6	15.06	7.51	chr1	214454564	214510477	SMYD2	uc021pix.1	+	55913	0	geneBody
chr1	214662713	214662787	1.43	4.2	4.63	1.37	chr1	214522038	214725024	PTPN14	uc001hkk.2	-	202986	0	geneBody
chr1	214855707	214855778	1.14	4.58	5.41	2.39	chr1	214776531	214837914	CENPF	uc001hkm.3	+	61383	17794	intergenic
chr1	215154322	215154521	0.86	6.11	7.34	1.71	chr1	215178884	215410436	KCNK2	uc001hko.3	+	231552	-24364	intergenic
chr1	215815971	215816083	1.43	5.34	5.41	2.39	chr1	215796235	216596738	USH2A	uc001hku.1	-	800503	0	geneBody
chr1	216189001	216189302	3.43	8.4	9.65	3.41	chr1	215796235	216596738	USH2A	uc001hku.1	-	800503	0	geneBody
chr1	217182097	217182170	1.14	6.11	6.18	1.02	chr1	216676587	217311097	ESRRG	uc001hlc.1	-	634510	0	geneBody
chr1	217680117	217680337	3.14	9.16	8.49	2.73	chr1	217603833	217804409	GPATCH2	uc001hlf.1	-	200576	0	geneBody
chr1	217806917	217807186	2.57	11.07	13.51	3.75	chr1	217804694	218040484	SPATA17	uc001hlh.1	+	235790	0	geneBody
chr1	217813172	217813240	1.14	3.82	4.25	1.71	chr1	217804694	218040484	SPATA17	uc001hlh.1	+	235790	0	geneBody
chr1	217873943	217874288	6	12.21	13.9	4.1	chr1	217804694	218040484	SPATA17	uc001hlh.1	+	235790	0	geneBody
chr1	218579676	218579763	1.14	4.96	5.41	1.71	chr1	218518675	218617961	TGFB2	uc001hln.3	+	99286	0	geneBody
chr1	218673469	218673607	4.57	7.63	9.27	4.44	chr1	218518675	218617961	TGFB2	uc001hln.3	+	99286	55509	intergenic
chr1	218923393	218923836	10.86	20.61	21.62	10.58	chr1	219110548	219110641	TRNA	uc021vws.1	+	93	-186713	intergenic
chr1	218945720	218945865	2	8.02	8.88	4.44	chr1	219110548	219110641	TRNA	uc021vws.1	+	93	-164684	intergenic
chr1	219039775	219039889	2.57	5.73	6.56	2.39	chr1	219110548	219110641	TRNA	uc021vws.1	+	93	-70660	intergenic
chr1	219114897	219115073	2.86	8.02	8.88	4.1	chr1	219110548	219110641	TRNA	uc021vws.1	+	93	4257	intergenic
chr1	219251165	219251419	6.57	11.45	13.13	2.73	chr1	219254316	219347130	LOC643723	uc001hlp.3	-	92814	2898	intergenic
chr1	219278798	219278918	1.43	6.87	6.95	3.07	chr1	219254316	219347130	LOC643723	uc001hlp.3	-	92814	0	geneBody
chr1	219781205	219781381	2.86	8.78	8.11	2.39	chr1	219858768	220131989	SLC30A10	uc001hlu.1	-	273221	77388	intergenic
chr1	219912806	219912877	0.57	4.58	5.02	2.05	chr1	219858768	220131989	SLC30A10	uc001hlu.1	-	273221	0	geneBody
chr1	220508083	220508230	3.14	7.63	8.49	3.75	chr1	220321609	220445843	RAB3GAP2	uc010puk.1	-	124234	-62241	intergenic
chr1	220583463	220583710	6.86	13.74	13.13	4.44	chr1	220701567	220837799	MARK1	uc001hmn.4	+	136232	-117858	intergenic
chr1	220685585	220685761	2.29	9.54	11.2	5.46	chr1	220701567	220837799	MARK1	uc001hmn.4	+	136232	-15807	intergenic
chr1	220854363	220854657	3.71	12.6	15.06	6.83	chr1	220863627	220872499	C1orf115	uc001hmp.1	+	8872	-8971	intergenic
chr1	220944775	220944857	1.43	5.73	5.79	2.05	chr1	220921675	220957596	2002-03-01	uc001hmq.3	+	35921	0	geneBody
chr1	220958185	220958347	3.71	8.4	8.88	4.1	chr1	220921675	220957596	2002-03-01	uc001hmq.3	+	35921	590	intergenic
chr1	221070846	221071359	14.29	21.37	24.71	12.29	chr1	221052742	221058400	HLX	uc001hmv.4	+	5658	12447	intergenic
chr1	221253332	221253422	3.14	6.11	6.56	2.73	chr1	221052742	221058400	HLX	uc001hmv.4	+	5658	194933	intergenic
chr1	221263848	221263977	2.86	9.16	8.49	1.71	chr1	221052742	221058400	HLX	uc001hmv.4	+	5658	205449	intergenic
chr1	223611867	223611962	1.71	6.87	6.95	3.07	chr1	223566714	223568812	C1orf65	uc001hoa.2	+	2098	43056	intergenic
chr1	225443989	225444134	3.71	8.02	9.27	4.1	chr1	225117355	225586996	DNAH14	uc001how.2	+	469641	0	geneBody
chr1	225672797	225672862	0.57	7.25	6.95	2.73	chr1	225674533	225840845	ENAH	uc001hpc.1	-	166312	1672	intergenic
chr1	226020360	226020544	4.86	12.21	13.9	6.83	chr1	225997796	226033262	EPHX1	uc001hpk.3	+	35466	0	geneBody
chr1	226431705	226431831	1.43	8.78	10.42	3.75	chr1	226418849	226497449	LIN9	uc001hqc.4	-	78600	0	geneBody
chr1	227219697	227219767	1.14	5.34	5.79	2.73	chr1	227177565	227505826	CDC42BPA	uc001hqr.3	-	328261	0	geneBody
chr1	227608838	227608939	2.57	7.25	7.72	3.75	chr1	227581291	227618723	BC039356	uc001hqv.3	+	37432	0	geneBody
chr1	227827381	227827514	5.14	7.63	9.27	2.05	chr1	227751219	227910352	ZNF678	uc009xeu.2	+	159133	0	geneBody
chr1	229313073	229313173	2.29	6.87	7.72	1.37	chr1	229406808	229441640	RAB4A	uc001hth.4	+	34832	-93636	intergenic
chr1	229526116	229526199	1.71	6.11	6.95	3.07	chr1	229566992	229569843	ACTA1	uc001htm.3	-	2851	40794	intergenic
chr1	230206350	230206518	4.86	9.54	11.58	4.1	chr1	230193535	230417875	GALNT2	uc010pvy.1	+	224340	0	geneBody
chr1	230410933	230411227	4.86	22.9	22.78	10.92	chr1	230193535	230417875	GALNT2	uc010pvy.1	+	224340	0	geneBody
chr1	230801446	230801500	2.57	6.87	6.56	2.73	chr1	230778201	230829731	COG2	uc001htw.3	+	51530	0	geneBody
chr1	231045470	231045652	6	9.92	11.97	3.75	chr1	231041986	231114618	TTC13	uc001huf.4	-	72632	0	geneBody
chr1	231908036	231908220	5.71	10.31	12.36	6.14	chr1	231762560	232177019	DISC1	uc010pxm.2	+	414459	0	geneBody
chr1	231908036	231908220	5.71	10.31	12.36	6.14	chr1	231664398	232177019	TSNAX-DISC1	uc010pwl.2	+	512621	0	geneBody
chr1	232689031	232689230	5.43	11.83	12.74	2.73	chr1	232533711	232651243	SIPA1L2	uc001hvg.3	-	117532	-37789	intergenic
chr1	232841702	232841791	3.14	5.34	6.56	3.07	chr1	232940637	232946092	MAP10	uc001hvh.2	+	5455	-98847	intergenic
chr1	233023095	233023148	2.29	5.73	6.56	0.68	chr1	233086369	233114219	NTPCR	uc001hvj.1	+	27850	-63222	intergenic
chr1	233292141	233292388	4.29	12.21	12.74	6.14	chr1	233119881	233431459	PCNXL2	uc001hvl.2	-	311578	0	geneBody
chr1	233346696	233346846	1.43	8.4	8.88	4.44	chr1	233119881	233431459	PCNXL2	uc001hvl.2	-	311578	0	geneBody
chr1	233835144	233835351	5.43	10.69	13.13	4.78	chr1	233749749	233808258	KCNK1	uc010pxo.1	+	58509	26887	intergenic
chr1	234518153	234518235	2.57	6.87	7.72	3.75	chr1	234509213	234519795	COA6	uc001hwb.3	+	10582	0	geneBody
chr1	235303852	235304067	8.86	12.98	14.67	7.17	chr1	235294497	235324772	RBM34	uc001hwn.3	-	30275	0	geneBody
chr1	235699410	235699574	6.29	11.07	12.74	5.8	chr1	235710984	235814054	GNG4	uc009xfz.3	-	103070	11411	intergenic
chr1	237041565	237041909	3.14	11.07	13.51	2.73	chr1	236958580	237067281	MTR	uc001hyi.4	+	108701	0	geneBody
chr1	237386192	237386333	2.57	7.25	6.95	2.73	chr1	237205701	237997288	RYR2	uc001hyl.1	+	791587	0	geneBody
chr1	237831753	237831945	3.43	7.63	8.11	3.07	chr1	237205701	237997288	RYR2	uc001hyl.1	+	791587	0	geneBody
chr1	237953604	237953761	2.86	6.11	7.34	3.07	chr1	237205701	237997288	RYR2	uc001hyl.1	+	791587	0	geneBody
chr1	238080998	238081229	5.43	13.36	12.74	2.73	chr1	238025474	238091619	LOC100130331	uc010pyc.2	+	66145	0	geneBody
chr1	238154453	238154528	1.14	7.25	6.18	2.73	chr1	238025474	238091619	LOC100130331	uc010pyc.2	+	66145	62835	intergenic
chr1	238485742	238485901	3.43	7.25	8.11	3.07	chr1	238643683	238649317	LOC339535	uc001hyn.3	-	5634	157783	intergenic
chr1	238515523	238515573	0	4.58	4.63	2.05	chr1	238643683	238649317	LOC339535	uc001hyn.3	-	5634	128111	intergenic
chr1	239014517	239014684	4.86	6.87	8.49	3.07	chr1	238643683	238649317	LOC339535	uc001hyn.3	-	5634	-365201	intergenic
chr1	239344807	239344995	3.43	8.4	9.65	4.44	chr1	239549864	240049896	CHRM3	uc001hyo.1	+	500032	-204870	intergenic
chr1	239465421	239465474	1.71	4.2	4.63	1.02	chr1	239549864	240049896	CHRM3	uc001hyo.1	+	500032	-84391	intergenic
chr1	239482954	239483026	2	4.58	5.41	2.39	chr1	239549864	240049896	CHRM3	uc001hyo.1	+	500032	-66839	intergenic
chr1	239707995	239708160	3.14	7.25	8.88	4.1	chr1	239549864	240049896	CHRM3	uc001hyo.1	+	500032	0	geneBody
chr1	239854821	239854910	0.57	5.34	6.56	3.07	chr1	239549864	240049896	CHRM3	uc001hyo.1	+	500032	0	geneBody
chr1	239941971	239942056	2	6.49	6.18	2.39	chr1	239549864	240049896	CHRM3	uc001hyo.1	+	500032	0	geneBody
chr1	240106162	240106255	0.86	4.96	5.41	2.39	chr1	239549864	240049896	CHRM3	uc001hyo.1	+	500032	56267	intergenic
chr1	240132141	240132269	2.57	8.02	7.34	1.37	chr1	240170823	240176560	RPS7P5	uc021pld.1	+	5737	-38555	intergenic
chr1	240336228	240336557	7.43	14.5	17.37	7.85	chr1	240255184	240638489	FMN2	uc010pyd.2	+	383305	0	geneBody
chr1	240343844	240344058	3.71	8.02	9.65	4.78	chr1	240255184	240638489	FMN2	uc010pyd.2	+	383305	0	geneBody
chr1	240820309	240820434	1.71	5.34	6.56	2.73	chr1	240652872	240775462	GREM2	uc001hys.3	-	122590	-44848	intergenic
chr1	241652664	241652756	0	5.73	6.18	3.07	chr1	241660856	241683085	FH	uc001hyx.3	-	22229	8101	intergenic
chr1	241831318	241831597	3.71	11.83	10.81	4.78	chr1	241815579	241965434	WDR64	uc001hzg.2	+	149855	0	geneBody
chr1	242069777	242069961	3.14	9.16	10.04	4.1	chr1	242011492	242053241	EXO1	uc001hzh.3	+	41749	16537	intergenic
chr1	242358462	242358572	1.43	8.4	6.95	3.07	chr1	242251688	242687998	PLD5	uc001hzn.2	-	436310	0	geneBody
chr1	242712856	242712998	0.86	7.25	7.72	3.75	chr1	242251688	242687998	PLD5	uc001hzn.2	-	436310	-24859	intergenic
chr1	242821188	242821265	0.57	5.34	5.79	1.02	chr1	242251688	242687998	PLD5	uc001hzn.2	-	436310	-133191	intergenic
chr1	243022732	243022936	6.86	10.31	11.58	2.73	chr1	243219615	243265046	LOC731275	uc001hzq.2	-	45431	196680	intergenic
chr1	243425134	243425590	12	15.65	19.31	8.87	chr1	243419306	243663393	SDCCAG8	uc001hzw.3	+	244087	0	geneBody
chr1	243818395	243818523	1.71	8.02	9.27	1.71	chr1	243651534	244006584	AKT3	uc001hzz.1	-	355050	0	geneBody
chr1	244475067	244475282	6.29	14.5	17.76	7.85	chr1	244515936	244552388	C1orf100	uc001iah.4	+	36452	-40655	intergenic
chr1	244498968	244499033	2.86	7.63	6.95	3.07	chr1	244515936	244552388	C1orf100	uc001iah.4	+	36452	-16904	intergenic
chr1	244920455	244920654	6	12.98	15.44	6.48	chr1	244816351	244872334	DESI2	uc001iao.3	+	55983	48122	intergenic
chr1	245387124	245387269	1.71	9.16	11.2	3.07	chr1	245318286	245866428	KIF26B	uc001ibf.1	+	548142	0	geneBody
chr1	245665731	245665802	2.29	6.87	8.11	2.05	chr1	245318286	245866428	KIF26B	uc001ibf.1	+	548142	0	geneBody
chr1	246029052	246029153	3.71	8.4	9.65	2.73	chr1	245912641	246670644	SMYD3	uc001ibl.3	-	758003	0	geneBody
chr1	246365862	246366008	4.86	10.31	11.2	4.1	chr1	245912641	246670644	SMYD3	uc001ibl.3	-	758003	0	geneBody
chr1	246869882	246869947	3.14	4.96	6.18	2.39	chr1	246887377	246931440	SCCPDH	uc001ibr.3	+	44063	-17431	intergenic
chr1	246998431	246998482	2	5.73	6.95	1.37	chr1	247002401	247094726	AHCTF1	uc001ibv.2	-	92325	3920	intergenic
chr2	198321	198428	1.43	3.82	4.25	1.37	chr2	218135	264810	SH3YL1	uc010ewe.3	-	46675	19708	intergenic
chr2	4128778	4128938	1.43	4.58	5.41	0.68	chr2	4005244	4021622	LOC100505964	uc002qyg.4	-	16378	-107157	intergenic
chr2	4208421	4208654	3.14	8.78	8.88	3.75	chr2	4271220	4271240	JA429818	uc021vdp.1	+	20	-62567	intergenic
chr2	6151598	6151734	0.29	3.82	4.63	1.02	chr2	6122109	6128364	LOC400940	uc010yir.1	+	6255	23235	intergenic
chr2	7080511	7080652	1.14	4.96	6.18	2.05	chr2	7057522	7184309	RNF144A	uc002qys.3	+	126787	0	geneBody
chr2	7464923	7465159	3.43	9.16	9.27	4.1	chr2	7478030	7478165	SNORA48	uc002ghs.1	+	135	-12872	intergenic
chr2	7759862	7760006	1.43	8.02	6.18	2.05	chr2	7561391	7590381	LOC100506274	uc002qyv.3	+	28990	169482	intergenic
chr2	7817505	7817598	0.29	4.58	5.02	1.37	chr2	7561391	7590381	LOC100506274	uc002qyv.3	+	28990	227125	intergenic
chr2	9686860	9686953	1.43	5.73	5.79	2.73	chr2	9629410	9695917	ADAM17	uc002qzu.3	-	66507	0	geneBody
chr2	10313611	10313805	3.71	9.16	10.42	2.05	chr2	10281980	10350942	C2orf48	uc021vds.1	+	68962	0	geneBody
chr2	10516937	10517132	0.29	10.31	9.65	4.44	chr2	10443029	10567743	HPCAL1	uc002raj.4	+	124714	0	geneBody
chr2	10537533	10537873	5.71	12.21	14.67	6.48	chr2	10443029	10567743	HPCAL1	uc002raj.4	+	124714	0	geneBody
chr2	12318900	12319021	1.43	4.58	4.63	1.71	chr2	12147253	12718474	AK001558	uc002rbu.1	+	571221	0	geneBody
chr2	12877583	12877775	1.43	6.11	7.34	3.41	chr2	12856997	12882858	TRIB2	uc002rbv.4	+	25861	0	geneBody
chr2	13259101	13259222	0	3.82	4.25	1.71	chr2	13106907	13147138	LOC100506474	uc002rbw.2	-	40231	-111964	intergenic
chr2	13579441	13579630	0.29	5.73	6.56	1.37	chr2	13106907	13147138	LOC100506474	uc002rbw.2	-	40231	-432304	intergenic
chr2	15295007	15295258	1.43	7.63	8.49	3.41	chr2	15307031	15701472	NBAS	uc002rcc.2	-	394441	11774	intergenic
chr2	16901295	16901490	2	4.58	5.41	1.71	chr2	16730729	16847134	FAM49A	uc002rck.2	-	116405	-54162	intergenic
chr2	17921792	17922109	2.29	6.49	7.72	2.73	chr2	17845078	17981462	SMC6	uc010exo.3	-	136384	0	geneBody
chr2	18001225	18001497	2.86	7.63	8.11	2.39	chr2	17997785	17998367	MSGN1	uc010yjt.2	+	582	2859	intergenic
chr2	19418052	19418192	0.57	3.44	4.25	0	chr2	19548189	19548266	MIR4757	uc021vek.1	+	77	-129998	intergenic
chr2	20188983	20189036	0.86	3.44	4.25	1.02	chr2	20110028	20189884	WDR35	uc002rdi.3	-	79856	0	geneBody
chr2	20593348	20593511	2.57	6.11	6.95	3.41	chr2	20448452	20550463	PUM2	uc002rdu.1	-	102011	-42886	intergenic
chr2	21043515	21043660	1.43	6.49	5.41	1.71	chr2	20884817	21022827	C2orf43	uc002rec.3	-	138010	-20689	intergenic
chr2	21987798	21987931	0.86	4.2	5.02	0.34	chr2	21910305	21933524	LOC645949	uc002ree.2	-	23219	-54275	intergenic
chr2	22074141	22074243	0.57	5.34	4.63	0.68	chr2	21910305	21933524	LOC645949	uc002ree.2	-	23219	-140618	intergenic
chr2	22565816	22566197	2.29	8.02	9.65	3.07	chr2	21910305	21933524	LOC645949	uc002ree.2	-	23219	-632293	intergenic
chr2	23388094	23388203	0.57	5.73	6.18	1.37	chr2	23608297	23931483	KLHL29	uc010ykg.2	+	323186	-220095	intergenic
chr2	23743764	23743887	0	4.96	5.79	1.02	chr2	23608297	23931483	KLHL29	uc010ykg.2	+	323186	0	geneBody
chr2	24900446	24900560	1.43	5.73	5.02	1.37	chr2	24787178	24993570	NCOA1	uc010eye.3	+	206392	0	geneBody
chr2	24913257	24913345	0.29	3.44	4.25	1.71	chr2	24787178	24993570	NCOA1	uc010eye.3	+	206392	0	geneBody
chr2	25914690	25914749	1.43	4.2	4.25	2.05	chr2	25600066	25896516	DTNB	uc002rgh.4	-	296450	-18175	intergenic
chr2	27173927	27174066	1.71	6.87	7.34	2.39	chr2	27070968	27173219	DPYSL5	uc002rhu.4	+	102251	709	intergenic
chr2	28505887	28506010	1.71	4.96	6.18	2.39	chr2	28113481	28561767	BRE	uc002rlq.3	+	448286	0	geneBody
chr2	28919783	28919864	0.29	3.44	4.25	1.37	chr2	28718937	28866653	PLB1	uc002rmb.2	+	147716	53131	intergenic
chr2	31019157	31019298	0	4.2	4.63	1.71	chr2	30945637	31030311	CAPN13	uc021vfm.1	-	84674	0	geneBody
chr2	31404718	31404819	0.57	4.2	4.63	1.71	chr2	31395921	31456724	CAPN14	uc002rnt.2	-	60803	0	geneBody
chr2	33403392	33403527	1.14	4.96	5.79	0.68	chr2	33172368	33624575	LTBP1	uc021vft.1	+	452207	0	geneBody
chr2	33957784	33957897	1.71	4.96	6.18	0.68	chr2	33951127	33953284	MYADML	uc002rpb.3	-	2157	-4501	intergenic
chr2	37777832	37777924	0	3.82	4.63	1.71	chr2	37869024	37899678	CDC42EP3	uc031roa.1	-	30654	91101	intergenic
chr2	37809728	37809842	0.86	4.96	5.02	2.05	chr2	37869024	37899678	CDC42EP3	uc031roa.1	-	30654	59183	intergenic
chr2	38734626	38734732	2.86	6.49	7.72	2.73	chr2	38790327	38830178	HNRPLL	uc021vgb.1	-	39851	55596	intergenic
chr2	39026741	39027057	5.43	9.54	10.81	5.12	chr2	39024875	39103021	DHX57	uc002rrf.3	-	78146	0	geneBody
chr2	39786801	39786887	0.29	3.82	4.25	0	chr2	39663777	39831216	LOC728730	uc002rrq.3	+	167439	0	geneBody
chr2	41131531	41131681	1.14	6.87	5.79	2.73	chr2	40339285	40739575	SLC8A1	uc002rsd.4	-	400290	-391957	intergenic
chr2	41151988	41152229	2.86	9.16	7.72	2.05	chr2	40339285	40739575	SLC8A1	uc002rsd.4	-	400290	-412414	intergenic
chr2	41410587	41410758	1.14	4.96	6.18	1.02	chr2	40339285	40739575	SLC8A1	uc002rsd.4	-	400290	-671013	intergenic
chr2	41958911	41959063	0.57	4.58	4.63	1.37	chr2	42104694	42121186	LOC388942	uc002rse.3	+	16492	-145632	intergenic
chr2	42716524	42716613	0.57	4.2	4.25	1.71	chr2	42669156	42721237	KCNG3	uc002rsm.3	-	52081	0	geneBody
chr2	43103757	43103850	1.43	4.58	4.25	1.02	chr2	42994228	43019751	HAAO	uc002rst.4	-	25523	-84007	intergenic
chr2	44928156	44928269	0	5.34	5.79	1.71	chr2	44589042	44999731	CAMKMT	uc002rum.3	+	410689	0	geneBody
chr2	46472781	46473000	1.71	8.78	8.88	2.73	chr2	46524540	46613842	EPAS1	uc002ruv.3	+	89302	-51541	intergenic
chr2	47766700	47766773	0.29	3.82	4.63	1.71	chr2	47747914	47797470	KCNK12	uc002rwb.3	-	49556	0	geneBody
chr2	47766700	47766773	0.29	3.82	4.63	1.71	chr2	47630205	47906510	MSH2	uc002rvz.4	+	276305	0	geneBody
chr2	48239840	48239971	1.43	6.87	5.79	2.39	chr2	48034058	48132932	FBXO11	uc002rwe.3	-	98874	-106909	intergenic
chr2	48433588	48433674	0.86	4.2	4.25	1.37	chr2	48541794	48606434	FOXN2	uc002rwh.1	+	64640	-108121	intergenic
chr2	48621151	48621282	2	5.34	6.56	2.73	chr2	48541794	48606434	FOXN2	uc002rwh.1	+	64640	14718	intergenic
chr2	48801335	48801541	2	7.63	7.72	1.37	chr2	48757063	49003656	STON1-GTF2A1L	uc021vhf.1	+	246593	0	geneBody
chr2	48801335	48801541	2	7.63	7.72	1.37	chr2	48757307	48825654	STON1	uc002rwo.4	+	68347	0	geneBody
chr2	52459337	52459536	1.71	5.73	6.95	2.73	chr2	50145642	51259674	NRXN1	uc021vhi.1	-	1114032	-1199664	intergenic
chr2	52571482	52571631	0.57	3.82	4.63	1.71	chr2	50145642	51259674	NRXN1	uc021vhi.1	-	1114032	-1311809	intergenic
chr2	52784259	52784404	0.86	3.44	4.25	1.02	chr2	53897116	54087170	ASB3	uc002rxi.4	-	190054	1112713	intergenic
chr2	53883817	53884007	0.86	6.11	7.34	1.02	chr2	53897116	54087170	ASB3	uc002rxi.4	-	190054	13110	intergenic
chr2	54231725	54231920	1.14	5.73	6.95	2.73	chr2	54091203	54197977	PSME4	uc002rxp.2	-	106774	-33749	intergenic
chr2	54264494	54264550	0.57	3.82	4.63	1.37	chr2	54091203	54197977	PSME4	uc002rxp.2	-	106774	-66518	intergenic
chr2	56306034	56306136	0.86	3.44	4.25	1.71	chr2	56301788	56317511	BC040311	uc002rzl.1	-	15723	0	geneBody
chr2	56306034	56306136	0.86	3.44	4.25	1.71	chr2	56179253	56408788	BC043355	uc002rzk.3	+	229535	0	geneBody
chr2	56306034	56306136	0.86	3.44	4.25	1.71	chr2	56179253	56613309	CCDC85A	uc021vhw.1	+	434056	0	geneBody
chr2	56873029	56873189	0.57	3.82	4.25	0.34	chr2	56179253	56613309	CCDC85A	uc021vhw.1	+	434056	259721	intergenic
chr2	57619537	57619743	1.43	6.49	6.95	2.73	chr2	58134785	58387055	VRK2	uc002rzo.2	+	252270	-515043	intergenic
chr2	58171671	58171868	1.71	5.73	6.18	2.73	chr2	58134785	58387055	VRK2	uc002rzo.2	+	252270	0	geneBody
chr2	58602045	58602144	0	5.34	4.25	1.71	chr2	58386377	58468515	FANCL	uc002rzw.4	-	82138	-133531	intergenic
chr2	59686210	59686396	1.43	6.11	6.18	2.05	chr2	58747887	59290901	FLJ30838	uc002rzy.3	+	543014	395310	intergenic
chr2	59808418	59808564	0.86	4.96	5.41	2.05	chr2	60140736	60140761	JB153659	uc021vid.1	+	25	-332173	intergenic
chr2	59938666	59938828	0.86	5.73	5.41	2.39	chr2	60140736	60140761	JB153659	uc021vid.1	+	25	-201909	intergenic
chr2	60118221	60118281	1.14	3.82	4.63	1.37	chr2	60140736	60140761	JB153659	uc021vid.1	+	25	-22456	intergenic
chr2	61333005	61333183	2.57	6.87	8.11	3.41	chr2	61293362	61365169	KIAA1841	uc002say.3	+	71807	0	geneBody
chr2	62190155	62190312	2	4.96	6.18	1.71	chr2	62132802	62363205	COMMD1	uc002sbp.3	+	230403	0	geneBody
chr2	62788264	62788410	1.71	5.34	6.56	3.07	chr2	62727761	62762780	TMEM17	uc002sbv.1	-	35019	-25485	intergenic
chr2	62979275	62979437	1.14	6.87	7.34	2.05	chr2	62900985	63273621	EHBP1	uc010fcp.3	+	372636	0	geneBody
chr2	63308944	63309293	1.43	9.92	10.42	4.78	chr2	63277191	63284966	OTX1	uc021vim.1	+	7775	23979	intergenic
chr2	63973853	63973945	1.14	4.2	4.25	2.05	chr2	64068097	64118696	UGP2	uc002scl.3	+	50599	-94153	intergenic
chr2	65293551	65293635	0.57	4.96	5.79	0.34	chr2	65283494	65314142	CEP68	uc002sdl.4	+	30648	0	geneBody
chr2	65318370	65318432	0.29	3.44	4.25	2.05	chr2	65313987	65357435	RAB1A	uc002sdm.3	-	43448	0	geneBody
chr2	65366599	65366773	1.14	6.49	8.11	2.39	chr2	65313987	65357435	RAB1A	uc002sdm.3	-	43448	-9165	intergenic
chr2	65845034	65845153	1.14	4.58	5.41	1.02	chr2	65663844	66299751	FLJ16124	uc010fcy.1	+	635907	0	geneBody
chr2	66768642	66769000	1.14	7.25	8.88	1.71	chr2	66662531	66799891	MEIS1	uc002sdu.3	+	137360	0	geneBody
chr2	66928538	66928673	0.57	4.2	4.63	1.02	chr2	66662531	66799891	MEIS1	uc002sdu.3	+	137360	128648	intergenic
chr2	69598693	69598799	0.57	4.2	5.02	1.37	chr2	69546900	69614386	GFPT1	uc002sfi.2	-	67486	0	geneBody
chr2	69758373	69758500	1.14	4.96	5.41	2.05	chr2	69685126	69870977	AAK1	uc002sfp.2	-	185851	0	geneBody
chr2	70658560	70658626	1.43	6.11	6.18	1.71	chr2	70674411	70781147	TGFA	uc002sgs.4	-	106736	15786	intergenic
chr2	71373149	71373254	0.57	4.96	5.79	2.73	chr2	71357443	71377232	MPHOSPH10	uc002sht.2	+	19789	0	geneBody
chr2	71486708	71486771	0.57	4.58	4.25	1.71	chr2	71503722	71651168	ZNF638	uc010yqw.1	+	147446	-16952	intergenic
chr2	72842608	72842715	0.86	4.58	4.25	1.71	chr2	72406443	73053177	EXOC6B	uc010fep.3	-	646734	0	geneBody
chr2	72914008	72914092	1.71	3.82	4.25	1.37	chr2	72406443	73053177	EXOC6B	uc010fep.3	-	646734	0	geneBody
chr2	73578660	73578787	1.43	4.96	6.18	2.05	chr2	73612885	73837046	ALMS1	uc002sje.1	+	224161	-34099	intergenic
chr2	74575664	74575755	0.86	4.2	5.02	1.37	chr2	74438730	74590554	SLC4A5	uc002skl.3	-	151824	0	geneBody
chr2	77354914	77355026	0.57	3.82	4.25	1.37	chr2	76974849	77749502	LRRTM4	uc002snr.3	-	774653	0	geneBody
chr2	77748298	77748460	0.57	3.82	4.63	2.05	chr2	76974849	77749502	LRRTM4	uc002snr.3	-	774653	0	geneBody
chr2	78230154	78230318	0.86	3.44	4.25	0.34	chr2	78245155	78517815	BC030125	uc002snu.4	-	272660	14838	intergenic
chr2	78392575	78392925	1.43	7.63	8.88	4.1	chr2	78245155	78517815	BC030125	uc002snu.4	-	272660	0	geneBody
chr2	78751445	78751597	1.14	4.58	5.02	1.02	chr2	78639670	78769187	BC024248	uc002snv.4	-	129517	0	geneBody
chr2	80070591	80070730	1.14	4.58	5.02	1.02	chr2	79412356	80875988	CTNNA2	uc010yse.2	+	1463632	0	geneBody
chr2	80416729	80416864	1.14	4.58	5.02	1.37	chr2	79412356	80875988	CTNNA2	uc010yse.2	+	1463632	0	geneBody
chr2	82535527	82535673	0	5.34	4.63	2.05	chr2	83083926	83084893	LOC1720	uc021vjv.2	+	967	-548254	intergenic
chr2	82734907	82735174	2.86	9.16	10.42	3.07	chr2	83083926	83084893	LOC1720	uc021vjv.2	+	967	-348753	intergenic
chr2	82749908	82750028	0.29	3.82	4.25	2.05	chr2	83083926	83084893	LOC1720	uc021vjv.2	+	967	-333899	intergenic
chr2	82776573	82776761	1.14	5.34	5.79	1.37	chr2	83083926	83084893	LOC1720	uc021vjv.2	+	967	-307166	intergenic
chr2	83186486	83186632	0.57	4.58	5.02	1.37	chr2	83083926	83084893	LOC1720	uc021vjv.2	+	967	101594	intergenic
chr2	85202184	85202345	2.57	9.16	8.49	1.02	chr2	85198230	85286595	KCMF1	uc002sox.4	+	88365	0	geneBody
chr2	85839938	85840012	2	4.58	5.41	2.39	chr2	85829964	85876407	USP39	uc002sqb.4	+	46443	0	geneBody
chr2	85891571	85891749	1.71	8.02	7.72	0.68	chr2	85884439	85895864	SFTPB	uc002sqj.3	-	11425	0	geneBody
chr2	86429909	86430108	3.14	6.49	8.11	3.41	chr2	86426555	86440477	MRPL35	uc002srf.4	+	13922	0	geneBody
chr2	86943757	86943956	3.71	8.02	9.27	2.39	chr2	86730552	86948245	RNF103-CHMP3	uc010ytl.2	-	217693	0	geneBody
chr2	95663171	95663519	2.86	9.92	11.58	4.78	chr2	95691399	95719737	MAL	uc002stx.2	+	28338	-27881	intergenic
chr2	98037838	98038031	2.29	6.49	6.95	2.73	chr2	97948228	97957632	LOC100506123	uc021vll.1	+	9404	80207	intergenic
chr2	98129638	98129840	3.14	9.54	10.04	3.07	chr2	98121260	98206428	ANKRD36B	uc010yvc.1	-	85168	0	geneBody
chr2	98170286	98170395	0.29	6.87	5.79	1.71	chr2	98121260	98206428	ANKRD36B	uc010yvc.1	-	85168	0	geneBody
chr2	98209417	98209548	1.14	4.58	5.41	0.68	chr2	98121260	98206428	ANKRD36B	uc010yvc.1	-	85168	-2990	intergenic
chr2	98404490	98404564	0.86	4.2	5.02	0	chr2	98372800	98612354	TMEM131	uc002syh.4	-	239554	0	geneBody
chr2	99495030	99495179	2	4.96	5.79	1.71	chr2	99410308	99552684	KIAA1211L	uc002szf.1	-	142376	0	geneBody
chr2	100708335	100708386	1.43	3.44	4.25	1.71	chr2	100163715	100759037	AFF3	uc002tag.3	-	595322	0	geneBody
chr2	101216571	101216751	2	8.4	8.49	4.1	chr2	101179417	101193201	PDCL3	uc002tao.2	+	13784	23371	intergenic
chr2	102044167	102044354	2	6.49	8.11	3.75	chr2	102013822	102091165	RFX8	uc010yvx.1	-	77343	0	geneBody
chr2	103069158	103069452	2.86	10.31	10.81	5.12	chr2	103035253	103069024	IL18RAP	uc002tbx.3	+	33771	135	TES
chr2	103388974	103389074	0.57	4.58	4.63	1.02	chr2	103353393	103434138	TMEM182	uc002tcc.4	+	80745	0	geneBody
chr2	105507233	105507346	0.86	4.58	5.41	2.39	chr2	105481954	105488840	AK095498	uc002tcm.1	-	6886	-18394	intergenic
chr2	106519214	106519331	2.29	5.34	6.56	2.39	chr2	105994255	107283085	abParts	uc031qqx.1	-	1288830	0	geneBody
chr2	111030541	111030628	0.86	4.96	5.02	1.37	chr2	111032524	111032565	DQ595602	uc010yxa.2	-	41	1897	intergenic
chr2	111958248	111958351	1.71	5.34	5.79	0.68	chr2	111965358	112252692	LOC541471	uc002the.2	-	287334	7008	intergenic
chr2	115178144	115178484	0.29	6.87	8.49	2.39	chr2	115199898	116602326	DPP10	uc002tla.2	+	1402428	-21415	intergenic
chr2	116199878	116200008	0	3.82	4.25	2.05	chr2	115199898	116602326	DPP10	uc002tla.2	+	1402428	0	geneBody
chr2	116714699	116714887	1.14	5.73	5.02	0.68	chr2	115199898	116602326	DPP10	uc002tla.2	+	1402428	112374	intergenic
chr2	118860436	118860632	0.57	4.58	5.02	0.68	chr2	118846049	118867597	INSIG2	uc002tlk.3	+	21548	0	geneBody
chr2	120605061	120605232	1.71	6.49	7.72	3.41	chr2	120517206	120742474	PTPN4	uc002tmf.2	+	225268	0	geneBody
chr2	120962402	120962571	2	7.25	8.11	2.73	chr2	120975046	120980984	TMEM185B	uc002tmj.2	-	5938	12476	intergenic
chr2	121231295	121231475	3.43	7.25	8.49	3.07	chr2	121221910	121223925	LOC84931	uc002tmo.2	-	2015	-7371	intergenic
chr2	124774522	124774880	2	8.02	7.72	3.75	chr2	124769621	124771990	AX747402	uc002tnn.1	-	2369	-2533	intergenic
chr2	125759986	125760090	0.86	4.2	4.63	2.05	chr2	124782863	125672863	CNTNAP5	uc002tno.3	+	890000	87124	intergenic
chr2	126942747	126943019	3.14	8.78	10.04	2.05	chr2	127413510	127454251	GYPC	uc010flv.4	+	40741	-470492	intergenic
chr2	126990962	126991067	1.14	3.82	4.25	2.05	chr2	127413510	127454251	GYPC	uc010flv.4	+	40741	-422444	intergenic
chr2	129449337	129449777	5.43	11.45	14.29	4.78	chr2	129622178	129626301	AK311291	uc010fmf.2	+	4123	-172402	intergenic
chr2	130168985	130169120	0.86	4.96	5.79	2.73	chr2	129999745	130031421	LOC151121	uc002tpv.1	-	31676	-137565	intergenic
chr2	131798838	131798936	1.43	5.34	6.18	3.07	chr2	131672785	131804836	ARHGEF4	uc010fmw.1	+	132051	0	geneBody
chr2	132235845	132235981	1.71	5.34	6.18	2.73	chr2	132233579	132240507	TUBA3D	uc002tsu.4	+	6928	0	geneBody
chr2	133061665	133061864	0.57	5.34	6.56	2.39	chr2	133062358	133080309	AK094599	uc002ttk.1	+	17951	-495	TSS
chr2	133087865	133088015	1.14	4.96	6.18	2.73	chr2	133062358	133080309	AK094599	uc002ttk.1	+	17951	7557	intergenic
chr2	133377465	133377600	0.57	5.73	5.79	0.68	chr2	133174146	133404169	GPR39	uc002ttl.3	+	230023	0	geneBody
chr2	134839072	134839172	0.57	3.82	4.25	1.02	chr2	134884695	134884763	MIR3679	uc021vpy.1	+	68	-45524	intergenic
chr2	135268086	135268220	2.29	8.02	6.95	3.41	chr2	135213329	135525334	TMEM163	uc002tty.3	-	312005	0	geneBody
chr2	135775523	135775635	2.29	6.11	6.18	3.07	chr2	135722272	135782248	MAP3K19	uc002tue.1	-	59976	0	geneBody
chr2	136473051	136473163	0	5.34	5.79	1.02	chr2	136289082	136482839	R3HDM1	uc002tuo.3	+	193757	0	geneBody
chr2	137078447	137078648	2.86	6.87	8.11	3.07	chr2	136871918	136875725	CXCR4	uc002tuz.3	-	3807	-202723	intergenic
chr2	137662863	137663039	1.14	7.25	6.95	3.41	chr2	137523114	138421145	THSD7B	uc010zbj.1	+	898031	0	geneBody
chr2	139720759	139720952	1.71	5.73	5.79	2.73	chr2	139654893	139656744	YY1P2	uc021vqc.1	+	1851	64016	intergenic
chr2	140107036	140107193	0.86	5.34	6.18	0.68	chr2	139654893	139656744	YY1P2	uc021vqc.1	+	1851	450293	intergenic
chr2	141489090	141489268	0.86	5.34	5.79	1.37	chr2	140988995	142889270	LRP1B	uc002tvj.1	-	1900275	0	geneBody
chr2	142336952	142337077	0.57	3.82	4.25	1.71	chr2	140988995	142889270	LRP1B	uc002tvj.1	-	1900275	0	geneBody
chr2	142753618	142753851	2.57	8.4	9.27	2.73	chr2	140988995	142889270	LRP1B	uc002tvj.1	-	1900275	0	geneBody
chr2	142812046	142812201	0.86	4.2	4.63	1.37	chr2	140988995	142889270	LRP1B	uc002tvj.1	-	1900275	0	geneBody
chr2	144032867	144032970	1.14	4.2	5.02	0.68	chr2	143886898	144525921	ARHGAP15	uc002tvm.4	+	639023	0	geneBody
chr2	144133564	144133651	0.57	3.82	4.25	1.37	chr2	143886898	144525921	ARHGAP15	uc002tvm.4	+	639023	0	geneBody
chr2	144595983	144596171	2.29	7.25	8.11	2.73	chr2	143886898	144525921	ARHGAP15	uc002tvm.4	+	639023	70063	intergenic
chr2	145128062	145128203	0.57	3.82	4.63	1.37	chr2	145141941	145277958	ZEB2	uc002tvu.3	-	136017	13739	intergenic
chr2	145309878	145310027	0.86	4.96	5.79	1.71	chr2	145278605	145278683	ZEB2_AS1_4	uc021vql.1	+	78	31196	intergenic
chr2	147551475	147551717	2	8.02	7.34	2.05	chr2	147344624	147348558	PABPC1P2	uc002twf.4	+	3934	202918	intergenic
chr2	148423798	148423932	0.57	5.34	6.18	3.07	chr2	148602085	148688393	ACVR2A	uc002twg.3	+	86308	-178154	intergenic
chr2	148610133	148610272	0.29	6.11	5.79	2.05	chr2	148602085	148688393	ACVR2A	uc002twg.3	+	86308	0	geneBody
chr2	148892193	148892324	0.57	5.73	5.41	1.71	chr2	148778579	149271044	MBD5	uc002twm.4	+	492465	0	geneBody
chr2	149809972	149810232	1.14	11.07	8.49	3.75	chr2	149632791	149883273	KIF5C	uc010zbu.2	+	250482	0	geneBody
chr2	150407952	150408052	1.71	5.34	4.63	0	chr2	150426146	150444330	MMADHC	uc002txc.3	-	18184	18095	intergenic
chr2	150836744	150836901	0.57	4.58	5.41	1.02	chr2	150426146	150444330	MMADHC	uc002txc.3	-	18184	-392415	intergenic
chr2	151002319	151002475	0.57	4.58	5.41	1.02	chr2	151324706	151344209	RND3	uc002txg.3	-	19503	322232	intergenic
chr2	151091379	151091564	2.57	6.87	8.11	1.71	chr2	151324706	151344209	RND3	uc002txg.3	-	19503	233143	intergenic
chr2	151727844	151728018	1.43	4.96	5.79	1.71	chr2	152104727	152118389	RBM43	uc002txh.3	-	13662	376710	intergenic
chr2	153786405	153786538	1.43	4.96	6.18	2.73	chr2	153574406	153617767	ARL6IP6	uc002tyn.3	+	43361	168639	intergenic
chr2	154677348	154677476	0	3.82	4.63	0.68	chr2	154728425	155310489	GALNT13	uc002tyr.4	+	582064	-50950	intergenic
chr2	154741143	154741324	1.71	7.25	6.18	0	chr2	154728425	155310489	GALNT13	uc002tyr.4	+	582064	0	geneBody
chr2	154874691	154874858	0.57	4.96	5.79	1.02	chr2	154728425	155310489	GALNT13	uc002tyr.4	+	582064	0	geneBody
chr2	155433881	155434076	1.71	4.2	5.02	0.68	chr2	155292364	155313950	LOC100144595	uc002tyu.2	-	21586	-119932	intergenic
chr2	155786996	155787113	0	4.2	5.02	2.39	chr2	155555092	155714864	KCNJ3	uc002tyv.2	+	159772	72133	intergenic
chr2	156180589	156180788	1.71	4.96	5.41	2.05	chr2	155555092	155714864	KCNJ3	uc002tyv.2	+	159772	465726	intergenic
chr2	156196290	156196424	1.43	4.2	5.02	2.05	chr2	155555092	155714864	KCNJ3	uc002tyv.2	+	159772	481427	intergenic
chr2	158526360	158526627	3.43	9.92	10.04	2.05	chr2	158383278	158485399	ACVR1C	uc002tzk.4	-	102121	-40962	intergenic
chr2	158581252	158581344	1.14	3.82	4.63	1.02	chr2	158592957	158732374	ACVR1	uc010fog.2	-	139417	11614	intergenic
chr2	159139331	159139479	1.14	7.25	7.34	3.07	chr2	159027868	159313265	CCDC148	uc002tzq.3	-	285397	0	geneBody
chr2	159460690	159460783	0.86	4.96	6.18	0.34	chr2	159313475	159537940	PKP4	uc002tzv.3	+	224465	0	geneBody
chr2	159688039	159688195	0.57	5.34	6.56	2.73	chr2	159651828	159719471	DAPL1	uc031rpu.1	+	67643	0	geneBody
chr2	159892796	159892863	0.86	3.44	4.25	2.05	chr2	159825145	160089170	TANC1	uc010zcm.2	+	264025	0	geneBody
chr2	160565645	160565802	0.29	6.49	6.18	2.05	chr2	160549706	160568946	DKFZp686H10114	uc002uaw.3	-	19240	0	geneBody
chr2	164878515	164878696	1.71	4.96	5.79	2.05	chr2	164464117	164592513	FIGN	uc002uck.1	-	128396	-286003	intergenic
chr2	166779948	166780138	1.71	4.58	5.41	2.39	chr2	166729871	166810348	TTC21B	uc002udk.3	-	80477	0	geneBody
chr2	168924466	168924916	4.29	8.02	9.65	4.78	chr2	168810529	169104105	STK39	uc002uea.3	-	293576	0	geneBody
chr2	169745370	169745524	2.29	4.96	5.41	1.37	chr2	169727400	169746944	SPC25	uc002uel.3	-	19544	0	geneBody
chr2	171717401	171717499	1.71	4.96	5.79	1.71	chr2	171673199	171717659	GAD1	uc002ugi.3	+	44460	0	TES
chr2	172897658	172897902	3.14	8.4	9.27	2.39	chr2	172864803	172945587	METAP1D	uc002uhk.3	+	80784	0	geneBody
chr2	173898928	173899003	0.57	3.44	4.25	2.05	chr2	173600524	173917620	RAPGEF4	uc002uhv.4	+	317096	0	geneBody
chr2	174301257	174301398	2.86	6.49	5.79	1.71	chr2	174219560	174233718	CDCA7	uc002uic.1	+	14158	67540	intergenic
chr2	174881536	174881728	1.14	6.49	8.11	2.39	chr2	174771186	174830430	SP3	uc002uig.3	-	59244	-51107	intergenic
chr2	178256543	178256691	1.43	3.82	4.63	0	chr2	178186339	178257419	LOC100130691	uc002ulk.1	-	71080	0	geneBody
chr2	178256543	178256691	1.43	3.82	4.63	0	chr2	178095030	178257419	NFE2L2	uc002uli.5	-	162389	0	geneBody
chr2	180057988	180058163	0.57	4.58	5.41	1.02	chr2	179966418	180129350	SESTD1	uc002uni.4	-	162932	0	geneBody
chr2	180925690	180925802	0.57	5.34	4.63	0	chr2	180809603	180871840	CWC22	uc002unp.2	-	62237	-53851	intergenic
chr2	181030225	181030424	1.71	6.11	7.34	2.73	chr2	180809603	180871840	CWC22	uc002unp.2	-	62237	-158386	intergenic
chr2	181064138	181064246	1.14	5.34	4.25	1.71	chr2	180809603	180871840	CWC22	uc002unp.2	-	62237	-192299	intergenic
chr2	182082217	182082388	0.57	4.96	5.79	2.73	chr2	181988563	182264280	AK125001	uc002uns.1	+	275717	0	geneBody
chr2	182266419	182266602	1.71	4.58	5.41	1.71	chr2	181988563	182264280	AK125001	uc002uns.1	+	275717	2140	intergenic
chr2	182796354	182796478	1.14	3.82	4.63	1.02	chr2	182756471	182795464	SSFA2	uc002uoi.3	+	38993	891	intergenic
chr2	182983692	182984167	5.71	11.83	13.9	6.83	chr2	182850550	182996109	PPP1R1C	uc002uop.2	+	145559	0	geneBody
chr2	183645989	183646288	3.71	9.54	10.42	4.44	chr2	183580767	183644750	DNAJC10	uc002uow.2	+	63983	1240	intergenic
chr2	183784402	183784554	1.71	5.34	5.79	1.71	chr2	183789578	183903586	NCKAP1	uc002upb.4	-	114008	5025	intergenic
chr2	184452866	184453005	1.71	4.2	5.02	2.39	chr2	183984749	184026408	NUP35	uc010zfs.2	+	41659	426459	intergenic
chr2	184841427	184841890	6.29	10.31	12.74	5.12	chr2	185463092	185804214	ZNF804A	uc002uph.3	+	341122	-621203	intergenic
chr2	185216226	185216402	1.14	6.11	5.02	0.34	chr2	185463092	185804214	ZNF804A	uc002uph.3	+	341122	-246691	intergenic
chr2	185389415	185389581	0.86	4.58	4.63	1.37	chr2	185463092	185804214	ZNF804A	uc002uph.3	+	341122	-73512	intergenic
chr2	187688432	187688556	0.29	4.96	5.02	2.39	chr2	187692206	187713897	ZSWIM2	uc002upu.1	-	21691	3651	intergenic
chr2	187953456	187953653	0.57	5.73	6.95	1.71	chr2	187692206	187713897	ZSWIM2	uc002upu.1	-	21691	-239560	intergenic
chr2	190552061	190552158	0.86	4.2	4.25	1.71	chr2	190539218	190611376	ANKAR	uc002uqu.3	+	72158	0	geneBody
chr2	190587350	190587539	1.43	4.96	6.18	2.39	chr2	190539218	190611376	ANKAR	uc002uqu.3	+	72158	0	geneBody
chr2	190836087	190836243	0.57	5.34	6.18	2.05	chr2	190920425	190927455	MSTN	uc002urp.3	-	7030	84183	intergenic
chr2	191087185	191087665	3.14	11.45	12.74	3.41	chr2	191069359	191184771	HIBCH	uc002uru.3	-	115412	0	geneBody
chr2	191100051	191100208	0.57	5.73	5.79	1.71	chr2	191069359	191184771	HIBCH	uc002uru.3	-	115412	0	geneBody
chr2	191203600	191203693	1.43	3.82	4.25	1.02	chr2	191208195	191236391	INPP1	uc002ury.4	+	28196	-4503	intergenic
chr2	192003080	192003267	1.43	5.34	6.56	3.07	chr2	191894301	192016322	STAT4	uc002usn.2	-	122021	0	geneBody
chr2	192412758	192412862	1.71	4.96	5.02	1.02	chr2	192110106	192290115	MYO1B	uc010fsg.2	+	180009	122644	intergenic
chr2	194366095	194366293	0.29	6.11	6.18	0.34	chr2	193614570	193641625	PCGEM1	uc002ute.3	+	27055	724471	intergenic
chr2	194546431	194546630	0.86	6.11	6.95	2.73	chr2	195209005	195284355	BC038548	uc002utf.1	+	75350	-662376	intergenic
chr2	194554414	194554597	1.71	6.49	6.18	2.39	chr2	195209005	195284355	BC038548	uc002utf.1	+	75350	-654409	intergenic
chr2	195197609	195198098	3.71	12.21	11.2	3.07	chr2	195209005	195284355	BC038548	uc002utf.1	+	75350	-10908	intergenic
chr2	195943436	195943570	0.29	3.82	4.63	0.68	chr2	196521531	196602426	SLC39A10	uc002utg.4	+	80895	-577962	intergenic
chr2	195967516	195967704	1.43	4.96	6.18	0.34	chr2	196521531	196602426	SLC39A10	uc002utg.4	+	80895	-553828	intergenic
chr2	196325645	196325827	1.14	5.73	5.79	1.37	chr2	196521531	196602426	SLC39A10	uc002utg.4	+	80895	-195705	intergenic
chr2	196393554	196393749	0.86	6.49	7.34	1.71	chr2	196521531	196602426	SLC39A10	uc002utg.4	+	80895	-127783	intergenic
chr2	197042772	197042926	1.71	4.58	5.02	2.39	chr2	196998306	197041227	STK17B	uc010fsh.3	-	42921	-1546	intergenic
chr2	197096422	197096602	2.29	8.02	8.11	3.75	chr2	197063976	197457335	HECW2	uc002utm.1	-	393359	0	geneBody
chr2	197638554	197638688	2.29	5.34	6.56	2.39	chr2	197627755	197664492	GTF3C3	uc002uts.3	-	36737	0	geneBody
chr2	200283643	200283768	0.57	4.96	5.41	1.02	chr2	200134222	200335989	SATB2	uc002uuz.2	-	201767	0	geneBody
chr2	202094294	202094464	1.71	6.49	7.72	2.39	chr2	202047620	202094129	CASP10	uc002uxl.2	+	46509	166	TES
chr2	202237178	202237255	0.29	4.2	4.25	1.02	chr2	202241929	202316319	TRAK2	uc002uyb.4	-	74390	4675	intergenic
chr2	203301027	203301092	0.57	3.82	4.25	1.37	chr2	203241049	203432474	BMPR2	uc002uzf.4	+	191425	0	geneBody
chr2	204283950	204284015	1.14	3.82	4.25	2.05	chr2	204193002	204296892	ABI2	uc002uzz.3	+	103890	0	geneBody
chr2	204290481	204290678	3.14	6.87	7.34	1.37	chr2	204193002	204296892	ABI2	uc002uzz.3	+	103890	0	geneBody
chr2	206854350	206854485	2	6.49	5.79	0.68	chr2	206858444	206950906	INO80D	uc002vaz.4	-	92462	3960	intergenic
chr2	207016640	207016828	3.14	5.34	5.79	2.73	chr2	206987802	207024243	NDUFS1	uc002vbe.3	-	36441	0	geneBody
chr2	207064544	207064650	0.29	4.2	5.02	1.71	chr2	207040041	207082771	GPR1	uc010fuf.3	-	42730	0	geneBody
chr2	207069369	207069447	0.86	3.44	4.25	1.37	chr2	207040041	207082771	GPR1	uc010fuf.3	-	42730	0	geneBody
chr2	207069369	207069447	0.86	3.44	4.25	1.37	chr2	207068099	207128751	GPR1AS	uc031rqx.1	+	60652	0	geneBody
chr2	207825554	207825703	1.71	4.96	5.79	1.37	chr2	207804277	207834198	CPO	uc002vby.2	+	29921	0	geneBody
chr2	207868822	207868931	0.57	4.2	5.02	2.39	chr2	207804277	207834198	CPO	uc002vby.2	+	29921	34625	intergenic
chr2	208198961	208199015	0.57	4.2	4.63	2.05	chr2	208084387	208100789	BC038530	uc002vcb.1	-	16402	-98173	intergenic
chr2	209239487	209239686	2.29	4.96	6.18	2.39	chr2	209130990	209223475	PIKFYVE	uc002vcz.3	+	92485	16013	intergenic
chr2	210815484	210815621	1.14	3.82	4.25	1.71	chr2	210636716	210864024	UNC80	uc010zjc.1	+	227308	0	geneBody
chr2	211650495	211650633	1.71	5.73	5.79	1.37	chr2	211342405	211543831	CPS1	uc010fur.3	+	201426	106665	intergenic
chr2	214166529	214166651	0.57	3.44	4.25	2.05	chr2	214149102	215275225	SPAG16	uc002ver.4	+	1126123	0	geneBody
chr2	214754481	214754654	0	5.34	5.02	0	chr2	214149102	215275225	SPAG16	uc002ver.4	+	1126123	0	geneBody
chr2	216332100	216332243	2.57	5.34	5.79	2.05	chr2	216225178	216300791	FN1	uc002vfa.3	-	75613	-31310	intergenic
chr2	217426191	217426289	1.43	5.73	5.79	1.71	chr2	217363519	217366188	RPL37A	uc002vgf.3	+	2669	60004	intergenic
chr2	217493638	217494149	8	14.89	15.83	6.83	chr2	217498126	217529158	IGFBP2	uc021vwn.1	+	31032	-3978	intergenic
chr2	217727390	217727552	2.29	5.73	6.95	2.05	chr2	217724181	217724782	TNP1	uc002vgk.3	-	601	-2609	intergenic
chr2	218110832	218111060	3.43	6.49	8.11	2.05	chr2	218148092	218148246	Pinc	uc021vwo.1	+	154	-37033	intergenic
chr2	222661630	222661808	1.14	3.82	4.63	2.05	chr2	222437225	222439174	AX747413	uc002vms.1	+	1949	222457	intergenic
chr2	224845489	224845633	0.29	5.34	5.79	2.39	chr2	224839764	224904036	SERPINE2	uc002vnu.2	-	64272	0	geneBody
chr2	225063926	225064086	1.43	5.73	6.18	2.73	chr2	224839764	224904036	SERPINE2	uc002vnu.2	-	64272	-159891	intergenic
chr2	225091522	225091633	1.43	4.58	5.41	1.71	chr2	225243414	225266711	FAM124B	uc002vnw.3	-	23297	151782	intergenic
chr2	225260977	225261176	3.43	7.25	8.49	4.1	chr2	225243414	225266711	FAM124B	uc002vnw.3	-	23297	0	geneBody
chr2	225482533	225482855	5.14	8.4	10.04	4.78	chr2	225334866	225450114	CUL3	uc002vny.3	-	115248	-32420	intergenic
chr2	225967083	225967236	2	5.73	5.79	2.05	chr2	225629806	225907330	DOCK10	uc010fwz.1	-	277524	-59754	intergenic
chr2	226228373	226228539	1.14	4.96	6.18	1.02	chr2	226265601	226518734	NYAP2	uc002voe.2	+	253133	-37063	intergenic
chr2	226755398	226755613	1.43	6.49	7.34	0.34	chr2	226628160	226628181	MIR548AR	uc031rrl.1	+	21	127218	intergenic
chr2	227870799	227871106	1.71	9.92	10.42	2.73	chr2	227867426	228029275	COL4A4	uc021vxs.1	-	161849	0	geneBody
chr2	230338313	230338401	0.57	3.44	4.25	1.71	chr2	230222344	230579286	DNER	uc002vpv.3	-	356942	0	geneBody
chr2	230480261	230480361	0.57	5.34	5.41	0.68	chr2	230222344	230579286	DNER	uc002vpv.3	-	356942	0	geneBody
chr2	230688378	230688485	1.14	5.73	5.02	2.05	chr2	230631929	230786655	TRIP12	uc002vpw.1	-	154726	0	geneBody
chr2	232080375	232080490	0.29	7.63	7.34	2.73	chr2	232063293	232238606	ARMC9	uc031rrs.1	+	175313	0	geneBody
chr2	232999547	232999734	3.43	8.78	10.04	4.44	chr2	232826292	233208678	DIS3L2	uc031rrt.1	+	382386	0	geneBody
chr2	234637190	234637350	1.71	6.49	8.11	1.71	chr2	234621637	234681951	UGT1A5	uc002vuw.3	+	60314	0	geneBody
chr2	234637190	234637350	1.71	6.49	8.11	1.71	chr2	234627437	234681951	UGT1A4	uc002vux.3	+	54514	0	geneBody
chr2	234637190	234637350	1.71	6.49	8.11	1.71	chr2	234526290	234681951	UGT1A8	uc002vup.3	+	155661	0	geneBody
chr2	234637190	234637350	1.71	6.49	8.11	1.71	chr2	234545122	234681951	UGT1A10	uc002vur.3	+	136829	0	geneBody
chr2	234637190	234637350	1.71	6.49	8.11	1.71	chr2	234580543	234681951	UGT1A9	uc002vus.3	+	101408	0	geneBody
chr2	234637190	234637350	1.71	6.49	8.11	1.71	chr2	234590583	234681951	UGT1A7	uc002vut.3	+	91368	0	geneBody
chr2	234637190	234637350	1.71	6.49	8.11	1.71	chr2	234600320	234681951	UGT1A6	uc002vuu.3	+	81631	0	geneBody
chr2	237297284	237297359	0.86	4.58	4.63	1.37	chr2	237232789	237416178	IQCA1	uc002vwa.2	-	183389	0	geneBody
chr2	238551606	238551703	0	4.96	5.79	1.37	chr2	238536223	238690290	LRRFIP1	uc002vxc.3	+	154067	0	geneBody
chr2	239073731	239073796	0.86	4.96	5.79	1.02	chr2	239072632	239077515	FAM132B	uc002vxt.3	+	4883	0	geneBody
chr2	240287893	240288087	4.86	10.69	11.97	4.44	chr2	239969863	240322643	HDAC4	uc002vyk.4	-	352780	0	geneBody
chr2	241899540	241899620	1.14	5.73	6.56	2.39	chr2	241894035	241906868	LOC200772	uc002waf.3	-	12833	0	geneBody
chr3	2016099	2016259	1.14	4.96	5.02	2.05	chr3	2140549	3099645	CNTN4	uc003bpc.3	+	959096	-124291	intergenic
chr3	3727623	3727793	1.14	5.34	6.56	2.39	chr3	3823035	4508966	SUMF1	uc003bps.2	-	685931	95243	intergenic
chr3	3779806	3779934	0.86	4.96	4.63	2.05	chr3	3823035	4508966	SUMF1	uc003bps.2	-	685931	43102	intergenic
chr3	3890571	3890720	1.43	3.82	4.63	0.68	chr3	3823035	4508966	SUMF1	uc003bps.2	-	685931	0	geneBody
chr3	4526222	4526300	1.71	4.2	4.63	1.71	chr3	4535031	4889524	ITPR1	uc003bqc.3	+	354493	-8732	intergenic
chr3	4867594	4867718	1.71	5.73	6.95	2.39	chr3	4535031	4889524	ITPR1	uc003bqc.3	+	354493	0	geneBody
chr3	5124900	5125090	1.71	6.87	7.34	3.41	chr3	5163929	5222601	ARL8B	uc003bqg.3	+	58672	-38840	intergenic
chr3	8494738	8494872	2.57	4.96	5.02	1.71	chr3	8235935	8543344	LMCD1-AS1	uc003bqp.3	-	307409	0	geneBody
chr3	8737869	8738009	1.71	3.82	4.63	2.05	chr3	8661085	8786726	SSUH2	uc003bqz.4	-	125641	0	geneBody
chr3	10894768	10894824	1.71	3.82	4.63	2.05	chr3	10857916	10980146	SLC6A11	uc003bvz.3	+	122230	0	geneBody
chr3	12855733	12855866	3.14	4.96	6.18	2.39	chr3	12838170	12876313	CAND2	uc003bxk.2	+	38143	0	geneBody
chr3	14001453	14001624	1.14	6.87	8.11	2.05	chr3	13978806	14107481	TPRXL	uc011avd.2	+	128675	0	geneBody
chr3	14696611	14696727	1.43	5.34	6.56	2.73	chr3	14693252	14714166	CCDC174	uc003byw.3	+	20914	0	geneBody
chr3	15007284	15007345	0.86	4.2	4.63	2.05	chr3	14989235	15090780	NR2C2	uc003bzi.3	+	101545	0	geneBody
chr3	15112306	15112495	1.71	6.49	7.72	3.41	chr3	15111579	15140655	ZFYVE20	uc003bzm.1	-	29076	0	geneBody
chr3	16554072	16554191	0.57	5.34	6.18	2.05	chr3	16357351	16555222	RFTN1	uc003cay.3	-	197871	0	geneBody
chr3	16815552	16815730	2.57	8.4	8.11	3.75	chr3	16844158	17052576	PLCL2	uc010het.1	+	208418	-28429	intergenic
chr3	17691082	17691189	0.86	4.2	5.02	1.71	chr3	17198653	17784240	TBC1D5	uc003cbe.3	-	585587	0	geneBody
chr3	17852815	17852927	1.43	3.44	4.25	1.71	chr3	17198653	17784240	TBC1D5	uc003cbe.3	-	585587	-68576	intergenic
chr3	17934428	17934543	0.86	4.2	4.63	1.02	chr3	18004063	18310410	LOC339862	uc003cbg.4	+	306347	-69521	intergenic
chr3	17951453	17951651	1.71	6.87	7.34	3.07	chr3	18004063	18310410	LOC339862	uc003cbg.4	+	306347	-52413	intergenic
chr3	18375090	18375304	2.57	8.02	8.49	2.73	chr3	18389132	18480265	SATB1	uc003cbj.3	-	91133	13829	intergenic
chr3	18518711	18518881	1.14	6.11	5.79	0.68	chr3	18389132	18480265	SATB1	uc003cbj.3	-	91133	-38447	intergenic
chr3	19647303	19647515	2	7.25	8.88	4.44	chr3	19190016	19577135	KCNH8	uc003cbk.1	+	387119	70169	intergenic
chr3	21366740	21366914	1.14	5.73	5.41	2.39	chr3	21447217	21448177	VENTXP7	uc003ccd.4	+	960	-80304	intergenic
chr3	21653567	21653790	1.14	7.25	7.72	2.73	chr3	21478461	22414123	ZNF385D	uc010hfb.1	-	935662	0	geneBody
chr3	21751301	21751433	1.14	4.96	5.41	2.05	chr3	21478461	22414123	ZNF385D	uc010hfb.1	-	935662	0	geneBody
chr3	23651894	23652062	2	5.73	6.56	2.05	chr3	23375625	23648882	MIR548AC	uc021wtz.1	+	273257	3013	intergenic
chr3	23811146	23811332	3.43	5.34	6.18	1.71	chr3	23847383	23933131	UBE2E1	uc003cch.3	+	85748	-36052	intergenic
chr3	24444975	24445174	2.29	4.96	6.18	2.39	chr3	24158644	24536313	THRB	uc003ccz.4	-	377669	0	geneBody
chr3	26829971	26830157	2.57	5.34	6.18	2.73	chr3	26664299	26752265	LRRC3B	uc003cdp.3	+	87966	77707	intergenic
chr3	28147579	28147723	0.86	4.58	5.02	1.37	chr3	28283123	28361263	CMC1	uc003cea.3	+	78140	-135401	intergenic
chr3	28247545	28247639	0.57	3.44	4.25	0.34	chr3	28283123	28361263	CMC1	uc003cea.3	+	78140	-35485	intergenic
chr3	28905699	28905966	2.29	8.02	8.88	4.1	chr3	28616768	28799828	LINC00693	uc021wur.1	+	183060	105872	intergenic
chr3	28930826	28930938	0.86	4.58	4.63	1.02	chr3	28616768	28799828	LINC00693	uc021wur.1	+	183060	130999	intergenic
chr3	29923467	29923579	0	3.82	4.25	1.71	chr3	29322802	30051886	RBMS3	uc003cel.3	+	729084	0	geneBody
chr3	30114341	30114496	1.71	4.2	5.02	1.02	chr3	29322802	30051886	RBMS3	uc003cel.3	+	729084	62456	intergenic
chr3	30161623	30161682	0	3.82	4.25	1.02	chr3	29322802	30051886	RBMS3	uc003cel.3	+	729084	109738	intergenic
chr3	31536030	31536148	0	4.96	5.02	0.68	chr3	31574490	31677556	STT3B	uc011axe.2	+	103066	-38343	intergenic
chr3	31838628	31838785	2.29	5.34	6.18	2.39	chr3	31702316	32023342	OSBPL10	uc021wuu.1	-	321026	0	geneBody
chr3	32815698	32815790	3.14	5.34	6.18	2.05	chr3	32726636	32815367	CNOT10	uc003cfc.2	+	88731	332	TES
chr3	32867793	32867870	1.43	5.73	5.41	0.68	chr3	32859509	32933771	TRIM71	uc003cff.3	+	74262	0	geneBody
chr3	34375351	34375593	3.14	8.78	9.65	3.75	chr3	33840062	33911199	PDCD6IP	uc003cfy.4	+	71137	464153	intergenic
chr3	34910150	34910251	0.29	4.96	5.02	1.37	chr3	35682509	35835988	ARPP21	uc003cga.3	+	153479	-772259	intergenic
chr3	34927201	34927328	0.86	5.73	5.02	2.39	chr3	35682509	35835988	ARPP21	uc003cga.3	+	153479	-755182	intergenic
chr3	35631256	35631393	1.71	6.49	5.02	0.68	chr3	35682509	35835988	ARPP21	uc003cga.3	+	153479	-51117	intergenic
chr3	36033133	36033200	0	3.44	4.25	1.71	chr3	35682509	35835988	ARPP21	uc003cga.3	+	153479	197146	intergenic
chr3	36212183	36212274	0	3.82	4.63	1.37	chr3	36422096	36589496	STAC	uc003cgh.1	+	167400	-209823	intergenic
chr3	36226579	36226764	2.57	6.49	8.11	3.75	chr3	36422096	36589496	STAC	uc003cgh.1	+	167400	-195333	intergenic
chr3	36821219	36821342	2	6.11	5.02	0	chr3	36753912	36781352	DCLK3	uc003cgi.2	-	27440	-39868	intergenic
chr3	37469050	37469241	2.29	6.49	8.11	3.41	chr3	37440967	37476988	C3orf35	uc003cha.4	+	36021	0	geneBody
chr3	37512892	37513076	2.57	6.87	7.72	3.75	chr3	37493812	37861281	ITGA9	uc003chd.3	+	367469	0	geneBody
chr3	37542241	37542326	1.71	5.73	4.63	1.02	chr3	37493812	37861281	ITGA9	uc003chd.3	+	367469	0	geneBody
chr3	38508991	38509190	2.29	7.25	8.88	2.73	chr3	38495789	38534633	ACVR2B	uc003cif.3	+	38844	0	geneBody
chr3	39393495	39393652	2.57	5.73	6.56	1.02	chr3	39371196	39375171	CCR8	uc010hhr.2	+	3975	18325	intergenic
chr3	40512711	40512957	2.29	6.49	7.34	3.07	chr3	40518603	40531728	ZNF619	uc011azb.2	+	13125	-5647	intergenic
chr3	41664041	41664104	1.14	3.44	4.25	0.68	chr3	41288089	42003660	ULK4	uc003ckv.4	-	715571	0	geneBody
chr3	42002073	42002139	0.86	3.44	4.25	0.68	chr3	41288089	42003660	ULK4	uc003ckv.4	-	715571	0	geneBody
chr3	42157496	42157686	3.14	8.02	8.88	3.75	chr3	42132745	42267382	TRAK1	uc003cky.4	+	134637	0	geneBody
chr3	42468328	42468447	1.43	5.34	6.56	2.73	chr3	42438574	42452065	LYZL4	uc003cle.3	-	13491	-16264	intergenic
chr3	43510216	43510396	2.57	5.73	6.95	3.07	chr3	43407817	43663560	ANO10	uc003cmv.3	-	255743	0	geneBody
chr3	45348848	45348915	1.71	6.49	5.02	1.37	chr3	45265955	45267814	TMEM158	uc011baf.2	-	1859	-81035	intergenic
chr3	45543037	45543236	2.57	8.4	9.27	2.39	chr3	45524186	45551037	LARS2-AS1	uc031rzd.1	-	26851	0	geneBody
chr3	45543037	45543236	2.57	8.4	9.27	2.39	chr3	45430074	45590328	LARS2	uc003cop.1	+	160254	0	geneBody
chr3	45953430	45953635	2	7.63	8.49	2.05	chr3	45864809	45957216	LZTFL1	uc003coy.2	-	92407	0	geneBody
chr3	46027492	46027690	2.57	6.49	8.11	2.39	chr3	45959390	46037316	FYCO1	uc003cpb.5	-	77926	0	geneBody
chr3	49100127	49100180	0	3.44	4.25	2.05	chr3	49067141	49131504	QRICH1	uc003cvu.3	-	64363	0	geneBody
chr3	49101587	49101685	1.71	6.49	6.56	2.73	chr3	49067141	49131504	QRICH1	uc003cvu.3	-	64363	0	geneBody
chr3	51481786	51481881	1.14	4.58	5.02	2.39	chr3	51433297	51534018	VPRBP	uc003dbe.2	-	100721	0	geneBody
chr3	51587141	51587756	8	15.27	16.99	6.83	chr3	51575595	51697612	RAD54L2	uc011bdt.2	+	122017	0	geneBody
chr3	51892881	51893134	4.29	9.92	10.04	4.78	chr3	51840727	51937386	IQCF1	uc003dbq.5	-	96659	0	geneBody
chr3	52196782	52196871	2.29	5.73	5.41	1.37	chr3	52109248	52188706	POC1A	uc003dcv.3	-	79458	-8077	intergenic
chr3	54953182	54953339	0.86	4.96	5.41	0	chr3	54952380	54962072	LRTM1	uc003dhl.3	-	9692	0	geneBody
chr3	54953182	54953339	0.86	4.96	5.41	0	chr3	54156692	55108584	CACNA2D3	uc003dhf.3	+	951892	0	geneBody
chr3	55175855	55176279	7.71	9.92	12.36	3.75	chr3	54156692	55108584	CACNA2D3	uc003dhf.3	+	951892	67272	intergenic
chr3	56577682	56577804	1.71	4.58	5.02	1.02	chr3	56591183	56655848	CCDC66	uc003dhz.3	+	64665	-13380	intergenic
chr3	57675643	57675792	0.29	6.49	7.72	1.71	chr3	57611180	57678816	DENND6A	uc003dja.3	-	67636	0	geneBody
chr3	57719309	57719464	2	6.49	6.18	1.02	chr3	57743173	57914894	SLMAP	uc003djd.1	+	171721	-23710	intergenic
chr3	58315524	58315668	2	6.49	6.18	1.71	chr3	58318616	58410878	PXK	uc003djz.1	+	92262	-2949	intergenic
chr3	58661616	58661701	1.43	3.82	4.63	1.71	chr3	58619669	58652561	FAM3D	uc003dkq.3	-	32892	-9056	intergenic
chr3	59370749	59371556	8.57	23.66	25.87	12.29	chr3	58727736	59035715	C3orf67	uc003dkt.1	-	307979	-335035	intergenic
chr3	59381910	59382024	1.43	4.2	5.02	2.39	chr3	58727736	59035715	C3orf67	uc003dkt.1	-	307979	-346196	intergenic
chr3	59507386	59507565	1.43	7.63	6.95	2.39	chr3	59735035	61237133	FHIT	uc003dkx.4	-	1502098	227471	intergenic
chr3	60285488	60285579	1.43	3.44	4.25	1.71	chr3	59735035	61237133	FHIT	uc003dkx.4	-	1502098	0	geneBody
chr3	60723845	60724014	1.71	6.87	6.95	2.39	chr3	59735035	61237133	FHIT	uc003dkx.4	-	1502098	0	geneBody
chr3	60896173	60896272	1.43	4.2	5.02	1.37	chr3	59735035	61237133	FHIT	uc003dkx.4	-	1502098	0	geneBody
chr3	61499514	61499675	2.86	6.87	6.56	2.73	chr3	61547242	62280573	PTPRG	uc003dlb.3	+	733331	-47568	intergenic
chr3	61718029	61718298	3.43	10.69	12.36	4.78	chr3	61547242	62280573	PTPRG	uc003dlb.3	+	733331	0	geneBody
chr3	62331300	62331442	1.14	4.2	4.63	2.05	chr3	62304710	62319320	C3orf14	uc003dlf.3	+	14610	11981	intergenic
chr3	62386499	62386630	0.29	3.82	4.25	1.37	chr3	62384020	62861064	CADPS	uc003dll.2	-	477044	0	geneBody
chr3	62779365	62779564	1.43	4.96	6.18	2.05	chr3	62384020	62861064	CADPS	uc003dll.2	-	477044	0	geneBody
chr3	63772306	63772491	1.14	6.11	5.79	2.05	chr3	63805040	63834312	C3orf49	uc003dls.4	+	29272	-32550	intergenic
chr3	63998450	63998539	0.86	4.58	4.25	2.05	chr3	63996224	64009686	PSMD6	uc003dmd.2	-	13462	0	geneBody
chr3	64149192	64149391	2.29	5.34	6.18	2.39	chr3	64079525	64211131	PRICKLE2	uc003dmf.3	-	131606	0	geneBody
chr3	66908773	66908836	2.29	4.2	4.63	1.37	chr3	67048726	67061632	KBTBD8	uc003dmy.3	+	12906	-139891	intergenic
chr3	67477924	67478108	0.86	5.73	6.95	2.05	chr3	67410883	67705038	SUCLG2	uc021xae.1	-	294155	0	geneBody
chr3	67663540	67663621	1.14	3.44	4.25	1.02	chr3	67410883	67705038	SUCLG2	uc021xae.1	-	294155	0	geneBody
chr3	68381105	68381254	0.86	3.44	4.25	1.71	chr3	68040733	68594771	FAM19A1	uc003dnd.3	+	554038	0	geneBody
chr3	68981939	68982352	4.86	11.45	12.74	5.46	chr3	68780914	68981761	FAM19A4	uc021xag.1	-	200847	-179	TSS
chr3	69353515	69353670	2.29	5.34	6.56	1.37	chr3	69219145	69591733	FRMD4B	uc003dnw.2	-	372588	0	geneBody
chr3	69529359	69529457	0.57	3.82	4.63	2.05	chr3	69219145	69591733	FRMD4B	uc003dnw.2	-	372588	0	geneBody
chr3	69880253	69880473	2.86	8.02	9.27	0.68	chr3	69788585	70017488	MITF	uc003dnz.3	+	228903	0	geneBody
chr3	70800990	70801144	1.14	4.96	5.79	2.05	chr3	71003864	71633140	FOXP1	uc003dop.3	-	629276	202721	intergenic
chr3	70976590	70976745	0.86	4.58	5.41	1.02	chr3	71003864	71633140	FOXP1	uc003dop.3	-	629276	27120	intergenic
chr3	71866501	71866586	1.43	3.44	4.25	1.37	chr3	71820805	71834357	PROK2	uc003dpa.4	-	13552	-32145	intergenic
chr3	72499289	72499474	2.57	7.25	8.88	2.05	chr3	72423743	72495774	RYBP	uc003dpe.3	-	72031	-3516	intergenic
chr3	73220677	73220783	1.14	5.34	5.79	2.73	chr3	73046118	73115011	PPP4R2	uc003dph.1	+	68893	105667	intergenic
chr3	73296894	73296981	2	4.58	4.63	2.05	chr3	73431651	73674072	PDZRN3	uc003dpl.1	-	242421	134671	intergenic
chr3	76082446	76082566	0	4.58	4.25	2.05	chr3	75986644	77699114	ROBO2	uc021xat.1	+	1712470	0	geneBody
chr3	76690973	76691104	1.14	4.58	4.25	1.02	chr3	75986644	77699114	ROBO2	uc021xat.1	+	1712470	0	geneBody
chr3	76835696	76835868	0.86	5.73	6.95	1.02	chr3	75986644	77699114	ROBO2	uc021xat.1	+	1712470	0	geneBody
chr3	77522060	77522157	0.57	3.44	4.25	0.68	chr3	75986644	77699114	ROBO2	uc021xat.1	+	1712470	0	geneBody
chr3	77817283	77817455	1.14	5.34	5.79	1.71	chr3	75986644	77699114	ROBO2	uc021xat.1	+	1712470	118170	intergenic
chr3	78559079	78559276	2.29	5.34	6.56	1.71	chr3	78646387	79817059	ROBO1	uc003dqe.2	-	1170672	87112	intergenic
chr3	78619917	78620262	3.43	6.87	8.11	1.71	chr3	78646387	79817059	ROBO1	uc003dqe.2	-	1170672	26126	intergenic
chr3	79333029	79333231	2.86	5.73	6.95	3.41	chr3	78646387	79817059	ROBO1	uc003dqe.2	-	1170672	0	geneBody
chr3	79709288	79709474	2	4.96	5.79	2.73	chr3	78646387	79817059	ROBO1	uc003dqe.2	-	1170672	0	geneBody
chr3	80948476	80948653	2	6.11	6.56	2.73	chr3	81538849	81810950	GBE1	uc021xav.1	-	272101	590197	intergenic
chr3	81130723	81130976	1.14	6.11	7.34	3.41	chr3	81538849	81810950	GBE1	uc021xav.1	-	272101	407874	intergenic
chr3	81235131	81235322	2.86	5.34	6.18	1.71	chr3	81538849	81810950	GBE1	uc021xav.1	-	272101	303528	intergenic
chr3	81365182	81365330	1.71	3.82	4.63	2.05	chr3	81538849	81810950	GBE1	uc021xav.1	-	272101	173520	intergenic
chr3	82058777	82058905	1.14	4.96	4.63	0.68	chr3	82035288	82512826	BC031255	uc003dqh.1	+	477538	0	geneBody
chr3	82854551	82854643	1.14	3.82	4.25	0	chr3	82035288	82512826	BC031255	uc003dqh.1	+	477538	341726	intergenic
chr3	83378025	83378214	0.57	4.96	5.02	1.02	chr3	82035288	82512826	BC031255	uc003dqh.1	+	477538	865200	intergenic
chr3	83686212	83686391	0.57	6.11	6.18	2.05	chr3	84687555	84918726	LOC440970	uc003dqi.3	-	231171	1001165	intergenic
chr3	84864121	84864271	1.14	4.96	5.41	0.68	chr3	84687555	84918726	LOC440970	uc003dqi.3	-	231171	0	geneBody
chr3	85684926	85685069	1.71	4.58	5.02	0.68	chr3	85008132	86123579	CADM2	uc003dqj.3	+	1115447	0	geneBody
chr3	86010488	86010646	0.57	4.96	5.79	2.05	chr3	85008132	86123579	CADM2	uc003dqj.3	+	1115447	0	geneBody
chr3	86038759	86039025	2.86	5.34	6.56	2.73	chr3	85008132	86123579	CADM2	uc003dqj.3	+	1115447	0	geneBody
chr3	86469814	86470011	2.57	5.73	6.18	2.39	chr3	85008132	86123579	CADM2	uc003dqj.3	+	1115447	346236	intergenic
chr3	87149331	87149506	2.86	5.73	6.18	2.73	chr3	87138429	87147852	BC050344	uc003dqo.3	+	9423	1480	intergenic
chr3	88284085	88284225	1.14	5.34	4.63	1.37	chr3	88198892	88207115	C3orf38	uc003dqw.3	+	8223	76971	intergenic
chr3	89498298	89498491	1.14	4.96	5.79	1.37	chr3	89156673	89531284	EPHA3	uc003dqy.3	+	374611	0	geneBody
chr3	89659919	89660139	1.71	5.34	6.56	3.07	chr3	89156673	89531284	EPHA3	uc003dqy.3	+	374611	128636	intergenic
chr3	90236783	90237005	0.86	6.87	8.49	2.39	chr3	89156673	89531284	EPHA3	uc003dqy.3	+	374611	705500	intergenic
chr3	90340036	90340283	5.14	13.36	16.22	4.78	chr3	89156673	89531284	EPHA3	uc003dqy.3	+	374611	808753	intergenic
chr3	90493218	90493391	1.14	6.87	7.34	2.73	chr3	89156673	89531284	EPHA3	uc003dqy.3	+	374611	961935	intergenic
chr3	95908840	95909212	3.14	10.31	8.88	4.1	chr3	95373266	95402037	LOC100287639	uc003dro.1	-	28771	-506804	intergenic
chr3	96763455	96763589	0.57	3.44	4.25	0.34	chr3	96533424	97467786	EPHA6	uc010how.1	+	934362	0	geneBody
chr3	97704567	97704876	2	5.34	6.56	2.73	chr3	97705526	97754148	GABRR3	uc021xbo.1	-	48622	651	intergenic
chr3	97851834	97852019	1.43	7.25	6.18	0.34	chr3	97851541	97852483	OR5H1	uc011bgt.2	+	942	0	TSS
chr3	97881193	97881325	0	5.73	5.02	2.05	chr3	97887543	97888485	OR5H15	uc011bgu.2	+	942	-6219	intergenic
chr3	97932310	97932444	0	5.34	5.02	1.02	chr3	97887543	97888485	OR5H15	uc011bgu.2	+	942	43826	intergenic
chr3	98669893	98670035	0.86	4.58	5.41	1.37	chr3	98514813	98620533	DCBLD2	uc003dtd.3	-	105720	-49361	intergenic
chr3	99216146	99216295	2.29	6.49	5.79	2.05	chr3	99273152	99717059	MIR548G	uc021xbq.1	-	443907	56858	intergenic
chr3	100109735	100109937	3.43	6.49	7.72	2.39	chr3	100082302	100120242	TOMM70A	uc003dtw.3	-	37940	0	geneBody
chr3	100165835	100165907	0.29	4.2	4.25	0	chr3	100120036	100175170	LNP1	uc003dtx.4	+	55134	0	geneBody
chr3	100220522	100220639	0.57	3.82	4.63	1.71	chr3	100211462	100296285	TMEM45A	uc003dtz.1	+	84823	0	geneBody
chr3	100830909	100830997	1.14	4.58	4.25	2.05	chr3	100941389	101039419	IMPG2	uc003duq.2	-	98030	110393	intergenic
chr3	101200700	101201041	4	8.4	10.04	4.1	chr3	101043117	101232085	SENP7	uc003dut.3	-	188968	0	geneBody
chr3	101610048	101610151	0	4.58	5.41	1.02	chr3	101546833	101579869	NFKBIZ	uc003dvo.3	+	33036	30180	intergenic
chr3	102424801	102425321	7.14	12.6	13.13	4.44	chr3	101818087	102198685	ZPLD1	uc003dvs.1	+	380598	226117	intergenic
chr3	102552525	102552685	1.43	5.73	5.79	2.05	chr3	102669695	102669715	DD413615	uc021xbx.1	+	20	-117011	intergenic
chr3	102588690	102588846	2.86	4.96	5.41	2.05	chr3	102669695	102669715	DD413615	uc021xbx.1	+	20	-80850	intergenic
chr3	103022704	103022810	0.29	4.2	4.25	0.34	chr3	102669695	102669715	DD413615	uc021xbx.1	+	20	352990	intergenic
chr3	103713006	103713107	0.86	4.2	4.25	2.05	chr3	103646038	103730578	BC070396	uc003dvu.3	+	84540	0	geneBody
chr3	103836633	103836776	0.57	3.82	4.63	0.34	chr3	103903475	103946105	MIR548A3	uc021xbz.1	-	42630	66700	intergenic
chr3	104246863	104247336	6	9.92	12.36	5.8	chr3	103903475	103946105	MIR548A3	uc021xbz.1	-	42630	-300759	intergenic
chr3	106761818	106761999	2	4.96	6.18	1.37	chr3	106555657	106959485	LINC00882	uc003dwf.4	-	403828	0	geneBody
chr3	106767389	106767566	1.14	6.11	6.56	2.73	chr3	106555657	106959485	LINC00882	uc003dwf.4	-	403828	0	geneBody
chr3	106830718	106830865	0.86	4.58	5.02	2.39	chr3	106555657	106959485	LINC00882	uc003dwf.4	-	403828	0	geneBody
chr3	107550802	107551045	3.71	8.78	10.81	2.73	chr3	107560508	107596915	LINC00635	uc003dwp.4	-	36407	9464	intergenic
chr3	108039763	108040191	1.71	8.78	10.42	1.37	chr3	108015392	108097126	HHLA2	uc011bhl.2	+	81734	0	geneBody
chr3	108408377	108408522	1.43	4.58	5.41	2.39	chr3	108308336	108413693	DZIP3	uc003dxd.3	+	105357	0	geneBody
chr3	108967758	108967922	0.29	4.58	5.02	1.71	chr3	109012634	109035364	DPPA2	uc003dxo.3	-	22730	44713	intergenic
chr3	109258096	109258281	2.29	6.87	7.34	2.73	chr3	109128836	109214014	FLJ25363	uc003dxr.1	+	85178	44083	intergenic
chr3	110225652	110225805	0	4.58	5.41	0.68	chr3	110610986	110612323	LOC151760	uc003dxs.1	-	1337	385182	intergenic
chr3	110226099	110226192	0.57	5.34	4.25	1.37	chr3	110610986	110612323	LOC151760	uc003dxs.1	-	1337	384795	intergenic
chr3	110348549	110348765	2.86	7.63	7.72	2.39	chr3	110610986	110612323	LOC151760	uc003dxs.1	-	1337	262222	intergenic
chr3	112366077	112366263	3.14	5.34	6.18	2.73	chr3	112323408	112359977	CCDC80	uc003dzf.3	-	36569	-6101	intergenic
chr3	113352270	113352323	0.86	4.2	4.25	1.02	chr3	113251217	113348422	SIDT1	uc003eak.3	+	97205	3849	intergenic
chr3	113757192	113757322	0.57	6.11	6.56	0.68	chr3	113682983	113775460	KIAA1407	uc003eax.3	-	92477	0	geneBody
chr3	113804408	113804620	2.29	7.25	8.88	2.73	chr3	113775581	113807268	QTRTD1	uc003eay.4	+	31687	0	geneBody
chr3	114085596	114086073	1.71	11.45	14.29	3.41	chr3	114070657	114107825	ZBTB20-AS1	uc003ebo.2	+	37168	0	geneBody
chr3	114085596	114086073	1.71	11.45	14.29	3.41	chr3	114056946	114866127	ZBTB20	uc003ebn.3	-	809181	0	geneBody
chr3	114138616	114138751	0.57	4.58	5.02	1.02	chr3	114056946	114866127	ZBTB20	uc003ebn.3	-	809181	0	geneBody
chr3	114143374	114143606	1.43	6.49	8.11	0.34	chr3	114056946	114866127	ZBTB20	uc003ebn.3	-	809181	0	geneBody
chr3	114181688	114181856	1.14	5.73	4.63	0.68	chr3	114056946	114866127	ZBTB20	uc003ebn.3	-	809181	0	geneBody
chr3	114309008	114309185	1.43	6.49	6.18	2.39	chr3	114056946	114866127	ZBTB20	uc003ebn.3	-	809181	0	geneBody
chr3	115779260	115779459	1.14	5.73	6.95	2.73	chr3	115521209	116164385	LSAMP	uc003ebs.3	-	643176	0	geneBody
chr3	118514743	118514853	0.86	4.2	4.63	2.05	chr3	118227372	118529680	EU250752	uc011biu.1	-	302308	0	geneBody
chr3	118635082	118635222	1.43	4.96	4.63	1.71	chr3	118619478	118864898	IGSF11	uc003eby.3	-	245420	0	geneBody
chr3	118642604	118642770	0.57	4.96	6.18	2.39	chr3	118619478	118864898	IGSF11	uc003eby.3	-	245420	0	geneBody
chr3	118807790	118807898	0.57	6.11	5.02	1.02	chr3	118619478	118864898	IGSF11	uc003eby.3	-	245420	0	geneBody
chr3	119842901	119843042	0.29	5.73	6.18	2.39	chr3	119813741	119855630	BC035247	uc003edp.3	+	41889	0	geneBody
chr3	120313372	120313636	3.71	6.11	7.34	2.73	chr3	120315127	120321258	NDUFB4	uc003edu.3	+	6131	-1492	intergenic
chr3	120773081	120773294	2.57	8.02	8.11	1.71	chr3	120627049	121143608	STXBP5L	uc003eec.4	+	516559	0	geneBody
chr3	121272496	121272675	2.86	4.96	5.79	2.73	chr3	121150272	121264853	POLQ	uc003eee.4	-	114581	-7644	intergenic
chr3	121280226	121280335	1.71	4.58	5.02	2.39	chr3	121286777	121309469	ARGFX	uc003eef.3	+	22692	-6443	intergenic
chr3	122964356	122964415	0.29	3.44	4.25	1.02	chr3	122920773	122992982	SEC22A	uc003ege.3	+	72209	0	geneBody
chr3	123208118	123208195	1.14	3.82	4.63	0.34	chr3	123213362	123303924	PTPLB	uc003egj.2	-	90562	5168	intergenic
chr3	123404303	123404439	1.71	5.34	5.41	2.39	chr3	123331142	123603149	MYLK	uc003ego.3	-	272007	0	geneBody
chr3	124460105	124460300	1.43	8.78	8.49	1.37	chr3	124449212	124468119	UMPS	uc011bkb.2	+	18907	0	geneBody
chr3	124715688	124715762	1.14	3.82	4.63	1.71	chr3	124684553	124774802	HEG1	uc003ehs.4	-	90249	0	geneBody
chr3	125418606	125418657	1.14	3.44	4.25	1.37	chr3	125509246	125509395	MIR548I1	uc021xdg.1	-	149	90590	intergenic
chr3	125587487	125587546	1.71	4.58	4.63	1.71	chr3	125635443	125648867	FAM86JP	uc003eid.4	+	13424	-47898	intergenic
chr3	125729966	125730041	0.86	4.2	5.02	1.71	chr3	125725199	125820391	SLC41A3	uc011bkh.2	-	95192	0	geneBody
chr3	126770390	126770497	3.14	5.73	6.95	3.41	chr3	126707436	126756235	PLXNA1	uc003ejg.3	+	48799	14156	intergenic
chr3	127940897	127941095	3.71	9.92	10.42	3.07	chr3	127872312	128127489	EEFSEC	uc003eki.3	+	255177	0	geneBody
chr3	128423103	128423164	1.71	4.58	5.02	2.05	chr3	128433413	128433548	SNORA24	uc031sbs.1	-	135	10250	intergenic
chr3	129187272	129187327	1.14	4.96	4.25	1.02	chr3	129158967	129239191	IFT122	uc003eml.3	+	80224	0	geneBody
chr3	129298586	129298732	2.57	7.63	6.56	3.07	chr3	129274055	129325582	PLXND1	uc003emx.2	-	51527	0	geneBody
chr3	130210354	130210458	1.71	4.96	5.02	1.37	chr3	130064358	130203690	COL6A5	uc010hti.2	+	139332	6665	intergenic
chr3	131135587	131135786	2	7.25	7.72	3.41	chr3	131100514	131107674	NUDT16	uc021xeb.1	+	7160	27914	intergenic
chr3	131226821	131226992	1.43	5.73	6.95	2.39	chr3	131181044	131221860	MRPL3	uc003eoh.3	-	40816	-4962	intergenic
chr3	131735908	131736058	3.14	6.87	5.79	2.39	chr3	131253576	132004254	CPNE4	uc003eom.3	-	750678	0	geneBody
chr3	132237727	132237887	2.29	4.96	5.41	1.71	chr3	132136552	132257876	DNAJC13	uc003eor.3	+	121324	0	geneBody
chr3	132309518	132309616	0.29	4.2	5.02	0.68	chr3	132276981	132378975	ACAD11	uc003eov.4	-	101994	0	geneBody
chr3	132309518	132309616	0.29	4.2	5.02	0.68	chr3	132297639	132345918	NPHP3-ACAD11	uc011blr.1	-	48279	0	geneBody
chr3	132479775	132480046	3.71	10.31	9.65	0.68	chr3	132441185	132593050	NPHP3-AS1	uc003epg.1	+	151865	0	geneBody
chr3	132489297	132489445	0.86	5.73	6.18	1.37	chr3	132441185	132593050	NPHP3-AS1	uc003epg.1	+	151865	0	geneBody
chr3	132763972	132764084	1.14	3.82	4.25	1.37	chr3	132757170	133116619	TMEM108	uc003epi.3	+	359449	0	geneBody
chr3	133188166	133188226	0.29	4.96	4.63	1.02	chr3	133118789	133194056	BFSP2	uc003epn.1	+	75267	0	geneBody
chr3	134851682	134851861	2.29	6.87	8.11	3.41	chr3	134514098	134979307	EPHB1	uc003eqt.3	+	465209	0	geneBody
chr3	134906971	134907208	2.86	6.87	7.34	2.39	chr3	134514098	134979307	EPHB1	uc003eqt.3	+	465209	0	geneBody
chr3	135543329	135543420	1.43	4.58	5.02	2.05	chr3	135684514	135866752	PPP2R3A	uc003eqv.2	+	182238	-141095	intergenic
chr3	135628142	135628341	2	6.49	7.72	1.71	chr3	135684514	135866752	PPP2R3A	uc003eqv.2	+	182238	-56174	intergenic
chr3	135866009	135866162	1.14	5.73	6.18	3.07	chr3	135684514	135866752	PPP2R3A	uc003eqv.2	+	182238	0	geneBody
chr3	135929385	135929458	0.57	4.2	4.25	2.05	chr3	135867759	135914688	MSL2	uc003eqx.1	-	46929	-14698	intergenic
chr3	136163841	136163926	0.86	3.82	4.63	1.02	chr3	136055998	136471245	STAG1	uc003era.1	-	415247	0	geneBody
chr3	136477747	136477882	2.29	4.58	5.41	2.39	chr3	136055998	136471245	STAG1	uc003era.1	-	415247	-6503	intergenic
chr3	137731569	137731692	1.71	4.58	5.41	2.05	chr3	137717657	137752494	CLDN18	uc003ero.1	+	34837	0	geneBody
chr3	137874819	137875018	3.43	4.96	5.79	1.71	chr3	137879829	137893791	DBR1	uc003erv.3	-	13962	4812	intergenic
chr3	137878110	137878652	4.86	12.6	14.67	5.12	chr3	137879829	137893791	DBR1	uc003erv.3	-	13962	1178	intergenic
chr3	138168189	138168295	2.86	6.11	6.18	2.39	chr3	138153414	138197256	ESYT3	uc003esk.3	+	43842	0	geneBody
chr3	138606074	138606216	3.71	6.49	7.72	2.39	chr3	138654030	138662862	AK128202	uc003esv.1	-	8832	47815	intergenic
chr3	139457715	139457834	0.86	3.82	4.63	0.68	chr3	139279022	139396885	NMNAT3	uc010hul.3	-	117863	-60831	intergenic
chr3	141390023	141390154	2.57	6.49	5.79	2.73	chr3	141205925	141331197	RASA2	uc003etz.1	+	125272	58827	intergenic
chr3	141562486	141562556	0.57	3.82	4.25	0.68	chr3	141497042	141535892	GRK7	uc011bnd.2	+	38850	26595	intergenic
chr3	141730164	141730343	2.86	7.63	8.11	3.75	chr3	141663269	141868386	TFDP2	uc003eum.4	-	205117	0	geneBody
chr3	142336650	142336710	1.43	3.82	4.25	2.05	chr3	142315228	142432505	PLS1	uc010huv.3	+	117277	0	geneBody
chr3	142692502	142692681	3.43	6.11	7.34	3.07	chr3	142680073	142682178	PAQR9	uc003evg.3	-	2105	-10325	intergenic
chr3	143266913	143267071	0.57	4.96	5.79	0.68	chr3	142984063	143567373	SLC9A9	uc003evn.3	-	583310	0	geneBody
chr3	143465755	143465946	2.29	6.49	6.95	1.37	chr3	142984063	143567373	SLC9A9	uc003evn.3	-	583310	0	geneBody
chr3	144853348	144853462	1.14	3.82	4.25	0.34	chr3	145787227	145879282	PLOD2	uc003evr.1	-	92055	933766	intergenic
chr3	145683255	145683457	0	5.34	6.56	2.05	chr3	145787227	145879282	PLOD2	uc003evr.1	-	92055	103771	intergenic
chr3	145845432	145845572	0.86	4.2	5.02	1.71	chr3	145787227	145879282	PLOD2	uc003evr.1	-	92055	0	geneBody
chr3	145991912	145992054	1.71	4.96	5.02	1.37	chr3	145910123	145968966	PLSCR4	uc010huz.3	-	58843	-22947	intergenic
chr3	146120982	146121129	1.43	4.96	4.63	1.37	chr3	146151074	146213778	PLSCR2	uc003evw.2	-	62704	29946	intergenic
chr3	146357592	146357732	0.57	4.58	4.63	1.02	chr3	146294394	146324003	PLSCR5	uc010hvb.3	-	29609	-33590	intergenic
chr3	146421591	146421790	0.86	5.73	5.79	0	chr3	146294394	146324003	PLSCR5	uc010hvb.3	-	29609	-97589	intergenic
chr3	146432638	146432837	2	4.96	5.41	0.34	chr3	146294394	146324003	PLSCR5	uc010hvb.3	-	29609	-108636	intergenic
chr3	147881588	147881780	1.14	6.87	5.79	2.05	chr3	147657791	147660801	AK098763	uc003ewf.2	+	3010	220788	intergenic
chr3	148576180	148576387	2.57	6.11	7.34	2.73	chr3	148545587	148577972	CPB1	uc003ewl.3	+	32385	0	geneBody
chr3	148815181	148815362	1.71	6.49	5.02	2.05	chr3	148804118	148820610	HLTF-AS1	uc031sbw.1	+	16492	0	geneBody
chr3	149502847	149502956	0	4.58	5.02	1.02	chr3	149478889	149510610	ANKUB1	uc003exl.3	-	31721	0	geneBody
chr3	150610423	150610497	0.86	3.44	4.25	2.05	chr3	150570270	150797617	CLRN1-AS1	uc011bny.1	+	227347	0	geneBody
chr3	150610423	150610497	0.86	3.44	4.25	2.05	chr3	150600783	150659548	CLRN1	uc021xfq.1	-	58765	0	geneBody
chr3	150808538	150808684	2.29	5.34	6.56	1.71	chr3	150804584	151154465	MED12L	uc003eyp.3	+	349881	0	geneBody
chr3	151479835	151479924	1.43	3.44	4.25	1.71	chr3	151347319	151542394	MIR548H2	uc021xgb.1	+	195075	0	geneBody
chr3	151850285	151850405	0.86	4.58	5.02	0.34	chr3	151980404	151987415	MBNL1-AS1	uc011boe.2	-	7011	130000	intergenic
chr3	151883065	151883206	1.14	5.73	6.18	2.05	chr3	151980404	151987415	MBNL1-AS1	uc011boe.2	-	7011	97199	intergenic
chr3	151925740	151925959	4	7.25	8.11	2.73	chr3	151980404	151987415	MBNL1-AS1	uc011boe.2	-	7011	54446	intergenic
chr3	152653349	152653588	1.71	8.4	8.88	2.73	chr3	152552735	152555843	P2RY1	uc003ezq.3	+	3108	97507	intergenic
chr3	153559220	153559334	1.43	4.2	5.02	0.68	chr3	153742189	153838999	ARHGEF26-AS1	uc003ezu.1	-	96810	182856	intergenic
chr3	154016739	154016938	0.86	5.73	5.79	2.39	chr3	153993456	154042286	DHX36	uc010hvq.3	-	48830	0	geneBody
chr3	154052171	154052306	0.57	5.34	5.41	1.37	chr3	154055460	154147504	GPR149	uc003faa.3	-	92044	3155	intergenic
chr3	155375242	155375388	1.14	5.34	6.18	1.71	chr3	155197670	155421997	PLCH1	uc021xgf.1	-	224327	0	geneBody
chr3	155530892	155530963	1.14	4.58	4.25	0.68	chr3	155480400	155524055	C3orf33	uc003fal.1	-	43655	-6838	intergenic
chr3	155729037	155729235	1.43	6.49	7.34	3.41	chr3	155588324	155655520	GMPS	uc003faq.3	+	67196	73518	intergenic
chr3	157112839	157112985	2	4.96	6.18	2.39	chr3	156977531	157221136	VEPH1	uc003fbk.2	-	243605	0	geneBody
chr3	157351571	157351652	1.71	4.96	4.25	1.37	chr3	157261132	157319021	C3orf55	uc003fbp.4	+	57889	32551	intergenic
chr3	157946649	157946848	1.14	6.49	7.72	3.75	chr3	157827840	158262624	RSRC1	uc003fbt.4	+	434784	0	geneBody
chr3	158370774	158370871	0	4.58	4.63	1.02	chr3	158362316	158410360	GFM1	uc003fce.3	+	48044	0	geneBody
chr3	159849097	159849312	2.86	9.54	8.49	2.73	chr3	159631188	159924879	AK097161	uc003fcw.1	-	293691	0	geneBody
chr3	160402328	160402412	1.14	3.44	4.25	1.71	chr3	160394947	160396235	ARL14	uc003fdq.3	+	1288	6094	intergenic
chr3	161328197	161328327	1.43	4.58	5.41	1.37	chr3	161214595	161221730	OTOL1	uc011bpb.2	+	7135	106468	intergenic
chr3	161427859	161428040	1.14	4.96	5.79	1.71	chr3	161214595	161221730	OTOL1	uc011bpb.2	+	7135	206130	intergenic
chr3	161647731	161647863	1.43	4.96	5.02	2.05	chr3	161214595	161221730	OTOL1	uc011bpb.2	+	7135	426002	intergenic
chr3	162232371	162232595	2.57	6.11	6.95	2.39	chr3	162442526	162949936	BC073807	uc003feg.3	+	507410	-209932	intergenic
chr3	162351454	162351662	0.86	8.78	7.34	2.05	chr3	162442526	162949936	BC073807	uc003feg.3	+	507410	-90865	intergenic
chr3	164828138	164828344	1.43	5.73	6.95	3.07	chr3	164696685	164796283	SI	uc003fei.3	-	99598	-31856	intergenic
chr3	164856883	164857127	2.29	4.96	6.18	2.73	chr3	164904507	164914469	SLITRK3	uc003fek.3	-	9962	47381	intergenic
chr3	164969355	164969497	0.57	3.44	4.25	2.05	chr3	164904507	164914469	SLITRK3	uc003fek.3	-	9962	-54887	intergenic
chr3	165508852	165508967	0.86	4.58	4.25	0.34	chr3	165490691	165555253	BCHE	uc003fem.4	-	64562	0	geneBody
chr3	166724882	166724972	0.57	3.82	4.25	1.37	chr3	166958076	167098085	ZBBX	uc011bpc.2	-	140009	233105	intergenic
chr3	166847412	166847596	1.14	4.58	5.41	1.37	chr3	166958076	167098085	ZBBX	uc011bpc.2	-	140009	110481	intergenic
chr3	166915039	166915178	1.43	3.82	4.25	1.37	chr3	166958076	167098085	ZBBX	uc011bpc.2	-	140009	42899	intergenic
chr3	167176074	167176418	3.71	8.02	9.27	3.75	chr3	167159576	167191920	SERPINI2	uc003fes.2	-	32344	0	geneBody
chr3	170739191	170739336	0.86	4.96	6.18	2.39	chr3	170714136	170744768	SLC2A2	uc003fhe.1	-	30632	0	geneBody
chr3	171170600	171170696	0.86	5.34	4.63	2.05	chr3	170780291	171178197	TNIK	uc003fhh.2	-	397906	0	geneBody
chr3	171442721	171442915	2.86	6.87	7.72	1.71	chr3	171318194	171528504	PLD1	uc003fhs.3	-	210310	0	geneBody
chr3	171876891	171876984	2	3.44	4.25	2.05	chr3	171757417	172118492	FNDC3B	uc003fhy.3	+	361075	0	geneBody
chr3	171976010	171976082	1.43	3.82	4.63	1.02	chr3	171757417	172118492	FNDC3B	uc003fhy.3	+	361075	0	geneBody
chr3	172168215	172168502	4.29	9.16	10.42	3.41	chr3	172161080	172166246	GHSR	uc003fib.2	-	5166	-1970	intergenic
chr3	172997627	172997704	0	4.96	4.25	1.71	chr3	173116243	174001116	NLGN1	uc003fio.1	+	884873	-118540	intergenic
chr3	173138014	173138194	1.71	3.82	4.63	1.37	chr3	173116243	174001116	NLGN1	uc003fio.1	+	884873	0	geneBody
chr3	173959418	173959617	0.57	5.73	6.95	2.05	chr3	173116243	174001116	NLGN1	uc003fio.1	+	884873	0	geneBody
chr3	174323760	174324149	4.57	7.63	8.88	4.1	chr3	174577110	175523428	NAALADL2	uc003fit.3	+	946318	-252962	intergenic
chr3	174865673	174865902	1.71	4.96	5.41	1.02	chr3	174577110	175523428	NAALADL2	uc003fit.3	+	946318	0	geneBody
chr3	174923877	174923990	0	3.44	4.25	1.37	chr3	174577110	175523428	NAALADL2	uc003fit.3	+	946318	0	geneBody
chr3	174958437	174958609	0	3.82	4.63	2.05	chr3	174577110	175523428	NAALADL2	uc003fit.3	+	946318	0	geneBody
chr3	175108247	175108368	0.57	4.96	4.25	0.68	chr3	174577110	175523428	NAALADL2	uc003fit.3	+	946318	0	geneBody
chr3	175238102	175238500	4.29	9.54	9.27	4.1	chr3	174577110	175523428	NAALADL2	uc003fit.3	+	946318	0	geneBody
chr3	175326310	175326469	0.57	5.73	5.02	1.71	chr3	174577110	175523428	NAALADL2	uc003fit.3	+	946318	0	geneBody
chr3	175436311	175436515	0.29	5.34	6.56	1.02	chr3	174577110	175523428	NAALADL2	uc003fit.3	+	946318	0	geneBody
chr3	176444783	176444959	1.14	6.11	7.34	3.07	chr3	176738541	176915048	TBL1XR1	uc003fix.4	-	176507	293583	intergenic
chr3	176866885	176866967	1.14	3.82	4.25	1.37	chr3	176738541	176915048	TBL1XR1	uc003fix.4	-	176507	0	geneBody
chr3	177287194	177287286	1.14	3.82	4.25	2.05	chr3	177159708	177470492	LINC00578	uc031sch.1	+	310784	0	geneBody
chr3	179011288	179011391	0.57	4.2	5.02	0.34	chr3	178957536	178984838	KCNMB3	uc011bqc.1	-	27302	-26451	intergenic
chr3	179254497	179254675	3.14	4.96	6.18	0.34	chr3	179280707	179306193	ACTL6A	uc003fjw.3	+	25486	-26033	intergenic
chr3	179483694	179483918	2	6.87	8.49	2.73	chr3	179370932	179507189	USP13	uc003fkh.3	+	136257	0	geneBody
chr3	180608862	180609024	1.71	4.96	6.18	1.02	chr3	180586548	180588578	BC034416	uc011bqi.2	+	2030	20285	intergenic
chr3	180690788	180690974	0.57	5.34	5.41	0	chr3	180630233	180700539	FXR1	uc003fkp.3	+	70306	0	geneBody
chr3	182218246	182218374	1.14	4.2	5.02	2.05	chr3	182164757	182204150	FLJ46066	uc021xib.2	-	39393	-14097	intergenic
chr3	183252875	183253076	4.86	8.78	10.04	4.78	chr3	183205318	183273499	KLHL6	uc003flr.3	-	68181	0	geneBody
chr3	183755448	183755557	1.14	6.11	6.18	1.71	chr3	183749331	183757157	HTR3D	uc003fmj.3	+	7826	0	geneBody
chr3	184210758	184210896	2.86	5.73	6.56	3.07	chr3	184279586	184300196	EPHB3	uc003foz.3	+	20610	-68691	intergenic
chr3	186405317	186405374	0.86	4.2	4.63	1.71	chr3	186383797	186396023	HRG	uc003fqq.3	+	12226	9295	intergenic
chr3	186570918	186570971	1.43	4.2	5.02	2.05	chr3	186569675	186573912	ADIPOQ-AS1	uc031sct.1	-	4237	0	geneBody
chr3	186570918	186570971	1.43	4.2	5.02	2.05	chr3	186560462	186576252	ADIPOQ	uc010hyy.3	+	15790	0	geneBody
chr3	187306833	187306931	1.71	4.96	5.02	2.39	chr3	187386693	187388201	SST	uc003frn.3	-	1508	79763	intergenic
chr3	187440248	187440405	1.43	7.25	6.56	2.73	chr3	187439164	187463513	BCL6	uc003frq.2	-	24349	0	geneBody
chr3	187440248	187440405	1.43	7.25	6.56	2.73	chr3	187420153	187450203	LOC100131635	uc021xio.1	+	30050	0	geneBody
chr3	188023590	188023666	0.57	4.2	4.25	1.37	chr3	187871662	188608460	LPP	uc011bsg.2	+	736798	0	geneBody
chr3	188242489	188242568	3.14	3.44	4.25	1.71	chr3	187871662	188608460	LPP	uc011bsg.2	+	736798	0	geneBody
chr3	188270605	188270770	1.14	7.63	6.95	3.41	chr3	187871662	188608460	LPP	uc011bsg.2	+	736798	0	geneBody
chr3	189553373	189553824	3.71	10.69	11.2	3.75	chr3	189349215	189615068	TP63	uc003fry.2	+	265853	0	geneBody
chr3	189955523	189955721	2.86	7.63	8.11	3.07	chr3	190023489	190040235	CLDN1	uc003fsh.3	-	16746	67769	intergenic
chr3	190268265	190268357	0.57	4.96	4.25	1.02	chr3	190231839	190374986	IL1RAP	uc003fsq.3	+	143147	0	geneBody
chr3	190379219	190379672	2.57	10.31	12.74	5.12	chr3	190231839	190374986	IL1RAP	uc003fsq.3	+	143147	4234	intergenic
chr3	190545128	190545263	0.29	4.2	4.25	0.68	chr3	190570525	190580465	GMNC	uc011bsl.1	-	9940	25263	intergenic
chr3	191049277	191049449	1.71	4.2	4.63	1.71	chr3	191046873	191116459	CCDC50	uc003fsv.3	+	69586	0	geneBody
chr3	191127102	191127309	0.86	4.96	5.41	0.34	chr3	191046873	191116459	CCDC50	uc003fsv.3	+	69586	10644	intergenic
chr3	192535428	192535614	1.71	4.96	5.41	0.68	chr3	192514604	192635950	MB21D2	uc011bsp.2	-	121346	0	geneBody
chr3	197494170	197494235	1.71	7.25	6.18	1.71	chr3	197476423	197511317	FYTTD1	uc011bui.1	+	34894	0	geneBody
chr4	6623550	6623715	2	7.25	7.34	2.39	chr4	6576901	6624188	MAN2B2	uc003gjf.1	+	47287	0	TES
chr4	7728585	7728704	2.57	6.87	7.72	2.05	chr4	7194373	7744564	SORCS2	uc003gkb.4	+	550191	0	geneBody
chr4	10028975	10029128	2.29	6.11	5.79	1.37	chr4	9827847	10041872	SLC2A9	uc003gmd.3	-	214025	0	geneBody
chr4	10115513	10115678	1.43	4.2	4.63	1.02	chr4	10075962	10118573	WDR1	uc021xlv.1	-	42611	0	geneBody
chr4	14030616	14030815	1.43	4.96	6.18	2.73	chr4	14113591	14141676	LOC152742	uc003gnb.3	+	28085	-82777	intergenic
chr4	14265736	14265928	0.57	6.11	6.95	2.73	chr4	14113591	14141676	LOC152742	uc003gnb.3	+	28085	124061	intergenic
chr4	14628197	14628363	2.86	8.78	6.95	0.68	chr4	14473677	14889793	MGC4836	uc003gne.3	-	416116	0	geneBody
chr4	14655433	14655703	1.71	6.11	7.34	2.73	chr4	14473677	14889793	MGC4836	uc003gne.3	-	416116	0	geneBody
chr4	15466082	15466335	7.14	10.69	13.13	4.78	chr4	15471488	15603180	CC2D2A	uc010idv.2	+	131692	-5154	intergenic
chr4	15470289	15470411	0.29	6.11	5.79	1.71	chr4	15471488	15603180	CC2D2A	uc010idv.2	+	131692	-1078	intergenic
chr4	16275429	16275521	0	4.2	4.25	1.02	chr4	16228285	16259810	TAPT1-AS1	uc011bxf.1	+	31525	15620	intergenic
chr4	18371394	18371654	2.57	7.25	7.34	3.07	chr4	17844838	18023483	LCORL	uc003gpq.3	-	178645	-347912	intergenic
chr4	19337605	19337729	0.57	6.11	4.63	2.05	chr4	20255234	20620788	SLIT2	uc003gpr.1	+	365554	-917506	intergenic
chr4	20587700	20587802	0	3.44	4.25	1.37	chr4	20255234	20620788	SLIT2	uc003gpr.1	+	365554	0	geneBody
chr4	20620421	20620571	1.43	4.2	4.63	2.05	chr4	20255234	20620788	SLIT2	uc003gpr.1	+	365554	0	TES
chr4	20661678	20661804	1.14	4.58	4.63	1.37	chr4	20697904	20754530	PACRGL	uc003gpu.3	+	56626	-36101	intergenic
chr4	20716952	20717150	0.86	4.96	5.02	1.71	chr4	20697904	20754530	PACRGL	uc003gpu.3	+	56626	0	geneBody
chr4	22679193	22679277	0.57	4.2	4.63	0.68	chr4	22694536	22821195	GBA3	uc031sdv.1	+	126659	-15260	intergenic
chr4	26561539	26561674	1.71	5.73	5.41	2.39	chr4	26585545	26756918	TBC1D19	uc003gsf.4	+	171373	-23872	intergenic
chr4	26642279	26642467	0.86	5.34	5.79	1.71	chr4	26585545	26756918	TBC1D19	uc003gsf.4	+	171373	0	geneBody
chr4	27335461	27335637	2.86	5.73	6.95	1.02	chr4	26862312	27027003	STIM2	uc003gsh.4	+	164691	308459	intergenic
chr4	28073581	28073739	0.57	4.2	4.25	0.68	chr4	27732096	27732127	DQ571874	uc011bxv.1	-	31	-341455	intergenic
chr4	28467345	28467515	0	3.82	4.25	0.68	chr4	28821203	28821290	MIR4275	uc021xnb.1	+	87	-353689	intergenic
chr4	28528662	28528861	1.43	4.96	6.18	2.39	chr4	28821203	28821290	MIR4275	uc021xnb.1	+	87	-292343	intergenic
chr4	29455345	29455512	1.14	4.58	5.02	2.05	chr4	28821203	28821290	MIR4275	uc021xnb.1	+	87	634056	intergenic
chr4	29599533	29599729	0.29	5.34	6.56	1.02	chr4	28821203	28821290	MIR4275	uc021xnb.1	+	87	778244	intergenic
chr4	29669610	29669784	1.14	5.34	5.41	2.05	chr4	28821203	28821290	MIR4275	uc021xnb.1	+	87	848321	intergenic
chr4	30169614	30169843	1.14	6.87	8.49	2.05	chr4	30722036	31148423	PCDH7	uc011bxx.2	+	426387	-552194	intergenic
chr4	31325417	31325598	0.57	4.96	5.79	0.68	chr4	30722036	31148423	PCDH7	uc011bxx.2	+	426387	176995	intergenic
chr4	32681446	32681591	0.86	4.58	4.63	1.37	chr4	33893553	33908510	AK093205	uc003gsm.1	+	14957	-1211963	intergenic
chr4	33003728	33003911	0.86	4.96	5.79	2.73	chr4	33893553	33908510	AK093205	uc003gsm.1	+	14957	-889643	intergenic
chr4	33844785	33844915	1.14	6.11	5.02	2.05	chr4	33893553	33908510	AK093205	uc003gsm.1	+	14957	-48639	intergenic
chr4	34090450	34090607	0.86	3.82	4.63	0.68	chr4	33897960	34041515	BC036345	uc003gsn.3	-	143555	-48936	intergenic
chr4	34189951	34190150	1.43	6.11	6.18	1.37	chr4	33897960	34041515	BC036345	uc003gsn.3	-	143555	-148437	intergenic
chr4	34503023	34503173	0.57	5.34	4.63	2.05	chr4	33897960	34041515	BC036345	uc003gsn.3	-	143555	-461509	intergenic
chr4	34662685	34663039	2.29	8.78	9.65	4.44	chr4	33897960	34041515	BC036345	uc003gsn.3	-	143555	-621171	intergenic
chr4	35325307	35325496	0.86	4.96	5.79	1.71	chr4	36067619	36245979	ARAP2	uc003gsq.2	-	178360	742124	intergenic
chr4	37757694	37757821	1.71	5.73	6.18	1.71	chr4	37592421	37687999	RELL1	uc003gsz.2	-	95578	-69696	intergenic
chr4	37824879	37824937	0.29	3.82	4.25	1.02	chr4	37828281	37864559	PGM2	uc011byb.1	+	36278	-3345	intergenic
chr4	37837665	37837745	0.86	4.2	4.63	1.02	chr4	37828281	37864559	PGM2	uc011byb.1	+	36278	0	geneBody
chr4	40274867	40274941	0.57	4.2	4.63	1.37	chr4	40198526	40246281	RHOH	uc003guz.2	+	47755	28587	intergenic
chr4	41529500	41529745	2.57	8.78	8.88	3.07	chr4	41362803	41702061	LIMCH1	uc003gvu.4	+	339258	0	geneBody
chr4	42368580	42368706	2	4.96	5.41	1.37	chr4	42399855	42404504	SHISA3	uc003gwp.3	+	4649	-31150	intergenic
chr4	42598316	42598497	1.43	4.96	6.18	3.07	chr4	42410391	42659122	ATP8A1	uc003gwr.2	-	248731	0	geneBody
chr4	42645876	42645985	1.71	3.82	4.63	1.02	chr4	42410391	42659122	ATP8A1	uc003gwr.2	-	248731	0	geneBody
chr4	43176987	43177164	2.29	6.49	6.56	1.71	chr4	42895282	43032675	GRXCR1	uc003gwt.3	+	137393	144313	intergenic
chr4	43729487	43729614	0.57	4.2	5.02	0	chr4	44175919	44450824	KCTD8	uc003gwu.3	-	274905	446306	intergenic
chr4	46486617	46486779	1.71	4.58	5.41	2.39	chr4	46251580	46392056	GABRA2	uc010igc.2	-	140476	-94562	intergenic
chr4	46685199	46685304	0	4.2	5.02	2.39	chr4	46736846	46911252	COX7B2	uc003gxf.3	-	174406	51543	intergenic
chr4	47672012	47672199	1.71	6.87	6.95	2.39	chr4	47596017	47840059	CORIN	uc003gxm.3	-	244042	0	geneBody
chr4	48361950	48362065	1.14	6.87	7.34	1.02	chr4	48343612	48428215	SLAIN2	uc003gya.4	+	84603	0	geneBody
chr4	53171581	53171641	0.57	3.82	4.63	2.05	chr4	52917592	52963458	SPATA18	uc003gzl.3	+	45866	208124	intergenic
chr4	55641035	55641218	2.29	6.11	6.56	3.07	chr4	55524094	55606881	KIT	uc010igr.3	+	82787	34155	intergenic
chr4	57107037	57107107	0.29	3.44	4.25	2.05	chr4	57036360	57196890	KIAA1211	uc003hbk.2	+	160530	0	geneBody
chr4	57475346	57475399	1.71	3.44	4.25	1.71	chr4	57396774	57469489	THEGL	uc031seh.1	+	72715	5858	intergenic
chr4	57548187	57548268	0.57	6.49	5.02	2.39	chr4	57514153	57547872	HOPX	uc003hcc.2	-	33719	-316	TSS
chr4	57808133	57808277	1.71	6.87	7.34	2.39	chr4	57774041	57832976	REST	uc031sfd.1	+	58935	0	geneBody
chr4	57881177	57881252	0.86	4.96	4.25	1.37	chr4	57845108	57897334	POLR2B	uc003hcl.1	+	52226	0	geneBody
chr4	57925518	57925629	1.43	4.96	6.18	3.07	chr4	57897236	57976551	IGFBP7	uc003hcn.3	-	79315	0	geneBody
chr4	60453014	60453274	1.43	6.49	7.72	1.71	chr4	60674555	60674578	DJ439575	uc021sng.1	+	23	-221282	intergenic
chr4	60614501	60614655	0.29	4.58	4.25	1.37	chr4	60674555	60674578	DJ439575	uc021sng.1	+	23	-59901	intergenic
chr4	60685163	60685282	0.29	3.44	4.25	2.05	chr4	60674555	60674578	DJ439575	uc021sng.1	+	23	10586	intergenic
chr4	61563204	61563391	1.14	6.49	5.02	1.37	chr4	62066973	62938168	LPHN3	uc003hcq.4	+	871195	-503583	intergenic
chr4	63380701	63380923	0.57	7.25	8.11	1.37	chr4	62941883	62944051	BC039452	uc003hcu.1	+	2168	436651	intergenic
chr4	63962868	63963030	0.86	3.82	4.63	1.37	chr4	62941883	62944051	BC039452	uc003hcu.1	+	2168	1018818	intergenic
chr4	64437973	64438350	3.14	7.25	8.49	4.1	chr4	65144176	65275178	TECRL	uc003hcv.3	-	131002	705827	intergenic
chr4	65384208	65384438	2.29	5.73	6.18	0.68	chr4	65144176	65275178	TECRL	uc003hcv.3	-	131002	-109031	intergenic
chr4	65472771	65472933	1.43	4.2	5.02	1.37	chr4	65144176	65275178	TECRL	uc003hcv.3	-	131002	-197594	intergenic
chr4	65935900	65936074	0.57	3.82	4.25	1.02	chr4	65779998	65870218	LOC401134	uc021xos.1	-	90220	-65683	intergenic
chr4	66679173	66679375	2.29	5.73	6.18	2.05	chr4	66535678	66559104	LOC100144602	uc003hdb.3	+	23426	120070	intergenic
chr4	66702275	66702403	1.14	3.82	4.25	1.71	chr4	66535678	66559104	LOC100144602	uc003hdb.3	+	23426	143172	intergenic
chr4	67786227	67786415	1.71	5.73	6.56	2.73	chr4	68283022	68333969	AK093203	uc003hdc.1	-	50947	496608	intergenic
chr4	70092148	70092303	0.57	5.34	6.56	3.07	chr4	70066137	70082484	AK124272	uc003hei.1	+	16347	9665	intergenic
chr4	70531769	70531904	0.57	4.96	6.18	3.07	chr4	70454134	70518967	UGT2A1	uc003hem.4	-	64833	-12803	intergenic
chr4	70855648	70855740	0	3.44	4.25	2.05	chr4	70861647	70868173	STATH	uc003heu.1	+	6526	-5908	intergenic
chr4	70956557	70956709	1.71	3.44	4.25	1.37	chr4	70933102	70950988	CSN1S2AP	uc011car.2	+	17886	5570	intergenic
chr4	73235176	73235332	2	4.58	5.02	1.71	chr4	73146685	73434516	ADAMTS3	uc003hgk.2	-	287831	0	geneBody
chr4	74083551	74083786	1.71	8.4	9.65	3.07	chr4	73940501	74124502	ANKRD17	uc003hgp.3	-	184001	0	geneBody
chr4	75245868	75245982	0.86	4.2	5.02	0.68	chr4	75230859	75254477	EREG	uc003hie.1	+	23618	0	geneBody
chr4	75737588	75737765	1.14	5.34	6.56	3.07	chr4	75671447	75719882	BTC	uc003hig.2	-	48435	-17707	intergenic
chr4	76494015	76494100	1.14	4.96	5.02	1.71	chr4	76481257	76491103	C4orf26	uc031sfx.1	+	9846	2913	intergenic
chr4	76742233	76742313	0.57	4.2	4.63	1.71	chr4	76649828	76735366	USO1	uc003hiu.3	+	85538	6868	intergenic
chr4	76806819	76807021	3.71	8.4	9.27	4.1	chr4	76781025	76823681	PPEF2	uc003hix.3	-	42656	0	geneBody
chr4	77138777	77138940	2.29	7.25	7.34	3.07	chr4	77135192	77204936	FAM47E	uc003hjv.3	+	69744	0	geneBody
chr4	77458151	77458231	0.29	5.34	4.63	2.05	chr4	77356252	77704405	SHROOM3	uc011cbx.2	+	348153	0	geneBody
chr4	77519363	77519539	1.43	6.87	7.72	3.41	chr4	77356252	77704405	SHROOM3	uc011cbx.2	+	348153	0	geneBody
chr4	77950206	77950469	3.14	8.78	10.81	5.12	chr4	77870894	77959768	2011-09-01	uc003hkj.3	+	88874	0	geneBody
chr4	78361503	78361602	1.14	4.58	4.63	2.05	chr4	78432906	78532988	CXCL13	uc003hkr.3	+	100082	-71305	intergenic
chr4	80332989	80333234	3.43	7.63	8.49	3.41	chr4	80327506	80329372	GK2	uc003hlu.3	-	1866	-3618	intergenic
chr4	80598554	80598664	0.29	4.2	4.63	2.05	chr4	80413746	80497614	LOC100506035	uc003hlv.3	+	83868	100941	intergenic
chr4	80877584	80877709	1.14	4.96	5.41	1.02	chr4	80822770	80994477	ANTXR2	uc003hly.4	-	171707	0	geneBody
chr4	83942267	83942342	0.86	4.2	5.02	1.02	chr4	83845755	83934040	LIN54	uc010ijv.2	-	88285	-8228	intergenic
chr4	84005404	84005548	1.43	5.34	6.56	1.71	chr4	84011210	84035911	PLAC8	uc011cco.2	-	24701	5663	intergenic
chr4	84008744	84008935	2.57	6.11	7.34	2.39	chr4	84011210	84035911	PLAC8	uc011cco.2	-	24701	2276	intergenic
chr4	84455909	84456115	0.86	6.87	8.49	4.1	chr4	84457066	84527027	AGPAT9	uc003hoy.4	+	69961	-952	TSS
chr4	85371311	85371485	1.71	6.87	6.56	1.37	chr4	85414435	85419387	NKX6-1	uc003hpa.1	-	4952	42951	intergenic
chr4	85833142	85833448	1.71	9.16	9.65	2.73	chr4	85590692	85887544	WDFY3	uc003hpd.3	-	296852	0	geneBody
chr4	86837251	86837346	1.14	6.11	4.63	1.37	chr4	86396283	86923823	ARHGAP24	uc003hpk.3	+	527540	0	geneBody
chr4	90040031	90040230	1.43	6.11	6.56	3.07	chr4	90033967	90036052	TIGD2	uc003hsk.3	+	2085	3980	intergenic
chr4	90184180	90184329	0	4.2	4.63	0.34	chr4	90165428	90229161	GPRIN3	uc003hsm.1	-	63733	0	geneBody
chr4	95302170	95302361	2.57	5.34	6.56	1.02	chr4	95219706	95264027	HPGDS	uc003hte.1	-	44321	-38144	intergenic
chr4	95420976	95421089	0.86	5.73	5.41	1.37	chr4	95373007	95589378	PDLIM5	uc003htk.4	+	216371	0	geneBody
chr4	96962902	96963032	1.14	3.82	4.63	2.05	chr4	96761238	96762625	PDHA2	uc003htr.4	+	1387	200278	intergenic
chr4	98103577	98103747	1.71	4.58	5.02	1.37	chr4	98288076	98411315	STPG2-AS1	uc031sgo.1	+	123239	-184330	intergenic
chr4	99412024	99412100	0.29	4.96	4.25	2.05	chr4	99391517	99579812	TSPAN5	uc003hub.3	-	188295	0	geneBody
chr4	100144663	100144816	1.14	5.73	6.18	1.71	chr4	100010007	100222513	LOC100507053	uc003hum.2	+	212506	0	geneBody
chr4	100967863	100968039	1.43	4.96	5.79	2.73	chr4	100871635	100873620	LOC256880	uc003hvp.1	+	1985	94244	intergenic
chr4	102302295	102302406	1.43	6.49	5.41	0.68	chr4	102268933	102270040	FLJ20021	uc003hvw.3	+	1107	32256	intergenic
chr4	102880447	102880621	0.86	4.58	5.02	1.71	chr4	102341117	102995969	BANK1	uc003hvx.4	+	654852	0	geneBody
chr4	103191000	103191105	0	3.82	4.63	0.68	chr4	103172197	103266410	SLC39A8	uc011ceo.1	-	94213	0	geneBody
chr4	103550972	103551151	0.86	5.73	6.95	3.07	chr4	103552642	103682151	MANBA	uc003hwg.3	-	129509	1492	intergenic
chr4	103801304	103801407	1.14	3.82	4.25	2.05	chr4	103790134	103813963	CISD2	uc003hwt.4	+	23829	0	geneBody
chr4	103803925	103804244	2.86	8.4	10.04	4.1	chr4	103790134	103813963	CISD2	uc003hwt.4	+	23829	0	geneBody
chr4	103840874	103841058	2	6.49	7.34	2.39	chr4	103806204	103940896	SLC9B1	uc003hwu.3	-	134692	0	geneBody
chr4	104105075	104105183	1.14	4.58	5.02	0.68	chr4	104026962	104119566	CENPE	uc003hxb.1	-	92604	0	geneBody
chr4	104223417	104223573	2	5.34	5.41	2.05	chr4	104026962	104119566	CENPE	uc003hxb.1	-	92604	-103852	intergenic
chr4	106244928	106245041	0.57	5.34	5.41	0	chr4	106067841	106200960	TET2	uc003hxk.3	+	133119	43969	intergenic
chr4	107411110	107411273	0.57	5.73	6.18	2.39	chr4	107279339	107288592	GIMD1	uc021xqm.1	-	9253	-122519	intergenic
chr4	107611138	107611244	0.86	3.44	4.25	1.71	chr4	107845701	108204846	DKK2	uc010ilw.1	-	359145	234458	intergenic
chr4	107893383	107893484	0.29	4.58	4.63	0	chr4	107845701	108204846	DKK2	uc010ilw.1	-	359145	0	geneBody
chr4	108203043	108203207	0.86	5.34	6.56	1.02	chr4	107845701	108204846	DKK2	uc010ilw.1	-	359145	0	geneBody
chr4	108519771	108519872	1.43	4.96	5.79	0.68	chr4	108534821	108641419	PAPSS1	uc003hyk.3	-	106598	14950	intergenic
chr4	109465318	109465443	2.29	3.82	4.25	1.37	chr4	109459345	109541613	RPL34-AS1	uc003hyy.2	-	82268	0	geneBody
chr4	110471854	110472011	1.14	4.96	6.18	2.39	chr4	110481354	110608872	CCDC109B	uc011cfs.2	+	127518	-9344	intergenic
chr4	111175491	111175615	0.86	4.58	4.25	1.71	chr4	110970228	111119820	ELOVL6	uc003iaa.3	-	149592	-55672	intergenic
chr4	111653733	111653869	1.14	4.58	5.02	0.68	chr4	111538579	111563279	PITX2	uc003iaf.3	-	24700	-90455	intergenic
chr4	112936481	112936590	0.57	4.58	4.25	0	chr4	113066552	113110237	C4orf32	uc003iah.2	+	43685	-129963	intergenic
chr4	113320840	113320969	1.14	5.73	5.79	2.05	chr4	113218498	113363764	ALPK1	uc003ian.4	+	145266	0	geneBody
chr4	113822787	113822864	0.29	3.44	4.25	2.05	chr4	113739238	114304896	ANK2	uc003ibd.4	+	565658	0	geneBody
chr4	114607080	114607240	1.43	6.11	5.79	1.37	chr4	114372187	114683083	CAMK2D	uc003ibi.3	-	310896	0	geneBody
chr4	114872608	114872765	0.86	6.11	6.56	2.39	chr4	114821439	114900878	ARSJ	uc003ibq.1	-	79439	0	geneBody
chr4	114937074	114937180	1.71	4.58	5.02	1.71	chr4	114821439	114900878	ARSJ	uc003ibq.1	-	79439	-36197	intergenic
chr4	115216364	115216909	6	11.45	13.13	4.78	chr4	115519610	115598202	UGT8	uc003ibs.2	+	78592	-302702	intergenic
chr4	115648982	115649178	1.71	4.96	6.18	0.68	chr4	115519610	115598202	UGT8	uc003ibs.2	+	78592	50781	intergenic
chr4	116578334	116578485	0	4.2	4.63	0	chr4	115748926	116035032	NDST4	uc003ibu.3	-	286106	-543303	intergenic
chr4	116855800	116855995	1.14	4.58	5.41	2.39	chr4	117220880	117220924	MIR1973	uc021xqy.1	+	44	-364886	intergenic
chr4	117037111	117037296	0.86	6.49	6.18	1.02	chr4	117220880	117220924	MIR1973	uc021xqy.1	+	44	-183585	intergenic
chr4	118535430	118535608	1.14	5.73	6.95	2.73	chr4	118955499	119179789	NDST3	uc003ibx.3	+	224290	-419892	intergenic
chr4	118871486	118871952	4.29	13.36	14.29	5.8	chr4	118955499	119179789	NDST3	uc003ibx.3	+	224290	-83548	intergenic
chr4	119394332	119394422	0	4.96	4.25	1.37	chr4	119434236	119435886	AK308309	uc010imy.1	+	1650	-39815	intergenic
chr4	119665628	119665827	2	6.11	7.34	2.39	chr4	119643977	119757326	SEC24D	uc003ici.4	-	113349	0	geneBody
chr4	119730193	119730331	1.71	5.34	6.18	2.05	chr4	119643977	119757326	SEC24D	uc003ici.4	-	113349	0	geneBody
chr4	119820896	119821019	0.57	5.73	5.79	1.02	chr4	119809995	119982402	SYNPO2	uc010inb.3	+	172407	0	geneBody
chr4	121540277	121540486	1.71	7.25	6.95	2.73	chr4	121615928	121844013	PRDM5	uc003idn.3	-	228085	75443	intergenic
chr4	122302774	122302912	1.14	6.49	5.41	0.68	chr4	122249796	122302181	QRFPR	uc010inj.1	-	52385	-594	TSS
chr4	122741222	122741399	1.71	6.11	6.56	3.07	chr4	122737598	122745088	CCNA2	uc003iec.4	-	7490	0	geneBody
chr4	123036882	123037050	0.29	4.58	5.41	0.68	chr4	123091757	123283914	KIAA1109	uc003ieh.3	+	192157	-54708	intergenic
chr4	124071129	124071235	1.14	3.82	4.63	2.05	chr4	123844224	124240604	SPATA5	uc003iez.4	+	396380	0	geneBody
chr4	124178134	124178252	0.29	4.2	4.63	2.05	chr4	123844224	124240604	SPATA5	uc003iez.4	+	396380	0	geneBody
chr4	124326480	124326570	1.14	4.58	4.63	1.02	chr4	124317949	124324915	SPRY1	uc031sgy.1	+	6966	1566	intergenic
chr4	124360738	124360934	0.86	8.4	8.11	3.07	chr4	124317949	124324915	SPRY1	uc031sgy.1	+	6966	35824	intergenic
chr4	124401896	124401995	0.29	4.2	4.25	2.05	chr4	124317949	124324915	SPRY1	uc031sgy.1	+	6966	76982	intergenic
chr4	124612381	124612431	0.57	4.58	4.25	1.02	chr4	124573941	124851518	LOC285419	uc011cgn.1	+	277577	0	geneBody
chr4	125205659	125205848	2.29	5.73	6.56	2.73	chr4	125421096	125479589	AK057455	uc003ife.1	-	58493	215249	intergenic
chr4	126370558	126370706	0.57	4.2	4.25	1.02	chr4	126237566	126414087	FAT4	uc003ifj.4	+	176521	0	geneBody
chr4	128855830	128856021	2.29	7.25	8.11	3.07	chr4	128838959	128887139	MFSD8	uc003ifp.3	-	48180	0	geneBody
chr4	129522502	129522718	2.57	8.4	9.27	2.73	chr4	129349224	129440549	AK093416	uc003igh.1	+	91325	81954	intergenic
chr4	129668360	129668417	0	4.2	4.63	1.02	chr4	129730778	129796379	PHF17	uc003igk.3	+	65601	-62362	intergenic
chr4	129926824	129926912	0.29	4.96	5.02	2.05	chr4	129805151	130014764	SCLT1	uc003igp.2	-	209613	0	geneBody
chr4	131623576	131623708	0.29	4.58	4.25	0.68	chr4	130701164	130876523	BC041448	uc003igw.1	+	175359	747054	intergenic
chr4	132367977	132368082	0.57	4.96	4.63	0.34	chr4	132649252	132651166	BC131768	uc021xrv.1	+	1914	-281171	intergenic
chr4	134232584	134232759	0.57	3.82	4.25	1.02	chr4	134114523	134115760	BC042378	uc003ihb.3	+	1237	116825	intergenic
chr4	136187839	136188034	0.57	5.34	5.79	1.02	chr4	135226556	135248601	BC032916	uc003ihc.1	-	22045	-939239	intergenic
chr4	137251108	137251336	1.71	5.73	6.95	1.37	chr4	138114909	138119521	BC031238	uc003ihd.3	+	4612	-863574	intergenic
chr4	138405346	138405671	4.29	8.4	10.04	2.73	chr4	138440073	138453648	PCDH18	uc011cgz.2	-	13575	34403	intergenic
chr4	138598412	138598584	1.71	4.96	6.18	1.02	chr4	138440073	138453648	PCDH18	uc011cgz.2	-	13575	-144765	intergenic
chr4	139103470	139103566	0.29	4.2	4.63	2.05	chr4	139085247	139163503	SLC7A11	uc021xrw.1	-	78256	0	geneBody
chr4	139915682	139915824	1.14	4.96	5.41	2.05	chr4	139936942	139967095	CCRN4L	uc003ihl.3	+	30153	-21119	intergenic
chr4	140830679	140830761	1.71	5.34	5.02	1.02	chr4	140637545	141075233	MAML3	uc021xsg.1	-	437688	0	geneBody
chr4	141682327	141682507	1.71	6.49	7.72	2.73	chr4	141541935	141677471	TBC1D9	uc010ioj.3	-	135536	-4857	intergenic
chr4	143136705	143136897	2.57	5.73	6.18	0.68	chr4	142949181	143767604	INPP4B	uc003iix.4	-	818423	0	geneBody
chr4	143478125	143478234	0.86	4.2	4.25	1.71	chr4	142949181	143767604	INPP4B	uc003iix.4	-	818423	0	geneBody
chr4	144100830	144100994	2.29	5.34	6.56	2.73	chr4	144106069	144143141	USP38	uc003ijb.3	+	37072	-5076	intergenic
chr4	144734085	144734254	2.29	4.96	4.63	0.68	chr4	144792018	144826716	GYPE	uc003ijj.3	-	34698	57765	intergenic
chr4	145168917	145169186	2.57	8.78	10.42	3.07	chr4	144917256	145061904	GYPA	uc003ijn.2	-	144648	-107014	intergenic
chr4	146516468	146516531	0.57	5.34	4.63	0.34	chr4	146540539	146581187	MMAA	uc003ikh.4	+	40648	-24009	intergenic
chr4	148033435	148033535	1.14	4.96	5.41	1.02	chr4	147628178	147867034	TTC29	uc003ikw.4	-	238856	-166402	intergenic
chr4	148904005	148904118	0.86	4.96	6.18	2.73	chr4	148653452	148993927	ARHGAP10	uc003ilf.3	+	340475	0	geneBody
chr4	148987579	148987739	1.71	7.25	7.34	3.07	chr4	148653452	148993927	ARHGAP10	uc003ilf.3	+	340475	0	geneBody
chr4	150856202	150856329	1.14	4.96	5.41	1.02	chr4	150351084	150736980	BC031092	uc003ill.3	-	385896	-119223	intergenic
chr4	151201266	151201351	0.57	3.44	4.25	1.37	chr4	151185810	151936649	LRBA	uc010ipj.3	-	750839	0	geneBody
chr4	151394327	151394422	0.57	3.82	4.63	0.68	chr4	151185810	151936649	LRBA	uc010ipj.3	-	750839	0	geneBody
chr4	151680097	151680257	2	5.34	6.18	1.37	chr4	151185810	151936649	LRBA	uc010ipj.3	-	750839	0	geneBody
chr4	152897638	152897798	1.14	5.34	5.79	1.02	chr4	152877142	152890533	BC035179	uc003imn.3	+	13391	7106	intergenic
chr4	155438857	155439020	0.57	5.34	5.02	2.39	chr4	155456148	155471585	PLRG1	uc003iny.3	-	15437	17129	intergenic
chr4	156344550	156344664	0	4.58	5.02	2.39	chr4	156263811	156298122	MAP9	uc003ios.3	-	34311	-46429	intergenic
chr4	156527357	156527531	1.43	4.96	6.18	1.71	chr4	156587861	156658214	GUCY1A3	uc003iov.3	+	70353	-60331	intergenic
chr4	156804012	156804158	0.29	4.58	4.63	2.05	chr4	156750880	156787425	ASIC5	uc003ipe.1	-	36545	-16588	intergenic
chr4	157118373	157118545	1.43	4.58	5.41	2.05	chr4	156845269	156875048	CTSO	uc003ipg.3	-	29779	-243326	intergenic
chr4	157539539	157539698	1.71	4.96	6.18	1.71	chr4	157682762	157892546	PDGFC	uc003ipi.2	-	209784	143065	intergenic
chr4	159706053	159706139	0.86	4.96	5.02	1.71	chr4	159690181	159827954	FNIP2	uc003iqe.4	+	137773	0	geneBody
chr4	159940525	159940656	1.43	4.96	4.63	0.68	chr4	159814683	160024105	C4orf45	uc010iqt.1	-	209422	0	geneBody
chr4	160269252	160269727	2.29	12.98	14.67	6.14	chr4	160188997	160281301	RAPGEF2	uc003iqg.4	+	92304	0	geneBody
chr4	160376011	160376163	2.86	6.87	7.72	3.07	chr4	160188997	160281301	RAPGEF2	uc003iqg.4	+	92304	94711	intergenic
chr4	160679921	160680071	2.29	4.58	5.02	2.05	chr4	160188997	160281301	RAPGEF2	uc003iqg.4	+	92304	398621	intergenic
chr4	161134118	161134254	0.29	4.96	4.63	0.68	chr4	160188997	160281301	RAPGEF2	uc003iqg.4	+	92304	852818	intergenic
chr4	161205708	161205814	0.29	3.44	4.25	0.68	chr4	160188997	160281301	RAPGEF2	uc003iqg.4	+	92304	924408	intergenic
chr4	161711742	161711908	1.43	4.58	5.02	1.37	chr4	162305043	163085186	FSTL5	uc003iqi.4	-	780143	593136	intergenic
chr4	162373406	162373578	0.57	4.58	5.02	1.02	chr4	162305043	163085186	FSTL5	uc003iqi.4	-	780143	0	geneBody
chr4	162864078	162864182	0	4.2	4.25	0.68	chr4	162305043	163085186	FSTL5	uc003iqi.4	-	780143	0	geneBody
chr4	163039433	163039580	1.14	5.34	5.41	2.05	chr4	162305043	163085186	FSTL5	uc003iqi.4	-	780143	0	geneBody
chr4	163331325	163331457	0.57	3.44	4.25	2.05	chr4	162305043	163085186	FSTL5	uc003iqi.4	-	780143	-246140	intergenic
chr4	163544889	163545008	0	4.2	4.63	1.37	chr4	162305043	163085186	FSTL5	uc003iqi.4	-	780143	-459704	intergenic
chr4	163553244	163553353	0.57	3.82	4.63	0.68	chr4	162305043	163085186	FSTL5	uc003iqi.4	-	780143	-468059	intergenic
chr4	165576825	165576959	0.86	6.11	6.56	2.73	chr4	165630610	165630646	MIR5684	uc031shs.1	+	36	-53652	intergenic
chr4	166149907	166150071	2	4.96	5.79	2.05	chr4	166128769	166244308	KLHL2	uc003irb.3	+	115539	0	geneBody
chr4	166309679	166309851	1.43	6.87	6.56	1.02	chr4	166300096	166419482	CPE	uc003irg.4	+	119386	0	geneBody
chr4	169912028	169912223	2.57	6.49	7.34	0.68	chr4	169784920	169931468	CBR4	uc011cjy.2	-	146548	0	geneBody
chr4	169941797	169941980	1.71	5.73	6.95	3.07	chr4	169784920	169931468	CBR4	uc011cjy.2	-	146548	-10330	intergenic
chr4	170162270	170162462	1.43	6.49	7.72	3.41	chr4	170015406	170192249	SH3RF1	uc003isa.1	-	176843	0	geneBody
chr4	170480910	170481182	3.43	9.16	8.88	1.71	chr4	170314420	170533778	NEK1	uc003isd.2	-	219358	0	geneBody
chr4	170600608	170601024	6	9.92	11.97	5.8	chr4	170541671	170644338	CLCN3	uc003ish.3	+	102667	0	geneBody
chr4	171273117	171273257	0.86	3.82	4.63	1.71	chr4	170981372	171011372	AADAT	uc003iss.3	-	30000	-261746	intergenic
chr4	172578212	172578404	0.29	6.49	6.18	0	chr4	172734574	173961558	GALNTL6	uc003isv.3	+	1226984	-156171	intergenic
chr4	172892401	172892528	0.57	3.82	4.25	0.68	chr4	172734574	173961558	GALNTL6	uc003isv.3	+	1226984	0	geneBody
chr4	174324986	174325129	0.86	3.82	4.63	1.37	chr4	174309298	174327528	SCRG1	uc003itf.3	-	18230	0	geneBody
chr4	178366683	178366817	1.43	4.96	5.79	2.39	chr4	178366132	178598280	AK094945	uc003iux.1	+	232148	0	geneBody
chr4	178549113	178549210	1.14	3.44	4.25	1.02	chr4	178366132	178598280	AK094945	uc003iux.1	+	232148	0	geneBody
chr4	178598415	178598531	0.57	4.96	4.63	1.37	chr4	178366132	178598280	AK094945	uc003iux.1	+	232148	136	TES
chr4	178611683	178611855	1.71	7.63	6.18	2.05	chr4	178366132	178598280	AK094945	uc003iux.1	+	232148	13404	intergenic
chr4	178624356	178624491	0.86	4.58	5.41	2.39	chr4	178649910	178911904	LOC285501	uc010iru.3	+	261994	-25420	intergenic
chr4	178894635	178894760	0.86	4.58	5.02	1.71	chr4	178649910	178911904	LOC285501	uc010iru.3	+	261994	0	geneBody
chr4	179037121	179037261	0.57	4.96	4.63	1.02	chr4	178649910	178911904	LOC285501	uc010iru.3	+	261994	125218	intergenic
chr4	179785422	179785603	1.71	4.96	5.41	2.05	chr4	178649910	178911904	LOC285501	uc010iru.3	+	261994	873519	intergenic
chr4	180050471	180050698	2	7.25	8.11	1.37	chr4	178649910	178911904	LOC285501	uc010iru.3	+	261994	1138568	intergenic
chr4	180513821	180513911	0.57	4.2	4.25	0	chr4	181985242	182080302	LINC00290	uc003iuz.3	-	95060	1471332	intergenic
chr4	180733172	180733573	6	10.31	11.97	5.12	chr4	181985242	182080302	LINC00290	uc003iuz.3	-	95060	1251670	intergenic
chr4	180777232	180777330	0	4.2	5.02	1.71	chr4	181985242	182080302	LINC00290	uc003iuz.3	-	95060	1207913	intergenic
chr4	181326781	181326980	1.71	6.11	6.56	2.39	chr4	181985242	182080302	LINC00290	uc003iuz.3	-	95060	658263	intergenic
chr4	181336919	181337066	0.57	6.87	5.41	2.05	chr4	181985242	182080302	LINC00290	uc003iuz.3	-	95060	648177	intergenic
chr4	181963804	181963961	1.71	4.96	6.18	1.37	chr4	181985242	182080302	LINC00290	uc003iuz.3	-	95060	21282	intergenic
chr4	182892955	182893116	1.14	5.34	5.79	1.71	chr4	182896308	183006289	AK056196	uc003iva.1	-	109981	3193	intergenic
chr4	183891615	183891772	1.71	6.49	6.95	3.41	chr4	183811243	183838630	DCTD	uc003ivf.3	-	27387	-52986	intergenic
chr4	184002946	184003089	2.86	6.11	7.34	2.39	chr4	184018173	184020352	WWC2-AS2	uc003ivj.1	-	2179	15085	intergenic
chr4	185134500	185134698	3.43	8.78	10.42	4.78	chr4	185009858	185139114	ENPP6	uc003iwc.3	-	129256	0	geneBody
chr4	186332936	186333114	1.43	6.87	8.11	2.39	chr4	186320693	186347139	UFSP2	uc003ixo.2	-	26446	0	geneBody
chr4	186488585	186488768	2.29	6.87	6.56	0.68	chr4	186506597	186877870	SORBS2	uc003iym.3	-	371273	17830	intergenic
chr4	186946221	186946373	1.71	5.73	6.95	2.73	chr4	186990308	187006252	TLR3	uc003iyq.3	+	15944	-43936	intergenic
chr4	187489140	187489204	1.43	3.82	4.25	1.02	chr4	187454808	187476537	MTNR1A	uc003izd.1	-	21729	-12604	intergenic
chr4	188010541	188010696	0	6.11	5.41	1.71	chr4	188225236	188426767	LOC339975	uc021xvl.1	-	201531	214541	intergenic
chr4	189409995	189410096	0.86	5.73	6.18	2.39	chr4	189376731	189523062	LOC401164	uc021xvn.1	+	146331	0	geneBody
chr4	189685097	189685432	2.29	14.5	15.06	6.14	chr4	189376731	189523062	LOC401164	uc021xvn.1	+	146331	162036	intergenic
chr5	1045595	1045669	2.86	8.4	6.56	3.07	chr5	1050488	1112172	SLC12A7	uc003jbu.3	-	61684	4820	intergenic
chr5	1846874	1846974	4.29	6.87	8.49	4.1	chr5	1877540	1887293	IRX4	uc031siq.1	-	9753	30567	intergenic
chr5	3221960	3222227	1.43	6.49	6.95	1.37	chr5	3417265	3536208	LOC285577	uc003jdd.3	-	118943	195039	intergenic
chr5	3857160	3857339	2.29	5.34	6.56	1.37	chr5	3596167	3601517	IRX1	uc003jde.3	+	5350	255644	intergenic
chr5	7760455	7760559	0.29	6.11	5.02	1.71	chr5	7396342	7830194	ADCY2	uc003jdz.1	+	433852	0	geneBody
chr5	8563464	8563643	0.86	3.44	4.25	0.34	chr5	8457799	8463209	LOC100505738	uc003jei.3	+	5410	100256	intergenic
chr5	8608767	8609255	1.71	8.78	9.27	3.75	chr5	8457799	8463209	LOC100505738	uc003jei.3	+	5410	145559	intergenic
chr5	8957459	8957602	0.86	5.34	4.63	0.68	chr5	8839876	8881636	BC032891	uc003jej.3	+	41760	75824	intergenic
chr5	10332259	10332426	1.14	6.49	7.34	3.07	chr5	10353750	10440500	2006-03-01	uc003jet.2	+	86750	-21325	intergenic
chr5	10471694	10471744	1.14	3.82	4.25	1.37	chr5	10441973	10465138	ROPN1L	uc021xwo.1	+	23165	6557	intergenic
chr5	10611010	10611095	1.43	5.34	6.18	2.73	chr5	10564434	10657928	ANKRD33B	uc021xwp.1	+	93494	0	geneBody
chr5	10725553	10725650	0.86	5.34	5.79	2.05	chr5	10679341	10761387	DAP	uc003jez.4	-	82046	0	geneBody
chr5	11641624	11641924	3.14	10.69	13.13	5.46	chr5	10971951	11904110	CTNND2	uc003jfa.1	-	932159	0	geneBody
chr5	11757402	11757540	0.29	4.96	4.25	1.71	chr5	10971951	11904110	CTNND2	uc003jfa.1	-	932159	0	geneBody
chr5	13609963	13610214	2	5.34	6.56	1.37	chr5	13690436	13944589	DNAH5	uc003jfd.2	-	254153	80223	intergenic
chr5	14330902	14331099	1.71	8.78	8.88	3.75	chr5	14143828	14509458	TRIO	uc003jff.3	+	365630	0	geneBody
chr5	14342857	14343009	2.57	5.73	6.95	2.39	chr5	14143828	14509458	TRIO	uc003jff.3	+	365630	0	geneBody
chr5	14348620	14348928	4.57	10.31	12.74	6.14	chr5	14143828	14509458	TRIO	uc003jff.3	+	365630	0	geneBody
chr5	15272407	15272608	2.86	4.96	6.18	1.37	chr5	15500304	15939900	FBXL7	uc003jfn.1	+	439596	-227697	intergenic
chr5	16454554	16454798	5.14	8.4	10.04	1.71	chr5	16451627	16465894	ZNF622	uc003jfq.3	-	14267	0	geneBody
chr5	16888201	16888335	0.86	5.34	6.18	1.71	chr5	16662015	16936385	MYO10	uc003jft.4	-	274370	0	geneBody
chr5	17083460	17083614	4.57	8.4	9.27	3.07	chr5	17130136	17217531	LOC285696	uc003jfw.2	-	87395	46523	intergenic
chr5	18627320	18627553	2.29	6.87	7.72	3.07	chr5	17811560	17930598	BC028204	uc003jgb.3	+	119038	696723	intergenic
chr5	18639648	18639821	1.14	6.87	5.41	0.68	chr5	17811560	17930598	BC028204	uc003jgb.3	+	119038	709051	intergenic
chr5	19735411	19735825	5.14	8.4	10.04	2.73	chr5	19473154	20575982	CDH18	uc003jgc.3	-	1102828	0	geneBody
chr5	20001838	20001942	0	3.44	4.25	0.68	chr5	19473154	20575982	CDH18	uc003jgc.3	-	1102828	0	geneBody
chr5	20616188	20616685	6	11.07	13.51	6.48	chr5	20611948	20937800	AK093362	uc003jge.1	+	325852	0	geneBody
chr5	20927014	20927170	1.71	4.96	5.79	2.05	chr5	20611948	20937800	AK093362	uc003jge.1	+	325852	0	geneBody
chr5	21569645	21569764	2	5.34	6.56	2.39	chr5	21341941	21544886	GUSBP1	uc011cnn.1	+	202945	24760	intergenic
chr5	22020476	22020638	1.14	6.49	5.02	1.71	chr5	21750972	22853731	CDH12	uc003jgk.2	-	1102759	0	geneBody
chr5	22031279	22031439	2.29	5.34	5.41	1.71	chr5	21750972	22853731	CDH12	uc003jgk.2	-	1102759	0	geneBody
chr5	22245049	22245165	0.86	4.2	5.02	2.05	chr5	21750972	22853731	CDH12	uc003jgk.2	-	1102759	0	geneBody
chr5	22359966	22360145	2.57	4.96	6.18	3.07	chr5	21750972	22853731	CDH12	uc003jgk.2	-	1102759	0	geneBody
chr5	23128215	23128376	0.57	4.2	5.02	2.05	chr5	21750972	22853731	CDH12	uc003jgk.2	-	1102759	-274485	intergenic
chr5	24188073	24188402	5.71	9.16	9.27	4.44	chr5	23951456	24178372	AX747383	uc003jgq.1	+	226916	9702	intergenic
chr5	24443027	24443214	1.43	6.49	6.18	0.68	chr5	24487208	24645085	CDH10	uc003jgr.2	-	157877	43995	intergenic
chr5	27580105	27580378	2	6.49	5.79	1.37	chr5	27472398	27496508	LOC643401	uc003jgy.3	+	24110	83598	intergenic
chr5	27970175	27970376	2.57	4.96	6.18	2.73	chr5	27472398	27496508	LOC643401	uc003jgy.3	+	24110	473668	intergenic
chr5	28389681	28389870	1.43	6.11	5.41	2.39	chr5	28926976	28927420	LSP1P3	uc003jgz.1	+	444	-537107	intergenic
chr5	29189517	29189599	0.57	4.96	4.25	2.05	chr5	29143667	29153802	AK098570	uc003jha.1	+	10135	35716	intergenic
chr5	29391427	29391626	2	6.49	6.95	1.71	chr5	29143667	29153802	AK098570	uc003jha.1	+	10135	237626	intergenic
chr5	29769938	29770036	1.14	4.2	5.02	1.71	chr5	29143667	29153802	AK098570	uc003jha.1	+	10135	616137	intergenic
chr5	30012939	30013059	0.57	4.96	5.02	1.02	chr5	29143667	29153802	AK098570	uc003jha.1	+	10135	859138	intergenic
chr5	30056674	30056855	1.14	5.34	6.18	3.07	chr5	29143667	29153802	AK098570	uc003jha.1	+	10135	902873	intergenic
chr5	30392606	30392805	1.43	6.11	6.95	1.37	chr5	31193761	31329253	CDH6	uc003jhe.2	+	135492	-800957	intergenic
chr5	31652890	31653088	4.29	8.02	8.88	3.41	chr5	31639516	32111038	PDZD2	uc003jhl.3	+	471522	0	geneBody
chr5	31910121	31910210	0.57	5.34	5.02	2.39	chr5	31639516	32111038	PDZD2	uc003jhl.3	+	471522	0	geneBody
chr5	35024807	35024869	1.14	3.82	4.25	1.37	chr5	34998205	35048240	AGXT2	uc003jjf.3	-	50035	0	geneBody
chr5	36245264	36245432	0.86	6.49	6.95	2.05	chr5	36192693	36242258	NADKD1	uc003jkg.4	-	49565	-3007	intergenic
chr5	36765376	36765470	0.86	3.82	4.63	1.02	chr5	36606456	36688436	SLC1A3	uc003jkj.4	+	81980	76941	intergenic
chr5	37412318	37412390	2	4.2	4.63	2.05	chr5	37379411	37752774	WDR70	uc003jkv.3	+	373363	0	geneBody
chr5	37441641	37441757	1.71	5.34	6.18	2.39	chr5	37379411	37752774	WDR70	uc003jkv.3	+	373363	0	geneBody
chr5	37634241	37634329	2.29	5.34	5.79	1.02	chr5	37379411	37752774	WDR70	uc003jkv.3	+	373363	0	geneBody
chr5	37874159	37874345	2	6.49	7.34	2.05	chr5	37840539	37875900	GDNF-AS1	uc021xxo.1	+	35361	0	geneBody
chr5	39553639	39553770	1.14	4.58	5.02	2.39	chr5	39460971	39462400	BC026261	uc003jly.3	-	1429	-91240	intergenic
chr5	39938637	39938820	2	6.49	5.79	1.71	chr5	39460971	39462400	BC026261	uc003jly.3	-	1429	-476238	intergenic
chr5	40604810	40605009	2.29	6.11	6.18	2.39	chr5	40680031	40693837	PTGER4	uc003jlz.3	+	13806	-75023	intergenic
chr5	40896610	40896863	4	9.92	9.27	3.41	chr5	40909598	40983042	C7	uc003jmh.3	+	73444	-12736	intergenic
chr5	42067617	42067729	1.14	5.34	5.79	1.37	chr5	42155934	42175356	AK000840	uc003jms.1	-	19422	88206	intergenic
chr5	42292504	42292709	3.14	8.02	8.88	4.1	chr5	42155934	42175356	AK000840	uc003jms.1	-	19422	-117149	intergenic
chr5	42846584	42846652	0.86	4.58	4.25	1.71	chr5	42799981	42825998	SEPP1	uc003jna.3	-	26017	-20587	intergenic
chr5	42986244	42986436	2.29	6.87	7.34	1.71	chr5	42985502	42993435	AK056817	uc003jnb.1	-	7933	0	geneBody
chr5	43587896	43588025	1.14	4.96	5.02	2.39	chr5	43573286	43603332	LOC100652772	uc031sjh.1	-	30046	0	geneBody
chr5	43971231	43971332	1.71	6.87	5.79	2.39	chr5	43602790	43705668	NNT	uc003joe.3	+	102878	265564	intergenic
chr5	44682036	44682192	0.57	6.87	5.41	2.05	chr5	44809026	44815618	MRPS30	uc003joh.3	+	6592	-126835	intergenic
chr5	44792262	44792542	2	8.02	9.27	2.73	chr5	44809026	44815618	MRPS30	uc003joh.3	+	6592	-16485	intergenic
chr5	46112005	46112086	1.14	4.96	5.79	2.05	chr5	45255051	45696220	HCN1	uc003jok.3	-	441169	-415786	intergenic
chr5	50685446	50685683	1.71	7.63	7.34	2.05	chr5	50678957	50690563	ISL1	uc003jor.3	+	11606	0	geneBody
chr5	52053971	52054103	0.57	4.96	5.41	2.39	chr5	52083773	52098452	PELO	uc003jos.3	+	14679	-29671	intergenic
chr5	52053971	52054103	0.57	4.96	5.41	2.39	chr5	52083773	52249485	ITGA1	uc003jou.3	+	165712	-29671	intergenic
chr5	52088996	52089119	1.14	3.82	4.63	0.34	chr5	52083773	52098452	PELO	uc003jos.3	+	14679	0	geneBody
chr5	52088996	52089119	1.14	3.82	4.63	0.34	chr5	52083773	52249485	ITGA1	uc003jou.3	+	165712	0	geneBody
chr5	53375614	53375789	2.57	5.73	6.95	3.07	chr5	53180613	53606403	ARL15	uc003jpg.1	-	425790	0	geneBody
chr5	53812861	53813015	0.57	5.34	6.56	2.73	chr5	53813588	53842416	SNX18	uc011cqg.2	+	28828	-574	TSS
chr5	53821359	53821506	0.29	5.73	5.79	2.39	chr5	53813588	53842416	SNX18	uc011cqg.2	+	28828	0	geneBody
chr5	54352454	54352653	1.43	6.87	8.49	1.02	chr5	54320106	54329960	GZMK	uc003jpl.1	+	9854	22495	intergenic
chr5	55735127	55735263	1.71	4.96	6.18	2.73	chr5	55395506	55529186	ANKRD55	uc003jqu.3	-	133680	-205942	intergenic
chr5	56012403	56012580	2.86	6.87	7.72	2.73	chr5	56110899	56191978	MAP3K1	uc003jqw.4	+	81079	-98320	intergenic
chr5	56550058	56550143	1.14	4.96	4.25	1.71	chr5	56469774	56560506	GPBP1	uc003jrh.4	+	90732	0	geneBody
chr5	57041542	57041626	0.86	3.82	4.25	1.02	chr5	56775842	56778636	ACTBL2	uc003jrm.3	-	2794	-262907	intergenic
chr5	58270723	58270893	2	4.58	5.41	0.68	chr5	58264865	59783925	PDE4D	uc003jsb.3	-	1519060	0	geneBody
chr5	58978989	58979119	1.14	4.2	5.02	1.71	chr5	58264865	59783925	PDE4D	uc003jsb.3	-	1519060	0	geneBody
chr5	60055856	60055958	1.43	4.58	4.63	2.05	chr5	60047615	60140101	ELOVL7	uc003jsi.4	-	92486	0	geneBody
chr5	63248230	63248412	2.57	5.34	5.41	0	chr5	63255874	63258119	HTR1A	uc011cqt.3	-	2245	7463	intergenic
chr5	63423979	63424225	2.29	7.25	7.72	3.41	chr5	63461670	63668696	RNF180	uc003jti.3	+	207026	-37446	intergenic
chr5	63618277	63618447	2	6.11	6.18	2.05	chr5	63461670	63668696	RNF180	uc003jti.3	+	207026	0	geneBody
chr5	63871665	63871813	0.57	4.96	4.63	0.34	chr5	63801773	63908121	RGS7BP	uc003jtj.4	+	106348	0	geneBody
chr5	64327227	64327432	1.43	7.25	6.18	2.39	chr5	64064754	64314590	CWC27	uc003jtn.1	+	249836	12638	intergenic
chr5	67386535	67386702	1.43	4.96	5.79	2.39	chr5	67511583	67597649	PIK3R1	uc003jva.3	+	86066	-124882	intergenic
chr5	68115462	68115530	0.29	4.58	5.02	2.05	chr5	68264369	68325754	AK128486	uc003jvf.1	-	61385	148840	intergenic
chr5	68782841	68783026	2	8.78	9.65	2.73	chr5	68788118	68853931	OCLN	uc003jwu.3	+	65813	-5093	intergenic
chr5	71888790	71888893	0.86	6.49	5.79	1.71	chr5	71739233	71803249	ZNF366	uc003kce.1	-	64016	-85542	intergenic
chr5	72637767	72637848	0.86	3.82	4.63	2.05	chr5	72742084	72744352	FOXD1	uc003kcp.3	-	2268	104237	intergenic
chr5	73594919	73595042	0	4.96	5.41	1.37	chr5	73618310	73624182	BC043537	uc003kdb.3	+	5872	-23269	intergenic
chr5	73606730	73606906	0.57	5.73	6.95	2.39	chr5	73618310	73624182	BC043537	uc003kdb.3	+	5872	-11405	intergenic
chr5	73884466	73884629	1.71	5.34	6.56	2.73	chr5	73923230	73937249	ENC1	uc031skc.1	-	14019	38602	intergenic
chr5	73939720	73940050	3.43	8.78	10.81	2.05	chr5	73935847	74017113	HEXB	uc003kdd.3	+	81266	0	geneBody
chr5	76127667	76127799	2.57	6.11	5.79	2.05	chr5	76114832	76131140	F2RL1	uc003keo.3	+	16308	0	geneBody
chr5	76949193	76949291	1.43	4.2	5.02	1.02	chr5	76924536	76934522	OTP	uc003kfg.3	-	9986	-14672	intergenic
chr5	77648033	77648127	0.29	3.82	4.63	1.37	chr5	77654629	77656170	BC039455	uc003kfk.3	-	1541	6503	intergenic
chr5	77922669	77922847	3.71	5.73	6.95	2.73	chr5	77781037	77944648	LHFPL2	uc003kfo.3	-	163611	0	geneBody
chr5	78284819	78285051	2.57	7.25	8.88	2.73	chr5	78073036	78282357	ARSB	uc003kfq.3	-	209321	-2463	intergenic
chr5	78385106	78385179	0.86	4.2	4.25	0.34	chr5	78365546	78385897	BHMT2	uc003kft.3	+	20351	0	geneBody
chr5	79626874	79627009	0.86	6.11	6.95	3.07	chr5	79615789	79617660	SPZ1	uc003kgn.3	+	1871	9215	intergenic
chr5	80711027	80711122	0.57	3.82	4.63	0.68	chr5	80501461	80746718	RNU5E-1	uc011cto.1	+	245257	0	geneBody
chr5	80883221	80883384	1.14	5.34	6.18	2.39	chr5	80713178	81047072	SSBP2	uc003khp.4	-	333894	0	geneBody
chr5	80914598	80914797	2.29	8.02	8.88	1.71	chr5	80713178	81047072	SSBP2	uc003khp.4	-	333894	0	geneBody
chr5	81739933	81740058	1.43	4.58	5.41	1.71	chr5	81678763	81682335	BC132949	uc010jat.1	+	3572	57599	intergenic
chr5	82245863	82246108	4	7.25	8.88	2.39	chr5	82348664	82373272	TMEM167A	uc003khx.4	-	24608	102557	intergenic
chr5	82678599	82678679	0	3.82	4.63	1.71	chr5	82373316	82649579	XRCC4	uc003kib.3	+	276263	29021	intergenic
chr5	83941540	83941731	2	4.96	6.18	3.07	chr5	83238125	83680611	EDIL3	uc003kio.1	-	442486	-260930	intergenic
chr5	84489723	84490094	4	8.4	8.88	4.44	chr5	83238125	83680611	EDIL3	uc003kio.1	-	442486	-809113	intergenic
chr5	85126820	85127008	0.57	4.96	5.02	1.02	chr5	85578261	85593365	NBPF22P	uc003kiq.3	+	15104	-451254	intergenic
chr5	86555328	86555527	2	6.11	7.34	2.73	chr5	86564069	86687743	RASA1	uc003kiw.3	+	123674	-8543	intergenic
chr5	86583371	86583617	2.86	8.4	9.65	3.75	chr5	86564069	86687743	RASA1	uc003kiw.3	+	123674	0	geneBody
chr5	86881880	86882079	2.57	7.63	7.34	2.05	chr5	86690078	86708850	CCNH	uc003kjb.3	-	18772	-173031	intergenic
chr5	87374193	87374376	1.71	4.96	6.18	0.68	chr5	87491022	87564665	TMEM161B	uc003kjc.3	-	73643	116647	intergenic
chr5	87608600	87608952	3.14	9.54	10.42	4.44	chr5	87564698	87732491	TMEM161B-AS1	uc003kjd.3	+	167793	0	geneBody
chr5	88070257	88070477	3.43	5.73	6.56	2.05	chr5	88014057	88199922	MEF2C	uc003kjl.3	-	185865	0	geneBody
chr5	89485572	89485748	1.43	4.2	5.02	1.71	chr5	89312437	89312537	MIR3660	uc021ybi.1	-	100	-173036	intergenic
chr5	89805308	89805458	2.29	5.34	5.79	2.39	chr5	89770680	89810369	POLR3G	uc003kjq.3	+	39689	0	geneBody
chr5	89987279	89987403	1.14	4.58	5.41	1.37	chr5	89854616	90460033	GPR98	uc003kjt.4	+	605417	0	geneBody
chr5	90055210	90055360	0.57	4.58	5.02	1.71	chr5	89854616	90460033	GPR98	uc003kjt.4	+	605417	0	geneBody
chr5	90395410	90395496	0.57	3.82	4.25	1.71	chr5	89854616	90460033	GPR98	uc003kjt.4	+	605417	0	geneBody
chr5	90648849	90648939	0.29	3.44	4.25	2.05	chr5	90664540	90679149	ARRDC3	uc003kjz.2	-	14609	15602	intergenic
chr5	90789529	90789640	0	5.34	5.41	1.71	chr5	90676163	90716532	ARRDC3-AS1	uc003kka.4	+	40369	72998	intergenic
chr5	91081410	91081552	1.14	3.82	4.63	0.34	chr5	90676163	90716532	ARRDC3-AS1	uc003kka.4	+	40369	364879	intergenic
chr5	92697447	92697591	0.86	5.34	5.41	2.05	chr5	92745064	92917003	NR2F1-AS1	uc010jbb.1	-	171939	47474	intergenic
chr5	93100700	93100852	0.57	5.73	5.79	1.02	chr5	92953430	93447404	FAM172A	uc010jbd.3	-	493974	0	geneBody
chr5	93486894	93487068	2.29	5.73	6.95	2.05	chr5	93486555	93954309	KIAA0825	uc011cuk.2	-	467754	0	TES
chr5	93906167	93906357	2	6.49	6.56	2.05	chr5	93486555	93954309	KIAA0825	uc011cuk.2	-	467754	0	geneBody
chr5	94032847	94033009	0.57	4.58	5.41	1.71	chr5	93954390	94031573	ANKRD32	uc003kkr.4	+	77183	1275	intergenic
chr5	94496892	94497088	2.29	6.11	6.56	2.73	chr5	94042288	94620279	MCTP1	uc003kkx.2	-	577991	0	geneBody
chr5	94533466	94533665	1.14	6.11	5.02	1.02	chr5	94042288	94620279	MCTP1	uc003kkx.2	-	577991	0	geneBody
chr5	94875777	94876024	3.43	6.87	7.72	2.73	chr5	94799598	94890709	TTC37	uc003klb.3	-	91111	0	geneBody
chr5	95099681	95099832	0.57	4.96	5.41	2.05	chr5	95066849	95132071	RHOBTB3	uc003klm.3	+	65222	0	geneBody
chr5	95644103	95644260	2	6.11	5.02	2.39	chr5	95726039	95768985	PCSK1	uc003kls.2	-	42946	81780	intergenic
chr5	95736448	95736732	4.57	8.4	10.04	4.44	chr5	95726039	95768985	PCSK1	uc003kls.2	-	42946	0	geneBody
chr5	95983391	95983488	0.57	3.82	4.63	1.71	chr5	95997740	96110385	CAST	uc003klt.3	+	112645	-14253	intergenic
chr5	96066367	96066544	1.14	4.96	5.79	2.05	chr5	95997740	96110385	CAST	uc003klt.3	+	112645	0	geneBody
chr5	97629042	97629207	1.71	5.34	6.18	1.37	chr5	97674677	97674987	HM358988	uc021ybu.1	+	310	-45471	intergenic
chr5	98866662	98867091	4.86	12.98	13.9	6.83	chr5	98858479	98858509	DQ597441	uc011cuu.2	-	30	-8154	intergenic
chr5	99234419	99234514	0.86	3.44	4.25	1.02	chr5	99382129	99382151	JB137812	uc021ybz.1	+	22	-147616	intergenic
chr5	99682522	99682707	1.71	4.96	5.79	2.73	chr5	99715208	99723958	LOC100133050	uc011cuw.1	-	8750	32502	intergenic
chr5	101000382	101000516	1.14	6.87	5.79	2.39	chr5	101569691	101632253	SLCO4C1	uc003knm.3	-	62562	569176	intergenic
chr5	101394553	101394752	3.14	6.87	6.95	2.39	chr5	101569691	101632253	SLCO4C1	uc003knm.3	-	62562	174940	intergenic
chr5	101711394	101711514	1.43	4.2	5.02	1.37	chr5	101707648	101834720	SLCO6A1	uc003knn.3	-	127072	0	geneBody
chr5	101970859	101971057	2.29	6.11	7.34	2.73	chr5	101944300	101948125	AX747345	uc003knr.1	-	3825	-22735	intergenic
chr5	103779634	103779744	1.71	3.82	4.63	1.37	chr5	104435174	104435799	RAB9BP1	uc003kok.3	+	625	-655431	intergenic
chr5	103939589	103939775	0.57	5.34	6.18	1.71	chr5	104435174	104435799	RAB9BP1	uc003kok.3	+	625	-495400	intergenic
chr5	104040531	104040711	2	5.34	6.18	1.71	chr5	104435174	104435799	RAB9BP1	uc003kok.3	+	625	-394464	intergenic
chr5	104054741	104055010	1.43	8.4	9.27	2.39	chr5	104435174	104435799	RAB9BP1	uc003kok.3	+	625	-380165	intergenic
chr5	104999700	104999851	0.86	4.58	4.25	1.37	chr5	104435174	104435799	RAB9BP1	uc003kok.3	+	625	563902	intergenic
chr5	105483960	105484180	2.57	6.11	7.34	3.07	chr5	104435174	104435799	RAB9BP1	uc003kok.3	+	625	1048162	intergenic
chr5	105506550	105506691	1.14	4.2	4.63	2.05	chr5	104435174	104435799	RAB9BP1	uc003kok.3	+	625	1070752	intergenic
chr5	105841785	105841896	0.57	4.2	4.25	1.37	chr5	106712589	107006596	EFNA5	uc003kol.3	-	294007	870694	intergenic
chr5	106247224	106247347	0.29	4.2	4.25	1.02	chr5	106712589	107006596	EFNA5	uc003kol.3	-	294007	465243	intergenic
chr5	106646660	106646809	1.43	6.11	5.79	0.34	chr5	106712589	107006596	EFNA5	uc003kol.3	-	294007	65781	intergenic
chr5	106696641	106696942	2.29	9.54	9.27	4.44	chr5	106712589	107006596	EFNA5	uc003kol.3	-	294007	15648	intergenic
chr5	106779630	106779787	2.29	4.58	5.41	2.05	chr5	106712589	107006596	EFNA5	uc003kol.3	-	294007	0	geneBody
chr5	107135098	107135366	2.57	7.25	8.49	1.02	chr5	107194733	107717799	FBXL17	uc011cvc.2	-	523066	59368	intergenic
chr5	107147762	107147926	1.14	5.34	6.18	2.39	chr5	107194733	107717799	FBXL17	uc011cvc.2	-	523066	46808	intergenic
chr5	107387572	107387669	0.29	4.96	5.02	1.37	chr5	107194733	107717799	FBXL17	uc011cvc.2	-	523066	0	geneBody
chr5	110026056	110026164	1.14	3.82	4.25	1.71	chr5	109753391	110062450	TMEM232	uc003kox.3	-	309059	0	geneBody
chr5	110908353	110908547	1.14	5.73	6.56	1.71	chr5	110847923	111075423	STARD4-AS1	uc021ych.1	+	227500	0	geneBody
chr5	111071420	111071547	0.57	4.58	5.02	1.37	chr5	110847923	111075423	STARD4-AS1	uc021ych.1	+	227500	0	geneBody
chr5	111071420	111071547	0.57	4.58	5.02	1.37	chr5	111064999	111312628	NREP	uc011cvr.2	-	247629	0	geneBody
chr5	111527432	111527607	0.29	5.34	5.79	1.37	chr5	111498314	111755010	EPB41L4A	uc003kpv.1	-	256696	0	geneBody
chr5	111563924	111564081	1.43	4.58	5.41	2.05	chr5	111498314	111755010	EPB41L4A	uc003kpv.1	-	256696	0	geneBody
chr5	111701267	111701363	0.86	4.2	4.63	1.02	chr5	111498314	111755010	EPB41L4A	uc003kpv.1	-	256696	0	geneBody
chr5	111789081	111789329	1.14	6.87	8.49	3.07	chr5	111755279	111756677	FLJ11235	uc003kpx.2	+	1398	32405	intergenic
chr5	111814209	111814340	1.14	4.2	5.02	1.37	chr5	111755279	111756677	FLJ11235	uc003kpx.2	+	1398	57533	intergenic
chr5	112152319	112152411	0.86	4.2	5.02	0.68	chr5	112043201	112181936	APC	uc011cvt.2	+	138735	0	geneBody
chr5	112866931	112867045	0.86	4.2	5.02	1.37	chr5	112849390	112930984	YTHDC2	uc003kqn.3	+	81594	0	geneBody
chr5	112896697	112896784	1.14	3.82	4.63	1.02	chr5	112849390	112930984	YTHDC2	uc003kqn.3	+	81594	0	geneBody
chr5	113096978	113097057	0.57	3.82	4.63	2.05	chr5	112849390	112930984	YTHDC2	uc003kqn.3	+	81594	165995	intergenic
chr5	113135330	113135412	0.57	3.44	4.25	0.34	chr5	112849390	112930984	YTHDC2	uc003kqn.3	+	81594	204347	intergenic
chr5	113612548	113612681	0.57	4.58	5.41	1.71	chr5	113698015	113832197	KCNN2	uc003kqo.3	+	134182	-85335	intergenic
chr5	114118649	114118862	2.86	6.49	7.72	2.73	chr5	113807941	114109110	AK097686	uc003kqr.1	-	301169	-9540	intergenic
chr5	114143794	114143918	0.29	4.2	5.02	2.05	chr5	113807941	114109110	AK097686	uc003kqr.1	-	301169	-34685	intergenic
chr5	115075753	115075862	1.43	4.58	5.02	2.39	chr5	115140429	115152405	CDO1	uc003krg.3	-	11976	64568	intergenic
chr5	115100270	115100378	0.86	3.82	4.63	1.02	chr5	115140429	115152405	CDO1	uc003krg.3	-	11976	40052	intergenic
chr5	115215104	115215265	1.43	4.96	6.18	1.37	chr5	115177618	115249778	AP3S1	uc003krl.3	+	72160	0	geneBody
chr5	115470505	115470702	1.14	5.34	6.56	2.73	chr5	115420726	115628978	COMMD10	uc003krt.1	+	208252	0	geneBody
chr5	116078522	116079034	7.14	11.83	14.67	5.8	chr5	115779250	115910551	SEMA6A	uc010jck.3	-	131301	-167972	intergenic
chr5	116324907	116325142	0.57	5.73	6.56	1.37	chr5	115779250	115910551	SEMA6A	uc010jck.3	-	131301	-414357	intergenic
chr5	116453346	116453511	0.57	4.2	5.02	1.71	chr5	116751207	116915439	LOC728342	uc003kry.3	+	164232	-297697	intergenic
chr5	117153324	117153452	1.14	5.73	5.02	1.71	chr5	116751207	116915439	LOC728342	uc003kry.3	+	164232	237886	intergenic
chr5	117945186	117945370	1.43	6.87	6.18	2.73	chr5	118172568	118324240	DTWD2	uc003ksa.3	-	151672	227199	intergenic
chr5	118209262	118209372	2	3.82	4.63	1.02	chr5	118172568	118324240	DTWD2	uc003ksa.3	-	151672	0	geneBody
chr5	118348168	118348367	0.86	6.49	7.72	3.07	chr5	118332002	118373361	BC036311	uc003ksb.3	-	41359	0	geneBody
chr5	118535246	118535341	0.57	3.44	4.25	1.37	chr5	118407083	118584822	DMXL1	uc003ksd.2	+	177739	0	geneBody
chr5	118768492	118768727	2.57	6.49	8.11	2.73	chr5	118788137	118878030	HSD17B4	uc003ksj.3	+	89893	-19411	intergenic
chr5	120790994	120791254	2	9.54	10.04	4.1	chr5	121187649	121188523	FTMT	uc003kss.3	+	874	-396396	intergenic
chr5	121405724	121405907	0.57	6.87	6.95	2.39	chr5	121398889	121414055	LOX	uc003ksu.3	-	15166	0	geneBody
chr5	121943898	121944023	0	4.96	5.02	1.02	chr5	121964646	122066254	BC043373	uc003ktd.3	-	101608	20624	intergenic
chr5	122422772	122423109	3.14	7.63	9.27	3.75	chr5	122424840	122523745	PRDM6	uc003kti.3	+	98905	-1732	intergenic
chr5	122679089	122679242	0.57	4.58	5.41	2.39	chr5	122680578	122759286	CEP120	uc003ktk.3	-	78708	1337	intergenic
chr5	123137676	123137843	2.29	4.96	5.79	1.37	chr5	122847792	122952738	CSNK1G3	uc003ktn.4	+	104946	184939	intergenic
chr5	124684608	124684782	0.86	6.49	6.18	0.68	chr5	123972609	124080865	ZNF608	uc003ktq.1	-	108256	-603744	intergenic
chr5	125133606	125133805	2.29	6.49	6.95	3.41	chr5	125695787	125829853	GRAMD3	uc011cwt.2	+	134066	-561983	intergenic
chr5	125441689	125441784	0	4.58	5.41	2.05	chr5	125695787	125829853	GRAMD3	uc011cwt.2	+	134066	-254004	intergenic
chr5	126073037	126073187	1.43	4.96	5.02	1.37	chr5	126112314	126172712	LMNB1	uc003kud.2	+	60398	-39128	intergenic
chr5	127228547	127228737	1.43	5.73	6.95	2.05	chr5	127276131	127419299	FLJ33630	uc003kuo.3	-	143168	47395	intergenic
chr5	127700295	127700458	0.57	6.11	6.18	0.34	chr5	127593600	127873735	FBN2	uc003kuu.3	-	280135	0	geneBody
chr5	128108049	128108176	0	4.2	4.63	1.37	chr5	128301209	128369335	SLC27A6	uc003kuy.3	+	68126	-193034	intergenic
chr5	128548180	128548322	1.14	3.44	4.25	1.02	chr5	128430441	128449719	ISOC1	uc003kva.3	+	19278	98462	intergenic
chr5	129124016	129124212	1.14	5.73	6.56	2.73	chr5	129083883	129100756	KIAA1024L	uc031skx.1	+	16873	23261	intergenic
chr5	129932463	129932597	0.57	4.2	5.02	1.02	chr5	129240522	129522327	CHSY3	uc003kvd.3	+	281805	410137	intergenic
chr5	130636281	130636374	2.29	3.82	4.63	1.71	chr5	130599701	130730382	CDC42SE2	uc003kvi.3	+	130681	0	geneBody
chr5	130938364	130938486	0.86	5.73	5.79	2.05	chr5	130759613	131132756	RAPGEF6	uc003kvp.2	-	373143	0	geneBody
chr5	131974933	131975090	3.43	5.73	6.95	2.73	chr5	131892615	131980313	RAD50	uc003kxi.3	+	87698	0	geneBody
chr5	131974933	131975090	3.43	5.73	6.95	2.73	chr5	131973739	131991846	BC042122	uc031sla.1	-	18107	0	geneBody
chr5	132054120	132054190	1.43	4.58	4.63	1.02	chr5	132028322	132073265	KIF3A	uc003kxo.3	-	44943	0	geneBody
chr5	132064800	132064916	1.71	6.11	6.18	2.39	chr5	132028322	132073265	KIF3A	uc003kxo.3	-	44943	0	geneBody
chr5	132778779	132778835	0.86	3.82	4.25	0.68	chr5	132532151	132948223	FSTL4	uc003kyn.1	-	416072	0	geneBody
chr5	133679614	133679705	1.14	5.73	5.02	1.71	chr5	133541304	133706735	CDKL3	uc011cxm.1	-	165431	0	geneBody
chr5	134613342	134613462	1.43	4.96	6.18	1.71	chr5	134368969	134680370	LOC100996485	uc003laj.2	+	311401	0	geneBody
chr5	135243772	135243919	0.29	4.96	5.79	2.73	chr5	135227934	135231516	IL9	uc003lbb.1	-	3582	-12257	intergenic
chr5	136122550	136122671	1.14	4.2	5.02	1.37	chr5	136310986	136835018	SPOCK1	uc003lbp.3	-	524032	188316	intergenic
chr5	136682358	136682552	1.43	5.73	6.95	3.07	chr5	136310986	136835018	SPOCK1	uc003lbp.3	-	524032	0	geneBody
chr5	136698074	136698278	2	8.02	6.56	1.71	chr5	136310986	136835018	SPOCK1	uc003lbp.3	-	524032	0	geneBody
chr5	137461407	137461606	4.86	7.25	8.88	2.05	chr5	137450860	137475132	NME5	uc003lce.3	-	24272	0	geneBody
chr5	138488173	138488237	1.14	4.96	5.02	1.02	chr5	138282409	138534065	SIL1	uc003ldo.3	-	251656	0	geneBody
chr5	138585892	138586043	2.29	6.49	7.72	3.41	chr5	138609440	138618873	SNHG4	uc003ldr.3	+	9433	-23398	intergenic
chr5	138585892	138586043	2.29	6.49	7.72	3.41	chr5	138609440	138667366	MATR3	uc003ldu.3	+	57926	-23398	intergenic
chr5	139404007	139404371	3.43	10.31	12.74	5.46	chr5	139226363	139422884	NRG2	uc003lev.2	-	196521	0	geneBody
chr5	141783816	141783921	2.57	4.96	6.18	2.73	chr5	141689991	141704620	SPRY4	uc010jgi.1	-	14629	-79197	intergenic
chr5	142063169	142063336	3.43	6.49	8.11	3.75	chr5	141971742	142077635	FGF1	uc003lms.4	-	105893	0	geneBody
chr5	142259175	142259246	1.14	3.82	4.25	0.68	chr5	142150291	142608572	ARHGAP26	uc011dbj.2	+	458281	0	geneBody
chr5	143295079	143295233	0.29	4.96	5.02	0.68	chr5	143191725	143200284	HMHB1	uc003lnj.3	+	8559	94796	intergenic
chr5	143552678	143552763	0.86	3.44	4.25	0.68	chr5	143550436	143856944	KCTD16	uc003lnm.1	+	306508	0	geneBody
chr5	145354682	145354769	0.29	5.34	4.63	1.71	chr5	145317385	145461336	SH3RF2	uc011dbl.1	+	143951	0	geneBody
chr5	148807482	148807702	2.57	6.87	7.72	2.73	chr5	148786439	148812397	MIR143HG	uc021yfm.1	+	25958	0	geneBody
chr5	148838408	148838691	1.43	9.54	10.04	3.75	chr5	148786439	148812397	MIR143HG	uc021yfm.1	+	25958	26012	intergenic
chr5	149955244	149955333	2	5.34	6.18	1.37	chr5	149877339	149937773	NDST1	uc011dcj.2	+	60434	17472	intergenic
chr5	150017260	150017401	0.57	5.34	6.18	3.07	chr5	149980641	150031903	SYNPO	uc003lsn.3	+	51262	0	geneBody
chr5	151118727	151118824	0.57	3.44	4.25	1.37	chr5	151122382	151138210	ATOX1	uc003luk.3	-	15828	3559	intergenic
chr5	151182172	151182701	6.57	12.21	15.06	4.44	chr5	151151475	151184915	G3BP1	uc003lun.3	+	33440	0	geneBody
chr5	153123424	153123527	1.14	4.2	5.02	1.02	chr5	152870083	153193429	GRIA1	uc003luy.4	+	323346	0	geneBody
chr5	153887023	153887222	2.29	6.87	7.34	2.39	chr5	153854531	153857824	HAND1	uc003lvn.3	-	3293	-29200	intergenic
chr5	154264018	154264222	2.29	8.02	8.11	2.73	chr5	154266975	154317776	GEMIN5	uc011ddk.1	-	50801	2754	intergenic
chr5	154393257	154393409	1.14	5.73	5.41	2.39	chr5	154393259	154397685	KIF4B	uc010jih.1	+	4426	0	TSS
chr5	155839697	155839896	1.71	4.2	4.63	2.05	chr5	155135062	156022061	SGCD	uc003lwa.1	+	886999	0	geneBody
chr5	156461721	156461808	1.14	4.2	5.02	2.39	chr5	156456530	156485970	HAVCR1	uc021ygj.1	-	29440	0	geneBody
chr5	156682695	156682922	3.71	8.02	9.65	2.05	chr5	156607906	156682109	ITK	uc003lwo.1	+	74203	587	intergenic
chr5	157303692	157304208	6.57	13.74	16.99	8.19	chr5	157212750	157286183	CLINT1	uc003lxi.2	-	73433	-17510	intergenic
chr5	157589702	157589836	2.57	5.34	6.18	2.73	chr5	157212750	157286183	CLINT1	uc003lxi.2	-	73433	-303520	intergenic
chr5	157707483	157707778	3.71	9.54	11.58	2.05	chr5	158122922	158526788	EBF1	uc010jip.3	-	403866	415145	intergenic
chr5	158237814	158237980	1.43	6.49	7.34	2.39	chr5	158122922	158526788	EBF1	uc010jip.3	-	403866	0	geneBody
chr5	158253345	158253508	1.14	6.49	6.95	3.07	chr5	158122922	158526788	EBF1	uc010jip.3	-	403866	0	geneBody
chr5	158535376	158535612	4.86	8.02	9.65	1.02	chr5	158527689	158544486	AK123543	uc003lxm.1	+	16797	0	geneBody
chr5	158767356	158767548	0.29	5.73	6.56	2.05	chr5	158758525	158789842	LOC285626	uc003lxs.1	+	31317	0	geneBody
chr5	159204785	159204838	1.43	4.2	4.63	2.05	chr5	159343739	159400017	ADRA1B	uc003lxt.1	+	56278	-138902	intergenic
chr5	159258681	159258731	0.86	4.96	4.25	1.02	chr5	159343739	159400017	ADRA1B	uc003lxt.1	+	56278	-85009	intergenic
chr5	159351561	159351853	6.29	9.92	11.58	5.46	chr5	159343739	159400017	ADRA1B	uc003lxt.1	+	56278	0	geneBody
chr5	159406640	159406802	2.29	6.11	7.34	3.07	chr5	159343739	159400017	ADRA1B	uc003lxt.1	+	56278	6624	intergenic
chr5	159600292	159600505	2.86	7.25	8.88	4.1	chr5	159614373	159665729	FABP6	uc003lxx.1	+	51356	-13869	intergenic
chr5	160156528	160156703	1.43	5.34	6.56	3.07	chr5	159990126	160279219	ATP10B	uc003lym.1	-	289093	0	geneBody
chr5	161776678	161776832	0.57	4.58	5.41	2.39	chr5	161494647	161582545	GABRG2	uc010jjc.3	+	87898	194134	intergenic
chr5	162292821	162292946	0.57	4.58	5.41	1.02	chr5	162864576	162875205	CCNG1	uc003lzc.3	+	10629	-571631	intergenic
chr5	162577601	162577708	0	4.58	5.02	2.39	chr5	162864576	162875205	CCNG1	uc003lzc.3	+	10629	-286869	intergenic
chr5	163363737	163363856	0	4.96	5.41	1.02	chr5	163781145	164029423	BC011998	uc003lzn.3	+	248278	-417290	intergenic
chr5	163792938	163793044	0.57	4.2	4.63	1.71	chr5	163781145	164029423	BC011998	uc003lzn.3	+	248278	0	geneBody
chr5	163875350	163875489	0	3.82	4.25	2.05	chr5	163781145	164029423	BC011998	uc003lzn.3	+	248278	0	geneBody
chr5	164173387	164173544	1.71	6.49	5.79	2.73	chr5	163781145	164029423	BC011998	uc003lzn.3	+	248278	143965	intergenic
chr5	165477093	165477175	0	3.44	4.25	0.68	chr5	166711842	167691162	TENM2	uc010jjd.3	+	979320	-1234668	intergenic
chr5	165573621	165573866	2.57	9.92	8.11	3.75	chr5	166711842	167691162	TENM2	uc010jjd.3	+	979320	-1137977	intergenic
chr5	165631989	165632173	1.71	5.73	6.95	1.37	chr5	166711842	167691162	TENM2	uc010jjd.3	+	979320	-1079670	intergenic
chr5	165665123	165665266	0.29	4.58	4.63	1.71	chr5	166711842	167691162	TENM2	uc010jjd.3	+	979320	-1046577	intergenic
chr5	165703462	165703618	0.86	4.58	5.41	2.05	chr5	166711842	167691162	TENM2	uc010jjd.3	+	979320	-1008225	intergenic
chr5	165766617	165766861	2	6.49	6.56	1.71	chr5	166711842	167691162	TENM2	uc010jjd.3	+	979320	-944982	intergenic
chr5	166373196	166373357	1.71	5.73	5.79	1.02	chr5	166711842	167691162	TENM2	uc010jjd.3	+	979320	-338486	intergenic
chr5	167536868	167537048	0.57	6.87	6.18	2.73	chr5	166711842	167691162	TENM2	uc010jjd.3	+	979320	0	geneBody
chr5	167746083	167746365	2.86	10.31	11.2	5.46	chr5	167719064	167899308	WWC1	uc003lzv.3	+	180244	0	geneBody
chr5	167823065	167823355	2.86	8.02	8.49	2.39	chr5	167719064	167899308	WWC1	uc003lzv.3	+	180244	0	geneBody
chr5	168682699	168682888	2.29	6.11	5.79	2.05	chr5	168088737	168728133	SLIT3	uc010jjg.4	-	639396	0	geneBody
chr5	172439242	172439338	2.86	4.96	6.18	1.02	chr5	172410762	172461900	ATP6V0E1	uc003mcd.1	+	51138	0	geneBody
chr5	173118584	173118895	4.57	9.54	11.2	3.75	chr5	173034147	173043666	BOD1	uc003mcq.2	-	9519	-74919	intergenic
chr5	174457418	174457652	3.14	8.78	7.72	2.73	chr5	174346084	174422734	FLJ16171	uc031sly.1	-	76650	-34685	intergenic
chr5	174953574	174953713	1.71	5.34	5.79	2.39	chr5	174905513	174955621	SFXN1	uc003mda.2	+	50108	0	geneBody
chr5	177433288	177433454	2.57	8.4	8.11	3.75	chr5	177433966	177476088	FAM153C	uc011dge.2	+	42122	-513	TSS
chr5	177786226	177786375	2.29	8.78	9.27	2.73	chr5	177664616	178017556	COL23A1	uc021yiy.1	-	352940	0	geneBody
chr6	330887	331236	2.86	9.92	9.65	3.41	chr6	292100	351355	DUSP22	uc003msx.3	+	59255	0	geneBody
chr6	3804853	3805029	1.71	4.2	5.02	1.71	chr6	3849631	3851551	FAM50B	uc003mvu.3	+	1920	-44603	intergenic
chr6	4806108	4806354	2.57	6.49	8.11	2.05	chr6	4706392	4955778	CDYL	uc003mwi.3	+	249386	0	geneBody
chr6	10675034	10675194	0.57	5.73	5.02	1.37	chr6	10671650	10695030	C6orf52	uc011dil.2	-	23380	0	geneBody
chr6	12316066	12316236	0	4.2	5.02	2.05	chr6	12290528	12297427	EDN1	uc003naf.4	+	6899	18640	intergenic
chr6	27297149	27297330	0	3.82	4.25	1.71	chr6	27292539	27293741	VN1R10P	uc010jqt.4	+	1202	3409	intergenic
chr6	28069956	28070173	0.86	3.82	4.63	2.05	chr6	28058453	28105094	LOC100129195	uc010jqw.2	-	46641	0	geneBody
chr6	28590074	28590376	2.86	5.73	6.56	1.71	chr6	28555154	28559524	AK056211	uc003nlp.1	+	4370	30551	intergenic
chr6	32567799	32568715	13.14	20.99	23.55	10.92	chr6	32485153	32557613	HLA-DRB5	uc003obk.4	-	72460	-10187	intergenic
chr6	32623669	32623946	3.14	7.63	9.27	4.44	chr6	32605182	32614839	HLA-DQA1	uc003obt.1	+	9657	8831	intergenic
chr6	33494386	33494593	5.71	9.54	10.42	4.44	chr6	33540322	33548070	BAK1	uc003oes.3	-	7748	45730	intergenic
chr6	33534331	33534476	3.43	6.87	8.11	2.73	chr6	33540322	33548070	BAK1	uc003oes.3	-	7748	5847	intergenic
chr6	33890349	33890461	1.71	6.87	7.72	2.39	chr6	33889194	33889220	DQ580801	uc031sok.1	+	26	1130	intergenic
chr6	33974166	33974660	8.86	17.18	18.92	8.19	chr6	33967748	33967828	MIR1275	uc021yyr.1	-	80	-6339	intergenic
chr6	34695562	34695677	2.57	6.87	8.49	3.41	chr6	34724870	34741634	SNRPC	uc003ojt.2	+	16764	-29194	intergenic
chr6	34953020	34953093	3.14	6.87	8.49	2.39	chr6	34857037	35085320	ANKS1A	uc010jvp.2	+	228283	0	geneBody
chr6	35371403	35371554	6.57	11.07	10.81	4.1	chr6	35310334	35395968	PPARD	uc003okn.3	+	85634	0	geneBody
chr6	35489432	35489535	3.43	7.63	8.88	4.1	chr6	35465650	35480647	TULP1	uc003okv.4	-	14997	-8786	intergenic
chr6	35624430	35624569	2	8.78	9.65	4.1	chr6	35541361	35696397	FKBP5	uc003oky.2	-	155036	0	geneBody
chr6	36416640	36416711	2.29	6.11	6.56	2.39	chr6	36410543	36458315	KCTD20	uc003ome.3	+	47772	0	geneBody
chr6	36939998	36940086	0.86	7.63	8.49	2.39	chr6	36935910	36954327	MTCH1	uc003ond.2	-	18417	0	geneBody
chr6	37040195	37040347	2.29	9.16	10.81	4.1	chr6	36973422	36996845	FGD2	uc010jwp.1	+	23423	43351	intergenic
chr6	37095507	37095684	2.57	9.16	10.81	1.71	chr6	37137921	37143204	PIM1	uc003onk.3	+	5283	-42238	intergenic
chr6	37761993	37762156	3.43	9.16	10.42	4.44	chr6	37787306	38122399	ZFAND3	uc003onx.3	+	335093	-25151	intergenic
chr6	38068713	38068797	1.14	5.34	5.79	2.39	chr6	37787306	38122399	ZFAND3	uc003onx.3	+	335093	0	geneBody
chr6	43877948	43878092	2.29	8.4	10.04	2.39	chr6	43858764	43905944	LOC100132354	uc011dvm.2	+	47180	0	geneBody
chr6	44489779	44489898	2	6.49	7.34	3.41	chr6	44355250	44418161	CDC5L	uc003oxl.3	+	62911	71619	intergenic
chr6	44575857	44575984	2.57	7.25	7.72	2.05	chr6	44698854	44705093	BX647715	uc003oxm.3	+	6239	-122871	intergenic
chr6	45173280	45173350	1.14	4.58	5.41	1.71	chr6	44777053	45345788	SUPT3H	uc003oxn.2	-	568735	0	geneBody
chr6	45189017	45189111	2.29	5.34	6.18	2.73	chr6	44777053	45345788	SUPT3H	uc003oxn.2	-	568735	0	geneBody
chr6	45224540	45224607	1.14	4.58	5.41	2.05	chr6	44777053	45345788	SUPT3H	uc003oxn.2	-	568735	0	geneBody
chr6	45504313	45504423	1.71	4.96	6.18	3.07	chr6	45296053	45518819	RUNX2	uc011dvx.2	+	222766	0	geneBody
chr6	45839465	45839738	4	10.69	13.13	6.14	chr6	45866189	46048085	CLIC5	uc003oxv.3	-	181896	26452	intergenic
chr6	46345087	46345196	2.29	4.96	6.18	2.05	chr6	46188466	46459804	RCAN2	uc003oyd.2	-	271338	0	geneBody
chr6	46415993	46416123	2.29	7.63	8.11	0.68	chr6	46188466	46459804	RCAN2	uc003oyd.2	-	271338	0	geneBody
chr6	46548541	46548645	1.14	6.87	6.18	1.71	chr6	46517444	46620523	CYP39A1	uc003oyf.1	-	103079	0	geneBody
chr6	46595180	46595376	3.43	9.16	9.65	4.78	chr6	46517444	46620523	CYP39A1	uc003oyf.1	-	103079	0	geneBody
chr6	46880831	46880882	1.43	4.2	4.63	2.05	chr6	46820241	46922675	GPR116	uc003oyq.3	-	102434	0	geneBody
chr6	47566252	47566366	1.71	6.49	6.56	2.39	chr6	47445524	47594996	CD2AP	uc003oyw.3	+	149472	0	geneBody
chr6	47817237	47817583	5.43	12.98	14.67	3.75	chr6	47749774	47794116	OPN5	uc003ozc.3	+	44342	23122	intergenic
chr6	47916807	47916886	0.86	5.73	5.02	0.34	chr6	47845763	48078943	PTCHD4	uc011dwn.2	-	233180	0	geneBody
chr6	48204754	48204916	2.29	6.87	6.95	3.07	chr6	47845763	48078943	PTCHD4	uc011dwn.2	-	233180	-125812	intergenic
chr6	48333971	48334163	1.71	8.02	7.72	3.41	chr6	47845763	48078943	PTCHD4	uc011dwn.2	-	233180	-255029	intergenic
chr6	48405432	48405547	0.86	4.2	5.02	1.02	chr6	47845763	48078943	PTCHD4	uc011dwn.2	-	233180	-326490	intergenic
chr6	48842964	48843152	3.14	7.25	6.56	2.05	chr6	49398072	49431041	MUT	uc003ozg.4	-	32969	554921	intergenic
chr6	49065271	49065442	2.57	6.11	6.18	2.39	chr6	49398072	49431041	MUT	uc003ozg.4	-	32969	332631	intergenic
chr6	49808613	49808894	0.86	9.54	10.04	3.75	chr6	49801978	49844809	CRISP1	uc021zaj.1	-	42831	0	geneBody
chr6	49809254	49809332	0.57	5.34	4.63	2.05	chr6	49801978	49844809	CRISP1	uc021zaj.1	-	42831	0	geneBody
[truncated: 2,430 more rows]
