# Supplementary material for: Genome-wide non-CpG methylation of the host genome during M. tuberculosis infection
Source: Sci Rep. 2016 Apr 26;6:25006. doi: 10.1038/srep25006 (PMC4845000; doi:10.1038/srep25006)
Supplement: Supplementary Table 2 [file srep25006-s3.xls]

## Sheet: Sheet1
Chromosome Number	Chromosome Size	No. of Genes	Gene Density	No of HYPER DMRs	No of Hypo DMRs
chr1	254235600	2735	10.76	2046	438
chr2	248063400	1734	6.99	1366	275
chr3	201982900	1449	7.17	1695	319
chr4	194977400	1033	5.3	952	242
chr5	184533600	1198	6.49	1348	278
chr6	174537400	1529	8.76	1587	433
chr7	162321400	1421	8.75	1156	224
chr8	149291300	973	6.52	1016	252
chr9	144037700	1196	8.3	866	172
chr10	138245400	1129	8.17	707	137
chr11	137706600	1776	12.9	1174	212
chr12	136528900	1349	9.88	857	159
chr13	117473300	535	4.55	649	135
chr14	109496500	1003	9.16	732	151
chr15	104582000	1390	13.29	843	155
chr16	92161850	1113	12.08	298	32
chr17	82819110	1611	19.45	369	48
chr18	79638790	430	5.4	332	58
chr19	60311560	1846	30.61	214	12
chr20	64286030	730	11.36	514	73
chr21	49092490	342	6.97	276	62
chr22	52330660	702	13.41	312	25
chrX	158376000	1118	7.06	180	33
chrY	60561040	98	1.62	17	2
Parameter	chromosome size vs HYPER DMRs		Parameter	chromosome size vs HYPO DMRs
Number of XY Pairs	24		Number of XY Pairs	24
Pearson r	0.856		Pearson r	0.8487
95% confidence interval	0.6912 to 0.9361		95% confidence interval	0.6770 to 0.9328
P value (two-tailed)	P<0.0001		P value (two-tailed)	P<0.0001
P value summary	***		P value summary	***
Is the correlation significant? (alpha=0.05)	Yes		Is the correlation significant? (alpha=0.05)	Yes
R squared	0.7327		R squared	0.7202
Parameter	Gene Number vs HYPER DMRs		Parameter	Gene Number vs HYPO DMRs
Number of XY Pairs	24		Number of XY Pairs	24
Pearson r	0.6655		Pearson r	0.5903
95% confidence interval	0.3582 to 0.8427		95% confidence interval	0.2453 to 0.8026
P value (two-tailed)	0.0004		P value (two-tailed)	0.0024
P value summary	***		P value summary	**
Is the correlation significant? (alpha=0.05)	Yes		Is the correlation significant? (alpha=0.05)	Yes
R squared	0.4429		R squared	0.3485
Parameter	Gene Density vs HYPER DMRs		Parameter	Gene Density vs HYPO DMRs
Number of XY Pairs	24		Number of XY Pairs	24
Pearson r	-0.1837		Pearson r	-0.2573
95% confidence interval	-0.5467 to 0.2374		95% confidence interval	-0.5986 to 0.1631
P value (two-tailed)	0.3902		P value (two-tailed)	0.2248
P value summary	ns		P value summary	ns
Is the correlation significant? (alpha=0.05)	No		Is the correlation significant? (alpha=0.05)	No
R squared	0.03374		R squared	0.06621
