# Supplementary material for: Genome-wide non-CpG methylation of the host genome during M. tuberculosis infection
Source: Sci Rep. 2016 Apr 26;6:25006. doi: 10.1038/srep25006 (PMC4845000; doi:10.1038/srep25006)
Supplement: Supplementary Table 3 [file srep25006-s4.xls]

## Sheet: Sheet1
Chromosome Number	DMR Density
chr1	36.12
chr2	21.06
chr3	30.34
chr4	17.8
chr5	27.59
chr6	38.47
chr7	28.88
chr8	29.79
chr9	24.3
chr10	20.33
chr11	33.03
chr12	24.14
chr13	19.91
chr14	24.83
chr15	31.11
chr16	13.51
chr17	18.28
chr18	16
chr19	16.08
chr20	31.38
chr21	22.15
chr22	25.37
chrX	3.74
chrY	1.31
