# Supplementary material for: Genome-wide non-CpG methylation of the host genome during M. tuberculosis infection
Source: Sci Rep. 2016 Apr 26;6:25006. doi: 10.1038/srep25006 (PMC4845000; doi:10.1038/srep25006)
Supplement: Supplementary Table 4 [file srep25006-s5.xls]

## Sheet: Sheet1
S.No.	Chromosome No	Start	Stop	DMR density in the chosen window	DMR density in the Chromosome	Genes Present in the Hot spot
1	chr6	101500000	171115067	54.4626	38.47	ABRACL|ACAT2|ADAT2|ADGB|AF086258|AF520419|AGPAT4|AGPAT4-IT1|AHI1|AIG1|AIM1|AJ606316|AJ606328|AJ606330|AK055570|AK090688|AK090788|AK093114|AK097143|AK124484|AK127120|AK127472|AK130765|AK296276|AK311212|AK9|AKAP12|AKAP7|AL832737|ALDH8A1|AMD1|ARG1|ARHGAP18|ARID1B|ARMC2|ASCC3|ATG5|AX746989|BC016015|BC031960|BC038188|BC040308|BC041998|BC042098|BC047626|BCLAF1|BEND3|BVES|BVES-AS1|C6orf118|C6orf123|C6or…
2	chr11	113500000	134000000	54.1656	33.03	AB231710|AB231711|ACRV1|ADAMTS15|AK091275|AK095187|AK097142|APLP2|APOA5|APOC3|ARCN1|ARHGAP32|ARHGEF12|AX746800|AX747213|BACE1|BARX2|BC018065|BC030092|BCL9L|BSX|BUD13|C11orf44|CADM1|CBL|CCDC15|CCDC84|CDON|CEP164|CLMP|CXCR5|DDX25|DDX6|DSCAML1|EI24|ETS1|FAM118B|FLI1|FOXR1|FXYD2|FXYD6-FXYD2|GRAMD1B|GRIK4|HINFP|HYLS1|HYOU1|IL10RA|KCNJ5|KIRREL3|LINC00167|LINC00900|LOC100499227|MCAM|MGC39545|MIR100HG|MI…
3	chr1	149000000	248500000	52.0743	36.12	ABCB10|ACBD3|ACBD6|ACTA1|ACTN2|ADAR|ADCK3|ADCY10|AF387615|AF508906|AGT|AHCTF1|AIDA|AK055856|AK056657|AK057438|AK057554|AK092251|AK094818|AK094916|AK095633|AK096329|AK123177|AK124056|AK124970|AKT3|ANGEL2|ANKRD45|ANXA9|APCS|APOBEC4|ARHGEF11|ARID4B|ASCL5|ASH1L|ASH1L-AS1|ATF3|ATP2B4|ATP6V1G3|AVPR1B|AX747246|AX748175|AX748369|AXDND1|B3GALNT2|BATF3|BC016972|BC016978|BC017347|BC023516|BC032040|BC038194|…
4	chr6	30500000	58000000	49.5417	38.47	ABCC10|AK024736|AK056584|AK097853|ANKRD66|ANKS1A|APOBEC2|ATP6V0CP3|AY927475|BAK1|BC042616|BEND6|BMP5|BTBD9|BX647715|C6orf132|C6orf141|CCDC167|CD2AP|CDC5L|CLIC5|COL21A1|CRIP3|DLK2|DNAH8|DQ141194|DQ580801|DQ591368|DQ601655|DST|EF633108|EFHC1|ELOVL5|ENPP4|ENPP5|FAM83B|FANCE|FGD2|FKBP5|FKBPL|FTSJD2|GCLC|GCM1|GFRAL|GGNBP1|GLTSCR1L|GLYATL3|GPR115|GPR116|GRM4|GSTA3|GSTA4|GUCA1A|GUCA1B|GUSBP4|HCRTR2|HLA-…
5	chr1	105000000	121500000	48.2525	36.12	ADORA3|AKNAD1|AMPD1|AMPD2|AP4B1|AP4B1-AS1|ATP1A1|ATP1A1OS|AX748125|BC037540|BC043254|BC043293|BC047723|BCAS2|CD101|CD53|CD58|CHIA|CLCC1|CSDE1|CYMP|DENND2C|DRAM2|FAM102B|FAM46C|FAM72B|FNDC7|GDAP2|GSTM3|GSTM5|HAO2|HP08777|HSD3B2|IGSF3|KCNA2|KIAA1324|LOC100129138|LOC643441|MAB21L3|MAGI3|MAN1A2|MYBPHL|NBPF4|NGF|NHLH2|NOTCH2|NTNG1|PHGDH|PHTF1|PIFO|PRMT6|PRPF38B|PTGFRN|RAP1A|SARS|SIKE1|SLC22A15|SLC25A2…
