# Supplementary material for: Genome-wide non-CpG methylation of the host genome during M. tuberculosis infection
Source: Sci Rep. 2016 Apr 26;6:25006. doi: 10.1038/srep25006 (PMC4845000; doi:10.1038/srep25006)
Supplement: Supplementary Table 5 [file srep25006-s6.xls]

## Sheet: GO-2.xls
GO Term	Description	P-value	FDR q-value	Enrichment	N	B	n	b	Genes
GO:0009394	2'-deoxyribonucleotide metabolic process	2.36e-05	0.00142	23.16	5124	5	177	4	[ADA - adenosine deaminase, AK5 - adenylate kinase 5, ADK - adenosine kinase, AK9 - adenylate kinase 9]
GO:0019413	acetate biosynthetic process	0.000211	0.00808	68.32	5124	2	75	2	[ACSS1 - acyl-coa synthetase short-chain family member 1, ACSS2 - acyl-coa synthetase short-chain family member 2]
GO:0006083	acetate metabolic process	0.000211	0.00817	68.32	5124	2	75	2	[ACSS1 - acyl-coa synthetase short-chain family member 1, ACSS2 - acyl-coa synthetase short-chain family member 2]
GO:0019427	acetyl-CoA biosynthetic process from acetate	0.000211	0.00805	68.32	5124	2	75	2	[ACSS1 - acyl-coa synthetase short-chain family member 1, ACSS2 - acyl-coa synthetase short-chain family member 2]
GO:0006084	acetyl-CoA metabolic process	5.12e-08	6.81e-06	48.8	5124	7	75	5	[ACSS1 - acyl-coa synthetase short-chain family member 1, ACSS2 - acyl-coa synthetase short-chain family member 2, ACACA - acetyl-coa carboxylase alpha, ACACB - acetyl-coa carboxylase beta, ACOT12 - acyl-coa thioesterase 12]
GO:0032924	activin receptor signaling pathway	5.98e-05	0.00305	25.59	5124	9	89	4	[ACVR1C - activin a receptor, type ic, ACVR2B - activin a receptor, type iib, ACVR1 - activin a receptor, type i, ACVR1B - activin a receptor, type ib]
GO:0071616	acyl-CoA biosynthetic process	1.02e-08	1.54e-06	40.99	5124	10	75	6	[ACSS1 - acyl-coa synthetase short-chain family member 1, ACSS2 - acyl-coa synthetase short-chain family member 2, ACACA - acetyl-coa carboxylase alpha, ACSL5 - acyl-coa synthetase long-chain family member 5, ACACB - acetyl-coa carboxylase beta, ACSL6 - acyl-coa synthetase long-chain family member 6]
GO:0006637	acyl-CoA metabolic process	9.68e-13	4.72e-10	32.53	5124	21	75	10	[ACSS1 - acyl-coa synthetase short-chain family member 1, ACOT8 - acyl-coa thioesterase 8, ACOT4 - acyl-coa thioesterase 4, ACSS2 - acyl-coa synthetase short-chain family member 2, ACACA - acetyl-coa carboxylase alpha, ACOT7 - acyl-coa thioesterase 7, ACSL5 - acyl-coa synthetase long-chain family member 5, ACACB - acetyl-coa carboxylase beta, ACSL6 - acyl-coa synthetase long-chain family member 6…
GO:0046463	acylglycerol biosynthetic process	3.47e-05	0.00189	12.16	5124	16	158	6	[AGPAT9 - 1-acylglycerol-3-phosphate o-acyltransferase 9, ACACA - acetyl-coa carboxylase alpha, ACSL5 - acyl-coa synthetase long-chain family member 5, AGPAT4 - 1-acylglycerol-3-phosphate o-acyltransferase 4, ACSL6 - acyl-coa synthetase long-chain family member 6, AGPAT3 - 1-acylglycerol-3-phosphate o-acyltransferase 3]
GO:0046464	acylglycerol catabolic process	0.000375	0.0126	35.83	5124	11	39	3	[ABHD6 - abhydrolase domain containing 6, ABHD12 - abhydrolase domain containing 12, ABHD5 - abhydrolase domain containing 5]
GO:0006639	acylglycerol metabolic process	4.7e-06	0.000376	8.84	5124	33	158	9	[AGPAT9 - 1-acylglycerol-3-phosphate o-acyltransferase 9, ABHD6 - abhydrolase domain containing 6, ACACA - acetyl-coa carboxylase alpha, ACSL5 - acyl-coa synthetase long-chain family member 5, ACSL6 - acyl-coa synthetase long-chain family member 6, AGPAT4 - 1-acylglycerol-3-phosphate o-acyltransferase 4, ABHD12 - abhydrolase domain containing 12, AGPAT3 - 1-acylglycerol-3-phosphate o-acyltransfer…
GO:0007189	adenylate cyclase-activating G-protein coupled receptor signaling pathway	2.33e-06	0.000215	14.3	5124	19	132	7	[ADORA2B - adenosine a2b receptor, ADCY9 - adenylate cyclase 9, ADCY5 - adenylate cyclase 5, ADRA1B - adrenoceptor alpha 1b, ADCY1 - adenylate cyclase 1 (brain), ADCY3 - adenylate cyclase 3, ADCY2 - adenylate cyclase 2 (brain)]
GO:0007188	adenylate cyclase-modulating G-protein coupled receptor signaling pathway	9.42e-05	0.00437	7.39	5124	42	132	8	[ADORA2B - adenosine a2b receptor, ADORA2A - adenosine a2a receptor, ADCY9 - adenylate cyclase 9, ADCY5 - adenylate cyclase 5, ADRA1B - adrenoceptor alpha 1b, ADCY1 - adenylate cyclase 1 (brain), ADCY3 - adenylate cyclase 3, ADCY2 - adenylate cyclase 2 (brain)]
GO:0006172	ADP biosynthetic process	2.97e-06	0.00026	29.28	5124	4	175	4	[AK1 - adenylate kinase 1, AK4 - adenylate kinase 4, AK5 - adenylate kinase 5, AK3 - adenylate kinase 3]
GO:0046031	ADP metabolic process	0.000307	0.0107	8.41	5124	17	215	6	[AK1 - adenylate kinase 1, AK5 - adenylate kinase 5, AK4 - adenylate kinase 4, AK9 - adenylate kinase 9, AK3 - adenylate kinase 3, AMPD3 - adenosine monophosphate deaminase 3]
GO:0046033	AMP metabolic process	7.42e-10	1.41e-07	23.83	5124	7	215	7	[AK1 - adenylate kinase 1, AK4 - adenylate kinase 4, ADK - adenosine kinase, AK9 - adenylate kinase 9, AK3 - adenylate kinase 3, AMPD3 - adenosine monophosphate deaminase 3, ADSL - adenylosuccinate lyase]
GO:0055081	anion homeostasis	0.000361	0.0123	37.86	5124	14	29	3	[ABCC2 - atp-binding cassette, sub-family c (cftr/mrp), member 2, ABCA1 - atp-binding cassette, sub-family a (abc1), member 1, ABCG1 - atp-binding cassette, sub-family g (white), member 1]
GO:0006820	anion transport	3.36e-05	0.00185	5.85	5124	166	58	11	[ABCC5 - atp-binding cassette, sub-family c (cftr/mrp), member 5, ABCA4 - atp-binding cassette, sub-family a (abc1), member 4, ABCA12 - atp-binding cassette, sub-family a (abc1), member 12, ACE - angiotensin i converting enzyme, ABCA13 - atp-binding cassette, sub-family a (abc1), member 13, ACACA - acetyl-coa carboxylase alpha, ABCC2 - atp-binding cassette, sub-family c (cftr/mrp), member 2, ABCD…
GO:0034314	Arp2/3 complex-mediated actin nucleation	1.13e-05	0.000776	11.27	5124	8	341	6	[ARPC1A - actin related protein 2/3 complex, subunit 1a, 41kda, ACTR3C - arp3 actin-related protein 3 homolog c (yeast), ACTR3B - arp3 actin-related protein 3 homolog b (yeast), ARPC1B - actin related protein 2/3 complex, subunit 1b, 41kda, ARPC3 - actin related protein 2/3 complex, subunit 3, 21kda, ARPC4 - actin related protein 2/3 complex, subunit 4, 20kda]
GO:0015991	ATP hydrolysis coupled proton transport	2.63e-05	0.00152	9.7	5124	8	396	6	[ATP6V1H - atpase, h+ transporting, lysosomal 50/57kda, v1 subunit h, ATP6V0A2 - atpase, h+ transporting, lysosomal v0 subunit a2, ATP6V1E2 - atpase, h+ transporting, lysosomal 31kda, v1 subunit e2, ATP6V1C2 - atpase, h+ transporting, lysosomal 42kda, v1 subunit c2, ATP6V0D2 - atpase, h+ transporting, lysosomal 38kda, v0 subunit d2, ATP6V1A - atpase, h+ transporting, lysosomal 70kda, v1 subunit a]
GO:0008150	biological_process	0.000318	0.011	1.06	5124	4728	221	217	[AFG3L2 - afg3 atpase family member 3-like 2 (s. cerevisiae), AGAP1 - arfgap with gtpase domain, ankyrin repeat and ph domain 1, AGAP2 - arfgap with gtpase domain, ankyrin repeat and ph domain 2, AKAP9 - a kinase (prka) anchor protein (yotiao) 9, AANAT - aralkylamine n-acetyltransferase, AKAP12 - a kinase (prka) anchor protein 12, ABAT - 4-aminobutyrate aminotransferase, AMACR - alpha-methylacyl-…
GO:0001974	blood vessel remodeling	0.000712	0.0215	5.33	5124	14	481	7	[AXL - axl receptor tyrosine kinase, ACE - angiotensin i converting enzyme, AGT - angiotensinogen (serpin peptidase inhibitor, clade a, member 8), ACVR2B - activin a receptor, type iib, BMPR2 - bone morphogenetic protein receptor, type ii (serine/threonine kinase), ATG5 - autophagy related 5, ADRA1B - adrenoceptor alpha 1b]
GO:0035609	C-terminal protein deglutamylation	6.12e-05	0.00309	31.63	5124	3	162	3	[AGBL1 - atp/gtp binding protein-like 1, AGTPBP1 - atp/gtp binding protein 1, AGBL4 - atp/gtp binding protein-like 4]
GO:0061591	calcium activated galactosylceramide scrambling	0.000221	0.00828	20.58	5124	3	249	3	[ANO6 - anoctamin 6, ANO3 - anoctamin 3, ANO4 - anoctamin 4]
GO:0061590	calcium activated phosphatidylcholine scrambling	0.000221	0.00822	20.58	5124	3	249	3	[ANO6 - anoctamin 6, ANO3 - anoctamin 3, ANO4 - anoctamin 4]
GO:0061588	calcium activated phospholipid scrambling	0.000221	0.00825	20.58	5124	3	249	3	[ANO6 - anoctamin 6, ANO3 - anoctamin 3, ANO4 - anoctamin 4]
GO:0070509	calcium ion import	2.23e-05	0.00137	5.74	5124	14	574	9	[CASR - calcium-sensing receptor, CACNA1I - calcium channel, voltage-dependent, t type, alpha 1i subunit, CACNB2 - calcium channel, voltage-dependent, beta 2 subunit, CACNA1D - calcium channel, voltage-dependent, l type, alpha 1d subunit, CACNA1C - calcium channel, voltage-dependent, l type, alpha 1c subunit, CACNA1G - calcium channel, voltage-dependent, t type, alpha 1g subunit, CACNA1E - calciu…
GO:0070588	calcium ion transmembrane transport	9.77e-05	0.00445	2.97	5124	61	537	19	[CACNG2 - calcium channel, voltage-dependent, gamma subunit 2, ATP2C1 - atpase, ca++ transporting, type 2c, member 1, ATP2B1 - atpase, ca++ transporting, plasma membrane 1, ATP2B2 - atpase, ca++ transporting, plasma membrane 2, CACNB4 - calcium channel, voltage-dependent, beta 4 subunit, ATP2A3 - atpase, ca++ transporting, ubiquitous, CACNA2D1 - calcium channel, voltage-dependent, alpha 2/delta s…
GO:0006171	cAMP biosynthetic process	1.91e-10	4.17e-08	35.03	5124	8	128	7	[ADCY10 - adenylate cyclase 10 (soluble), ADORA2A - adenosine a2a receptor, ADCY9 - adenylate cyclase 9, ADCY5 - adenylate cyclase 5, ADCY1 - adenylate cyclase 1 (brain), ADCY3 - adenylate cyclase 3, ADCY2 - adenylate cyclase 2 (brain)]
GO:1901137	carbohydrate derivative biosynthetic process	1.45e-13	9.28e-11	5.47	5124	126	223	30	[AK5 - adenylate kinase 5, ACPL2 - acid phosphatase-like 2, ADSL - adenylosuccinate lyase, ALG14 - alg14, udp-n-acetylglucosaminyltransferase subunit, AMD1 - adenosylmethionine decarboxylase 1, ADA - adenosine deaminase, ACACA - acetyl-coa carboxylase alpha, ADCY5 - adenylate cyclase 5, A4GALT - alpha 1,4-galactosyltransferase, ACACB - acetyl-coa carboxylase beta, ADCY1 - adenylate cyclase 1 (bra…
GO:0046394	carboxylic acid biosynthetic process	3.22e-06	0.000268	4.95	5124	74	210	15	[ACSS1 - acyl-coa synthetase short-chain family member 1, ACOT8 - acyl-coa thioesterase 8, ACSS2 - acyl-coa synthetase short-chain family member 2, ACOT7 - acyl-coa thioesterase 7, AGXT - alanine-glyoxylate aminotransferase, ABAT - 4-aminobutyrate aminotransferase, AMACR - alpha-methylacyl-coa racemase, ALDH18A1 - aldehyde dehydrogenase 18 family, member a1, ALDH4A1 - aldehyde dehydrogenase 4 fam…
GO:0046395	carboxylic acid catabolic process	2.86e-11	9.15e-09	14.84	5124	66	68	13	[ACAD11 - acyl-coa dehydrogenase family, member 11, ACAD8 - acyl-coa dehydrogenase family, member 8, ACOX3 - acyl-coa oxidase 3, pristanoyl, ACAD10 - acyl-coa dehydrogenase family, member 10, ACOT8 - acyl-coa thioesterase 8, ACOT4 - acyl-coa thioesterase 4, ACOT7 - acyl-coa thioesterase 7, ABAT - 4-aminobutyrate aminotransferase, ABHD12 - abhydrolase domain containing 12, ACOXL - acyl-coa oxidase…
GO:0019752	carboxylic acid metabolic process	5.53e-15	5.15e-12	7.38	5124	250	75	27	[ACOX3 - acyl-coa oxidase 3, pristanoyl, ACSS1 - acyl-coa synthetase short-chain family member 1, ACOT8 - acyl-coa thioesterase 8, ABAT - 4-aminobutyrate aminotransferase, ACOT11 - acyl-coa thioesterase 11, ACACA - acetyl-coa carboxylase alpha, ACAA1 - acetyl-coa acyltransferase 1, ACACB - acetyl-coa carboxylase beta, ABCD3 - atp-binding cassette, sub-family d (ald), member 3, ACADS - acyl-coa de…
GO:0009056	catabolic process	0.000122	0.00536	2.96	5124	484	68	19	[ACAD11 - acyl-coa dehydrogenase family, member 11, ACAD8 - acyl-coa dehydrogenase family, member 8, ACOX3 - acyl-coa oxidase 3, pristanoyl, ACAD10 - acyl-coa dehydrogenase family, member 10, ACOT8 - acyl-coa thioesterase 8, ACOT4 - acyl-coa thioesterase 4, ABHD6 - abhydrolase domain containing 6, ACOT7 - acyl-coa thioesterase 7, ABAT - 4-aminobutyrate aminotransferase, ABHD12 - abhydrolase domai…
GO:0098655	cation transmembrane transport	0.000616	0.0191	1.89	5124	187	537	37	[CACNG2 - calcium channel, voltage-dependent, gamma subunit 2, ATP2B1 - atpase, ca++ transporting, plasma membrane 1, ATP2B2 - atpase, ca++ transporting, plasma membrane 2, ATP6V1C2 - atpase, h+ transporting, lysosomal 42kda, v1 subunit c2, ATP6V0D2 - atpase, h+ transporting, lysosomal 38kda, v0 subunit d2, ATP2A3 - atpase, ca++ transporting, ubiquitous, ATP1A1 - atpase, na+/k+ transporting, alph…
GO:0098742	cell-cell adhesion via plasma-membrane adhesion molecules	1.59e-05	0.00103	2.57	5124	51	979	25	[CADM1 - cell adhesion molecule 1, DCHS1 - dachsous 1 (drosophila), CDH2 - cadherin 2, type 1, n-cadherin (neuronal), CDHR3 - cadherin-related family member 3, CLDN11 - claudin 11, CDH23 - cadherin-related 23, CELSR3 - cadherin, egf lag seven-pass g-type receptor 3, CELSR1 - cadherin, egf lag seven-pass g-type receptor 1, CADM4 - cell adhesion molecule 4, CLSTN2 - calsyntenin 2, CEACAM1 - carcino…
GO:0006081	cellular aldehyde metabolic process	7.37e-06	0.000532	14.19	5124	11	197	6	[AKR1C3 - aldo-keto reductase family 1, member c3, AKR7A3 - aldo-keto reductase family 7, member a3 (aflatoxin aldehyde reductase), ALDH1A2 - aldehyde dehydrogenase 1 family, member a2, AGXT - alanine-glyoxylate aminotransferase, ALDH7A1 - aldehyde dehydrogenase 7 family, member a1, ALDH1A1 - aldehyde dehydrogenase 1 family, member a1]
GO:0044248	cellular catabolic process	4.22e-06	0.000346	3.71	5124	386	68	19	[ACAD11 - acyl-coa dehydrogenase family, member 11, ACAD8 - acyl-coa dehydrogenase family, member 8, ACOX3 - acyl-coa oxidase 3, pristanoyl, ACAD10 - acyl-coa dehydrogenase family, member 10, ACOT8 - acyl-coa thioesterase 8, ACOT4 - acyl-coa thioesterase 4, ABHD6 - abhydrolase domain containing 6, ACOT7 - acyl-coa thioesterase 7, ABAT - 4-aminobutyrate aminotransferase, ABHD12 - abhydrolase domai…
GO:0030003	cellular cation homeostasis	0.000134	0.00583	2.08	5124	133	666	36	[CCL28 - chemokine (c-c motif) ligand 28, CCR6 - chemokine (c-c motif) receptor 6, ATP6V1C2 - atpase, h+ transporting, lysosomal 42kda, v1 subunit c2, ATP2B2 - atpase, ca++ transporting, plasma membrane 2, ATP6V0D2 - atpase, h+ transporting, lysosomal 38kda, v0 subunit d2, APLP2 - amyloid beta (a4) precursor-like protein 2, ATP1A1 - atpase, na+/k+ transporting, alpha 1 polypeptide, ATP1B3 - atpas…
GO:0055082	cellular chemical homeostasis	0.000144	0.00615	2.01	5124	155	640	39	[CCL28 - chemokine (c-c motif) ligand 28, CCR6 - chemokine (c-c motif) receptor 6, ATP6V1C2 - atpase, h+ transporting, lysosomal 42kda, v1 subunit c2, ATP2B2 - atpase, ca++ transporting, plasma membrane 2, ATP6V0D2 - atpase, h+ transporting, lysosomal 38kda, v0 subunit d2, ABCC2 - atp-binding cassette, sub-family c (cftr/mrp), member 2, APLP2 - amyloid beta (a4) precursor-like protein 2, ATP1A1 -…
GO:0006873	cellular ion homeostasis	6.21e-05	0.00312	2.12	5124	134	666	37	[CCL28 - chemokine (c-c motif) ligand 28, CCR6 - chemokine (c-c motif) receptor 6, ATP6V1C2 - atpase, h+ transporting, lysosomal 42kda, v1 subunit c2, ATP2B2 - atpase, ca++ transporting, plasma membrane 2, ATP6V0D2 - atpase, h+ transporting, lysosomal 38kda, v0 subunit d2, ABCC2 - atp-binding cassette, sub-family c (cftr/mrp), member 2, APLP2 - amyloid beta (a4) precursor-like protein 2, ATP1A1 -…
GO:0044242	cellular lipid catabolic process	1.74e-12	7.42e-10	18.14	5124	54	68	13	[ACAD11 - acyl-coa dehydrogenase family, member 11, ACAD8 - acyl-coa dehydrogenase family, member 8, ACOX3 - acyl-coa oxidase 3, pristanoyl, ACAD10 - acyl-coa dehydrogenase family, member 10, ACOT8 - acyl-coa thioesterase 8, ABHD6 - abhydrolase domain containing 6, ACOT7 - acyl-coa thioesterase 7, ABHD12 - abhydrolase domain containing 12, ACOXL - acyl-coa oxidase-like, ACAA1 - acetyl-coa acyltra…
GO:0044255	cellular lipid metabolic process	1.6e-17	4.09e-14	7.3	5124	290	75	31	[ACOX3 - acyl-coa oxidase 3, pristanoyl, ACSS1 - acyl-coa synthetase short-chain family member 1, ACOT8 - acyl-coa thioesterase 8, ABCA1 - atp-binding cassette, sub-family a (abc1), member 1, ACOT11 - acyl-coa thioesterase 11, ABCA4 - atp-binding cassette, sub-family a (abc1), member 4, ACER3 - alkaline ceramidase 3, ACACA - acetyl-coa carboxylase alpha, ACAA1 - acetyl-coa acyltransferase 1, A4GA…
GO:0044237	cellular metabolic process	2.08e-05	0.00129	1.33	5124	2452	221	141	[AFG3L2 - afg3 atpase family member 3-like 2 (s. cerevisiae), AFF2 - af4/fmr2 family, member 2, AANAT - aralkylamine n-acetyltransferase, ABAT - 4-aminobutyrate aminotransferase, ABCA1 - atp-binding cassette, sub-family a (abc1), member 1, AMACR - alpha-methylacyl-coa racemase, AEN - apoptosis enhancing nuclease, ACPL2 - acid phosphatase-like 2, AGBL1 - atp/gtp binding protein-like 1, ABL1 - c-ab…
GO:0071773	cellular response to BMP stimulus	1.32e-05	0.000899	7.1	5124	12	481	8	[ADAMTS12 - adam metallopeptidase with thrombospondin type 1 motif, 12, BMP2 - bone morphogenetic protein 2, BMPR1A - bone morphogenetic protein receptor, type ia, BMPR2 - bone morphogenetic protein receptor, type ii (serine/threonine kinase), BMPR1B - bone morphogenetic protein receptor, type ib, ACVR1 - activin a receptor, type i, BMP7 - bone morphogenetic protein 7, BMP6 - bone morphogenetic p…
GO:0071377	cellular response to glucagon stimulus	9.53e-06	0.000673	21.17	5124	10	121	5	[ADCY9 - adenylate cyclase 9, ADCY5 - adenylate cyclase 5, ADCY1 - adenylate cyclase 1 (brain), ADCY3 - adenylate cyclase 3, ADCY2 - adenylate cyclase 2 (brain)]
GO:0046916	cellular transition metal ion homeostasis	5.75e-06	0.00043	4.83	5124	29	476	13	[ATP6V0A2 - atpase, h+ transporting, lysosomal v0 subunit a2, ATP2C1 - atpase, ca++ transporting, type 2c, member 1, ATP6V1C2 - atpase, h+ transporting, lysosomal 42kda, v1 subunit c2, ACO1 - aconitase 1, soluble, ATP6V0D2 - atpase, h+ transporting, lysosomal 38kda, v0 subunit d2, ATP7B - atpase, cu++ transporting, beta polypeptide, APLP2 - amyloid beta (a4) precursor-like protein 2, ATP6V1A - at…
GO:0048878	chemical homeostasis	3.45e-07	3.84e-05	4.89	5124	262	68	17	[ACAD11 - acyl-coa dehydrogenase family, member 11, ACAD8 - acyl-coa dehydrogenase family, member 8, ACOX3 - acyl-coa oxidase 3, pristanoyl, ACAD10 - acyl-coa dehydrogenase family, member 10, ABCG5 - atp-binding cassette, sub-family g (white), member 5, ACO1 - aconitase 1, soluble, ABCC2 - atp-binding cassette, sub-family c (cftr/mrp), member 2, ABCA1 - atp-binding cassette, sub-family a (abc1), …
GO:0033344	cholesterol efflux	3.24e-11	9.48e-09	99.17	5124	10	31	6	[ABCA4 - atp-binding cassette, sub-family a (abc1), member 4, ABCA12 - atp-binding cassette, sub-family a (abc1), member 12, ABCG5 - atp-binding cassette, sub-family g (white), member 5, ABCA13 - atp-binding cassette, sub-family a (abc1), member 13, ABCA1 - atp-binding cassette, sub-family a (abc1), member 1, ABCG1 - atp-binding cassette, sub-family g (white), member 1]
GO:0042632	cholesterol homeostasis	0.000576	0.018	33.06	5124	15	31	3	[ABCG5 - atp-binding cassette, sub-family g (white), member 5, ABCA1 - atp-binding cassette, sub-family a (abc1), member 1, ABCG1 - atp-binding cassette, sub-family g (white), member 1]
GO:0015937	coenzyme A biosynthetic process	6.97e-05	0.00342	47.3	5124	5	65	3	[ACACA - acetyl-coa carboxylase alpha, ACOT7 - acyl-coa thioesterase 7, ACACB - acetyl-coa carboxylase beta]
GO:0015936	coenzyme A metabolic process	0.000168	0.00699	39.42	5124	6	65	3	[ACOT7 - acyl-coa thioesterase 7, ACACA - acetyl-coa carboxylase alpha, ACACB - acetyl-coa carboxylase beta]
GO:0009108	coenzyme biosynthetic process	4.99e-06	0.000396	14.07	5124	34	75	7	[ACSS1 - acyl-coa synthetase short-chain family member 1, ACSS2 - acyl-coa synthetase short-chain family member 2, ACOT7 - acyl-coa thioesterase 7, ACACA - acetyl-coa carboxylase alpha, ACSL5 - acyl-coa synthetase long-chain family member 5, ACACB - acetyl-coa carboxylase beta, ACSL6 - acyl-coa synthetase long-chain family member 6]
GO:0006732	coenzyme metabolic process	7.83e-07	7.79e-05	9.76	5124	70	75	10	[ACSS1 - acyl-coa synthetase short-chain family member 1, ACOT8 - acyl-coa thioesterase 8, ACOT4 - acyl-coa thioesterase 4, ACSS2 - acyl-coa synthetase short-chain family member 2, ACOT7 - acyl-coa thioesterase 7, ACACA - acetyl-coa carboxylase alpha, ACSL5 - acyl-coa synthetase long-chain family member 5, ACACB - acetyl-coa carboxylase beta, ACSL6 - acyl-coa synthetase long-chain family member 6…
GO:0051188	cofactor biosynthetic process	2.24e-05	0.00136	11.39	5124	42	75	7	[ACSS1 - acyl-coa synthetase short-chain family member 1, ACSS2 - acyl-coa synthetase short-chain family member 2, ACOT7 - acyl-coa thioesterase 7, ACACA - acetyl-coa carboxylase alpha, ACSL5 - acyl-coa synthetase long-chain family member 5, ACACB - acetyl-coa carboxylase beta, ACSL6 - acyl-coa synthetase long-chain family member 6]
GO:0009190	cyclic nucleotide biosynthetic process	2.55e-07	2.87e-05	18.68	5124	15	128	7	[ADCY10 - adenylate cyclase 10 (soluble), ADORA2A - adenosine a2a receptor, ADCY9 - adenylate cyclase 9, ADCY5 - adenylate cyclase 5, ADCY1 - adenylate cyclase 1 (brain), ADCY3 - adenylate cyclase 3, ADCY2 - adenylate cyclase 2 (brain)]
GO:0009187	cyclic nucleotide metabolic process	4.78e-05	0.0025	9.66	5124	29	128	7	[ADCY10 - adenylate cyclase 10 (soluble), ADORA2A - adenosine a2a receptor, ADCY9 - adenylate cyclase 9, ADCY5 - adenylate cyclase 5, ADCY1 - adenylate cyclase 1 (brain), ADCY3 - adenylate cyclase 3, ADCY2 - adenylate cyclase 2 (brain)]
GO:0052652	cyclic purine nucleotide metabolic process	2.55e-07	2.9e-05	18.68	5124	15	128	7	[ADCY10 - adenylate cyclase 10 (soluble), ADORA2A - adenosine a2a receptor, ADCY9 - adenylate cyclase 9, ADCY5 - adenylate cyclase 5, ADCY1 - adenylate cyclase 1 (brain), ADCY3 - adenylate cyclase 3, ADCY2 - adenylate cyclase 2 (brain)]
GO:0019835	cytolysis	0.000342	0.0117	7.62	5124	6	560	5	[C9 - complement component 9, CAPN3 - calpain 3, (p94), C7 - complement component 7, C6 - complement component 6, APOL1 - apolipoprotein l, 1]
GO:0009200	deoxyribonucleoside triphosphate metabolic process	0.000439	0.0144	21.71	5124	4	177	3	[ADA - adenosine deaminase, ADK - adenosine kinase, AK9 - adenylate kinase 9]
GO:0009262	deoxyribonucleotide metabolic process	0.000197	0.00776	16.54	5124	7	177	4	[ADA - adenosine deaminase, AK5 - adenylate kinase 5, ADK - adenosine kinase, AK9 - adenylate kinase 9]
GO:0019692	deoxyribose phosphate metabolic process	0.000197	0.00773	16.54	5124	7	177	4	[AK5 - adenylate kinase 5, ADA - adenosine deaminase, ADK - adenosine kinase, AK9 - adenylate kinase 9]
GO:0035510	DNA dealkylation	0.000101	0.00456	8.64	5124	10	356	6	[ALKBH1 - alkb, alkylation repair homolog 1 (e. coli), ALKBH3 - alkb, alkylation repair homolog 3 (e. coli), ASCC2 - activating signal cointegrator 1 complex subunit 2, APOBEC2 - apolipoprotein b mrna editing enzyme, catalytic polypeptide-like 2, ASCC1 - activating signal cointegrator 1 complex subunit 1, ASCC3 - activating signal cointegrator 1 complex subunit 3]
GO:0034724	DNA replication-independent nucleosome organization	0.000982	0.0288	4.62	5124	11	706	7	[CENPH - centromere protein h, CABIN1 - calcineurin binding protein 1, CENPO - centromere protein o, CENPK - centromere protein k, CASC5 - cancer susceptibility candidate 5, CENPL - centromere protein l, CENPP - centromere protein p]
GO:0015980	energy derivation by oxidation of organic compounds	0.000211	0.00817	5.83	5124	59	134	9	[ABCC8 - atp-binding cassette, sub-family c (cftr/mrp), member 8, ADCY9 - adenylate cyclase 9, ACACA - acetyl-coa carboxylase alpha, ADCY5 - adenylate cyclase 5, ACACB - acetyl-coa carboxylase beta, ADCY1 - adenylate cyclase 1 (brain), ADCY3 - adenylate cyclase 3, ADCY2 - adenylate cyclase 2 (brain), ADSL - adenylosuccinate lyase]
GO:0006112	energy reserve metabolic process	0.000166	0.00695	6.91	5124	49	121	8	[ABCC8 - atp-binding cassette, sub-family c (cftr/mrp), member 8, ADCY9 - adenylate cyclase 9, ACACA - acetyl-coa carboxylase alpha, ADCY5 - adenylate cyclase 5, ACACB - acetyl-coa carboxylase beta, ADCY1 - adenylate cyclase 1 (brain), ADCY3 - adenylate cyclase 3, ADCY2 - adenylate cyclase 2 (brain)]
GO:0007173	epidermal growth factor receptor signaling pathway	0.000373	0.0126	4.43	5124	82	155	11	[AGO3 - argonaute risc catalytic component 3, ABL1 - c-abl oncogene 1, non-receptor tyrosine kinase, ADCY9 - adenylate cyclase 9, ADAM12 - adam metallopeptidase domain 12, ADCY5 - adenylate cyclase 5, AGO2 - argonaute risc catalytic component 2, ADCY1 - adenylate cyclase 1 (brain), AGO1 - argonaute risc catalytic component 1, ADRBK1 - adrenergic, beta, receptor kinase 1, ADCY3 - adenylate cyclase…
GO:0038127	ERBB signaling pathway	0.000418	0.0138	4.38	5124	83	155	11	[AGO3 - argonaute risc catalytic component 3, ABL1 - c-abl oncogene 1, non-receptor tyrosine kinase, ADCY9 - adenylate cyclase 9, ADAM12 - adam metallopeptidase domain 12, ADCY5 - adenylate cyclase 5, AGO2 - argonaute risc catalytic component 2, ADCY1 - adenylate cyclase 1 (brain), AGO1 - argonaute risc catalytic component 1, ADRBK1 - adrenergic, beta, receptor kinase 1, ADCY3 - adenylate cyclase…
GO:0051234	establishment of localization	4.41e-07	4.66e-05	3.07	5124	1185	31	22	[ABCB9 - atp-binding cassette, sub-family b (mdr/tap), member 9, MARCH2 - membrane-associated ring finger (c3hc4) 2, e3 ubiquitin protein ligase, ABCG5 - atp-binding cassette, sub-family g (white), member 5, ABCA13 - atp-binding cassette, sub-family a (abc1), member 13, ABCC2 - atp-binding cassette, sub-family c (cftr/mrp), member 2, MARCH3 - membrane-associated ring finger (c3hc4) 3, e3 ubiquiti…
GO:0006067	ethanol metabolic process	1.91e-07	2.33e-05	26.55	5124	5	193	5	[ACSS1 - acyl-coa synthetase short-chain family member 1, ACSS2 - acyl-coa synthetase short-chain family member 2, ADH7 - alcohol dehydrogenase 7 (class iv), mu or sigma polypeptide, ADH6 - alcohol dehydrogenase 6 (class v), ALDH1A1 - aldehyde dehydrogenase 1 family, member a1]
GO:0006069	ethanol oxidation	1.91e-07	2.3e-05	26.55	5124	5	193	5	[ACSS1 - acyl-coa synthetase short-chain family member 1, ACSS2 - acyl-coa synthetase short-chain family member 2, ADH7 - alcohol dehydrogenase 7 (class iv), mu or sigma polypeptide, ADH6 - alcohol dehydrogenase 6 (class v), ALDH1A1 - aldehyde dehydrogenase 1 family, member a1]
GO:0006635	fatty acid beta-oxidation	1.3e-11	4.6e-09	33.91	5124	20	68	9	[ACOXL - acyl-coa oxidase-like, ACAD11 - acyl-coa dehydrogenase family, member 11, ACAD8 - acyl-coa dehydrogenase family, member 8, ACOX3 - acyl-coa oxidase 3, pristanoyl, ACAD10 - acyl-coa dehydrogenase family, member 10, ACOT8 - acyl-coa thioesterase 8, ACAA1 - acetyl-coa acyltransferase 1, ABCD3 - atp-binding cassette, sub-family d (ald), member 3, ACADS - acyl-coa dehydrogenase, c-2 to c-3 sh…
GO:0033539	fatty acid beta-oxidation using acyl-CoA dehydrogenase	1.06e-10	2.42e-08	64.59	5124	7	68	6	[ACOXL - acyl-coa oxidase-like, ACAD11 - acyl-coa dehydrogenase family, member 11, ACAD8 - acyl-coa dehydrogenase family, member 8, ACOX3 - acyl-coa oxidase 3, pristanoyl, ACAD10 - acyl-coa dehydrogenase family, member 10, ACADS - acyl-coa dehydrogenase, c-2 to c-3 short chain]
GO:0033540	fatty acid beta-oxidation using acyl-CoA oxidase	4.85e-05	0.00252	19.52	5124	5	210	4	[ACOX3 - acyl-coa oxidase 3, pristanoyl, ACOT8 - acyl-coa thioesterase 8, ACAA1 - acetyl-coa acyltransferase 1, AMACR - alpha-methylacyl-coa racemase]
GO:0006633	fatty acid biosynthetic process	2.81e-05	0.00161	14.14	5124	29	75	6	[ACSS1 - acyl-coa synthetase short-chain family member 1, ACSS2 - acyl-coa synthetase short-chain family member 2, ACOT7 - acyl-coa thioesterase 7, ACACA - acetyl-coa carboxylase alpha, ABCD3 - atp-binding cassette, sub-family d (ald), member 3, ACACB - acetyl-coa carboxylase beta]
GO:0009062	fatty acid catabolic process	1.89e-12	7.75e-10	31.4	5124	24	68	10	[ACOXL - acyl-coa oxidase-like, ACAD11 - acyl-coa dehydrogenase family, member 11, ACAD8 - acyl-coa dehydrogenase family, member 8, ACOX3 - acyl-coa oxidase 3, pristanoyl, ACAD10 - acyl-coa dehydrogenase family, member 10, ACOT8 - acyl-coa thioesterase 8, ACOT7 - acyl-coa thioesterase 7, ACAA1 - acetyl-coa acyltransferase 1, ABCD3 - atp-binding cassette, sub-family d (ald), member 3, ACADS - acyl…
GO:0019395	fatty acid oxidation	6.53e-11	1.67e-08	29.49	5124	23	68	9	[ACOXL - acyl-coa oxidase-like, ACAD11 - acyl-coa dehydrogenase family, member 11, ACAD8 - acyl-coa dehydrogenase family, member 8, ACOX3 - acyl-coa oxidase 3, pristanoyl, ACAD10 - acyl-coa dehydrogenase family, member 10, ACOT8 - acyl-coa thioesterase 8, ACAA1 - acetyl-coa acyltransferase 1, ABCD3 - atp-binding cassette, sub-family d (ald), member 3, ACADS - acyl-coa dehydrogenase, c-2 to c-3 sh…
GO:0015908	fatty acid transport	4.99e-06	0.000393	27.61	5124	16	58	5	[ACE - angiotensin i converting enzyme, ACACA - acetyl-coa carboxylase alpha, ABCC2 - atp-binding cassette, sub-family c (cftr/mrp), member 2, ABCD3 - atp-binding cassette, sub-family d (ald), member 3, ACACB - acetyl-coa carboxylase beta]
GO:0046949	fatty-acyl-CoA biosynthetic process	5.54e-06	0.000426	40.67	5124	7	72	4	[ACACA - acetyl-coa carboxylase alpha, ACSL5 - acyl-coa synthetase long-chain family member 5, ACACB - acetyl-coa carboxylase beta, ACSL6 - acyl-coa synthetase long-chain family member 6]
GO:0035337	fatty-acyl-CoA metabolic process	3.53e-07	3.89e-05	39.54	5124	9	72	5	[ACOT7 - acyl-coa thioesterase 7, ACACA - acetyl-coa carboxylase alpha, ACSL5 - acyl-coa synthetase long-chain family member 5, ACACB - acetyl-coa carboxylase beta, ACSL6 - acyl-coa synthetase long-chain family member 6]
GO:0042044	fluid transport	2.54e-05	0.0015	9.05	5124	14	283	7	[AQP7 - aquaporin 7, ADCY9 - adenylate cyclase 9, ADCY5 - adenylate cyclase 5, ADCY1 - adenylate cyclase 1 (brain), ADCY3 - adenylate cyclase 3, AQP1 - aquaporin 1 (colton blood group), ADCY2 - adenylate cyclase 2 (brain)]
GO:0035588	G-protein coupled purinergic receptor signaling pathway	6.58e-05	0.00326	22.52	5124	7	130	4	[ADORA3 - adenosine a3 receptor, ADORA2B - adenosine a2b receptor, ADORA2A - adenosine a2a receptor, ADCY5 - adenylate cyclase 5]
GO:1901659	glycosyl compound biosynthetic process	3.81e-09	6.2e-07	10.41	5124	28	211	12	[AK1 - adenylate kinase 1, AMD1 - adenosylmethionine decarboxylase 1, AK4 - adenylate kinase 4, ADA - adenosine deaminase, AK5 - adenylate kinase 5, ACOT7 - acyl-coa thioesterase 7, ACACA - acetyl-coa carboxylase alpha, ADK - adenosine kinase, AK3 - adenylate kinase 3, AK9 - adenylate kinase 9, ACACB - acetyl-coa carboxylase beta, ADSL - adenylosuccinate lyase]
GO:1901657	glycosyl compound metabolic process	2.92e-06	0.000258	4.97	5124	72	215	15	[AKR1C3 - aldo-keto reductase family 1, member c3, AK1 - adenylate kinase 1, AK4 - adenylate kinase 4, AK5 - adenylate kinase 5, ACOT7 - acyl-coa thioesterase 7, ADK - adenosine kinase, AHCYL2 - adenosylhomocysteinase-like 2, AMPD3 - adenosine monophosphate deaminase 3, ADSL - adenylosuccinate lyase, AMD1 - adenosylmethionine decarboxylase 1, ADA - adenosine deaminase, ACACA - acetyl-coa carboxyl…
GO:0042592	homeostatic process	6.06e-05	0.00307	3.4	5124	377	68	17	[ACAD11 - acyl-coa dehydrogenase family, member 11, ACAD8 - acyl-coa dehydrogenase family, member 8, ACOX3 - acyl-coa oxidase 3, pristanoyl, ACAD10 - acyl-coa dehydrogenase family, member 10, ABCG5 - atp-binding cassette, sub-family g (white), member 5, ACO1 - aconitase 1, soluble, ABCC2 - atp-binding cassette, sub-family c (cftr/mrp), member 2, ABCA1 - atp-binding cassette, sub-family a (abc1), …
GO:0007156	homophilic cell adhesion via plasma membrane adhesion molecules	9.73e-05	0.00445	2.99	5124	37	788	17	[CADM1 - cell adhesion molecule 1, CEACAM1 - carcinoembryonic antigen-related cell adhesion molecule 1 (biliary glycoprotein), CDH2 - cadherin 2, type 1, n-cadherin (neuronal), CDHR3 - cadherin-related family member 3, CADM2 - cell adhesion molecule 2, CDH22 - cadherin 22, type 2, CDH4 - cadherin 4, type 1, r-cadherin (retinal), CDH23 - cadherin-related 23, CDH8 - cadherin 8, type 2, CDH9 - cadhe…
GO:0006188	IMP biosynthetic process	0.000139	0.00597	23.83	5124	3	215	3	[AMPD3 - adenosine monophosphate deaminase 3, AMPD1 - adenosine monophosphate deaminase 1, ADSL - adenylosuccinate lyase]
GO:0046040	IMP metabolic process	0.000139	0.00594	23.83	5124	3	215	3	[AMPD3 - adenosine monophosphate deaminase 3, AMPD1 - adenosine monophosphate deaminase 1, ADSL - adenylosuccinate lyase]
GO:0098660	inorganic ion transmembrane transport	0.000114	0.00504	1.95	5124	206	537	42	[CACNG2 - calcium channel, voltage-dependent, gamma subunit 2, ATP2B1 - atpase, ca++ transporting, plasma membrane 1, ATP2B2 - atpase, ca++ transporting, plasma membrane 2, ATP6V1C2 - atpase, h+ transporting, lysosomal 42kda, v1 subunit c2, ATP6V0D2 - atpase, h+ transporting, lysosomal 38kda, v0 subunit d2, ATP2A3 - atpase, ca++ transporting, ubiquitous, ATP1A1 - atpase, na+/k+ transporting, alph…
GO:0032367	intracellular cholesterol transport	3.09e-05	0.00173	176.69	5124	2	29	2	[ABCA1 - atp-binding cassette, sub-family a (abc1), member 1, ABCG1 - atp-binding cassette, sub-family g (white), member 1]
GO:0032365	intracellular lipid transport	3.63e-07	3.96e-05	71.17	5124	6	48	4	[ACACA - acetyl-coa carboxylase alpha, ACACB - acetyl-coa carboxylase beta, ABCA1 - atp-binding cassette, sub-family a (abc1), member 1, ABCG1 - atp-binding cassette, sub-family g (white), member 1]
GO:0032366	intracellular sterol transport	3.09e-05	0.00172	176.69	5124	2	29	2	[ABCA1 - atp-binding cassette, sub-family a (abc1), member 1, ABCG1 - atp-binding cassette, sub-family g (white), member 1]
GO:0050801	ion homeostasis	0.000357	0.0122	1.85	5124	177	640	41	[CCL28 - chemokine (c-c motif) ligand 28, BTBD9 - btb (poz) domain containing 9, CCR6 - chemokine (c-c motif) receptor 6, ATP6V1C2 - atpase, h+ transporting, lysosomal 42kda, v1 subunit c2, ATP2B2 - atpase, ca++ transporting, plasma membrane 2, ATP6V0D2 - atpase, h+ transporting, lysosomal 38kda, v0 subunit d2, ABCC2 - atp-binding cassette, sub-family c (cftr/mrp), member 2, APLP2 - amyloid beta …
GO:0006811	ion transport	5.82e-06	0.000432	1.72	5124	426	553	79	[ATP2B1 - atpase, ca++ transporting, plasma membrane 1, ATP2B2 - atpase, ca++ transporting, plasma membrane 2, ATP6V1C2 - atpase, h+ transporting, lysosomal 42kda, v1 subunit c2, ABCA13 - atp-binding cassette, sub-family a (abc1), member 13, ATP6V0D2 - atpase, h+ transporting, lysosomal 38kda, v0 subunit d2, ATP2A3 - atpase, ca++ transporting, ubiquitous, ATP1A1 - atpase, na+/k+ transporting, alp…
GO:0008610	lipid biosynthetic process	2.74e-06	0.000249	3.44	5124	163	210	23	[AKR1C3 - aldo-keto reductase family 1, member c3, ACSS1 - acyl-coa synthetase short-chain family member 1, AGPAT9 - 1-acylglycerol-3-phosphate o-acyltransferase 9, ACOT8 - acyl-coa thioesterase 8, ACSS2 - acyl-coa synthetase short-chain family member 2, ACOT7 - acyl-coa thioesterase 7, ACSL5 - acyl-coa synthetase long-chain family member 5, AGK - acylglycerol kinase, ACSL6 - acyl-coa synthetase …
GO:0016042	lipid catabolic process	1.62e-09	2.85e-07	11.01	5124	89	68	13	[ACAD11 - acyl-coa dehydrogenase family, member 11, ACAD8 - acyl-coa dehydrogenase family, member 8, ACOX3 - acyl-coa oxidase 3, pristanoyl, ACAD10 - acyl-coa dehydrogenase family, member 10, ACOT8 - acyl-coa thioesterase 8, ABHD6 - abhydrolase domain containing 6, ACOT7 - acyl-coa thioesterase 7, ABHD12 - abhydrolase domain containing 12, ACOXL - acyl-coa oxidase-like, ACAA1 - acetyl-coa acyltra…
GO:0055088	lipid homeostasis	5.03e-14	3.43e-11	27.4	5124	33	68	12	[ACOXL - acyl-coa oxidase-like, ACAD11 - acyl-coa dehydrogenase family, member 11, ACAD8 - acyl-coa dehydrogenase family, member 8, ACOX3 - acyl-coa oxidase 3, pristanoyl, ABCA12 - atp-binding cassette, sub-family a (abc1), member 12, ACAD10 - acyl-coa dehydrogenase family, member 10, ABCG5 - atp-binding cassette, sub-family g (white), member 5, ACACA - acetyl-coa carboxylase alpha, ACADS - acyl-…
GO:0006629	lipid metabolic process	1.36e-16	2.32e-13	6.21	5124	363	75	33	[ACOX3 - acyl-coa oxidase 3, pristanoyl, ACSS1 - acyl-coa synthetase short-chain family member 1, ACOT8 - acyl-coa thioesterase 8, ABCA1 - atp-binding cassette, sub-family a (abc1), member 1, ACOT11 - acyl-coa thioesterase 11, ABCA4 - atp-binding cassette, sub-family a (abc1), member 4, ACER3 - alkaline ceramidase 3, ACACA - acetyl-coa carboxylase alpha, ACAA1 - acetyl-coa acyltransferase 1, A4GA…
GO:0030258	lipid modification	2.2e-07	2.62e-05	13.3	5124	51	68	9	[ACOXL - acyl-coa oxidase-like, ACAD11 - acyl-coa dehydrogenase family, member 11, ACAD8 - acyl-coa dehydrogenase family, member 8, ACOX3 - acyl-coa oxidase 3, pristanoyl, ACAD10 - acyl-coa dehydrogenase family, member 10, ACOT8 - acyl-coa thioesterase 8, ACAA1 - acetyl-coa acyltransferase 1, ABCD3 - atp-binding cassette, sub-family d (ald), member 3, ACADS - acyl-coa dehydrogenase, c-2 to c-3 sh…
GO:0034440	lipid oxidation	6.53e-11	1.71e-08	29.49	5124	23	68	9	[ACOXL - acyl-coa oxidase-like, ACAD11 - acyl-coa dehydrogenase family, member 11, ACAD8 - acyl-coa dehydrogenase family, member 8, ACOX3 - acyl-coa oxidase 3, pristanoyl, ACAD10 - acyl-coa dehydrogenase family, member 10, ACOT8 - acyl-coa thioesterase 8, ACAA1 - acetyl-coa acyltransferase 1, ABCD3 - atp-binding cassette, sub-family d (ald), member 3, ACADS - acyl-coa dehydrogenase, c-2 to c-3 sh…
GO:0034204	lipid translocation	5.22e-10	1.05e-07	12.81	5124	9	400	9	[ATP10A - atpase, class v, type 10a, ABCA4 - atp-binding cassette, sub-family a (abc1), member 4, ATP8A1 - atpase, aminophospholipid transporter (aplt), class i, type 8a, member 1, ATP11B - atpase, class vi, type 11b, ATP9A - atpase, class ii, type 9a, ATP8A2 - atpase, aminophospholipid transporter, class i, type 8a, member 2, ATP10B - atpase, class v, type 10b, ABCA1 - atp-binding cassette, sub-…
GO:0006869	lipid transport	2.36e-11	8.05e-09	15.11	5124	76	58	13	[ABCG5 - atp-binding cassette, sub-family g (white), member 5, ABCA13 - atp-binding cassette, sub-family a (abc1), member 13, ABCC2 - atp-binding cassette, sub-family c (cftr/mrp), member 2, ABCA1 - atp-binding cassette, sub-family a (abc1), member 1, ABCA3 - atp-binding cassette, sub-family a (abc1), member 3, ABCA4 - atp-binding cassette, sub-family a (abc1), member 4, ACE - angiotensin i conve…
GO:0042157	lipoprotein metabolic process	0.000551	0.0173	6.78	5124	12	378	6	[APOL3 - apolipoprotein l, 3, APOC3 - apolipoprotein c-iii, ATM - ataxia telangiectasia mutated, APOL1 - apolipoprotein l, 1, ABCA1 - atp-binding cassette, sub-family a (abc1), member 1, ABCG1 - atp-binding cassette, sub-family g (white), member 1]
GO:0051179	localization	2.91e-06	0.00026	2.78	5124	1306	31	22	[ABCB9 - atp-binding cassette, sub-family b (mdr/tap), member 9, MARCH2 - membrane-associated ring finger (c3hc4) 2, e3 ubiquitin protein ligase, ABCG5 - atp-binding cassette, sub-family g (white), member 5, ABCA13 - atp-binding cassette, sub-family a (abc1), member 13, ABCC2 - atp-binding cassette, sub-family c (cftr/mrp), member 2, MARCH3 - membrane-associated ring finger (c3hc4) 3, e3 ubiquiti…
GO:0001676	long-chain fatty acid metabolic process	1.38e-07	1.7e-05	17.25	5124	33	72	8	[ABCC1 - atp-binding cassette, sub-family c (cftr/mrp), member 1, ACSBG1 - acyl-coa synthetase bubblegum family member 1, ACOT8 - acyl-coa thioesterase 8, ACOT4 - acyl-coa thioesterase 4, ACOT7 - acyl-coa thioesterase 7, ACSL5 - acyl-coa synthetase long-chain family member 5, ACAA1 - acetyl-coa acyltransferase 1, ACSL6 - acyl-coa synthetase long-chain family member 6]
GO:0015909	long-chain fatty acid transport	4.68e-05	0.00246	29.45	5124	12	58	4	[ACE - angiotensin i converting enzyme, ACACA - acetyl-coa carboxylase alpha, ACACB - acetyl-coa carboxylase beta, ABCD3 - atp-binding cassette, sub-family d (ald), member 3]
GO:0035338	long-chain fatty-acyl-CoA biosynthetic process	0.000235	0.00867	35.58	5124	6	72	3	[ACACA - acetyl-coa carboxylase alpha, ACSL5 - acyl-coa synthetase long-chain family member 5, ACSL6 - acyl-coa synthetase long-chain family member 6]
GO:0035336	long-chain fatty-acyl-CoA metabolic process	1.49e-05	0.000983	35.58	5124	8	72	4	[ACOT7 - acyl-coa thioesterase 7, ACACA - acetyl-coa carboxylase alpha, ACSL5 - acyl-coa synthetase long-chain family member 5, ACSL6 - acyl-coa synthetase long-chain family member 6]
GO:2001295	malonyl-CoA biosynthetic process	0.000172	0.00704	106.75	5124	2	48	2	[ACACA - acetyl-coa carboxylase alpha, ACACB - acetyl-coa carboxylase beta]
GO:2001293	malonyl-CoA metabolic process	0.000172	0.00707	106.75	5124	2	48	2	[ACACA - acetyl-coa carboxylase alpha, ACACB - acetyl-coa carboxylase beta]
GO:0051899	membrane depolarization	8.44e-07	8.24e-05	5.6	5124	19	578	12	[CACNG2 - calcium channel, voltage-dependent, gamma subunit 2, ABL1 - c-abl oncogene 1, non-receptor tyrosine kinase, CACNB4 - calcium channel, voltage-dependent, beta 4 subunit, CACNA1I - calcium channel, voltage-dependent, t type, alpha 1i subunit, CAV1 - caveolin 1, caveolae protein, 22kda, CACNA1D - calcium channel, voltage-dependent, l type, alpha 1d subunit, ANK2 - ankyrin 2, neuronal, CACN…
GO:0086010	membrane depolarization during action potential	6.96e-05	0.00343	5.94	5124	13	531	8	[CACNA1I - calcium channel, voltage-dependent, t type, alpha 1i subunit, CACNA1D - calcium channel, voltage-dependent, l type, alpha 1d subunit, ANK2 - ankyrin 2, neuronal, CACNA1C - calcium channel, voltage-dependent, l type, alpha 1c subunit, CACNA1E - calcium channel, voltage-dependent, r type, alpha 1e subunit, CACNA1G - calcium channel, voltage-dependent, t type, alpha 1g subunit, CACNA1A - …
GO:0008152	metabolic process	4.54e-12	1.66e-09	1.48	5124	2846	165	136	[AFG3L2 - afg3 atpase family member 3-like 2 (s. cerevisiae), AFF2 - af4/fmr2 family, member 2, AANAT - aralkylamine n-acetyltransferase, ABAT - 4-aminobutyrate aminotransferase, ABCA1 - atp-binding cassette, sub-family a (abc1), member 1, AEN - apoptosis enhancing nuclease, ACPL2 - acid phosphatase-like 2, ABCA3 - atp-binding cassette, sub-family a (abc1), member 3, AGBL1 - atp/gtp binding prote…
GO:0055065	metal ion homeostasis	0.000451	0.0147	1.96	5124	151	640	37	[CCL28 - chemokine (c-c motif) ligand 28, BTBD9 - btb (poz) domain containing 9, CCR6 - chemokine (c-c motif) receptor 6, ATP2B2 - atpase, ca++ transporting, plasma membrane 2, ATP6V1C2 - atpase, h+ transporting, lysosomal 42kda, v1 subunit c2, ATP6V0D2 - atpase, h+ transporting, lysosomal 38kda, v0 subunit d2, APLP2 - amyloid beta (a4) precursor-like protein 2, ATP1A1 - atpase, na+/k+ transporti…
GO:0044772	mitotic cell cycle phase transition	0.000175	0.00712	2.06	5124	89	921	33	[CEP250 - centrosomal protein 250kda, CUL5 - cullin 5, CDK5RAP2 - cdk5 regulatory subunit associated protein 2, AKAP9 - a kinase (prka) anchor protein (yotiao) 9, CENPF - centromere protein f, 350/400kda, CDK14 - cyclin-dependent kinase 14, CAMK2G - calcium/calmodulin-dependent protein kinase ii gamma, CAMK2D - calcium/calmodulin-dependent protein kinase ii delta, CEP164 - centrosomal protein 164…
GO:0072329	monocarboxylic acid catabolic process	1.53e-12	6.81e-10	25.9	5124	32	68	11	[ACOXL - acyl-coa oxidase-like, ACAD11 - acyl-coa dehydrogenase family, member 11, ACAD8 - acyl-coa dehydrogenase family, member 8, ACOX3 - acyl-coa oxidase 3, pristanoyl, ACAD10 - acyl-coa dehydrogenase family, member 10, ACOT8 - acyl-coa thioesterase 8, ACOT7 - acyl-coa thioesterase 7, ACAA1 - acetyl-coa acyltransferase 1, ABCD3 - atp-binding cassette, sub-family d (ald), member 3, ACADS - acyl…
GO:0032787	monocarboxylic acid metabolic process	1.17e-18	5.97e-15	11.46	5124	149	75	25	[ACOX3 - acyl-coa oxidase 3, pristanoyl, ACSS1 - acyl-coa synthetase short-chain family member 1, ACOT8 - acyl-coa thioesterase 8, ABAT - 4-aminobutyrate aminotransferase, ACOT11 - acyl-coa thioesterase 11, ACACA - acetyl-coa carboxylase alpha, ACAA1 - acetyl-coa acyltransferase 1, ACACB - acetyl-coa carboxylase beta, ABCD3 - atp-binding cassette, sub-family d (ald), member 3, ACADS - acyl-coa de…
GO:0015718	monocarboxylic acid transport	0.000406	0.0135	12.27	5124	36	58	5	[ACE - angiotensin i converting enzyme, ACACA - acetyl-coa carboxylase alpha, ABCC2 - atp-binding cassette, sub-family c (cftr/mrp), member 2, ACACB - acetyl-coa carboxylase beta, ABCD3 - atp-binding cassette, sub-family d (ald), member 3]
GO:0044268	multicellular organismal protein metabolic process	0.000252	0.00912	88.34	5124	2	58	2	[ACE - angiotensin i converting enzyme, ACACA - acetyl-coa carboxylase alpha]
GO:0050891	multicellular organismal water homeostasis	7.96e-06	0.000571	15.88	5124	16	121	6	[ABCA12 - atp-binding cassette, sub-family a (abc1), member 12, ADCY9 - adenylate cyclase 9, ADCY5 - adenylate cyclase 5, ADCY1 - adenylate cyclase 1 (brain), ADCY3 - adenylate cyclase 3, ADCY2 - adenylate cyclase 2 (brain)]
GO:0010887	negative regulation of cholesterol storage	0.00018	0.0073	117.79	5124	3	29	2	[ABCA1 - atp-binding cassette, sub-family a (abc1), member 1, ABCG1 - atp-binding cassette, sub-family g (white), member 1]
GO:0010888	negative regulation of lipid storage	6.53e-05	0.00325	57.79	5124	7	38	3	[ABCA1 - atp-binding cassette, sub-family a (abc1), member 1, ABCG1 - atp-binding cassette, sub-family g (white), member 1, ABHD5 - abhydrolase domain containing 5]
GO:0038179	neurotrophin signaling pathway	0.00023	0.00852	2.85	5124	112	321	20	[AP2A1 - adaptor-related protein complex 2, alpha 1 subunit, AP2B1 - adaptor-related protein complex 2, beta 1 subunit, ARHGEF17 - rho guanine nucleotide exchange factor (gef) 17, ARHGEF11 - rho guanine nucleotide exchange factor (gef) 11, ARHGEF4 - rho guanine nucleotide exchange factor (gef) 4, ADCY9 - adenylate cyclase 9, ARHGEF3 - rho guanine nucleotide exchange factor (gef) 3, AGO2 - argonau…
GO:0048011	neurotrophin TRK receptor signaling pathway	0.000155	0.00659	2.93	5124	109	321	20	[AP2A1 - adaptor-related protein complex 2, alpha 1 subunit, AP2B1 - adaptor-related protein complex 2, beta 1 subunit, ARHGEF17 - rho guanine nucleotide exchange factor (gef) 17, ARHGEF11 - rho guanine nucleotide exchange factor (gef) 11, ARHGEF4 - rho guanine nucleotide exchange factor (gef) 4, ADCY9 - adenylate cyclase 9, ARHGEF3 - rho guanine nucleotide exchange factor (gef) 3, AGO2 - argonau…
GO:0046460	neutral lipid biosynthetic process	3.47e-05	0.0019	12.16	5124	16	158	6	[AGPAT9 - 1-acylglycerol-3-phosphate o-acyltransferase 9, ACACA - acetyl-coa carboxylase alpha, ACSL5 - acyl-coa synthetase long-chain family member 5, AGPAT4 - 1-acylglycerol-3-phosphate o-acyltransferase 4, ACSL6 - acyl-coa synthetase long-chain family member 6, AGPAT3 - 1-acylglycerol-3-phosphate o-acyltransferase 3]
GO:0046461	neutral lipid catabolic process	0.000375	0.0127	35.83	5124	11	39	3	[ABHD6 - abhydrolase domain containing 6, ABHD12 - abhydrolase domain containing 12, ABHD5 - abhydrolase domain containing 5]
GO:0006638	neutral lipid metabolic process	4.7e-06	0.000379	8.84	5124	33	158	9	[AGPAT9 - 1-acylglycerol-3-phosphate o-acyltransferase 9, ABHD6 - abhydrolase domain containing 6, ACACA - acetyl-coa carboxylase alpha, ACSL5 - acyl-coa synthetase long-chain family member 5, ACSL6 - acyl-coa synthetase long-chain family member 6, AGPAT4 - 1-acylglycerol-3-phosphate o-acyltransferase 4, ABHD12 - abhydrolase domain containing 12, AGPAT3 - 1-acylglycerol-3-phosphate o-acyltransfer…
GO:0035058	nonmotile primary cilium assembly	0.000986	0.0288	6	5124	6	712	5	[CEP250 - centrosomal protein 250kda, C2CD3 - c2 calcium-dependent domain containing 3, CCDC13 - coiled-coil domain containing 13, BBS4 - bardet-biedl syndrome 4, BBS2 - bardet-biedl syndrome 2]
GO:0055086	nucleobase-containing small molecule metabolic process	4.86e-07	5.08e-05	3.78	5124	145	215	23	[AK1 - adenylate kinase 1, ADCY10 - adenylate cyclase 10 (soluble), AK7 - adenylate kinase 7, ADCY9 - adenylate cyclase 9, AK5 - adenylate kinase 5, AK4 - adenylate kinase 4, ACOT7 - acyl-coa thioesterase 7, ADK - adenosine kinase, AHCYL2 - adenosylhomocysteinase-like 2, AMPD3 - adenosine monophosphate deaminase 3, AMPD1 - adenosine monophosphate deaminase 1, ADSL - adenylosuccinate lyase, ADORA2…
GO:0009163	nucleoside biosynthetic process	3.81e-09	6.1e-07	10.41	5124	28	211	12	[AK1 - adenylate kinase 1, AMD1 - adenosylmethionine decarboxylase 1, AK4 - adenylate kinase 4, ADA - adenosine deaminase, AK5 - adenylate kinase 5, ACOT7 - acyl-coa thioesterase 7, ACACA - acetyl-coa carboxylase alpha, ADK - adenosine kinase, AK3 - adenylate kinase 3, AK9 - adenylate kinase 9, ACACB - acetyl-coa carboxylase beta, ADSL - adenylosuccinate lyase]
GO:0033866	nucleoside bisphosphate biosynthetic process	0.000168	0.00696	39.42	5124	6	65	3	[ACACA - acetyl-coa carboxylase alpha, ACOT7 - acyl-coa thioesterase 7, ACACB - acetyl-coa carboxylase beta]
GO:0033865	nucleoside bisphosphate metabolic process	0.000497	0.0158	29.56	5124	8	65	3	[ACOT7 - acyl-coa thioesterase 7, ACACA - acetyl-coa carboxylase alpha, ACACB - acetyl-coa carboxylase beta]
GO:0009133	nucleoside diphosphate biosynthetic process	2.97e-06	0.000251	29.28	5124	4	175	4	[AK1 - adenylate kinase 1, AK5 - adenylate kinase 5, AK4 - adenylate kinase 4, AK3 - adenylate kinase 3]
GO:0009132	nucleoside diphosphate metabolic process	0.000239	0.00879	7.25	5124	23	215	7	[AK1 - adenylate kinase 1, AK7 - adenylate kinase 7, AK5 - adenylate kinase 5, AK4 - adenylate kinase 4, AK3 - adenylate kinase 3, AK9 - adenylate kinase 9, AMPD3 - adenosine monophosphate deaminase 3]
GO:0009116	nucleoside metabolic process	4.49e-06	0.000365	5.13	5124	65	215	14	[AK1 - adenylate kinase 1, AK4 - adenylate kinase 4, AK5 - adenylate kinase 5, ACOT7 - acyl-coa thioesterase 7, ADK - adenosine kinase, AHCYL2 - adenosylhomocysteinase-like 2, AMPD3 - adenosine monophosphate deaminase 3, ADSL - adenylosuccinate lyase, AMD1 - adenosylmethionine decarboxylase 1, ADA - adenosine deaminase, ACACA - acetyl-coa carboxylase alpha, AK9 - adenylate kinase 9, AK3 - adenyla…
GO:0009124	nucleoside monophosphate biosynthetic process	4.56e-09	7.18e-07	13.24	5124	18	215	10	[AK1 - adenylate kinase 1, ADA - adenosine deaminase, AK4 - adenylate kinase 4, AK5 - adenylate kinase 5, ADK - adenosine kinase, AK9 - adenylate kinase 9, AK3 - adenylate kinase 3, AMPD3 - adenosine monophosphate deaminase 3, AMPD1 - adenosine monophosphate deaminase 1, ADSL - adenylosuccinate lyase]
GO:0009123	nucleoside monophosphate metabolic process	1.99e-05	0.00125	6.44	5124	37	215	10	[AK1 - adenylate kinase 1, AK4 - adenylate kinase 4, ADA - adenosine deaminase, AK5 - adenylate kinase 5, ADK - adenosine kinase, AK3 - adenylate kinase 3, AK9 - adenylate kinase 9, AMPD3 - adenosine monophosphate deaminase 3, AMPD1 - adenosine monophosphate deaminase 1, ADSL - adenylosuccinate lyase]
GO:1901293	nucleoside phosphate biosynthetic process	2.76e-13	1.66e-10	8.2	5124	61	215	21	[AK1 - adenylate kinase 1, ADCY10 - adenylate cyclase 10 (soluble), ADCY9 - adenylate cyclase 9, AK7 - adenylate kinase 7, AK4 - adenylate kinase 4, AK5 - adenylate kinase 5, ACOT7 - acyl-coa thioesterase 7, ADK - adenosine kinase, AMPD3 - adenosine monophosphate deaminase 3, AMPD1 - adenosine monophosphate deaminase 1, ADSL - adenylosuccinate lyase, ADORA2A - adenosine a2a receptor, ADA - adenos…
GO:0006753	nucleoside phosphate metabolic process	5.79e-07	5.99e-05	4.04	5124	124	215	21	[AK1 - adenylate kinase 1, ADCY10 - adenylate cyclase 10 (soluble), AK7 - adenylate kinase 7, ADCY9 - adenylate cyclase 9, AK5 - adenylate kinase 5, AK4 - adenylate kinase 4, ACOT7 - acyl-coa thioesterase 7, ADK - adenosine kinase, AMPD3 - adenosine monophosphate deaminase 3, AMPD1 - adenosine monophosphate deaminase 1, ADSL - adenylosuccinate lyase, ADORA2A - adenosine a2a receptor, ADA - adenos…
GO:0009142	nucleoside triphosphate biosynthetic process	1.51e-05	0.000989	13.36	5124	13	177	6	[AK1 - adenylate kinase 1, AK7 - adenylate kinase 7, AK4 - adenylate kinase 4, AK5 - adenylate kinase 5, ADK - adenosine kinase, AK9 - adenylate kinase 9]
GO:0009141	nucleoside triphosphate metabolic process	0.00012	0.00531	5.96	5124	36	215	9	[AK1 - adenylate kinase 1, AK7 - adenylate kinase 7, AK4 - adenylate kinase 4, ADA - adenosine deaminase, AK5 - adenylate kinase 5, ADK - adenosine kinase, AK3 - adenylate kinase 3, AK9 - adenylate kinase 9, AMPD3 - adenosine monophosphate deaminase 3]
GO:0009165	nucleotide biosynthetic process	2.39e-12	9.43e-10	7.94	5124	60	215	20	[ADCY10 - adenylate cyclase 10 (soluble), AK1 - adenylate kinase 1, ADCY9 - adenylate cyclase 9, AK4 - adenylate kinase 4, AK5 - adenylate kinase 5, ACOT7 - acyl-coa thioesterase 7, ADK - adenosine kinase, AMPD3 - adenosine monophosphate deaminase 3, AMPD1 - adenosine monophosphate deaminase 1, ADSL - adenylosuccinate lyase, ADORA2A - adenosine a2a receptor, ADA - adenosine deaminase, ACACA - ace…
GO:0009117	nucleotide metabolic process	3.76e-07	4.06e-05	4.14	5124	121	215	21	[AK1 - adenylate kinase 1, ADCY10 - adenylate cyclase 10 (soluble), AK7 - adenylate kinase 7, ADCY9 - adenylate cyclase 9, AK5 - adenylate kinase 5, AK4 - adenylate kinase 4, ACOT7 - acyl-coa thioesterase 7, ADK - adenosine kinase, AMPD3 - adenosine monophosphate deaminase 3, AMPD1 - adenosine monophosphate deaminase 1, ADSL - adenylosuccinate lyase, ADORA2A - adenosine a2a receptor, ADA - adenos…
GO:0043173	nucleotide salvage	0.000192	0.00763	15.89	5124	6	215	4	[ADA - adenosine deaminase, ADK - adenosine kinase, AMPD3 - adenosine monophosphate deaminase 3, AMPD1 - adenosine monophosphate deaminase 1]
GO:0070925	organelle assembly	0.000619	0.0191	2.04	5124	107	726	31	[CEP250 - centrosomal protein 250kda, CAPN3 - calpain 3, (p94), ATXN2 - ataxin 2, CENPF - centromere protein f, 350/400kda, DBNL - drebrin-like, CEP164 - centrosomal protein 164kda, ARHGEF10 - rho guanine nucleotide exchange factor (gef) 10, CENPH - centromere protein h, BBS5 - bardet-biedl syndrome 5, ABLIM3 - actin binding lim protein family, member 3, CEP290 - centrosomal protein 290kda, CELSR…
GO:0016053	organic acid biosynthetic process	3.22e-06	0.000271	4.95	5124	74	210	15	[ACSS1 - acyl-coa synthetase short-chain family member 1, ACOT8 - acyl-coa thioesterase 8, ACSS2 - acyl-coa synthetase short-chain family member 2, ACOT7 - acyl-coa thioesterase 7, AGXT - alanine-glyoxylate aminotransferase, ABAT - 4-aminobutyrate aminotransferase, AMACR - alpha-methylacyl-coa racemase, ALDH18A1 - aldehyde dehydrogenase 18 family, member a1, ALDH4A1 - aldehyde dehydrogenase 4 fam…
GO:0016054	organic acid catabolic process	2.86e-11	9.45e-09	14.84	5124	66	68	13	[ACAD11 - acyl-coa dehydrogenase family, member 11, ACAD8 - acyl-coa dehydrogenase family, member 8, ACOX3 - acyl-coa oxidase 3, pristanoyl, ACAD10 - acyl-coa dehydrogenase family, member 10, ACOT8 - acyl-coa thioesterase 8, ACOT4 - acyl-coa thioesterase 4, ACOT7 - acyl-coa thioesterase 7, ABAT - 4-aminobutyrate aminotransferase, ABHD12 - abhydrolase domain containing 12, ACOXL - acyl-coa oxidase…
GO:0006082	organic acid metabolic process	4.59e-16	5.88e-13	6.88	5124	298	75	30	[ACOX3 - acyl-coa oxidase 3, pristanoyl, ACSS1 - acyl-coa synthetase short-chain family member 1, ACOT8 - acyl-coa thioesterase 8, ABAT - 4-aminobutyrate aminotransferase, ABCG2 - atp-binding cassette, sub-family g (white), member 2, ACPL2 - acid phosphatase-like 2, ACOT11 - acyl-coa thioesterase 11, ACACA - acetyl-coa carboxylase alpha, ACAA1 - acetyl-coa acyltransferase 1, ABCD3 - atp-binding c…
GO:0015711	organic anion transport	1.25e-06	0.00012	8.1	5124	120	58	11	[ABCC5 - atp-binding cassette, sub-family c (cftr/mrp), member 5, ABCA4 - atp-binding cassette, sub-family a (abc1), member 4, ABCA12 - atp-binding cassette, sub-family a (abc1), member 12, ACE - angiotensin i converting enzyme, ABCA13 - atp-binding cassette, sub-family a (abc1), member 13, ACACA - acetyl-coa carboxylase alpha, ABCC2 - atp-binding cassette, sub-family c (cftr/mrp), member 2, ABCD…
GO:0015850	organic hydroxy compound transport	3.47e-08	4.67e-06	20.83	5124	41	48	8	[ABCA4 - atp-binding cassette, sub-family a (abc1), member 4, ABCA12 - atp-binding cassette, sub-family a (abc1), member 12, ABCG5 - atp-binding cassette, sub-family g (white), member 5, ABCA13 - atp-binding cassette, sub-family a (abc1), member 13, ACACA - acetyl-coa carboxylase alpha, ACACB - acetyl-coa carboxylase beta, ABCA1 - atp-binding cassette, sub-family a (abc1), member 1, ABCG1 - atp-b…
GO:1901575	organic substance catabolic process	0.00027	0.00964	3.04	5124	422	68	17	[ACAD11 - acyl-coa dehydrogenase family, member 11, ACAD8 - acyl-coa dehydrogenase family, member 8, ACOX3 - acyl-coa oxidase 3, pristanoyl, ACAD10 - acyl-coa dehydrogenase family, member 10, ACOT8 - acyl-coa thioesterase 8, ACOT4 - acyl-coa thioesterase 4, ABHD6 - abhydrolase domain containing 6, ACOT7 - acyl-coa thioesterase 7, ABAT - 4-aminobutyrate aminotransferase, ABHD12 - abhydrolase domai…
GO:0071704	organic substance metabolic process	1.82e-08	2.59e-06	1.4	5124	2566	221	155	[AFG3L2 - afg3 atpase family member 3-like 2 (s. cerevisiae), AFF2 - af4/fmr2 family, member 2, AANAT - aralkylamine n-acetyltransferase, ABAT - 4-aminobutyrate aminotransferase, ABCA1 - atp-binding cassette, sub-family a (abc1), member 1, AMACR - alpha-methylacyl-coa racemase, AEN - apoptosis enhancing nuclease, ACPL2 - acid phosphatase-like 2, AGBL1 - atp/gtp binding protein-like 1, ABL1 - c-ab…
GO:0071702	organic substance transport	4.27e-05	0.00227	1.63	5124	583	438	81	[AKR1C3 - aldo-keto reductase family 1, member c3, AP2A1 - adaptor-related protein complex 2, alpha 1 subunit, AP2B1 - adaptor-related protein complex 2, beta 1 subunit, AGAP1 - arfgap with gtpase domain, ankyrin repeat and ph domain 1, AGAP2 - arfgap with gtpase domain, ankyrin repeat and ph domain 2, ABCG5 - atp-binding cassette, sub-family g (white), member 5, ATP6V1C2 - atpase, h+ transportin…
GO:1901566	organonitrogen compound biosynthetic process	5.17e-10	1.06e-07	3.39	5124	244	223	36	[AK5 - adenylate kinase 5, AANAT - aralkylamine n-acetyltransferase, ABAT - 4-aminobutyrate aminotransferase, AGK - acylglycerol kinase, ACPL2 - acid phosphatase-like 2, ADSL - adenylosuccinate lyase, ALDH18A1 - aldehyde dehydrogenase 18 family, member a1, ACER3 - alkaline ceramidase 3, ALDH4A1 - aldehyde dehydrogenase 4 family, member a1, AMD1 - adenosylmethionine decarboxylase 1, ADC - arginine…
GO:1901564	organonitrogen compound metabolic process	4.06e-07	4.33e-05	2.35	5124	457	215	45	[AK5 - adenylate kinase 5, AANAT - aralkylamine n-acetyltransferase, ABAT - 4-aminobutyrate aminotransferase, AGK - acylglycerol kinase, ACPL2 - acid phosphatase-like 2, ABCG2 - atp-binding cassette, sub-family g (white), member 2, ADSL - adenylosuccinate lyase, ALDH18A1 - aldehyde dehydrogenase 18 family, member a1, ALDH4A1 - aldehyde dehydrogenase 4 family, member a1, ACER3 - alkaline ceramidas…
GO:0090407	organophosphate biosynthetic process	7.4e-09	1.13e-06	4.69	5124	142	177	23	[AK1 - adenylate kinase 1, ADCY10 - adenylate cyclase 10 (soluble), AGPAT9 - 1-acylglycerol-3-phosphate o-acyltransferase 9, AK7 - adenylate kinase 7, ADCY9 - adenylate cyclase 9, AK5 - adenylate kinase 5, AK4 - adenylate kinase 4, ACOT7 - acyl-coa thioesterase 7, ADK - adenosine kinase, ADSL - adenylosuccinate lyase, ADORA2A - adenosine a2a receptor, ADA - adenosine deaminase, ACACA - acetyl-coa…
GO:0015748	organophosphate ester transport	8.3e-08	1.06e-05	6.66	5124	25	400	13	[ATP10A - atpase, class v, type 10a, ABCA13 - atp-binding cassette, sub-family a (abc1), member 13, ATP11B - atpase, class vi, type 11b, ATP9A - atpase, class ii, type 9a, ATP8A2 - atpase, aminophospholipid transporter, class i, type 8a, member 2, ABCA1 - atp-binding cassette, sub-family a (abc1), member 1, ATP10D - atpase, class v, type 10d, ABCA4 - atp-binding cassette, sub-family a (abc1), mem…
GO:0019637	organophosphate metabolic process	1.94e-06	0.000183	3.08	5124	244	177	26	[AGPAT9 - 1-acylglycerol-3-phosphate o-acyltransferase 9, AK7 - adenylate kinase 7, AK5 - adenylate kinase 5, ADSL - adenylosuccinate lyase, ADA - adenosine deaminase, ACACA - acetyl-coa carboxylase alpha, ADCY5 - adenylate cyclase 5, ACACB - acetyl-coa carboxylase beta, ADCY1 - adenylate cyclase 1 (brain), AGPAT4 - 1-acylglycerol-3-phosphate o-acyltransferase 4, AGPAT3 - 1-acylglycerol-3-phospha…
GO:0055114	oxidation-reduction process	5.23e-11	1.49e-08	3.5	5124	265	210	38	[AKR1C3 - aldo-keto reductase family 1, member c3, ACOX3 - acyl-coa oxidase 3, pristanoyl, ACSS1 - acyl-coa synthetase short-chain family member 1, ACOT8 - acyl-coa thioesterase 8, AKR7L - aldo-keto reductase family 7-like, AMACR - alpha-methylacyl-coa racemase, ADSL - adenylosuccinate lyase, ALDH18A1 - aldehyde dehydrogenase 18 family, member a1, ABCC8 - atp-binding cassette, sub-family c (cftr/…
GO:0043436	oxoacid metabolic process	2.98e-15	3.06e-12	6.79	5124	292	75	29	[ACOX3 - acyl-coa oxidase 3, pristanoyl, ACSS1 - acyl-coa synthetase short-chain family member 1, ACOT8 - acyl-coa thioesterase 8, ABAT - 4-aminobutyrate aminotransferase, ACPL2 - acid phosphatase-like 2, ACOT11 - acyl-coa thioesterase 11, ACACA - acetyl-coa carboxylase alpha, ACAA1 - acetyl-coa acyltransferase 1, ACACB - acetyl-coa carboxylase beta, ABCD3 - atp-binding cassette, sub-family d (al…
GO:0018200	peptidyl-glutamic acid modification	3.9e-05	0.0021	15.81	5124	10	162	5	[AGBL1 - atp/gtp binding protein-like 1, AGTPBP1 - atp/gtp binding protein 1, AGBL5 - atp/gtp binding protein-like 5, AGBL4 - atp/gtp binding protein-like 4, AGBL3 - atp/gtp binding protein-like 3]
GO:0006796	phosphate-containing compound metabolic process	0.000347	0.0119	1.79	5124	638	215	48	[ACVR1C - activin a receptor, type ic, AKT3 - v-akt murine thymoma viral oncogene homolog 3, AGPAT9 - 1-acylglycerol-3-phosphate o-acyltransferase 9, AK7 - adenylate kinase 7, AK5 - adenylate kinase 5, ADCK3 - aarf domain containing kinase 3, ACVR2B - activin a receptor, type iib, ALK - anaplastic lymphoma receptor tyrosine kinase, AGK - acylglycerol kinase, ADRBK1 - adrenergic, beta, receptor ki…
GO:0033700	phospholipid efflux	6.52e-11	1.76e-08	147.24	5124	6	29	5	[ABCA4 - atp-binding cassette, sub-family a (abc1), member 4, ABCA12 - atp-binding cassette, sub-family a (abc1), member 12, ABCA13 - atp-binding cassette, sub-family a (abc1), member 13, ABCA1 - atp-binding cassette, sub-family a (abc1), member 1, ABCG1 - atp-binding cassette, sub-family g (white), member 1]
GO:0045332	phospholipid translocation	5.22e-10	1.03e-07	12.81	5124	9	400	9	[ATP10A - atpase, class v, type 10a, ABCA4 - atp-binding cassette, sub-family a (abc1), member 4, ATP8A1 - atpase, aminophospholipid transporter (aplt), class i, type 8a, member 1, ATP11B - atpase, class vi, type 11b, ATP9A - atpase, class ii, type 9a, ABCA1 - atp-binding cassette, sub-family a (abc1), member 1, ATP10B - atpase, class v, type 10b, ATP8A2 - atpase, aminophospholipid transporter, c…
GO:0015914	phospholipid transport	2.14e-10	4.56e-08	9.25	5124	18	400	13	[ATP10A - atpase, class v, type 10a, ABCA13 - atp-binding cassette, sub-family a (abc1), member 13, ATP11B - atpase, class vi, type 11b, ATP9A - atpase, class ii, type 9a, ABCA1 - atp-binding cassette, sub-family a (abc1), member 1, ATP8A2 - atpase, aminophospholipid transporter, class i, type 8a, member 2, ATP10D - atpase, class v, type 10d, APOC3 - apolipoprotein c-iii, ABCA4 - atp-binding cass…
GO:0006793	phosphorus metabolic process	2.59e-06	0.000237	2	5124	655	215	55	[AKT3 - v-akt murine thymoma viral oncogene homolog 3, ACOT8 - acyl-coa thioesterase 8, AGK - acylglycerol kinase, ADRBK1 - adrenergic, beta, receptor kinase 1, ACPL2 - acid phosphatase-like 2, ADSL - adenylosuccinate lyase, ALDH18A1 - aldehyde dehydrogenase 18 family, member a1, ABL1 - c-abl oncogene 1, non-receptor tyrosine kinase, AGT - angiotensinogen (serpin peptidase inhibitor, clade a, mem…
GO:0070169	positive regulation of biomineral tissue development	0.000161	0.0068	5.05	5124	19	481	9	[BMP2 - bone morphogenetic protein 2, ANO6 - anoctamin 6, BMPR1A - bone morphogenetic protein receptor, type ia, ACVR2B - activin a receptor, type iib, BMPR2 - bone morphogenetic protein receptor, type ii (serine/threonine kinase), BMPR1B - bone morphogenetic protein receptor, type ib, BMP7 - bone morphogenetic protein 7, ACVR1 - activin a receptor, type i, BMP6 - bone morphogenetic protein 6]
GO:0030501	positive regulation of bone mineralization	9.7e-05	0.00448	5.33	5124	18	481	9	[BMP2 - bone morphogenetic protein 2, ANO6 - anoctamin 6, BMPR1A - bone morphogenetic protein receptor, type ia, ACVR2B - activin a receptor, type iib, BMPR2 - bone morphogenetic protein receptor, type ii (serine/threonine kinase), BMPR1B - bone morphogenetic protein receptor, type ib, BMP7 - bone morphogenetic protein 7, ACVR1 - activin a receptor, type i, BMP6 - bone morphogenetic protein 6]
GO:0043085	positive regulation of catalytic activity	1.05e-08	1.53e-06	2.13	5124	501	322	67	[ARHGEF28 - rho guanine nucleotide exchange factor (gef) 28, ARAP1 - arfgap with rhogap domain, ankyrin repeat and ph domain 1, ARAP2 - arfgap with rhogap domain, ankyrin repeat and ph domain 2, AGAP1 - arfgap with gtpase domain, ankyrin repeat and ph domain 1, AGAP2 - arfgap with gtpase domain, ankyrin repeat and ph domain 2, ARHGAP15 - rho gtpase activating protein 15, ARHGAP26 - rho gtpase act…
GO:0010875	positive regulation of cholesterol efflux	3.04e-05	0.00172	75.72	5124	7	29	3	[ABCA12 - atp-binding cassette, sub-family a (abc1), member 12, ABCA1 - atp-binding cassette, sub-family a (abc1), member 1, ABCG1 - atp-binding cassette, sub-family g (white), member 1]
GO:0032376	positive regulation of cholesterol transport	7.72e-05	0.00369	58.9	5124	9	29	3	[ABCA12 - atp-binding cassette, sub-family a (abc1), member 12, ABCA1 - atp-binding cassette, sub-family a (abc1), member 1, ABCG1 - atp-binding cassette, sub-family g (white), member 1]
GO:1904037	positive regulation of epithelial cell apoptotic process	0.000677	0.0206	8.01	5124	4	640	4	[AKR1C3 - aldo-keto reductase family 1, member c3, CAPN10 - calpain 10, ANO6 - anoctamin 6, CD40 - cd40 molecule, tnf receptor superfamily member 5]
GO:0043547	positive regulation of GTPase activity	2.98e-11	9.25e-09	3.05	5124	222	348	46	[ARHGEF28 - rho guanine nucleotide exchange factor (gef) 28, ARAP1 - arfgap with rhogap domain, ankyrin repeat and ph domain 1, ARHGAP42 - rho gtpase activating protein 42, ARAP2 - arfgap with rhogap domain, ankyrin repeat and ph domain 2, AGAP1 - arfgap with gtpase domain, ankyrin repeat and ph domain 1, AGAP2 - arfgap with gtpase domain, ankyrin repeat and ph domain 2, ANKRD27 - ankyrin repeat …
GO:0051345	positive regulation of hydrolase activity	3.11e-11	9.37e-09	2.66	5124	316	348	57	[ARAP1 - arfgap with rhogap domain, ankyrin repeat and ph domain 1, ARHGEF28 - rho guanine nucleotide exchange factor (gef) 28, ARAP2 - arfgap with rhogap domain, ankyrin repeat and ph domain 2, AGAP1 - arfgap with gtpase domain, ankyrin repeat and ph domain 1, AGAP2 - arfgap with gtpase domain, ankyrin repeat and ph domain 2, ARHGAP15 - rho gtpase activating protein 15, ARHGAP26 - rho gtpase act…
GO:0060193	positive regulation of lipase activity	4.57e-05	0.00241	7.96	5124	32	161	8	[AGT - angiotensinogen (serpin peptidase inhibitor, clade a, member 8), ADCY9 - adenylate cyclase 9, ADCY5 - adenylate cyclase 5, ADCY1 - adenylate cyclase 1 (brain), ADRBK1 - adrenergic, beta, receptor kinase 1, ABHD5 - abhydrolase domain containing 5, ADCY3 - adenylate cyclase 3, ADCY2 - adenylate cyclase 2 (brain)]
GO:0009893	positive regulation of metabolic process	1.34e-05	0.000893	1.39	5124	1153	514	161	[ARAP1 - arfgap with rhogap domain, ankyrin repeat and ph domain 1, ARAP2 - arfgap with rhogap domain, ankyrin repeat and ph domain 2, AGAP1 - arfgap with gtpase domain, ankyrin repeat and ph domain 1, AGAP2 - arfgap with gtpase domain, ankyrin repeat and ph domain 2, AKAP9 - a kinase (prka) anchor protein (yotiao) 9, ARID4B - at rich interactive domain 4b (rbp1-like), ARHGAP15 - rho gtpase activ…
GO:0044093	positive regulation of molecular function	1.38e-07	1.72e-05	1.93	5124	602	322	73	[ARHGEF28 - rho guanine nucleotide exchange factor (gef) 28, ARAP1 - arfgap with rhogap domain, ankyrin repeat and ph domain 1, ARAP2 - arfgap with rhogap domain, ankyrin repeat and ph domain 2, AGAP1 - arfgap with gtpase domain, ankyrin repeat and ph domain 1, AGAP2 - arfgap with gtpase domain, ankyrin repeat and ph domain 2, AKAP9 - a kinase (prka) anchor protein (yotiao) 9, ARHGAP15 - rho gtpa…
GO:0010862	positive regulation of pathway-restricted SMAD protein phosphorylation	0.000463	0.0149	5.01	5124	17	481	8	[BMP2 - bone morphogenetic protein 2, BMPR1A - bone morphogenetic protein receptor, type ia, BMPR2 - bone morphogenetic protein receptor, type ii (serine/threonine kinase), BMP5 - bone morphogenetic protein 5, BMP7 - bone morphogenetic protein 7, ACVR1 - activin a receptor, type i, BMP6 - bone morphogenetic protein 6, ACVR1B - activin a receptor, type ib]
GO:0033138	positive regulation of peptidyl-serine phosphorylation	0.000189	0.00758	3.33	5124	33	652	14	[ANGPT1 - angiopoietin 1, AXIN1 - axin 1, BDNF - brain-derived neurotrophic factor, AKAP9 - a kinase (prka) anchor protein (yotiao) 9, CDC42 - cell division cycle 42, BRAF - v-raf murine sarcoma viral oncogene homolog b, CD44 - cd44 molecule (indian blood group), CAV1 - caveolin 1, caveolae protein, 22kda, ARRB1 - arrestin, beta 1, CAB39 - calcium binding protein 39, BCL2 - b-cell cll/lymphoma 2,…
GO:0010518	positive regulation of phospholipase activity	0.000199	0.00778	7.68	5124	29	161	7	[AGT - angiotensinogen (serpin peptidase inhibitor, clade a, member 8), ADCY9 - adenylate cyclase 9, ADCY5 - adenylate cyclase 5, ADCY1 - adenylate cyclase 1 (brain), ADRBK1 - adrenergic, beta, receptor kinase 1, ADCY3 - adenylate cyclase 3, ADCY2 - adenylate cyclase 2 (brain)]
GO:0010863	positive regulation of phospholipase C activity	9.24e-05	0.00432	8.57	5124	26	161	7	[AGT - angiotensinogen (serpin peptidase inhibitor, clade a, member 8), ADCY9 - adenylate cyclase 9, ADCY5 - adenylate cyclase 5, ADCY1 - adenylate cyclase 1 (brain), ADRBK1 - adrenergic, beta, receptor kinase 1, ADCY3 - adenylate cyclase 3, ADCY2 - adenylate cyclase 2 (brain)]
GO:1901381	positive regulation of potassium ion transmembrane transport	0.000885	0.0263	8.76	5124	13	225	5	[AKAP7 - a kinase (prka) anchor protein 7, AKAP6 - a kinase (prka) anchor protein 6, AKAP9 - a kinase (prka) anchor protein (yotiao) 9, ANK2 - ankyrin 2, neuronal, ACTN2 - actinin, alpha 2]
GO:0043268	positive regulation of potassium ion transport	0.000383	0.0128	8.04	5124	17	225	6	[ABCC8 - atp-binding cassette, sub-family c (cftr/mrp), member 8, AKAP7 - a kinase (prka) anchor protein 7, AKAP6 - a kinase (prka) anchor protein 6, AKAP9 - a kinase (prka) anchor protein (yotiao) 9, ANK2 - ankyrin 2, neuronal, ACTN2 - actinin, alpha 2]
GO:0032373	positive regulation of sterol transport	7.72e-05	0.00371	58.9	5124	9	29	3	[ABCA12 - atp-binding cassette, sub-family a (abc1), member 12, ABCA1 - atp-binding cassette, sub-family a (abc1), member 1, ABCG1 - atp-binding cassette, sub-family g (white), member 1]
GO:0034308	primary alcohol metabolic process	1.88e-08	2.6e-06	20.54	5124	9	194	7	[AKR1C3 - aldo-keto reductase family 1, member c3, ACSS1 - acyl-coa synthetase short-chain family member 1, ACSS2 - acyl-coa synthetase short-chain family member 2, ADH7 - alcohol dehydrogenase 7 (class iv), mu or sigma polypeptide, ALDH1A2 - aldehyde dehydrogenase 1 family, member a2, ADH6 - alcohol dehydrogenase 6 (class v), ALDH1A1 - aldehyde dehydrogenase 1 family, member a1]
GO:0044238	primary metabolic process	7.61e-08	9.99e-06	1.4	5124	2486	221	150	[AFG3L2 - afg3 atpase family member 3-like 2 (s. cerevisiae), AFF2 - af4/fmr2 family, member 2, AANAT - aralkylamine n-acetyltransferase, ABAT - 4-aminobutyrate aminotransferase, ABCA1 - atp-binding cassette, sub-family a (abc1), member 1, AMACR - alpha-methylacyl-coa racemase, AEN - apoptosis enhancing nuclease, ACPL2 - acid phosphatase-like 2, AGBL1 - atp/gtp binding protein-like 1, ABL1 - c-ab…
GO:0019542	propionate biosynthetic process	0.000211	0.00814	68.32	5124	2	75	2	[ACSS1 - acyl-coa synthetase short-chain family member 1, ACSS2 - acyl-coa synthetase short-chain family member 2]
GO:0019541	propionate metabolic process	0.000211	0.00811	68.32	5124	2	75	2	[ACSS1 - acyl-coa synthetase short-chain family member 1, ACSS2 - acyl-coa synthetase short-chain family member 2]
GO:0070647	protein modification by small protein conjugation or removal	0.000685	0.0208	13.34	5124	256	6	4	[MARCH1 - membrane-associated ring finger (c3hc4) 1, e3 ubiquitin protein ligase, MARCH2 - membrane-associated ring finger (c3hc4) 2, e3 ubiquitin protein ligase, MARCH10 - membrane-associated ring finger (c3hc4) 10, e3 ubiquitin protein ligase, MARCH3 - membrane-associated ring finger (c3hc4) 3, e3 ubiquitin protein ligase]
GO:0035610	protein side chain deglutamylation	2.27e-06	0.000212	31.63	5124	4	162	4	[AGBL1 - atp/gtp binding protein-like 1, AGTPBP1 - atp/gtp binding protein 1, AGBL4 - atp/gtp binding protein-like 4, AGBL3 - atp/gtp binding protein-like 3]
GO:0009215	purine deoxyribonucleoside triphosphate metabolic process	0.000439	0.0144	21.71	5124	4	177	3	[ADA - adenosine deaminase, ADK - adenosine kinase, AK9 - adenylate kinase 9]
GO:0006144	purine nucleobase metabolic process	0.000461	0.0149	9.93	5124	12	215	5	[ADA - adenosine deaminase, ADK - adenosine kinase, AMPD3 - adenosine monophosphate deaminase 3, AMPD1 - adenosine monophosphate deaminase 1, ADSL - adenylosuccinate lyase]
GO:0042451	purine nucleoside biosynthetic process	9.6e-11	2.4e-08	13.25	5124	22	211	12	[AK1 - adenylate kinase 1, AMD1 - adenosylmethionine decarboxylase 1, ADA - adenosine deaminase, AK4 - adenylate kinase 4, AK5 - adenylate kinase 5, ACACA - acetyl-coa carboxylase alpha, ACOT7 - acyl-coa thioesterase 7, ADK - adenosine kinase, AK9 - adenylate kinase 9, AK3 - adenylate kinase 3, ACACB - acetyl-coa carboxylase beta, ADSL - adenylosuccinate lyase]
GO:0034033	purine nucleoside bisphosphate biosynthetic process	0.000168	0.00704	39.42	5124	6	65	3	[ACOT7 - acyl-coa thioesterase 7, ACACA - acetyl-coa carboxylase alpha, ACACB - acetyl-coa carboxylase beta]
GO:0034032	purine nucleoside bisphosphate metabolic process	0.000497	0.0158	29.56	5124	8	65	3	[ACACA - acetyl-coa carboxylase alpha, ACOT7 - acyl-coa thioesterase 7, ACACB - acetyl-coa carboxylase beta]
GO:0009136	purine nucleoside diphosphate biosynthetic process	2.97e-06	0.000253	29.28	5124	4	175	4	[AK1 - adenylate kinase 1, AK5 - adenylate kinase 5, AK4 - adenylate kinase 4, AK3 - adenylate kinase 3]
GO:0009135	purine nucleoside diphosphate metabolic process	0.000625	0.0192	7.53	5124	19	215	6	[AK1 - adenylate kinase 1, AK5 - adenylate kinase 5, AK4 - adenylate kinase 4, AK3 - adenylate kinase 3, AK9 - adenylate kinase 9, AMPD3 - adenosine monophosphate deaminase 3]
GO:0042278	purine nucleoside metabolic process	2.25e-07	2.62e-05	6.42	5124	52	215	14	[AK1 - adenylate kinase 1, AK4 - adenylate kinase 4, AK5 - adenylate kinase 5, ACOT7 - acyl-coa thioesterase 7, ADK - adenosine kinase, AHCYL2 - adenosylhomocysteinase-like 2, AMPD3 - adenosine monophosphate deaminase 3, ADSL - adenylosuccinate lyase, AMD1 - adenosylmethionine decarboxylase 1, ADA - adenosine deaminase, ACACA - acetyl-coa carboxylase alpha, AK3 - adenylate kinase 3, AK9 - adenyla…
GO:0009127	purine nucleoside monophosphate biosynthetic process	1.06e-10	2.52e-08	17.02	5124	14	215	10	[AK1 - adenylate kinase 1, ADA - adenosine deaminase, AK4 - adenylate kinase 4, AK5 - adenylate kinase 5, ADK - adenosine kinase, AK9 - adenylate kinase 9, AK3 - adenylate kinase 3, AMPD3 - adenosine monophosphate deaminase 3, AMPD1 - adenosine monophosphate deaminase 1, ADSL - adenylosuccinate lyase]
GO:0009126	purine nucleoside monophosphate metabolic process	6.05e-06	0.000446	7.22	5124	33	215	10	[AK1 - adenylate kinase 1, AK4 - adenylate kinase 4, ADA - adenosine deaminase, AK5 - adenylate kinase 5, ADK - adenosine kinase, AK9 - adenylate kinase 9, AK3 - adenylate kinase 3, AMPD3 - adenosine monophosphate deaminase 3, AMPD1 - adenosine monophosphate deaminase 1, ADSL - adenylosuccinate lyase]
GO:0009144	purine nucleoside triphosphate metabolic process	0.000323	0.0111	5.96	5124	32	215	8	[AK1 - adenylate kinase 1, AK4 - adenylate kinase 4, ADA - adenosine deaminase, AK5 - adenylate kinase 5, ADK - adenosine kinase, AK9 - adenylate kinase 9, AK3 - adenylate kinase 3, AMPD3 - adenosine monophosphate deaminase 3]
GO:0006164	purine nucleotide biosynthetic process	1.59e-16	2.32e-13	12.22	5124	39	215	20	[ADCY10 - adenylate cyclase 10 (soluble), AK1 - adenylate kinase 1, ADCY9 - adenylate cyclase 9, AK5 - adenylate kinase 5, AK4 - adenylate kinase 4, ACOT7 - acyl-coa thioesterase 7, ADK - adenosine kinase, AMPD3 - adenosine monophosphate deaminase 3, AMPD1 - adenosine monophosphate deaminase 1, ADSL - adenylosuccinate lyase, ADORA2A - adenosine a2a receptor, ADA - adenosine deaminase, ACACA - ace…
GO:0006163	purine nucleotide metabolic process	4.42e-10	9.23e-08	6.19	5124	77	215	20	[ADCY10 - adenylate cyclase 10 (soluble), AK1 - adenylate kinase 1, ADCY9 - adenylate cyclase 9, AK4 - adenylate kinase 4, AK5 - adenylate kinase 5, ACOT7 - acyl-coa thioesterase 7, ADK - adenosine kinase, AMPD3 - adenosine monophosphate deaminase 3, AMPD1 - adenosine monophosphate deaminase 1, ADSL - adenylosuccinate lyase, ADORA2A - adenosine a2a receptor, ADA - adenosine deaminase, ACACA - ace…
GO:0032261	purine nucleotide salvage	8.43e-06	0.0006	23.83	5124	4	215	4	[ADA - adenosine deaminase, ADK - adenosine kinase, AMPD3 - adenosine monophosphate deaminase 3, AMPD1 - adenosine monophosphate deaminase 1]
GO:0046129	purine ribonucleoside biosynthetic process	9.6e-11	2.34e-08	13.25	5124	22	211	12	[AK1 - adenylate kinase 1, AMD1 - adenosylmethionine decarboxylase 1, ADA - adenosine deaminase, AK4 - adenylate kinase 4, AK5 - adenylate kinase 5, ACACA - acetyl-coa carboxylase alpha, ACOT7 - acyl-coa thioesterase 7, ADK - adenosine kinase, AK3 - adenylate kinase 3, AK9 - adenylate kinase 9, ACACB - acetyl-coa carboxylase beta, ADSL - adenylosuccinate lyase]
GO:0009180	purine ribonucleoside diphosphate biosynthetic process	2.97e-06	0.000256	29.28	5124	4	175	4	[AK1 - adenylate kinase 1, AK5 - adenylate kinase 5, AK4 - adenylate kinase 4, AK3 - adenylate kinase 3]
GO:0009179	purine ribonucleoside diphosphate metabolic process	0.000625	0.0192	7.53	5124	19	215	6	[AK1 - adenylate kinase 1, AK5 - adenylate kinase 5, AK4 - adenylate kinase 4, AK3 - adenylate kinase 3, AK9 - adenylate kinase 9, AMPD3 - adenosine monophosphate deaminase 3]
GO:0046128	purine ribonucleoside metabolic process	1.31e-07	1.66e-05	6.67	5124	50	215	14	[AK1 - adenylate kinase 1, AK4 - adenylate kinase 4, AK5 - adenylate kinase 5, ACOT7 - acyl-coa thioesterase 7, ADK - adenosine kinase, AHCYL2 - adenosylhomocysteinase-like 2, AMPD3 - adenosine monophosphate deaminase 3, ADSL - adenylosuccinate lyase, AMD1 - adenosylmethionine decarboxylase 1, ADA - adenosine deaminase, ACACA - acetyl-coa carboxylase alpha, AK3 - adenylate kinase 3, AK9 - adenyla…
GO:0009168	purine ribonucleoside monophosphate biosynthetic process	1.06e-10	2.46e-08	17.02	5124	14	215	10	[AK1 - adenylate kinase 1, ADA - adenosine deaminase, AK4 - adenylate kinase 4, AK5 - adenylate kinase 5, ADK - adenosine kinase, AK9 - adenylate kinase 9, AK3 - adenylate kinase 3, AMPD3 - adenosine monophosphate deaminase 3, AMPD1 - adenosine monophosphate deaminase 1, ADSL - adenylosuccinate lyase]
GO:0009167	purine ribonucleoside monophosphate metabolic process	6.05e-06	0.000443	7.22	5124	33	215	10	[AK1 - adenylate kinase 1, AK4 - adenylate kinase 4, ADA - adenosine deaminase, AK5 - adenylate kinase 5, ADK - adenosine kinase, AK9 - adenylate kinase 9, AK3 - adenylate kinase 3, AMPD3 - adenosine monophosphate deaminase 3, AMPD1 - adenosine monophosphate deaminase 1, ADSL - adenylosuccinate lyase]
GO:0009152	purine ribonucleotide biosynthetic process	5.11e-16	5.82e-13	12.58	5124	36	215	19	[AK1 - adenylate kinase 1, ADCY10 - adenylate cyclase 10 (soluble), ADCY9 - adenylate cyclase 9, AK5 - adenylate kinase 5, AK4 - adenylate kinase 4, ACOT7 - acyl-coa thioesterase 7, ADK - adenosine kinase, AMPD3 - adenosine monophosphate deaminase 3, AMPD1 - adenosine monophosphate deaminase 1, ADSL - adenylosuccinate lyase, ADORA2A - adenosine a2a receptor, ACACA - acetyl-coa carboxylase alpha, …
GO:0009150	purine ribonucleotide metabolic process	5.68e-10	1.1e-07	6.47	5124	70	215	19	[AK1 - adenylate kinase 1, ADCY10 - adenylate cyclase 10 (soluble), ADCY9 - adenylate cyclase 9, AK4 - adenylate kinase 4, AK5 - adenylate kinase 5, ACOT7 - acyl-coa thioesterase 7, ADK - adenosine kinase, AMPD3 - adenosine monophosphate deaminase 3, AMPD1 - adenosine monophosphate deaminase 1, ADSL - adenylosuccinate lyase, ADORA2A - adenosine a2a receptor, ACACA - acetyl-coa carboxylase alpha, …
GO:0072522	purine-containing compound biosynthetic process	4.74e-17	9.71e-14	11.92	5124	42	215	21	[ADCY10 - adenylate cyclase 10 (soluble), AK1 - adenylate kinase 1, ADCY9 - adenylate cyclase 9, AK4 - adenylate kinase 4, AK5 - adenylate kinase 5, ACOT7 - acyl-coa thioesterase 7, ADK - adenosine kinase, AMPD3 - adenosine monophosphate deaminase 3, AMPD1 - adenosine monophosphate deaminase 1, ADSL - adenylosuccinate lyase, ADORA2A - adenosine a2a receptor, AMD1 - adenosylmethionine decarboxylas…
GO:0072521	purine-containing compound metabolic process	5.41e-11	1.5e-08	5.83	5124	94	215	23	[ADCY10 - adenylate cyclase 10 (soluble), AK1 - adenylate kinase 1, ADCY9 - adenylate cyclase 9, AK4 - adenylate kinase 4, AK5 - adenylate kinase 5, ACOT7 - acyl-coa thioesterase 7, ADK - adenosine kinase, AHCYL2 - adenosylhomocysteinase-like 2, AMPD3 - adenosine monophosphate deaminase 3, AMPD1 - adenosine monophosphate deaminase 1, ABCG2 - atp-binding cassette, sub-family g (white), member 2, A…
GO:0043101	purine-containing compound salvage	0.000192	0.00766	15.89	5124	6	215	4	[ADA - adenosine deaminase, ADK - adenosine kinase, AMPD3 - adenosine monophosphate deaminase 3, AMPD1 - adenosine monophosphate deaminase 1]
GO:0035587	purinergic receptor signaling pathway	0.000156	0.00659	11.43	5124	9	249	5	[ADORA3 - adenosine a3 receptor, ADORA2B - adenosine a2b receptor, ADORA2A - adenosine a2a receptor, ANO6 - anoctamin 6, ADCY5 - adenylate cyclase 5]
GO:0065008	regulation of biological quality	1.53e-05	0.000993	1.42	5124	950	553	146	[ARAP1 - arfgap with rhogap domain, ankyrin repeat and ph domain 1, APCS - amyloid p component, serum, AKAP9 - a kinase (prka) anchor protein (yotiao) 9, ARHGAP15 - rho gtpase activating protein 15, AANAT - aralkylamine n-acetyltransferase, APLP2 - amyloid beta (a4) precursor-like protein 2, BRAF - v-raf murine sarcoma viral oncogene homolog b, ABAT - 4-aminobutyrate aminotransferase, ATP8A2 - at…
GO:0070167	regulation of biomineral tissue development	0.000298	0.0105	4.04	5124	29	481	11	[BMP2 - bone morphogenetic protein 2, BCOR - bcl6 corepressor, ANO6 - anoctamin 6, BMPR1A - bone morphogenetic protein receptor, type ia, ANKH - ankh inorganic pyrophosphate transport regulator, ACVR2B - activin a receptor, type iib, BMPR2 - bone morphogenetic protein receptor, type ii (serine/threonine kinase), BMPR1B - bone morphogenetic protein receptor, type ib, BMP7 - bone morphogenetic prot…
GO:0030500	regulation of bone mineralization	8.05e-05	0.00383	4.51	5124	26	481	11	[BMP2 - bone morphogenetic protein 2, BCOR - bcl6 corepressor, ANO6 - anoctamin 6, BMPR1A - bone morphogenetic protein receptor, type ia, ANKH - ankh inorganic pyrophosphate transport regulator, ACVR2B - activin a receptor, type iib, BMPR2 - bone morphogenetic protein receptor, type ii (serine/threonine kinase), BMPR1B - bone morphogenetic protein receptor, type ib, BMP7 - bone morphogenetic prot…
GO:0051924	regulation of calcium ion transport	4.96e-05	0.00257	2.75	5124	74	580	23	[AKAP6 - a kinase (prka) anchor protein 6, ATP2B2 - atpase, ca++ transporting, plasma membrane 2, CAPN3 - calpain 3, (p94), CACNB4 - calcium channel, voltage-dependent, beta 4 subunit, CACNA2D1 - calcium channel, voltage-dependent, alpha 2/delta subunit 1, ATG5 - autophagy related 5, CAV1 - caveolin 1, caveolae protein, 22kda, CACNA2D3 - calcium channel, voltage-dependent, alpha 2/delta subunit 3…
GO:0050790	regulation of catalytic activity	8.67e-05	0.00411	1.63	5124	734	322	75	[ARHGEF28 - rho guanine nucleotide exchange factor (gef) 28, ARAP1 - arfgap with rhogap domain, ankyrin repeat and ph domain 1, ARAP2 - arfgap with rhogap domain, ankyrin repeat and ph domain 2, AGAP1 - arfgap with gtpase domain, ankyrin repeat and ph domain 1, AGAP2 - arfgap with gtpase domain, ankyrin repeat and ph domain 2, APCS - amyloid p component, serum, ARHGAP15 - rho gtpase activating pr…
GO:0010874	regulation of cholesterol efflux	3.04e-05	0.00171	75.72	5124	7	29	3	[ABCA12 - atp-binding cassette, sub-family a (abc1), member 12, ABCA1 - atp-binding cassette, sub-family a (abc1), member 1, ABCG1 - atp-binding cassette, sub-family g (white), member 1]
GO:0032374	regulation of cholesterol transport	5.72e-06	0.000431	50.86	5124	13	31	4	[ABCA12 - atp-binding cassette, sub-family a (abc1), member 12, ABCG5 - atp-binding cassette, sub-family g (white), member 5, ABCA1 - atp-binding cassette, sub-family a (abc1), member 1, ABCG1 - atp-binding cassette, sub-family g (white), member 1]
GO:1904035	regulation of epithelial cell apoptotic process	0.000263	0.00944	4.93	5124	13	640	8	[ANGPT1 - angiopoietin 1, AKR1C3 - aldo-keto reductase family 1, member c3, ABL1 - c-abl oncogene 1, non-receptor tyrosine kinase, CAPN10 - calpain 10, ANO6 - anoctamin 6, BRAF - v-raf murine sarcoma viral oncogene homolog b, CD40 - cd40 molecule, tnf receptor superfamily member 5, CAST - calpastatin]
GO:0043087	regulation of GTPase activity	1.81e-10	4.04e-08	2.87	5124	241	348	47	[ARHGEF28 - rho guanine nucleotide exchange factor (gef) 28, ARAP1 - arfgap with rhogap domain, ankyrin repeat and ph domain 1, ARHGAP42 - rho gtpase activating protein 42, ARAP2 - arfgap with rhogap domain, ankyrin repeat and ph domain 2, AGAP1 - arfgap with gtpase domain, ankyrin repeat and ph domain 1, AGAP2 - arfgap with gtpase domain, ankyrin repeat and ph domain 2, ANKRD27 - ankyrin repeat …
GO:0051336	regulation of hydrolase activity	1.82e-08	2.56e-06	2.22	5124	431	322	60	[ARHGEF28 - rho guanine nucleotide exchange factor (gef) 28, ARAP1 - arfgap with rhogap domain, ankyrin repeat and ph domain 1, ARAP2 - arfgap with rhogap domain, ankyrin repeat and ph domain 2, AGAP1 - arfgap with gtpase domain, ankyrin repeat and ph domain 1, APCS - amyloid p component, serum, AGAP2 - arfgap with gtpase domain, ankyrin repeat and ph domain 2, ARHGAP15 - rho gtpase activating pr…
GO:0043269	regulation of ion transport	0.000252	0.00909	1.85	5124	205	580	43	[CACNG2 - calcium channel, voltage-dependent, gamma subunit 2, ATP2B2 - atpase, ca++ transporting, plasma membrane 2, CAPN3 - calpain 3, (p94), AKAP9 - a kinase (prka) anchor protein (yotiao) 9, ATP1A1 - atpase, na+/k+ transporting, alpha 1 polypeptide, ACTN2 - actinin, alpha 2, CAMK2G - calcium/calmodulin-dependent protein kinase ii gamma, ATP1B3 - atpase, na+/k+ transporting, beta 3 polypeptide…
GO:0060191	regulation of lipase activity	1.62e-05	0.00103	7.74	5124	37	161	9	[ABL1 - c-abl oncogene 1, non-receptor tyrosine kinase, AGT - angiotensinogen (serpin peptidase inhibitor, clade a, member 8), ADCY9 - adenylate cyclase 9, ADCY5 - adenylate cyclase 5, ADCY1 - adenylate cyclase 1 (brain), ADRBK1 - adrenergic, beta, receptor kinase 1, ABHD5 - abhydrolase domain containing 5, ADCY3 - adenylate cyclase 3, ADCY2 - adenylate cyclase 2 (brain)]
GO:0010883	regulation of lipid storage	0.000113	0.00502	25.12	5124	17	48	4	[ACACB - acetyl-coa carboxylase beta, ABCA1 - atp-binding cassette, sub-family a (abc1), member 1, ABCG1 - atp-binding cassette, sub-family g (white), member 1, ABHD5 - abhydrolase domain containing 5]
GO:0032368	regulation of lipid transport	0.000262	0.00943	21.33	5124	31	31	4	[ABCA12 - atp-binding cassette, sub-family a (abc1), member 12, ABCG5 - atp-binding cassette, sub-family g (white), member 5, ABCA1 - atp-binding cassette, sub-family a (abc1), member 1, ABCG1 - atp-binding cassette, sub-family g (white), member 1]
GO:0097035	regulation of membrane lipid distribution	4.02e-12	1.53e-09	11.82	5124	13	400	12	[ATP10A - atpase, class v, type 10a, ABCA4 - atp-binding cassette, sub-family a (abc1), member 4, ATP8A1 - atpase, aminophospholipid transporter (aplt), class i, type 8a, member 1, ANO6 - anoctamin 6, ATP11B - atpase, class vi, type 11b, ANO3 - anoctamin 3, ATP9A - atpase, class ii, type 9a, ATP10B - atpase, class v, type 10b, ATP8A2 - atpase, aminophospholipid transporter, class i, type 8a, memb…
GO:0010959	regulation of metal ion transport	0.000109	0.00488	2.26	5124	121	580	31	[CAPN3 - calpain 3, (p94), ATP2B2 - atpase, ca++ transporting, plasma membrane 2, AKAP9 - a kinase (prka) anchor protein (yotiao) 9, ATP1A1 - atpase, na+/k+ transporting, alpha 1 polypeptide, ACTN2 - actinin, alpha 2, CAMK2G - calcium/calmodulin-dependent protein kinase ii gamma, CAMK2D - calcium/calmodulin-dependent protein kinase ii delta, ATP1B3 - atpase, na+/k+ transporting, beta 3 polypeptid…
GO:0065009	regulation of molecular function	0.000769	0.0231	1.49	5124	888	322	83	[ARHGEF28 - rho guanine nucleotide exchange factor (gef) 28, ARAP1 - arfgap with rhogap domain, ankyrin repeat and ph domain 1, ARAP2 - arfgap with rhogap domain, ankyrin repeat and ph domain 2, AGAP1 - arfgap with gtpase domain, ankyrin repeat and ph domain 1, AGAP2 - arfgap with gtpase domain, ankyrin repeat and ph domain 2, APCS - amyloid p component, serum, AKAP9 - a kinase (prka) anchor prot…
GO:0060393	regulation of pathway-restricted SMAD protein phosphorylation	0.000974	0.0287	4.17	5124	23	481	9	[BMP2 - bone morphogenetic protein 2, BMPR1A - bone morphogenetic protein receptor, type ia, BMPR2 - bone morphogenetic protein receptor, type ii (serine/threonine kinase), BMP5 - bone morphogenetic protein 5, BMP7 - bone morphogenetic protein 7, ACVR1 - activin a receptor, type i, BMP6 - bone morphogenetic protein 6, ACVR1B - activin a receptor, type ib, BMPER - bmp binding endothelial regulator]
GO:0010517	regulation of phospholipase activity	5.75e-05	0.00294	7.72	5124	33	161	8	[ABL1 - c-abl oncogene 1, non-receptor tyrosine kinase, AGT - angiotensinogen (serpin peptidase inhibitor, clade a, member 8), ADCY9 - adenylate cyclase 9, ADCY5 - adenylate cyclase 5, ADCY1 - adenylate cyclase 1 (brain), ADRBK1 - adrenergic, beta, receptor kinase 1, ADCY3 - adenylate cyclase 3, ADCY2 - adenylate cyclase 2 (brain)]
GO:1900274	regulation of phospholipase C activity	1.51e-05	0.000986	9.09	5124	28	161	8	[ABL1 - c-abl oncogene 1, non-receptor tyrosine kinase, AGT - angiotensinogen (serpin peptidase inhibitor, clade a, member 8), ADCY9 - adenylate cyclase 9, ADCY5 - adenylate cyclase 5, ADCY1 - adenylate cyclase 1 (brain), ADRBK1 - adrenergic, beta, receptor kinase 1, ADCY3 - adenylate cyclase 3, ADCY2 - adenylate cyclase 2 (brain)]
GO:1901379	regulation of potassium ion transmembrane transport	0.000999	0.0291	3.47	5124	28	580	11	[CAB39 - calcium binding protein 39, AKAP7 - a kinase (prka) anchor protein 7, AKAP6 - a kinase (prka) anchor protein 6, AKAP9 - a kinase (prka) anchor protein (yotiao) 9, CAV1 - caveolin 1, caveolae protein, 22kda, ANK2 - ankyrin 2, neuronal, CACNA1D - calcium channel, voltage-dependent, l type, alpha 1d subunit, ACTN2 - actinin, alpha 2, ANK3 - ankyrin 3, node of ranvier (ankyrin g), CAV3 - cav…
GO:1901016	regulation of potassium ion transmembrane transporter activity	9.85e-06	0.000681	5.11	5124	19	580	11	[CAB39 - calcium binding protein 39, AKAP7 - a kinase (prka) anchor protein 7, AKAP6 - a kinase (prka) anchor protein 6, AKAP9 - a kinase (prka) anchor protein (yotiao) 9, CAV1 - caveolin 1, caveolae protein, 22kda, ANK2 - ankyrin 2, neuronal, CACNA1D - calcium channel, voltage-dependent, l type, alpha 1d subunit, ACTN2 - actinin, alpha 2, ANK3 - ankyrin 3, node of ranvier (ankyrin g), CAV3 - cav…
GO:0043067	regulation of programmed cell death	0.00032	0.0111	1.58	5124	408	582	73	[AKR1C3 - aldo-keto reductase family 1, member c3, AGAP2 - arfgap with gtpase domain, ankyrin repeat and ph domain 2, CAPN3 - calpain 3, (p94), CAMK1D - calcium/calmodulin-dependent protein kinase id, BRAF - v-raf murine sarcoma viral oncogene homolog b, CAMK2D - calcium/calmodulin-dependent protein kinase ii delta, CAMK2A - calcium/calmodulin-dependent protein kinase ii alpha, CARD11 - caspase r…
GO:2000257	regulation of protein activation cascade	4.17e-05	0.00222	6.19	5124	8	724	7	[CD46 - cd46 molecule, complement regulatory protein, C9 - complement component 9, CFH - complement factor h, CD59 - cd59 molecule, complement regulatory protein, C4BPB - complement component 4 binding protein, beta, C7 - complement component 7, C6 - complement component 6]
GO:0046578	regulation of Ras protein signal transduction	2.31e-05	0.0014	3.28	5124	91	343	20	[ARHGEF28 - rho guanine nucleotide exchange factor (gef) 28, ARHGEF17 - rho guanine nucleotide exchange factor (gef) 17, ARAP3 - arfgap with rhogap domain, ankyrin repeat and ph domain 3, ARHGEF11 - rho guanine nucleotide exchange factor (gef) 11, ARHGEF4 - rho guanine nucleotide exchange factor (gef) 4, ARHGEF3 - rho guanine nucleotide exchange factor (gef) 3, ABCA1 - atp-binding cassette, sub-f…
GO:0035023	regulation of Rho protein signal transduction	2.74e-08	3.75e-06	5.27	5124	51	343	18	[ARHGEF28 - rho guanine nucleotide exchange factor (gef) 28, ARAP3 - arfgap with rhogap domain, ankyrin repeat and ph domain 3, ARHGEF17 - rho guanine nucleotide exchange factor (gef) 17, ARHGEF11 - rho guanine nucleotide exchange factor (gef) 11, ARHGEF4 - rho guanine nucleotide exchange factor (gef) 4, ARHGEF3 - rho guanine nucleotide exchange factor (gef) 3, ABCA1 - atp-binding cassette, sub-f…
GO:0051056	regulation of small GTPase mediated signal transduction	6.51e-13	3.33e-10	4.24	5124	135	322	36	[ARAP1 - arfgap with rhogap domain, ankyrin repeat and ph domain 1, ARHGEF28 - rho guanine nucleotide exchange factor (gef) 28, ARAP2 - arfgap with rhogap domain, ankyrin repeat and ph domain 2, ARHGAP15 - rho gtpase activating protein 15, ARHGAP26 - rho gtpase activating protein 26, ABCA1 - atp-binding cassette, sub-family a (abc1), member 1, ARHGEF10 - rho guanine nucleotide exchange factor (ge…
GO:0032371	regulation of sterol transport	5.72e-06	0.000434	50.86	5124	13	31	4	[ABCA12 - atp-binding cassette, sub-family a (abc1), member 12, ABCG5 - atp-binding cassette, sub-family g (white), member 5, ABCA1 - atp-binding cassette, sub-family a (abc1), member 1, ABCG1 - atp-binding cassette, sub-family g (white), member 1]
GO:0034762	regulation of transmembrane transport	0.000652	0.0199	2.02	5124	144	580	33	[CACNG2 - calcium channel, voltage-dependent, gamma subunit 2, AKAP9 - a kinase (prka) anchor protein (yotiao) 9, ACTN2 - actinin, alpha 2, CAMK2D - calcium/calmodulin-dependent protein kinase ii delta, ATP1B3 - atpase, na+/k+ transporting, beta 3 polypeptide, AGT - angiotensinogen (serpin peptidase inhibitor, clade a, member 8), ADC - arginine decarboxylase, AHNAK - ahnak nucleoprotein, ANO1 - a…
GO:0003014	renal system process	0.000503	0.0158	6.65	5124	29	186	7	[AKR1C3 - aldo-keto reductase family 1, member c3, AGT - angiotensinogen (serpin peptidase inhibitor, clade a, member 8), ADCY9 - adenylate cyclase 9, ADCY5 - adenylate cyclase 5, ADCY1 - adenylate cyclase 1 (brain), ADCY3 - adenylate cyclase 3, ADCY2 - adenylate cyclase 2 (brain)]
GO:0003091	renal water homeostasis	5.41e-05	0.00279	16.29	5124	13	121	5	[ADCY9 - adenylate cyclase 9, ADCY5 - adenylate cyclase 5, ADCY1 - adenylate cyclase 1 (brain), ADCY3 - adenylate cyclase 3, ADCY2 - adenylate cyclase 2 (brain)]
GO:0071772	response to BMP	1.32e-05	0.000893	7.1	5124	12	481	8	[ADAMTS12 - adam metallopeptidase with thrombospondin type 1 motif, 12, BMP2 - bone morphogenetic protein 2, BMPR1A - bone morphogenetic protein receptor, type ia, BMPR2 - bone morphogenetic protein receptor, type ii (serine/threonine kinase), BMPR1B - bone morphogenetic protein receptor, type ib, BMP7 - bone morphogenetic protein 7, ACVR1 - activin a receptor, type i, BMP6 - bone morphogenetic p…
GO:0042221	response to chemical	4.1e-05	0.0022	2.13	5124	658	139	38	[ACVR1C - activin a receptor, type ic, ABCG5 - atp-binding cassette, sub-family g (white), member 5, ABCC2 - atp-binding cassette, sub-family c (cftr/mrp), member 2, ACVR2B - activin a receptor, type iib, AANAT - aralkylamine n-acetyltransferase, ABTB2 - ankyrin repeat and btb (poz) domain containing 2, ABAT - 4-aminobutyrate aminotransferase, ABCA1 - atp-binding cassette, sub-family a (abc1), me…
GO:0042493	response to drug	4.09e-06	0.000338	11.7	5124	113	31	8	[ABCC1 - atp-binding cassette, sub-family c (cftr/mrp), member 1, ABCC8 - atp-binding cassette, sub-family c (cftr/mrp), member 8, ABCG5 - atp-binding cassette, sub-family g (white), member 5, ABCD3 - atp-binding cassette, sub-family d (ald), member 3, ABAT - 4-aminobutyrate aminotransferase, AACS - acetoacetyl-coa synthetase, ABCG2 - atp-binding cassette, sub-family g (white), member 2, ABCA3 - …
GO:0009719	response to endogenous stimulus	9.29e-05	0.00433	2.78	5124	335	121	22	[ADAMTS12 - adam metallopeptidase with thrombospondin type 1 motif, 12, ACVR1C - activin a receptor, type ic, ACSBG1 - acyl-coa synthetase bubblegum family member 1, ADCY9 - adenylate cyclase 9, AANAT - aralkylamine n-acetyltransferase, ABCC2 - atp-binding cassette, sub-family c (cftr/mrp), member 2, ABAT - 4-aminobutyrate aminotransferase, ABCA1 - atp-binding cassette, sub-family a (abc1), membe…
GO:0009605	response to external stimulus	7.23e-05	0.0035	1.62	5124	349	678	75	[AFG3L2 - afg3 atpase family member 3-like 2 (s. cerevisiae), AKR1C3 - aldo-keto reductase family 1, member c3, ATP2B1 - atpase, ca++ transporting, plasma membrane 1, ABCG5 - atp-binding cassette, sub-family g (white), member 5, ATP2B2 - atpase, ca++ transporting, plasma membrane 2, BRCA2 - breast cancer 2, early onset, ATP1A1 - atpase, na+/k+ transporting, alpha 1 polypeptide, ADAMTS5 - adam met…
GO:0009991	response to extracellular stimulus	8.71e-05	0.00411	2.36	5124	109	578	29	[AKR1C3 - aldo-keto reductase family 1, member c3, ACVR1C - activin a receptor, type ic, ATG7 - autophagy related 7, ATP2B1 - atpase, ca++ transporting, plasma membrane 1, BCAS3 - breast carcinoma amplified sequence 3, ABCG5 - atp-binding cassette, sub-family g (white), member 5, BRCA2 - breast cancer 2, early onset, ARSB - arylsulfatase b, ADSL - adenylosuccinate lyase, AXL - axl receptor tyrosi…
GO:0033762	response to glucagon	2.96e-05	0.00168	17.64	5124	12	121	5	[ADCY9 - adenylate cyclase 9, ADCY5 - adenylate cyclase 5, ADCY1 - adenylate cyclase 1 (brain), ADCY3 - adenylate cyclase 3, ADCY2 - adenylate cyclase 2 (brain)]
GO:0009725	response to hormone	0.000894	0.0265	3.01	5124	211	121	15	[ACVR1C - activin a receptor, type ic, ACSBG1 - acyl-coa synthetase bubblegum family member 1, ADCY9 - adenylate cyclase 9, AANAT - aralkylamine n-acetyltransferase, ABCC2 - atp-binding cassette, sub-family c (cftr/mrp), member 2, ABCC8 - atp-binding cassette, sub-family c (cftr/mrp), member 8, ACACA - acetyl-coa carboxylase alpha, ADCY5 - adenylate cyclase 5, ACADS - acyl-coa dehydrogenase, c-2 …
GO:0033993	response to lipid	0.000872	0.0261	4.55	5124	195	52	9	[ABCC8 - atp-binding cassette, sub-family c (cftr/mrp), member 8, ABL1 - c-abl oncogene 1, non-receptor tyrosine kinase, ACACA - acetyl-coa carboxylase alpha, ABCC2 - atp-binding cassette, sub-family c (cftr/mrp), member 2, AANAT - aralkylamine n-acetyltransferase, ACADS - acyl-coa dehydrogenase, c-2 to c-3 short chain, AACS - acetoacetyl-coa synthetase, ABCA1 - atp-binding cassette, sub-family a…
GO:0055094	response to lipoprotein particle	0.00018	0.00727	117.79	5124	3	29	2	[ABCA1 - atp-binding cassette, sub-family a (abc1), member 1, ABCG1 - atp-binding cassette, sub-family g (white), member 1]
GO:0010038	response to metal ion	8.74e-05	0.00411	2.55	5124	87	578	25	[AKR1C3 - aldo-keto reductase family 1, member c3, CACYBP - calcyclin binding protein, CAPN3 - calpain 3, (p94), AANAT - aralkylamine n-acetyltransferase, BRAF - v-raf murine sarcoma viral oncogene homolog b, ABAT - 4-aminobutyrate aminotransferase, CAMK2D - calcium/calmodulin-dependent protein kinase ii delta, CASR - calcium-sensing receptor, ABCC8 - atp-binding cassette, sub-family c (cftr/mrp)…
GO:0031667	response to nutrient levels	0.000193	0.00764	2.35	5124	102	578	27	[AKR1C3 - aldo-keto reductase family 1, member c3, ACVR1C - activin a receptor, type ic, ATG7 - autophagy related 7, ATP2B1 - atpase, ca++ transporting, plasma membrane 1, BCAS3 - breast carcinoma amplified sequence 3, ABCG5 - atp-binding cassette, sub-family g (white), member 5, BRCA2 - breast cancer 2, early onset, ARSB - arylsulfatase b, ADSL - adenylosuccinate lyase, ADA - adenosine deaminase…
GO:0010033	response to organic substance	0.000879	0.0262	2.12	5124	512	132	28	[ACVR1C - activin a receptor, type ic, ABCC2 - atp-binding cassette, sub-family c (cftr/mrp), member 2, ACVR2B - activin a receptor, type iib, AANAT - aralkylamine n-acetyltransferase, ABAT - 4-aminobutyrate aminotransferase, ABCA1 - atp-binding cassette, sub-family a (abc1), member 1, ACVR1 - activin a receptor, type i, ADAR - adenosine deaminase, rna-specific, ABL1 - c-abl oncogene 1, non-recep…
GO:1990267	response to transition metal nanoparticle	0.000248	0.00902	4.08	5124	29	476	11	[ABCC8 - atp-binding cassette, sub-family c (cftr/mrp), member 8, ATP13A2 - atpase type 13a2, BCL2 - b-cell cll/lymphoma 2, ACO1 - aconitase 1, soluble, ATP7B - atpase, cu++ transporting, beta polypeptide, AANAT - aralkylamine n-acetyltransferase, ARSB - arylsulfatase b, ABAT - 4-aminobutyrate aminotransferase, ADAM9 - adam metallopeptidase domain 9, AQP1 - aquaporin 1 (colton blood group), BMP6 …
GO:0042572	retinol metabolic process	0.000578	0.018	19.81	5124	4	194	3	[ADH7 - alcohol dehydrogenase 7 (class iv), mu or sigma polypeptide, ALDH1A2 - aldehyde dehydrogenase 1 family, member a2, ALDH1A1 - aldehyde dehydrogenase 1 family, member a1]
GO:0042455	ribonucleoside biosynthetic process	2.23e-09	3.81e-07	10.79	5124	27	211	12	[AK1 - adenylate kinase 1, AMD1 - adenosylmethionine decarboxylase 1, AK4 - adenylate kinase 4, ADA - adenosine deaminase, AK5 - adenylate kinase 5, ACOT7 - acyl-coa thioesterase 7, ACACA - acetyl-coa carboxylase alpha, ADK - adenosine kinase, AK3 - adenylate kinase 3, AK9 - adenylate kinase 9, ACACB - acetyl-coa carboxylase beta, ADSL - adenylosuccinate lyase]
GO:0034030	ribonucleoside bisphosphate biosynthetic process	0.000168	0.00701	39.42	5124	6	65	3	[ACOT7 - acyl-coa thioesterase 7, ACACA - acetyl-coa carboxylase alpha, ACACB - acetyl-coa carboxylase beta]
GO:0033875	ribonucleoside bisphosphate metabolic process	0.000497	0.0157	29.56	5124	8	65	3	[ACACA - acetyl-coa carboxylase alpha, ACOT7 - acyl-coa thioesterase 7, ACACB - acetyl-coa carboxylase beta]
GO:0009188	ribonucleoside diphosphate biosynthetic process	2.97e-06	0.000258	29.28	5124	4	175	4	[AK1 - adenylate kinase 1, AK4 - adenylate kinase 4, AK5 - adenylate kinase 5, AK3 - adenylate kinase 3]
GO:0009185	ribonucleoside diphosphate metabolic process	0.000625	0.0193	7.53	5124	19	215	6	[AK1 - adenylate kinase 1, AK5 - adenylate kinase 5, AK4 - adenylate kinase 4, AK9 - adenylate kinase 9, AK3 - adenylate kinase 3, AMPD3 - adenosine monophosphate deaminase 3]
GO:0009119	ribonucleoside metabolic process	6.15e-07	6.3e-05	5.96	5124	56	215	14	[AK1 - adenylate kinase 1, AK4 - adenylate kinase 4, AK5 - adenylate kinase 5, ACOT7 - acyl-coa thioesterase 7, ADK - adenosine kinase, AHCYL2 - adenosylhomocysteinase-like 2, AMPD3 - adenosine monophosphate deaminase 3, ADSL - adenylosuccinate lyase, AMD1 - adenosylmethionine decarboxylase 1, ADA - adenosine deaminase, ACACA - acetyl-coa carboxylase alpha, AK9 - adenylate kinase 9, AK3 - adenyla…
GO:0009156	ribonucleoside monophosphate biosynthetic process	4.56e-09	7.07e-07	13.24	5124	18	215	10	[AK1 - adenylate kinase 1, ADA - adenosine deaminase, AK4 - adenylate kinase 4, AK5 - adenylate kinase 5, ADK - adenosine kinase, AK9 - adenylate kinase 9, AK3 - adenylate kinase 3, AMPD3 - adenosine monophosphate deaminase 3, AMPD1 - adenosine monophosphate deaminase 1, ADSL - adenylosuccinate lyase]
GO:0009161	ribonucleoside monophosphate metabolic process	1.99e-05	0.00124	6.44	5124	37	215	10	[AK1 - adenylate kinase 1, AK4 - adenylate kinase 4, ADA - adenosine deaminase, AK5 - adenylate kinase 5, ADK - adenosine kinase, AK9 - adenylate kinase 9, AK3 - adenylate kinase 3, AMPD3 - adenosine monophosphate deaminase 3, AMPD1 - adenosine monophosphate deaminase 1, ADSL - adenylosuccinate lyase]
GO:0009260	ribonucleotide biosynthetic process	7.47e-15	5.89e-12	11.32	5124	40	215	19	[AK1 - adenylate kinase 1, ADCY10 - adenylate cyclase 10 (soluble), ADCY9 - adenylate cyclase 9, AK5 - adenylate kinase 5, AK4 - adenylate kinase 4, ACOT7 - acyl-coa thioesterase 7, ADK - adenosine kinase, AMPD3 - adenosine monophosphate deaminase 3, AMPD1 - adenosine monophosphate deaminase 1, ADSL - adenylosuccinate lyase, ADORA2A - adenosine a2a receptor, ACACA - acetyl-coa carboxylase alpha, …
GO:0009259	ribonucleotide metabolic process	2.19e-09	3.8e-07	6.04	5124	75	215	19	[ADCY10 - adenylate cyclase 10 (soluble), AK1 - adenylate kinase 1, ADCY9 - adenylate cyclase 9, AK4 - adenylate kinase 4, AK5 - adenylate kinase 5, ACOT7 - acyl-coa thioesterase 7, ADK - adenosine kinase, AMPD3 - adenosine monophosphate deaminase 3, AMPD1 - adenosine monophosphate deaminase 1, ADSL - adenylosuccinate lyase, ADORA2A - adenosine a2a receptor, ACACA - acetyl-coa carboxylase alpha, …
GO:0046390	ribose phosphate biosynthetic process	7.47e-15	6.38e-12	11.32	5124	40	215	19	[AK1 - adenylate kinase 1, ADCY10 - adenylate cyclase 10 (soluble), ADCY9 - adenylate cyclase 9, AK5 - adenylate kinase 5, AK4 - adenylate kinase 4, ACOT7 - acyl-coa thioesterase 7, ADK - adenosine kinase, AMPD3 - adenosine monophosphate deaminase 3, AMPD1 - adenosine monophosphate deaminase 1, ADSL - adenylosuccinate lyase, ADORA2A - adenosine a2a receptor, ACACA - acetyl-coa carboxylase alpha, …
GO:0019693	ribose phosphate metabolic process	2.76e-09	4.64e-07	5.96	5124	76	215	19	[AK1 - adenylate kinase 1, ADCY10 - adenylate cyclase 10 (soluble), ADCY9 - adenylate cyclase 9, AK4 - adenylate kinase 4, AK5 - adenylate kinase 5, ACOT7 - acyl-coa thioesterase 7, ADK - adenosine kinase, AMPD3 - adenosine monophosphate deaminase 3, AMPD1 - adenosine monophosphate deaminase 1, ADSL - adenylosuccinate lyase, ADORA2A - adenosine a2a receptor, ACACA - acetyl-coa carboxylase alpha, …
GO:0051790	short-chain fatty acid biosynthetic process	0.000211	0.00802	68.32	5124	2	75	2	[ACSS1 - acyl-coa synthetase short-chain family member 1, ACSS2 - acyl-coa synthetase short-chain family member 2]
GO:0046459	short-chain fatty acid metabolic process	6.54e-06	0.000475	39.04	5124	7	75	4	[ACSS1 - acyl-coa synthetase short-chain family member 1, ACSS2 - acyl-coa synthetase short-chain family member 2, ACOT4 - acyl-coa thioesterase 4, ACADS - acyl-coa dehydrogenase, c-2 to c-3 short chain]
GO:0044711	single-organism biosynthetic process	3.48e-13	1.88e-10	3.36	5124	369	215	52	[AKR1C3 - aldo-keto reductase family 1, member c3, ACOT8 - acyl-coa thioesterase 8, AGK - acylglycerol kinase, ABAT - 4-aminobutyrate aminotransferase, AMACR - alpha-methylacyl-coa racemase, ACPL2 - acid phosphatase-like 2, ADSL - adenylosuccinate lyase, ALDH18A1 - aldehyde dehydrogenase 18 family, member a1, ALDH4A1 - aldehyde dehydrogenase 4 family, member a1, ACER3 - alkaline ceramidase 3, ADC…
GO:0044712	single-organism catabolic process	1.59e-08	2.3e-06	5.56	5124	244	68	18	[ACAD11 - acyl-coa dehydrogenase family, member 11, ACAD8 - acyl-coa dehydrogenase family, member 8, ACOX3 - acyl-coa oxidase 3, pristanoyl, ACAD10 - acyl-coa dehydrogenase family, member 10, ACOT8 - acyl-coa thioesterase 8, ACOT4 - acyl-coa thioesterase 4, ABHD6 - abhydrolase domain containing 6, ACOT7 - acyl-coa thioesterase 7, ABAT - 4-aminobutyrate aminotransferase, ABHD12 - abhydrolase domai…
GO:0044763	single-organism cellular process	7.09e-05	0.00346	1.15	5124	2996	584	392	[AFG3L2 - afg3 atpase family member 3-like 2 (s. cerevisiae), ARAP1 - arfgap with rhogap domain, ankyrin repeat and ph domain 1, AGAP2 - arfgap with gtpase domain, ankyrin repeat and ph domain 2, ABAT - 4-aminobutyrate aminotransferase, ABCA1 - atp-binding cassette, sub-family a (abc1), member 1, AMACR - alpha-methylacyl-coa racemase, ABCA3 - atp-binding cassette, sub-family a (abc1), member 3, C…
GO:1902578	single-organism localization	6.82e-07	6.85e-05	3.4	5124	972	31	20	[ABCB9 - atp-binding cassette, sub-family b (mdr/tap), member 9, ABCG5 - atp-binding cassette, sub-family g (white), member 5, ABCA13 - atp-binding cassette, sub-family a (abc1), member 13, ABCC2 - atp-binding cassette, sub-family c (cftr/mrp), member 2, ABAT - 4-aminobutyrate aminotransferase, ABCA1 - atp-binding cassette, sub-family a (abc1), member 1, ABCC4 - atp-binding cassette, sub-family c…
GO:0044710	single-organism metabolic process	1.22e-14	8.96e-12	2.11	5124	1263	204	106	[AANAT - aralkylamine n-acetyltransferase, ABAT - 4-aminobutyrate aminotransferase, ABCA1 - atp-binding cassette, sub-family a (abc1), member 1, ACPL2 - acid phosphatase-like 2, ABL1 - c-abl oncogene 1, non-receptor tyrosine kinase, ABCA4 - atp-binding cassette, sub-family a (abc1), member 4, ACE - angiotensin i converting enzyme, ADC - arginine decarboxylase, ACACA - acetyl-coa carboxylase alpha…
GO:0044699	single-organism process	0.000206	0.00802	1.11	5124	3467	585	441	[AFG3L2 - afg3 atpase family member 3-like 2 (s. cerevisiae), ARAP1 - arfgap with rhogap domain, ankyrin repeat and ph domain 1, AGAP2 - arfgap with gtpase domain, ankyrin repeat and ph domain 2, AANAT - aralkylamine n-acetyltransferase, AKAP12 - a kinase (prka) anchor protein 12, ABAT - 4-aminobutyrate aminotransferase, AMACR - alpha-methylacyl-coa racemase, ABCA1 - atp-binding cassette, sub-fam…
GO:0044765	single-organism transport	2.21e-07	2.61e-05	3.61	5124	916	31	20	[ABCB9 - atp-binding cassette, sub-family b (mdr/tap), member 9, ABCG5 - atp-binding cassette, sub-family g (white), member 5, ABCA13 - atp-binding cassette, sub-family a (abc1), member 13, ABCC2 - atp-binding cassette, sub-family c (cftr/mrp), member 2, ABAT - 4-aminobutyrate aminotransferase, ABCA1 - atp-binding cassette, sub-family a (abc1), member 1, ABCC4 - atp-binding cassette, sub-family c…
GO:0007264	small GTPase mediated signal transduction	8.08e-07	7.95e-05	2.5	5124	228	341	38	[ARAP1 - arfgap with rhogap domain, ankyrin repeat and ph domain 1, ARAP2 - arfgap with rhogap domain, ankyrin repeat and ph domain 2, AGAP1 - arfgap with gtpase domain, ankyrin repeat and ph domain 1, AGAP2 - arfgap with gtpase domain, ankyrin repeat and ph domain 2, ARHGAP15 - rho gtpase activating protein 15, ARHGAP26 - rho gtpase activating protein 26, DBNL - drebrin-like, ARHGAP10 - rho gtpa…
GO:0044283	small molecule biosynthetic process	5.58e-06	0.000426	4.03	5124	109	210	18	[AKR1C3 - aldo-keto reductase family 1, member c3, ACSS1 - acyl-coa synthetase short-chain family member 1, ACOT8 - acyl-coa thioesterase 8, ACSS2 - acyl-coa synthetase short-chain family member 2, ADCK3 - aarf domain containing kinase 3, ACOT7 - acyl-coa thioesterase 7, AGXT - alanine-glyoxylate aminotransferase, ABAT - 4-aminobutyrate aminotransferase, AMACR - alpha-methylacyl-coa racemase, ALD…
GO:0044282	small molecule catabolic process	8.16e-10	1.52e-07	5.69	5124	90	210	21	[ACAD11 - acyl-coa dehydrogenase family, member 11, ACAD8 - acyl-coa dehydrogenase family, member 8, AKR1C3 - aldo-keto reductase family 1, member c3, ACOX3 - acyl-coa oxidase 3, pristanoyl, ACAD10 - acyl-coa dehydrogenase family, member 10, ACOT8 - acyl-coa thioesterase 8, ACOT4 - acyl-coa thioesterase 4, ACOT7 - acyl-coa thioesterase 7, ADH7 - alcohol dehydrogenase 7 (class iv), mu or sigma pol…
GO:0044281	small molecule metabolic process	1.77e-18	6.06e-15	3.03	5124	662	197	77	[AKR1C3 - aldo-keto reductase family 1, member c3, ABCG5 - atp-binding cassette, sub-family g (white), member 5, ACOT8 - acyl-coa thioesterase 8, AANAT - aralkylamine n-acetyltransferase, AKR7L - aldo-keto reductase family 7-like, ABAT - 4-aminobutyrate aminotransferase, ABCA1 - atp-binding cassette, sub-family a (abc1), member 1, ABCG2 - atp-binding cassette, sub-family g (white), member 2, ACPL…
GO:0055092	sterol homeostasis	0.000576	0.018	33.06	5124	15	31	3	[ABCG5 - atp-binding cassette, sub-family g (white), member 5, ABCA1 - atp-binding cassette, sub-family a (abc1), member 1, ABCG1 - atp-binding cassette, sub-family g (white), member 1]
GO:0015918	sterol transport	1.28e-09	2.29e-07	66.12	5124	15	31	6	[ABCA4 - atp-binding cassette, sub-family a (abc1), member 4, ABCA12 - atp-binding cassette, sub-family a (abc1), member 12, ABCG5 - atp-binding cassette, sub-family g (white), member 5, ABCA13 - atp-binding cassette, sub-family a (abc1), member 13, ABCA1 - atp-binding cassette, sub-family a (abc1), member 1, ABCG1 - atp-binding cassette, sub-family g (white), member 1]
GO:0044272	sulfur compound biosynthetic process	9.77e-06	0.000681	10.31	5124	53	75	8	[ACSS1 - acyl-coa synthetase short-chain family member 1, ACSS2 - acyl-coa synthetase short-chain family member 2, ACACA - acetyl-coa carboxylase alpha, ACSL5 - acyl-coa synthetase long-chain family member 5, ACACB - acetyl-coa carboxylase beta, ACSL6 - acyl-coa synthetase long-chain family member 6, ACPL2 - acid phosphatase-like 2, ACAN - aggrecan]
GO:0006790	sulfur compound metabolic process	1.12e-06	0.000109	7.26	5124	113	75	12	[ACSS1 - acyl-coa synthetase short-chain family member 1, ACOT8 - acyl-coa thioesterase 8, ACSS2 - acyl-coa synthetase short-chain family member 2, ACOT4 - acyl-coa thioesterase 4, ACOT7 - acyl-coa thioesterase 7, ACACA - acetyl-coa carboxylase alpha, ACSL5 - acyl-coa synthetase long-chain family member 5, ACACB - acetyl-coa carboxylase beta, ACSL6 - acyl-coa synthetase long-chain family member 6…
GO:0007271	synaptic transmission, cholinergic	0.000242	0.00887	6.81	5124	5	752	5	[CHRND - cholinergic receptor, nicotinic, delta (muscle), CHRNA7 - cholinergic receptor, nicotinic, alpha 7 (neuronal), CHRM3 - cholinergic receptor, muscarinic 3, CHRM5 - cholinergic receptor, muscarinic 5, CHRNA1 - cholinergic receptor, nicotinic, alpha 1 (muscle)]
GO:0035384	thioester biosynthetic process	1.02e-08	1.51e-06	40.99	5124	10	75	6	[ACSS1 - acyl-coa synthetase short-chain family member 1, ACSS2 - acyl-coa synthetase short-chain family member 2, ACACA - acetyl-coa carboxylase alpha, ACSL5 - acyl-coa synthetase long-chain family member 5, ACACB - acetyl-coa carboxylase beta, ACSL6 - acyl-coa synthetase long-chain family member 6]
GO:0035383	thioester metabolic process	9.68e-13	4.51e-10	32.53	5124	21	75	10	[ACSS1 - acyl-coa synthetase short-chain family member 1, ACOT8 - acyl-coa thioesterase 8, ACOT4 - acyl-coa thioesterase 4, ACSS2 - acyl-coa synthetase short-chain family member 2, ACACA - acetyl-coa carboxylase alpha, ACOT7 - acyl-coa thioesterase 7, ACSL5 - acyl-coa synthetase long-chain family member 5, ACACB - acetyl-coa carboxylase beta, ACSL6 - acyl-coa synthetase long-chain family member 6…
GO:0055076	transition metal ion homeostasis	0.000435	0.0143	3.25	5124	44	502	14	[BTBD9 - btb (poz) domain containing 9, ATP6V0A2 - atpase, h+ transporting, lysosomal v0 subunit a2, ATP2C1 - atpase, ca++ transporting, type 2c, member 1, ATP6V1C2 - atpase, h+ transporting, lysosomal 42kda, v1 subunit c2, ACO1 - aconitase 1, soluble, ATP6V0D2 - atpase, h+ transporting, lysosomal 38kda, v0 subunit d2, ATP7B - atpase, cu++ transporting, beta polypeptide, APLP2 - amyloid beta (a4)…
GO:0055085	transmembrane transport	3.42e-13	1.95e-10	8.14	5124	386	31	19	[ABCB9 - atp-binding cassette, sub-family b (mdr/tap), member 9, ABCG5 - atp-binding cassette, sub-family g (white), member 5, ABCA13 - atp-binding cassette, sub-family a (abc1), member 13, ABCC2 - atp-binding cassette, sub-family c (cftr/mrp), member 2, ABCA1 - atp-binding cassette, sub-family a (abc1), member 1, ABCC4 - atp-binding cassette, sub-family c (cftr/mrp), member 4, ABCG2 - atp-bindin…
GO:0006810	transport	2.39e-07	2.75e-05	3.17	5124	1147	31	22	[ABCB9 - atp-binding cassette, sub-family b (mdr/tap), member 9, MARCH2 - membrane-associated ring finger (c3hc4) 2, e3 ubiquitin protein ligase, ABCG5 - atp-binding cassette, sub-family g (white), member 5, ABCA13 - atp-binding cassette, sub-family a (abc1), member 13, ABCC2 - atp-binding cassette, sub-family c (cftr/mrp), member 2, MARCH3 - membrane-associated ring finger (c3hc4) 3, e3 ubiquiti…
GO:0019432	triglyceride biosynthetic process	2.21e-05	0.00136	12.97	5124	15	158	6	[AGPAT9 - 1-acylglycerol-3-phosphate o-acyltransferase 9, ACACA - acetyl-coa carboxylase alpha, ACSL5 - acyl-coa synthetase long-chain family member 5, AGPAT4 - 1-acylglycerol-3-phosphate o-acyltransferase 4, ACSL6 - acyl-coa synthetase long-chain family member 6, AGPAT3 - 1-acylglycerol-3-phosphate o-acyltransferase 3]
GO:0006641	triglyceride metabolic process	0.000138	0.00598	8.11	5124	28	158	7	[AGPAT9 - 1-acylglycerol-3-phosphate o-acyltransferase 9, ACACA - acetyl-coa carboxylase alpha, ACSL5 - acyl-coa synthetase long-chain family member 5, ACSL6 - acyl-coa synthetase long-chain family member 6, AGPAT4 - 1-acylglycerol-3-phosphate o-acyltransferase 4, AGPAT3 - 1-acylglycerol-3-phosphate o-acyltransferase 3, ABHD5 - abhydrolase domain containing 5]
GO:0000038	very long-chain fatty acid metabolic process	3.79e-05	0.00205	29.28	5124	10	70	4	[ACSBG1 - acyl-coa synthetase bubblegum family member 1, ACOT4 - acyl-coa thioesterase 4, ACAA1 - acetyl-coa acyltransferase 1, ABCD3 - atp-binding cassette, sub-family d (ald), member 3]
GO:0030104	water homeostasis	2.61e-05	0.00153	13.37	5124	19	121	6	[ABCA12 - atp-binding cassette, sub-family a (abc1), member 12, ADCY9 - adenylate cyclase 9, ADCY5 - adenylate cyclase 5, ADCY1 - adenylate cyclase 1 (brain), ADCY3 - adenylate cyclase 3, ADCY2 - adenylate cyclase 2 (brain)]
GO:0006833	water transport	2.54e-05	0.0015	9.05	5124	14	283	7	[AQP7 - aquaporin 7, ADCY9 - adenylate cyclase 9, ADCY5 - adenylate cyclase 5, ADCY1 - adenylate cyclase 1 (brain), ADCY3 - adenylate cyclase 3, AQP1 - aquaporin 1 (colton blood group), ADCY2 - adenylate cyclase 2 (brain)]
GO:0045010	actin nucleation	0.000173	0.00706	8.2	5124	11	341	6	[ARPC1A - actin related protein 2/3 complex, subunit 1a, 41kda, ACTR3C - arp3 actin-related protein 3 homolog c (yeast), ACTR3B - arp3 actin-related protein 3 homolog b (yeast), ARPC1B - actin related protein 2/3 complex, subunit 1b, 41kda, ARPC3 - actin related protein 2/3 complex, subunit 3, 21kda, ARPC4 - actin related protein 2/3 complex, subunit 4, 20kda]
GO:0007202	activation of phospholipase C activity	2.66e-05	0.00153	10.13	5124	22	161	7	[AGT - angiotensinogen (serpin peptidase inhibitor, clade a, member 8), ADCY9 - adenylate cyclase 9, ADCY5 - adenylate cyclase 5, ADCY1 - adenylate cyclase 1 (brain), ADRBK1 - adrenergic, beta, receptor kinase 1, ADCY3 - adenylate cyclase 3, ADCY2 - adenylate cyclase 2 (brain)]
GO:0034199	activation of protein kinase A activity	1.94e-06	0.000184	26.47	5124	8	121	5	[ADCY9 - adenylate cyclase 9, ADCY5 - adenylate cyclase 5, ADCY1 - adenylate cyclase 1 (brain), ADCY3 - adenylate cyclase 3, ADCY2 - adenylate cyclase 2 (brain)]
GO:0001973	adenosine receptor signaling pathway	2.43e-05	0.00145	26.28	5124	6	130	4	[ADORA3 - adenosine a3 receptor, ADORA2B - adenosine a2b receptor, ADORA2A - adenosine a2a receptor, ADCY5 - adenylate cyclase 5]
GO:0034332	adherens junction organization	3.18e-05	0.00176	3.59	5124	32	669	15	[CADM1 - cell adhesion molecule 1, ACTN1 - actinin, alpha 1, CDC42 - cell division cycle 42, CDH2 - cadherin 2, type 1, n-cadherin (neuronal), ACTN2 - actinin, alpha 2, ACTN3 - actinin, alpha 3, CADM2 - cell adhesion molecule 2, CDH4 - cadherin 4, type 1, r-cadherin (retinal), BCL2 - b-cell cll/lymphoma 2, CDH8 - cadherin 8, type 2, CDH9 - cadherin 9, type 2 (t1-cadherin), CDH13 - cadherin 13, h-…
GO:0048490	anterograde synaptic vesicle transport	0.000251	0.00912	19.71	5124	3	260	3	[AP3S2 - adaptor-related protein complex 3, sigma 2 subunit, AP3B1 - adaptor-related protein complex 3, beta 1 subunit, AP3S1 - adaptor-related protein complex 3, sigma 1 subunit]
GO:0006816	calcium ion transport	0.000458	0.0148	2.36	5124	90	578	24	[CACNG2 - calcium channel, voltage-dependent, gamma subunit 2, ATP2C1 - atpase, ca++ transporting, type 2c, member 1, ATP2B1 - atpase, ca++ transporting, plasma membrane 1, ATP2B2 - atpase, ca++ transporting, plasma membrane 2, CACNB4 - calcium channel, voltage-dependent, beta 4 subunit, ATP2A3 - atpase, ca++ transporting, ubiquitous, CACNA2D1 - calcium channel, voltage-dependent, alpha 2/delta s…
GO:0046058	cAMP metabolic process	2.84e-06	0.000255	14.01	5124	20	128	7	[ADCY10 - adenylate cyclase 10 (soluble), ADORA2A - adenosine a2a receptor, ADCY9 - adenylate cyclase 9, ADCY5 - adenylate cyclase 5, ADCY1 - adenylate cyclase 1 (brain), ADCY3 - adenylate cyclase 3, ADCY2 - adenylate cyclase 2 (brain)]
GO:1901135	carbohydrate derivative metabolic process	3.55e-09	5.87e-07	3.24	5124	248	223	35	[AKR1C3 - aldo-keto reductase family 1, member c3, ADAMTS9 - adam metallopeptidase with thrombospondin type 1 motif, 9, AK5 - adenylate kinase 5, ACPL2 - acid phosphatase-like 2, ADSL - adenylosuccinate lyase, ALG14 - alg14, udp-n-acetylglucosaminyltransferase subunit, AMD1 - adenosylmethionine decarboxylase 1, ADA - adenosine deaminase, ACACA - acetyl-coa carboxylase alpha, ADCY5 - adenylate cyc…
GO:0044839	cell cycle G2/M phase transition	0.000292	0.0104	2.64	5124	39	896	18	[CNTRL - centriolin, CEP250 - centrosomal protein 250kda, CDK5RAP2 - cdk5 regulatory subunit associated protein 2, AKAP9 - a kinase (prka) anchor protein (yotiao) 9, CENPF - centromere protein f, 350/400kda, CEP192 - centrosomal protein 192kda, CDK14 - cyclin-dependent kinase 14, CEP164 - centrosomal protein 164kda, CCNY - cyclin y, CEP70 - centrosomal protein 70kda, CSNK1E - casein kinase 1, eps…
GO:0044770	cell cycle phase transition	0.000379	0.0127	2	5124	92	921	33	[CEP250 - centrosomal protein 250kda, CUL5 - cullin 5, CDK5RAP2 - cdk5 regulatory subunit associated protein 2, AKAP9 - a kinase (prka) anchor protein (yotiao) 9, CENPF - centromere protein f, 350/400kda, CDK14 - cyclin-dependent kinase 14, CAMK2G - calcium/calmodulin-dependent protein kinase ii gamma, CAMK2D - calcium/calmodulin-dependent protein kinase ii delta, CEP164 - centrosomal protein 164…
GO:0006879	cellular iron ion homeostasis	0.0004	0.0133	4.61	5124	21	476	9	[ATP6V1H - atpase, h+ transporting, lysosomal 50/57kda, v1 subunit h, ATP6V0A2 - atpase, h+ transporting, lysosomal v0 subunit a2, ATP6V1E2 - atpase, h+ transporting, lysosomal 31kda, v1 subunit e2, ACO1 - aconitase 1, soluble, ATP6V1C2 - atpase, h+ transporting, lysosomal 42kda, v1 subunit c2, ATP6V0D2 - atpase, h+ transporting, lysosomal 38kda, v0 subunit d2, ATP6V1A - atpase, h+ transporting, …
GO:0006875	cellular metal ion homeostasis	1.94e-05	0.00123	2.25	5124	123	666	36	[CCL28 - chemokine (c-c motif) ligand 28, CCR6 - chemokine (c-c motif) receptor 6, ATP2B2 - atpase, ca++ transporting, plasma membrane 2, ATP6V1C2 - atpase, h+ transporting, lysosomal 42kda, v1 subunit c2, ATP6V0D2 - atpase, h+ transporting, lysosomal 38kda, v0 subunit d2, APLP2 - amyloid beta (a4) precursor-like protein 2, ATP1A1 - atpase, na+/k+ transporting, alpha 1 polypeptide, ATP1B3 - atpas…
GO:0034080	CENP-A containing nucleosome assembly	0.000669	0.0204	5.44	5124	8	706	6	[CENPH - centromere protein h, CENPO - centromere protein o, CENPK - centromere protein k, CASC5 - cancer susceptibility candidate 5, CENPL - centromere protein l, CENPP - centromere protein p]
GO:0030301	cholesterol transport	1.28e-09	2.34e-07	66.12	5124	15	31	6	[ABCA4 - atp-binding cassette, sub-family a (abc1), member 4, ABCA12 - atp-binding cassette, sub-family a (abc1), member 12, ABCG5 - atp-binding cassette, sub-family g (white), member 5, ABCA13 - atp-binding cassette, sub-family a (abc1), member 13, ABCA1 - atp-binding cassette, sub-family a (abc1), member 1, ABCG1 - atp-binding cassette, sub-family g (white), member 1]
GO:0051186	cofactor metabolic process	9.75e-06	0.000684	7.51	5124	91	75	10	[ACSS1 - acyl-coa synthetase short-chain family member 1, ACOT8 - acyl-coa thioesterase 8, ACSS2 - acyl-coa synthetase short-chain family member 2, ACOT4 - acyl-coa thioesterase 4, ACOT7 - acyl-coa thioesterase 7, ACACA - acetyl-coa carboxylase alpha, ACSL5 - acyl-coa synthetase long-chain family member 5, ACACB - acetyl-coa carboxylase beta, ACSL6 - acyl-coa synthetase long-chain family member 6…
GO:0006956	complement activation	1.84e-05	0.00117	5.95	5124	7	861	7	[CD46 - cd46 molecule, complement regulatory protein, C9 - complement component 9, CFH - complement factor h, C4BPB - complement component 4 binding protein, beta, C7 - complement component 7, C6 - complement component 6, CR2 - complement component (3d/epstein barr virus) receptor 2]
GO:0006958	complement activation, classical pathway	9.71e-05	0.00446	5.95	5124	6	861	6	[CD46 - cd46 molecule, complement regulatory protein, C9 - complement component 9, C4BPB - complement component 4 binding protein, beta, C7 - complement component 7, C6 - complement component 6, CR2 - complement component (3d/epstein barr virus) receptor 2]
GO:0048205	COPI coating of Golgi vesicle	0.000483	0.0155	5.27	5124	7	833	6	[ARFGAP1 - adp-ribosylation factor gtpase activating protein 1, COPB1 - coatomer protein complex, subunit beta 1, COPA - coatomer protein complex, subunit alpha, ARCN1 - archain 1, COPZ1 - coatomer protein complex, subunit zeta 1, COPG1 - coatomer protein complex, subunit gamma 1]
GO:0006307	DNA dealkylation involved in DNA repair	0.000135	0.00586	10.28	5124	7	356	5	[ALKBH1 - alkb, alkylation repair homolog 1 (e. coli), ALKBH3 - alkb, alkylation repair homolog 3 (e. coli), ASCC2 - activating signal cointegrator 1 complex subunit 2, ASCC1 - activating signal cointegrator 1 complex subunit 1, ASCC3 - activating signal cointegrator 1 complex subunit 3]
GO:0006336	DNA replication-independent nucleosome assembly	0.000982	0.0287	4.62	5124	11	706	7	[CENPH - centromere protein h, CABIN1 - calcineurin binding protein 1, CENPO - centromere protein o, CENPK - centromere protein k, CASC5 - cancer susceptibility candidate 5, CENPP - centromere protein p, CENPL - centromere protein l]
GO:0031050	dsRNA fragmentation	0.000302	0.0106	24.79	5124	4	155	3	[AGO3 - argonaute risc catalytic component 3, AGO2 - argonaute risc catalytic component 2, AGO1 - argonaute risc catalytic component 1]
GO:0015988	energy coupled proton transmembrane transport, against electrochemical gradient	2.63e-05	0.00153	9.7	5124	8	396	6	[ATP6V1H - atpase, h+ transporting, lysosomal 50/57kda, v1 subunit h, ATP6V0A2 - atpase, h+ transporting, lysosomal v0 subunit a2, ATP6V1C2 - atpase, h+ transporting, lysosomal 42kda, v1 subunit c2, ATP6V1E2 - atpase, h+ transporting, lysosomal 31kda, v1 subunit e2, ATP6V0D2 - atpase, h+ transporting, lysosomal 38kda, v0 subunit d2, ATP6V1A - atpase, h+ transporting, lysosomal 70kda, v1 subunit a]
GO:0007167	enzyme linked receptor protein signaling pathway	0.000453	0.0147	1.69	5124	341	489	55	[ARHGEF28 - rho guanine nucleotide exchange factor (gef) 28, AP2A1 - adaptor-related protein complex 2, alpha 1 subunit, AP2B1 - adaptor-related protein complex 2, beta 1 subunit, ATP6V1C2 - atpase, h+ transporting, lysosomal 42kda, v1 subunit c2, ATP6V0D2 - atpase, h+ transporting, lysosomal 38kda, v0 subunit d2, BRAF - v-raf murine sarcoma viral oncogene homolog b, BLNK - b-cell linker, ADRBK1 …
GO:0006631	fatty acid metabolic process	8.16e-23	8.36e-19	17.63	5124	93	75	24	[ACAD11 - acyl-coa dehydrogenase family, member 11, ACAD8 - acyl-coa dehydrogenase family, member 8, ACOX3 - acyl-coa oxidase 3, pristanoyl, ACSBG1 - acyl-coa synthetase bubblegum family member 1, ACSS1 - acyl-coa synthetase short-chain family member 1, ACAD10 - acyl-coa dehydrogenase family, member 10, ACOT8 - acyl-coa thioesterase 8, ACOT4 - acyl-coa thioesterase 4, ACSS2 - acyl-coa synthetase …
GO:0007187	G-protein coupled receptor signaling pathway, coupled to cyclic nucleotide second messenger	0.000186	0.00746	5.85	5124	49	161	9	[ADORA2B - adenosine a2b receptor, ADORA2A - adenosine a2a receptor, AGT - angiotensinogen (serpin peptidase inhibitor, clade a, member 8), ADCY9 - adenylate cyclase 9, ADCY5 - adenylate cyclase 5, ADRA1B - adrenoceptor alpha 1b, ADCY1 - adenylate cyclase 1 (brain), ADCY3 - adenylate cyclase 3, ADCY2 - adenylate cyclase 2 (brain)]
GO:0000086	G2/M transition of mitotic cell cycle	0.000292	0.0104	2.64	5124	39	896	18	[CNTRL - centriolin, CEP250 - centrosomal protein 250kda, CDK5RAP2 - cdk5 regulatory subunit associated protein 2, AKAP9 - a kinase (prka) anchor protein (yotiao) 9, CENPF - centromere protein f, 350/400kda, CEP192 - centrosomal protein 192kda, CDK14 - cyclin-dependent kinase 14, CCNY - cyclin y, CEP164 - centrosomal protein 164kda, CEP70 - centrosomal protein 70kda, CSNK1E - casein kinase 1, eps…
GO:0048200	Golgi transport vesicle coating	0.000483	0.0154	5.27	5124	7	833	6	[ARFGAP1 - adp-ribosylation factor gtpase activating protein 1, COPB1 - coatomer protein complex, subunit beta 1, COPA - coatomer protein complex, subunit alpha, COPZ1 - coatomer protein complex, subunit zeta 1, ARCN1 - archain 1, COPG1 - coatomer protein complex, subunit gamma 1]
GO:0034220	ion transmembrane transport	0.000778	0.0233	1.7	5124	281	537	50	[ATP2B1 - atpase, ca++ transporting, plasma membrane 1, ATP2B2 - atpase, ca++ transporting, plasma membrane 2, ATP6V1C2 - atpase, h+ transporting, lysosomal 42kda, v1 subunit c2, ATP6V0D2 - atpase, h+ transporting, lysosomal 38kda, v0 subunit d2, ATP2A3 - atpase, ca++ transporting, ubiquitous, ATP1A1 - atpase, na+/k+ transporting, alpha 1 polypeptide, ABCA1 - atp-binding cassette, sub-family a (a…
GO:0035280	miRNA loading onto RISC involved in gene silencing by miRNA	1.34e-05	0.000903	26.45	5124	5	155	4	[ADAR - adenosine deaminase, rna-specific, AGO3 - argonaute risc catalytic component 3, AGO2 - argonaute risc catalytic component 2, AGO1 - argonaute risc catalytic component 1]
GO:0072330	monocarboxylic acid biosynthetic process	6.45e-07	6.54e-05	6.47	5124	49	210	13	[ACSS1 - acyl-coa synthetase short-chain family member 1, ACOT8 - acyl-coa thioesterase 8, ACSS2 - acyl-coa synthetase short-chain family member 2, ACOT7 - acyl-coa thioesterase 7, AGXT - alanine-glyoxylate aminotransferase, ABAT - 4-aminobutyrate aminotransferase, AMACR - alpha-methylacyl-coa racemase, ACACA - acetyl-coa carboxylase alpha, ALDH1A2 - aldehyde dehydrogenase 1 family, member a2, AG…
GO:0090382	phagosome maturation	0.000707	0.0214	6.47	5124	12	396	6	[ATP6V1H - atpase, h+ transporting, lysosomal 50/57kda, v1 subunit h, ATP6V0A2 - atpase, h+ transporting, lysosomal v0 subunit a2, ATP6V1E2 - atpase, h+ transporting, lysosomal 31kda, v1 subunit e2, ATP6V1C2 - atpase, h+ transporting, lysosomal 42kda, v1 subunit c2, ATP6V0D2 - atpase, h+ transporting, lysosomal 38kda, v0 subunit d2, ATP6V1A - atpase, h+ transporting, lysosomal 70kda, v1 subunit a]
GO:1901018	positive regulation of potassium ion transmembrane transporter activity	7.1e-05	0.00345	8.85	5124	9	386	6	[AKAP7 - a kinase (prka) anchor protein 7, AKAP6 - a kinase (prka) anchor protein 6, AKAP9 - a kinase (prka) anchor protein (yotiao) 9, ANK2 - ankyrin 2, neuronal, ACTN2 - actinin, alpha 2, ATP1B3 - atpase, na+/k+ transporting, beta 3 polypeptide]
GO:0031054	pre-miRNA processing	0.000124	0.00543	18.89	5124	7	155	4	[ADAR - adenosine deaminase, rna-specific, AGO3 - argonaute risc catalytic component 3, AGO2 - argonaute risc catalytic component 2, AGO1 - argonaute risc catalytic component 1]
GO:0035196	production of miRNAs involved in gene silencing by miRNA	0.000302	0.0106	24.79	5124	4	155	3	[AGO3 - argonaute risc catalytic component 3, AGO2 - argonaute risc catalytic component 2, AGO1 - argonaute risc catalytic component 1]
GO:0070918	production of small RNA involved in gene silencing by RNA	0.000302	0.0106	24.79	5124	4	155	3	[AGO3 - argonaute risc catalytic component 3, AGO2 - argonaute risc catalytic component 2, AGO1 - argonaute risc catalytic component 1]
GO:0035608	protein deglutamylation	8.19e-08	1.06e-05	31.63	5124	5	162	5	[AGBL1 - atp/gtp binding protein-like 1, AGTPBP1 - atp/gtp binding protein 1, AGBL4 - atp/gtp binding protein-like 4, AGBL5 - atp/gtp binding protein-like 5, AGBL3 - atp/gtp binding protein-like 3]
GO:0032446	protein modification by small protein conjugation	0.000396	0.0132	15.39	5124	222	6	4	[MARCH1 - membrane-associated ring finger (c3hc4) 1, e3 ubiquitin protein ligase, MARCH2 - membrane-associated ring finger (c3hc4) 2, e3 ubiquitin protein ligase, MARCH10 - membrane-associated ring finger (c3hc4) 10, e3 ubiquitin protein ligase, MARCH3 - membrane-associated ring finger (c3hc4) 3, e3 ubiquitin protein ligase]
GO:0016567	protein ubiquitination	0.000216	0.00815	17.7	5124	193	6	4	[MARCH1 - membrane-associated ring finger (c3hc4) 1, e3 ubiquitin protein ligase, MARCH2 - membrane-associated ring finger (c3hc4) 2, e3 ubiquitin protein ligase, MARCH10 - membrane-associated ring finger (c3hc4) 10, e3 ubiquitin protein ligase, MARCH3 - membrane-associated ring finger (c3hc4) 3, e3 ubiquitin protein ligase]
GO:0006508	proteolysis	0.000106	0.00479	2.5	5124	329	162	26	[AFG3L2 - afg3 atpase family member 3-like 2 (s. cerevisiae), ADAMTS2 - adam metallopeptidase with thrombospondin type 1 motif, 2, ADAMTS18 - adam metallopeptidase with thrombospondin type 1 motif, 18, ADAMTS9 - adam metallopeptidase with thrombospondin type 1 motif, 9, ADAM19 - adam metallopeptidase domain 19, ADAMTS5 - adam metallopeptidase with thrombospondin type 1 motif, 5, AGBL1 - atp/gtp b…
GO:0009151	purine deoxyribonucleotide metabolic process	2.36e-05	0.00142	23.16	5124	5	177	4	[AK5 - adenylate kinase 5, ADA - adenosine deaminase, ADK - adenosine kinase, AK9 - adenylate kinase 9]
GO:0002673	regulation of acute inflammatory response	6.33e-05	0.00316	4.9	5124	13	724	9	[CD46 - cd46 molecule, complement regulatory protein, C9 - complement component 9, APCS - amyloid p component, serum, CFH - complement factor h, CD59 - cd59 molecule, complement regulatory protein, C4BPB - complement component 4 binding protein, beta, C7 - complement component 7, C6 - complement component 6, ASH1L - ash1 (absent, small, or homeotic)-like (drosophila)]
GO:0042981	regulation of apoptotic process	0.000218	0.00819	1.59	5124	403	582	73	[AKR1C3 - aldo-keto reductase family 1, member c3, AGAP2 - arfgap with gtpase domain, ankyrin repeat and ph domain 2, CAPN3 - calpain 3, (p94), CAMK1D - calcium/calmodulin-dependent protein kinase id, BRAF - v-raf murine sarcoma viral oncogene homolog b, CAMK2D - calcium/calmodulin-dependent protein kinase ii delta, CAMK2A - calcium/calmodulin-dependent protein kinase ii alpha, CARD11 - caspase r…
GO:0010941	regulation of cell death	0.000213	0.00804	1.57	5124	431	582	77	[AKR1C3 - aldo-keto reductase family 1, member c3, CACYBP - calcyclin binding protein, AGAP2 - arfgap with gtpase domain, ankyrin repeat and ph domain 2, CAPN3 - calpain 3, (p94), CAMK1D - calcium/calmodulin-dependent protein kinase id, BRAF - v-raf murine sarcoma viral oncogene homolog b, CAMK2D - calcium/calmodulin-dependent protein kinase ii delta, CAMK2A - calcium/calmodulin-dependent protein…
GO:0030449	regulation of complement activation	5.08e-06	0.000398	7.08	5124	7	724	7	[CD46 - cd46 molecule, complement regulatory protein, C9 - complement component 9, CFH - complement factor h, CD59 - cd59 molecule, complement regulatory protein, C4BPB - complement component 4 binding protein, beta, C7 - complement component 7, C6 - complement component 6]
GO:0090239	regulation of histone H4 acetylation	0.00011	0.00491	12.59	5124	4	407	4	[ATG7 - autophagy related 7, AUTS2 - autism susceptibility candidate 2, ATG5 - autophagy related 5, ARRB1 - arrestin, beta 1]
GO:2000618	regulation of histone H4-K16 acetylation	0.000949	0.028	12.59	5124	3	407	3	[ATG7 - autophagy related 7, AUTS2 - autism susceptibility candidate 2, ATG5 - autophagy related 5]
GO:0002920	regulation of humoral immune response	5.08e-06	0.000395	7.08	5124	7	724	7	[CD46 - cd46 molecule, complement regulatory protein, C9 - complement component 9, CFH - complement factor h, CD59 - cd59 molecule, complement regulatory protein, C4BPB - complement component 4 binding protein, beta, C7 - complement component 7, C6 - complement component 6]
GO:1902531	regulation of intracellular signal transduction	0.000441	0.0144	1.54	5124	518	493	77	[ARHGEF28 - rho guanine nucleotide exchange factor (gef) 28, ARAP1 - arfgap with rhogap domain, ankyrin repeat and ph domain 1, ARAP2 - arfgap with rhogap domain, ankyrin repeat and ph domain 2, AKR1C3 - aldo-keto reductase family 1, member c3, ARHGAP15 - rho gtpase activating protein 15, ARHGAP26 - rho gtpase activating protein 26, BRAF - v-raf murine sarcoma viral oncogene homolog b, AKAP12 - a…
GO:0070922	small RNA loading onto RISC	1.34e-05	0.000897	26.45	5124	5	155	4	[ADAR - adenosine deaminase, rna-specific, AGO3 - argonaute risc catalytic component 3, AGO2 - argonaute risc catalytic component 2, AGO1 - argonaute risc catalytic component 1]

## Sheet: Sheet1
GO Term	Description	P-value
GO:0045010	actin nucleation	0.000173
GO:0007202	activation of phospholipase C activity	2.66e-05
GO:0034199	activation of protein kinase A activity	1.94e-06
GO:0001973	adenosine receptor signaling pathway	2.43e-05
GO:0034332	adherens junction organization	3.18e-05
GO:0048490	anterograde synaptic vesicle transport	0.000251
GO:0006816	calcium ion transport	0.000458
GO:0046058	cAMP metabolic process	2.84e-06
GO:1901135	carbohydrate derivative metabolic process	3.55e-09
GO:0044839	cell cycle G2/M phase transition	0.000292
GO:0044770	cell cycle phase transition	0.000379
GO:0006879	cellular iron ion homeostasis	0.0004
GO:0006875	cellular metal ion homeostasis	1.94e-05
GO:0034080	CENP-A containing nucleosome assembly	0.000669
GO:0030301	cholesterol transport	1.28e-09
GO:0051186	cofactor metabolic process	9.75e-06
GO:0006956	complement activation	1.84e-05
GO:0006958	complement activation, classical pathway	9.71e-05
GO:0048205	COPI coating of Golgi vesicle	0.000483
GO:0006307	DNA dealkylation involved in DNA repair	0.000135
GO:0006336	DNA replication-independent nucleosome assembly	0.000982
GO:0031050	dsRNA fragmentation	0.000302
GO:0015988	energy coupled proton transmembrane transport, against electrochemical gradient	2.63e-05
GO:0007167	enzyme linked receptor protein signaling pathway	0.000453
GO:0006631	fatty acid metabolic process	8.16e-23
GO:0007187	G-protein coupled receptor signaling pathway, coupled to cyclic nucleotide second messenger	0.000186
GO:0000086	G2/M transition of mitotic cell cycle	0.000292
GO:0048200	Golgi transport vesicle coating	0.000483
GO:0034220	ion transmembrane transport	0.000778
GO:0035280	miRNA loading onto RISC involved in gene silencing by miRNA	1.34e-05
GO:0072330	monocarboxylic acid biosynthetic process	6.45e-07
GO:0090382	phagosome maturation	0.000707
GO:1901018	positive regulation of potassium ion transmembrane transporter activity	7.1e-05
GO:0031054	pre-miRNA processing	0.000124
GO:0035196	production of miRNAs involved in gene silencing by miRNA	0.000302
GO:0070918	production of small RNA involved in gene silencing by RNA	0.000302
GO:0035608	protein deglutamylation	8.19e-08
GO:0032446	protein modification by small protein conjugation	0.000396
GO:0016567	protein ubiquitination	0.000216
GO:0006508	proteolysis	0.000106
GO:0009151	purine deoxyribonucleotide metabolic process	2.36e-05
GO:0002673	regulation of acute inflammatory response	6.33e-05
GO:0042981	regulation of apoptotic process	0.000218
GO:0010941	regulation of cell death	0.000213
GO:0030449	regulation of complement activation	5.08e-06
GO:0090239	regulation of histone H4 acetylation	0.00011
GO:2000618	regulation of histone H4-K16 acetylation	0.000949
GO:0002920	regulation of humoral immune response	5.08e-06
GO:1902531	regulation of intracellular signal transduction	0.000441
GO:0070922	small RNA loading onto RISC	1.34e-05
