# Supplementary material for: Genome-wide non-CpG methylation of the host genome during M. tuberculosis infection
Source: Sci Rep. 2016 Apr 26;6:25006. doi: 10.1038/srep25006 (PMC4845000; doi:10.1038/srep25006)
Supplement: Supplementary Table 6 [file srep25006-s7.xls]

## Sheet: Sheet1
#pattern name	Sequence Coordinates	start	stop	strand	score	p-value	q-value	matched sequence	Nearest Gene	UCSC ID of the gene	Localisation of the DMR
DNA_motif_1	chr4:164483169-164483461	27	54	-	35.0112	1.4e-12	2.13e-09	GCCCACCTCGGCCTCCCAAAGTGCTGGA	March1	uc003iqs.2	geneBody
DNA_motif_1	chr4:164483169-164483461	162	189	-	26.4944	6.73e-11	7.56e-08	TCCTGCCCCAGCCTCTGGAGTAGCTGGG	March1	uc003iqs.2	geneBody
DNA_motif_1	chr4:164483169-164483461	194	221	-	-24.236	8.88e-05	0.0681	TGCAACCTCCACCTCCTGGGTTCCAGCG	March1	uc003iqs.2	geneBody
DNA_motif_1	chr9:118394426-118394792	62	89	-	48.5843	1.19e-16	7.29e-13	TCCTGCCTCAGCCTCCCGAGTAGCTGGA	Dec1	uc004bjk.1	intergenic
DNA_motif_1	chr9:118394426-118394792	271	298	-	-20.809	4.56e-05	0.0379	TTCCGATTCCTCTTCCTGGAATGCCGTT	Dec1	uc004bjk.1	intergenic
DNA_motif_1	chr9:118394426-118394792	94	121	-	-22.4607	6.31e-05	0.0508	TGCAACCTCCGCCTCCCGAGTTCAAGCC	Dec1	uc004bjk.1	intergenic
DNA_motif_1	chr7:35826774-35826940	67	94	+	39.4045	1.26e-13	2.63e-10	ACCCGCCTCAGCCTCCCAAAATGCTGGG	Sept7	uc010kxc.3	intergenic
DNA_motif_1	chr5:132106025-132106159	90	117	+	34.2472	2.06e-12	3.03e-09	ACCTGCGTTGGCCTCCCAAAGTGCTGGG	Sept14	uc003kxr.2	geneBody
DNA_motif_1	chr7:55872047-55872223	13	40	+	46.191	1.07e-15	4.77e-12	TCCTACCTCAGCCTCCCGAGTAGCTGGA	Sept14	uc003tqz.2	geneBody
DNA_motif_1	chr7:55872047-55872223	148	175	+	23.5843	2.14e-10	2.28e-07	GCCCGCCTCCATCTCCCAAAGTGCTGGG	Sept14	uc003tqz.2	geneBody
DNA_motif_1	chr7:55876472-55876647	16	43	+	22.0337	3.86e-10	4.02e-07	ACTCTCCTCAGCCTCCCAAAGTGCTGGG	Sept14	uc003tqz.2	geneBody
DNA_motif_1	chr22:43133946-43134094	119	146	-	50.7865	1e-17	9.63e-14	TCCTGCCTCAGCCTCCCAAGTAGCTGGG	A4GALT	uc010gzd.3	intergenic
DNA_motif_1	chr12:125681097-125681343	40	67	-	45.5393	1.86e-15	7.71e-12	CCCTGCCTCAGCCTCCTGAGTAGCTGGG	AACS	uc001uhc.3	intergenic
DNA_motif_1	chr4:171373965-171374105	110	137	+	24.8764	1.29e-10	1.41e-07	TCCTTTCTCAGCCTCTCAAGTAGCTGGG	AADAT	uc003iss.3	intergenic
DNA_motif_1	chr9:99433264-99433510	130	157	+	39.0225	1.58e-13	3.17e-10	ACCTGCCTTGGCCTCCCAAAGTGCTGGG	AAED1	uc004awm.3	intergenic
DNA_motif_1	chr17:74451036-74451250	55	82	-	46.4157	8.83e-16	4.02e-12	TCCTGCCTCAGCCTTCCGAGTAGCTGGG	AANAT	uc021udg.1	geneBody
DNA_motif_1	chr9:107568054-107568453	214	241	-	49.809	3.3e-17	2.19e-13	TCCTGCCTCAGCCTCCTGAGTAGCTGGG	ABCA1	uc004bcl.3	geneBody
DNA_motif_1	chr9:107649408-107649586	33	60	-	46.4494	8.58e-16	4.02e-12	TCCTGCCTCAGCCTCCCAAATAGCTGAG	ABCA1	uc004bcl.3	geneBody
DNA_motif_1	chr9:107568054-107568453	79	106	-	40.5618	6.23e-14	1.51e-10	ACCCGCCTCGGCCTCCCAAAGTGCTGGG	ABCA1	uc004bcl.3	geneBody
DNA_motif_1	chr2:215967154-215967309	50	77	-	39.6404	1.1e-13	2.34e-10	TCCTGCCTCAGCCTCCCAAACAGCTGGG	ABCA12	uc002vew.3	geneBody
DNA_motif_1	chr17:67346169-67346461	26	53	-	34.9551	1.44e-12	2.18e-09	GCCCACCTTGGCCTCCCAAAGTGCTGGG	ABCA5	uc002jig.2	intergenic
DNA_motif_1	chr17:67346169-67346461	166	193	-	1.48315	2.58e-07	0.000237	GATTCTCCTAGCCTCCCGAGTAGCTAGG	ABCA5	uc002jig.2	intergenic
DNA_motif_1	chr17:67037641-67037875	86	113	-	12.8764	9.12e-09	8.73e-06	TTCTGCCTCAACCTCCCTAGTAGTTGTG	ABCA9	uc002jhu.3	geneBody
DNA_motif_1	chr1:229671476-229671652	105	132	+	42.2921	2.02e-14	6.47e-11	TCCTGTCTCAGTCTCCCGAGTAGCTGGG	ABCB10	uc001htp.4	geneBody
DNA_motif_1	chr12:123429981-123430141	107	134	-	-14.6854	1.28e-05	0.0112	CCCTCTCCCAGTCACCTGACGTGGGGTG	ABCB9	uc021rfo.1	geneBody
DNA_motif_1	chr16:16183266-16183460	21	48	-	50.7865	1e-17	9.63e-14	TCCTGCCTCAGCCTCCCAAGTAGCTGGG	ABCC1	uc010bvi.3	geneBody
DNA_motif_1	chr16:16069485-16069596	37	64	+	34.4045	1.9e-12	2.82e-09	TCCTTCCTCAGCTTCCTGAGTAGCTGGG	ABCC1	uc010bvi.3	geneBody
DNA_motif_1	chr6:43376994-43377208	58	85	-	41.9326	2.58e-14	7.62e-11	TCCTGCCTCAGCCTCCCGAGTGGCTGGG	ABCC10	uc003ouy.1	intergenic
DNA_motif_1	chr6:43368832-43369108	23	50	-	32.8315	4.1e-12	5.77e-09	ACATGCCTCGGTCTCCCAAAGTGCTGGG	ABCC10	uc003ouy.1	intergenic
DNA_motif_1	chr6:43368832-43369108	161	188	-	-13.8764	1.07e-05	0.00944	TCCTGCCTCAGCCTCCCGGAAGTAGCTG	ABCC10	uc003ouy.1	intergenic
DNA_motif_1	chr6:43376994-43377208	90	117	-	-21.382	5.11e-05	0.0421	TGCAACTTCTGCCTCCCAAGTTCAAGTG	ABCC10	uc003ouy.1	intergenic
DNA_motif_1	chr13:95783509-95783859	256	283	-	46.0225	1.22e-15	5.39e-12	TTCTGCCTCAGCCTCCCGAATAGCTGGG	ABCC4	uc001vmd.4	geneBody
DNA_motif_1	chr13:95859318-95859419	72	99	+	36.7416	5.67e-13	9.5e-10	TCCTGCCTCAGCCTCTCAAGTAGCTAGG	ABCC4	uc001vmd.4	geneBody
DNA_motif_1	chr13:95783509-95783859	120	147	-	21.3596	4.96e-10	5.11e-07	GCCCACCTCAGCCTCCAAAAGTGTTAGG	ABCC4	uc001vmd.4	geneBody
DNA_motif_1	chr13:95729752-95729939	83	110	+	20.0674	7.95e-10	8.08e-07	GGCTGCCTCAGCCACCCAAAGTGCTAGG	ABCC4	uc001vmd.4	geneBody
DNA_motif_1	chr3:183678773-183678887	47	74	+	27.9326	3.7e-11	4.34e-08	GTCCACCTCAGCCTCCAAAAATGCTGGG	ABCC5	uc003fmg.3	geneBody
DNA_motif_1	chr21:43701092-43701226	79	106	+	-9.66292	4.16e-06	0.00373	ACCTGCCCTGGCCTGTCCAGCAGCCGTG	ABCG1	uc002zam.3	geneBody
DNA_motif_1	chr4:89107474-89107689	62	89	-	6.49438	6.35e-08	5.92e-05	TCCCACATCAACTTCCCAAAGTGTTGGG	ABCG2	uc003hrh.3	geneBody
DNA_motif_1	chr20:25292834-25293002	89	116	+	17.1236	2.24e-09	2.2e-06	TCCTGCCTCAGCCTGCCGAGTGCCTGTG	ABHD12	uc002wuq.3	geneBody
DNA_motif_1	chr14:51348676-51348870	86	113	+	51.618	4.52e-18	6.94e-14	TCCTGCCTCAGCCTCCCGAGTAGCTGGG	ABHD12B	uc001wys.3	geneBody
DNA_motif_1	chr14:51337481-51337628	22	49	-	34.5281	1.79e-12	2.66e-09	TTCCACTCCAGCCTCCCAAGTAGCTGGG	ABHD12B	uc001wys.3	intergenic
DNA_motif_1	chr9:74440075-74440288	126	153	+	7.32584	4.99e-08	4.66e-05	TCCTGCTTCAACCTCCTGGGTAGTTGAT	ABHD17B	uc004ail.3	intergenic
DNA_motif_1	chr15:89617253-89617394	99	126	-	39.7191	1.05e-13	2.25e-10	ACCTACCTCGGCCTCCCAAAGTGCTGGG	ABHD2	uc002bnj.2	intergenic
DNA_motif_1	chr3:100768056-100768253	65	92	-	37.0225	4.87e-13	8.27e-10	TCCTACCTCAGCCTACTGAGTAGCTGGG	ABI3BP	uc003dun.3	intergenic
DNA_motif_1	chr3:100718574-100718711	57	84	+	27.2135	5e-11	5.74e-08	TCCGGCCTTGGCCTCCCAAAGTGCCGGG	ABI3BP	uc003dun.3	intergenic
DNA_motif_1	chr9:133731284-133731661	300	327	+	35.4157	1.14e-12	1.78e-09	TCCTGCCTCAGCCTTCCAGGTAGCTGGG	ABL1	uc004bzv.3	geneBody
DNA_motif_1	chr9:133585420-133585828	73	100	-	31.1348	9.07e-12	1.18e-08	TCCTGCCTCAGCCTCTGGAGTAGCTGGG	ABL1	uc004bzv.3	intergenic
DNA_motif_1	chr9:133731284-133731661	127	154	+	28.9213	2.42e-11	2.91e-08	TCCCACCTTAGCCTTCCGAGTAGTTGGG	ABL1	uc004bzv.3	geneBody
DNA_motif_1	chr9:133585420-133585828	337	364	-	-5.42697	1.52e-06	0.00138	CGCCCTCTTGGCCTCCCAAAGTGTTGGT	ABL1	uc004bzv.3	intergenic
DNA_motif_1	chr7:150556969-150557074	45	72	-	34.9551	1.44e-12	2.18e-09	GCCCACCTTGGCCTCCCAAAGTGCTGGG	ABP1	uc003why.1	geneBody
DNA_motif_1	chr2:107095249-107095928	111	138	-	51.618	4.52e-18	6.94e-14	TCCTGCCTCAGCCTCCCGAGTAGCTGGG	abParts	uc031qqx.1	geneBody
DNA_motif_1	chr2:107095249-107095928	513	540	-	30.1461	1.42e-11	1.77e-08	ACTCGCCTCGGCCTCCCAAAGTGCTGGG	abParts	uc031qqx.1	geneBody
DNA_motif_1	chr2:107095249-107095928	650	677	-	25.5169	1e-10	1.11e-07	TCCTGTCTCAACCTCCCGAGTAGTTGGG	abParts	uc031qqx.1	geneBody
DNA_motif_1	chr6:139337023-139337133	79	106	+	-1.61798	5.83e-07	0.000533	TCCTGTCCCAGCTACTCGGGAAGCTGAG	ABRACL	uc003qil.2	intergenic
DNA_motif_1	chr11:34386662-34386845	57	84	-	48.1236	1.8e-16	1.06e-12	TCCTGCTTCAGCCTCCCGAGTAGCTGGG	ABTB2	uc001mvl.2	intergenic
DNA_motif_1	chr11:34358723-34358869	4	31	-	-20.3146	4.13e-05	0.0345	AAATAAGCCAGGTTCCGGAAGTGCTGCA	ABTB2	uc001mvl.2	geneBody
DNA_motif_1	chr17:35704317-35704447	32	59	+	47.4157	3.62e-16	1.95e-12	TCCTACCTCAGCCTCCTGAGTAGCTGGG	ACACA	uc002hnn.3	geneBody
DNA_motif_1	chr17:35728675-35728874	50	77	-	45.2809	2.29e-15	9.39e-12	TCCTGCCTCAGCCTCCCGAATAGGTGGG	ACACA	uc002hnn.3	geneBody
DNA_motif_1	chr3:132281023-132281217	167	194	+	41.9888	2.48e-14	7.37e-11	GCCTGCCTCGGCCTCCCAAAGTGCTGGG	ACAD11	uc003eov.4	geneBody
DNA_motif_1	chr3:132285915-132286077	16	43	+	41.1461	4.32e-14	1.14e-10	TTGTGCCTCAGCCTCCCGAATAGCTGGG	ACAD11	uc003eov.4	geneBody
DNA_motif_1	chr3:132281023-132281217	33	60	+	-18.0112	2.58e-05	0.0221	CTCCTGCCTCAGCCTCTGAGTAGCTGGG	ACAD11	uc003eov.4	geneBody
DNA_motif_1	chr12:121168826-121168939	38	65	+	-4.10112	1.1e-06	0.000996	TCATGCCTCACCTCCTGCAGTAGCTGGG	ACADS	uc001tza.4	geneBody
DNA_motif_1	chr15:89419300-89419519	24	51	-	51.618	4.52e-18	6.94e-14	TCCTGCCTCAGCCTCCCGAGTAGCTGGG	ACAN	uc010upo.1	intergenic
DNA_motif_1	chr10:27513687-27513768	20	47	-	46.7865	6.4e-16	3.17e-12	TCCTGCCTCAGCCTCCCAAAGTGCTGGG	ACBD5	uc001ito.3	geneBody
DNA_motif_1	chr1:180334082-180334173	29	56	+	34.9551	1.44e-12	2.18e-09	GCCCACCTTGGCCTCCCAAAGTGCTGGG	ACBD6	uc001gog.3	geneBody
DNA_motif_1	chr1:180475311-180475447	31	58	+	-23.4607	7.66e-05	0.06	GCATATTCCCGCTTCCTTAGATGCTCTC	ACBD6	uc001gog.3	intergenic
DNA_motif_1	chr17:61545422-61545643	119	146	+	35.0562	1.37e-12	2.09e-09	ACCCATCTCAGCCTCCCAAAGTGCTGGG	ACE	uc002jaw.2	intergenic
DNA_motif_1	chr11:76583145-76583290	84	111	+	47.8652	2.3e-16	1.32e-12	TCCTGCCTCAGCCTCCCAAGTAGCTGAG	ACER3	uc009yum.1	geneBody
DNA_motif_1	chr14:23534004-23534151	13	40	-	-23.0225	7.04e-05	0.0558	TGCAGCCTCCGCCTCCCGGGTTCAAGCA	ACIN1	uc001wit.4	geneBody
DNA_motif_1	chr9:31728613-31728810	55	82	-	46.3146	9.62e-16	4.33e-12	TCCTGCTTCAGCCTCCTGAGTAGCTGGG	ACO1	uc003zqw.4	intergenic
DNA_motif_1	chr9:32389769-32390393	270	297	+	43.1011	1.16e-14	4.03e-11	GCCTGCCTCAGCCTCCTGAAGTGCTGGG	ACO1	uc003zqw.4	geneBody
DNA_motif_1	chr1:55056515-55056758	21	48	+	28.3034	3.16e-11	3.73e-08	TTGTGACTCAGCCTCCCAAGTAGCTGGA	ACOT11	uc001cxm.2	geneBody
DNA_motif_1	chr1:55056515-55056758	159	186	+	26.7303	6.11e-11	6.9e-08	GCCTGCCTTGGCCTCCCTAAATGCTGGG	ACOT11	uc001cxm.2	geneBody
DNA_motif_1	chr5:80656609-80656726	18	45	-	25.1798	1.15e-10	1.26e-07	ACCCACCTCAGCCCCACAAAGTGCTGGG	ACOT12	uc003khl.4	geneBody
DNA_motif_1	chr5:80678456-80678544	47	74	-	17.3146	2.1e-09	2.07e-06	TCCTGCCTCAGCCTCCCGAAGTAGCTGG	ACOT12	uc003khl.4	geneBody
DNA_motif_1	chr14:74057805-74058021	28	55	-	27.3258	4.77e-11	5.5e-08	TCCTGTCTCAGCCTTCGGAGTAGCTGTG	ACOT4	uc001xoo.3	TSS
DNA_motif_1	chr20:44474554-44474807	25	52	+	49.809	3.3e-17	2.19e-13	TCCTGCCTCAGCCTCCTGAGTAGCTGGG	ACOT8	uc002xqa.2	geneBody
DNA_motif_1	chr20:44474554-44474807	168	195	+	27.0337	5.39e-11	6.15e-08	ACCCGCCTTGGCCTCCCAAAGTACTGGG	ACOT8	uc002xqa.2	geneBody
DNA_motif_1	chr17:73985168-73985351	121	148	+	50.7865	1e-17	9.63e-14	TCCTGCCTCAGCCTCCCAAGTAGCTGGG	ACOX1	uc002jqf.3	intergenic
DNA_motif_1	chr3:140912978-140913117	12	39	+	39.3146	1.33e-13	2.73e-10	TCCTGCCTCAGCCTCCTGAGTACCTGGG	ACPL2	uc003etu.3	intergenic
DNA_motif_1	chr3:132089510-132089716	45	72	-	20.4719	6.87e-10	7e-07	TCATGCTTCAACCTCCTGAGTAGCTGGC	ACPP	uc003eop.4	intergenic
DNA_motif_1	chr15:78507714-78507877	32	59	-	30.1011	1.44e-11	1.8e-08	ACCCGCCTCGGCCTCCCAAAGTGTTGGG	ACSBG1	uc010umw.2	geneBody
DNA_motif_1	chr2:223714026-223714249	85	112	-	49.809	3.3e-17	2.19e-13	TCCTGCCTCAGCCTCCTGAGTAGCTGGG	ACSL3	uc002vni.3	intergenic
DNA_motif_1	chr10:114147846-114148022	95	122	+	18.6067	1.34e-09	1.33e-06	GCCCTCCTTGGCCTCCCAACGTGCTGGG	ACSL5	uc001kzs.3	geneBody
DNA_motif_1	chr20:24995547-24996155	493	520	+	41.3146	3.87e-14	1.05e-10	TCCTGCTTCAGCCTCCTGAGTAGCTGGT	ACSS1	uc002wub.3	geneBody
DNA_motif_1	chr20:24995547-24996155	284	311	+	-21.8427	5.59e-05	0.0457	GCCACTCCCAGGCCTCACAGTTGATGGG	ACSS1	uc002wub.3	geneBody
DNA_motif_1	chr20:24995547-24996155	75	102	+	-22.0787	5.86e-05	0.0476	CCTCACTCTAGGCTCCAGGGTTTCCGCA	ACSS1	uc002wub.3	geneBody
DNA_motif_1	chr7:5586691-5586838	85	112	+	41.4944	3.44e-14	9.5e-11	TCCTGCCGCAGCCTCCCGAGTAGCTGGG	ACTB	uc003sot.4	intergenic
DNA_motif_1	chr2:74137086-74137213	3	30	-	29.6966	1.73e-11	2.12e-08	GCCCACCTCAGCCTCACAAAGTGCTGGG	ACTG2	uc002sjw.3	geneBody
DNA_motif_1	chr3:179274846-179274959	1	28	+	15.1798	4.31e-09	4.17e-06	TCCCACCAGGGCCTTCCAAAGTGCTGGG	ACTL6A	uc003fjw.3	intergenic
DNA_motif_1	chr9:111536375-111536540	51	78	-	34.2022	2.11e-12	3.09e-09	TCCTGTCTCAGCCTGCTGAGTAGCTGGG	ACTL7B	uc004bdi.3	intergenic
DNA_motif_1	chr1:18073859-18074138	17	44	+	35.9775	8.51e-13	1.37e-09	TCCTGCCTCAGCTTCCCGAGTAACTGGG	ACTL8	uc001bat.3	intergenic
DNA_motif_1	chr1:18073859-18074138	150	177	+	25.5506	9.87e-11	1.09e-07	ACCTGCCTTGACCTCCCAAAGTGCTGGA	ACTL8	uc001bat.3	intergenic
DNA_motif_1	chr1:236928678-236928860	37	64	-	27.1124	5.22e-11	5.97e-08	GCCTGCCTTGGCCTCCCAACATGCTGGG	ACTN2	uc001hyf.2	intergenic
DNA_motif_1	chr14:58671656-58671970	165	192	-	49.809	3.3e-17	2.19e-13	TCCTGCCTCAGCCTCCTGAGTAGCTGGG	ACTR10	uc001xdf.3	geneBody
DNA_motif_1	chr14:58671656-58671970	30	57	-	44.2022	5.27e-15	1.98e-11	ACCTGCCTCAGCCTCCCAAAGTGCTGGG	ACTR10	uc001xdf.3	geneBody
DNA_motif_1	chr7:152461058-152461343	141	168	+	45.1685	2.51e-15	1.02e-11	TCCTGCCCCAGCCTCCTGAGTAGCTGGG	ACTR3B	uc003wle.2	geneBody
DNA_motif_1	chr7:152491338-152491497	73	100	+	44.6067	3.85e-15	1.48e-11	TCCTGTCTCAGCCTCCTGAGTAGCTGGG	ACTR3B	uc003wle.2	geneBody
DNA_motif_1	chr7:152554106-152554228	30	57	+	26.9551	5.57e-11	6.33e-08	GCCCGCCTTGGCCTACCAAAGTGCTGGG	ACTR3B	uc003wle.2	intergenic
DNA_motif_1	chr7:152415308-152415480	82	109	+	22.4045	3.36e-10	3.52e-07	GCCCACCTCGACCTTCCAAAGTGCTGGG	ACTR3B	uc003wle.2	intergenic
DNA_motif_1	chr7:149978046-149978329	29	56	-	-14.2472	1.16e-05	0.0102	ATGTGCTTTTGGCTTCAGAAGAGGTCGT	ACTR3C	uc022aps.1	geneBody
DNA_motif_1	chr2:158391332-158391517	83	110	-	13.3708	7.79e-09	7.47e-06	TCTCACCTCGGCCTACCAAAGTGCTAGA	ACVR1C	uc002tzk.4	geneBody
DNA_motif_1	chr2:54469006-54469287	26	53	-	13.382	7.76e-09	7.44e-06	CCCTGCCTTAGCCTCTGGAGTAGATGGG	ACYP2	uc002rxq.4	geneBody
DNA_motif_1	chr20:43262805-43263205	65	92	-	-23.2135	7.3e-05	0.0574	GCCCATGTCAAGCCGCCAACTTGCCACA	ADA	uc002xmj.3	geneBody
DNA_motif_1	chr10:128081197-128081585	250	277	-	27.6067	4.24e-11	4.92e-08	GCCCACCTCGACCTCCCAAAGTGCTGGG	ADAM12	uc001ljk.2	intergenic
DNA_motif_1	chr10:128076828-128077862	546	573	-	-18.7191	2.99e-05	0.0254	GCACTCCGAGGGTTCCCAGAGAGCCGGG	ADAM12	uc001ljk.2	TSS
DNA_motif_1	chr5:156910868-156910939	16	43	+	38.8989	1.7e-13	3.33e-10	GCCTGCCTTGGCCTCCCAAAGTGCTGGG	ADAM19	uc003lww.3	geneBody
DNA_motif_1	chr8:39730057-39730310	117	144	-	-22.3034	6.12e-05	0.0496	TCCTGGCTTTGCTTTCCAGAGAACAGAA	ADAM2	uc003xnj.4	intergenic
DNA_motif_1	chr8:39730057-39730310	111	138	+	-24.5169	9.37e-05	0.0715	ATCTACTTCTGTTCTCTGGAAAGCAAAG	ADAM2	uc003xnj.4	intergenic
DNA_motif_1	chr14:70944784-70945106	117	144	+	-24.5506	9.43e-05	0.0719	TTCTGCCTTGGGATGCTGTTGATCTATG	ADAM20P1	uc021rvr.1	geneBody
DNA_motif_1	chr7:87616462-87616666	140	167	+	50.7865	1e-17	9.63e-14	TCCTGCCTCAGCCTCCCAAGTAGCTGGG	ADAM22	uc003ujn.3	geneBody
DNA_motif_1	chr7:87668569-87668690	71	98	-	50.7865	1e-17	9.63e-14	TCCTGCCTCAGCCTCCCAAGTAGCTGGG	ADAM22	uc003ujn.3	geneBody
DNA_motif_1	chr2:207417487-207417719	7	34	+	38.9775	1.62e-13	3.24e-10	TCCCATTTCAGCCTCCCGAGTAGCTGGG	ADAM23	uc002vbq.4	geneBody
DNA_motif_1	chr2:207417487-207417719	148	175	+	12.9551	8.9e-09	8.51e-06	GTCTGCTTCAACCTCCGAAAGTGCTGGA	ADAM23	uc002vbq.4	geneBody
DNA_motif_1	chr5:33604319-33604543	169	196	-	31.4719	7.76e-12	1.03e-08	TCCTGCCTCAGCCTGCCCAGTAGCTGGG	ADAMTS12	uc003jia.1	geneBody
DNA_motif_1	chr16:77435031-77435198	3	30	-	34.5169	1.8e-12	2.68e-09	TCCTGCCTCAGACTCCTGAGTAGCTGGT	ADAMTS18	uc002ffc.4	geneBody
DNA_motif_1	chr5:178606051-178606152	3	30	+	32.2584	5.38e-12	7.44e-09	GCCCACCTCAGCCTCCCAAATAGTTGGG	ADAMTS2	uc003mjw.3	geneBody
DNA_motif_1	chr12:43968484-43968827	149	176	+	41.8764	2.68e-14	7.74e-11	TCCTGCCTCAGCCTCCCCAGTAGCTGGG	ADAMTS20	uc010skx.2	intergenic
DNA_motif_1	chr12:43968484-43968827	285	312	+	35.1011	1.34e-12	2.06e-09	GTCCGCCTCAGCCTCCCAAAATGCTGGG	ADAMTS20	uc010skx.2	intergenic
DNA_motif_1	chr12:43864789-43865051	28	55	-	-22.7079	6.62e-05	0.0529	TTCTGCGTCGCTCACGCTGGGAGCTGTA	ADAMTS20	uc010skx.2	geneBody
DNA_motif_1	chr4:73596082-73596408	49	76	-	-20.6067	4.38e-05	0.0365	TTCTGCGTCACTCACACTGGGAGCTGTA	ADAMTS3	uc003hgk.2	intergenic
DNA_motif_1	chr15:79127820-79128037	116	143	+	33.5056	2.97e-12	4.26e-09	GCCCACCTTAGCCTCCCAAAGTGCTAGG	ADAMTS7	uc002bej.4	intergenic
DNA_motif_1	chr3:64890259-64890513	196	223	-	41.1124	4.41e-14	1.15e-10	TCCTGCCTCATCCTCCCGAGTAGCTGGG	ADAMTS9-AS2	uc003dml.3	geneBody
DNA_motif_1	chr3:64890259-64890513	58	85	-	30.4944	1.21e-11	1.55e-08	GCCCACCTCGGCCTCCCGAAGCGCTGGG	ADAMTS9-AS2	uc003dml.3	geneBody
DNA_motif_1	chr9:18388316-18388941	547	574	+	46.7191	6.81e-16	3.31e-12	TCCTGCCTTAGCCTCCTGAGTAGCTGGG	ADAMTSL1	uc003zne.4	intergenic
DNA_motif_1	chr9:18282623-18282875	154	181	-	41.8764	2.68e-14	7.74e-11	TCCTGCCTCAGCCTCCCCAGTAGCTGGG	ADAMTSL1	uc003zne.4	intergenic
DNA_motif_1	chr9:18298601-18299057	168	195	-	26.8202	5.89e-11	6.66e-08	GCCCGCTGCGGCCTCCCAAAGTGCTGGG	ADAMTSL1	uc003zne.4	intergenic
DNA_motif_1	chr9:18388316-18388941	199	226	+	25.8652	8.7e-11	9.67e-08	GCCTGCCTTTGCCTTCCAAAGTGCTGGG	ADAMTSL1	uc003zne.4	intergenic
DNA_motif_1	chr9:18388316-18388941	64	91	+	21.2247	5.21e-10	5.36e-07	TTCCACCTCTGCCTCCTGAGTAGCGGAA	ADAMTSL1	uc003zne.4	intergenic
DNA_motif_1	chr9:18282623-18282875	20	47	-	16.2472	3.02e-09	2.94e-06	GCCTGCATCTGTCTCCCAAAGTGCTAGG	ADAMTSL1	uc003zne.4	intergenic
DNA_motif_1	chr9:18298601-18299057	291	318	-	-13.1573	9.16e-06	0.00809	TCCTGCCTCAGCCTCTCCTAGTAGCTGG	ADAMTSL1	uc003zne.4	intergenic
DNA_motif_1	chr9:18388316-18388941	515	542	+	-23.2135	7.3e-05	0.0574	TGCAACCTCCGCCTCCCAGGTTCAAGCG	ADAMTSL1	uc003zne.4	intergenic
DNA_motif_1	chr1:154559224-154559401	63	90	-	-20.9438	4.68e-05	0.0388	CTCTCTGTCAGGCGCCTGAACAGCCAAT	ADAR	uc001ffk.3	geneBody
DNA_motif_1	chr10:1821222-1821525	91	118	+	28.9888	2.35e-11	2.84e-08	TCTTGCCTCAGCCTGCTGAGTAGCTGGG	ADARB2	uc009xhq.3	intergenic
DNA_motif_1	chr10:1821222-1821525	227	254	+	20.9663	5.73e-10	5.87e-07	GCCGGCCTTGGCTTCCCAAAGTGCTGAG	ADARB2	uc009xhq.3	intergenic
DNA_motif_1	chr10:1704932-1705057	32	59	+	-10.618	5.18e-06	0.00463	GACCACGCCGGGTGCCCAGGGTGCTGGG	ADARB2	uc009xhq.3	geneBody
DNA_motif_1	chr6:143718872-143719133	156	183	-	-20.573	4.35e-05	0.0362	TCCTGCCTTGGGCGGGAACAAAGCTAAA	ADAT2	uc003qjj.3	intergenic
DNA_motif_1	chr14:78306905-78307188	168	195	-	31.9551	6.21e-12	8.43e-09	TCGTGCTTCAGCCTCCCAAGTAGTTGGG	ADCK1	uc001xui.3	geneBody
DNA_motif_1	chr14:78306905-78307188	33	60	-	22.0449	3.84e-10	4.01e-07	ACTCCCCTCAGCCTCCCAAAGTGCTGGG	ADCK1	uc001xui.3	geneBody
DNA_motif_1	chr14:78390589-78390737	85	112	+	-24.2022	8.83e-05	0.0677	AACCGCTCCGGCCCACCGATTTTCTCTG	ADCK1	uc001xui.3	geneBody
DNA_motif_1	chr7:140390188-140390306	58	85	+	33.809	2.56e-12	3.71e-09	GCCCGCCTTGGCCTCCCAAAGTGCTAGG	ADCK2	uc003vvz.3	geneBody
DNA_motif_1	chr7:140380124-140380267	72	99	+	20.4719	6.87e-10	7e-07	TCCTGCTTTGGTTTCCAAAAGTGCTAGG	ADCK2	uc003vvz.3	geneBody
DNA_motif_1	chr1:227162069-227163181	287	314	-	-20.1011	3.96e-05	0.0331	CCTGACCTTGGCCTCACGAGCTCCTGCA	ADCK3	uc001hqm.1	geneBody
DNA_motif_1	chr1:227162069-227163181	973	1000	+	-22.2809	6.09e-05	0.0494	TCCTGCCCCATGCTGCCCAGTACGGAGC	ADCK3	uc001hqm.1	geneBody
DNA_motif_1	chr7:45466493-45466609	9	36	-	46.5169	8.1e-16	3.82e-12	CCCTGCCTCAGCCTCCCAAGTAGCTGGG	ADCY1	uc003tne.4	intergenic
DNA_motif_1	chr3:123177386-123177552	51	78	-	15.5393	3.83e-09	3.71e-06	GCCCACCTTGGCCTCTCCAAGTGCTGGG	ADCY5	uc003egh.2	intergenic
DNA_motif_1	chr8:132114603-132114938	256	283	+	39.3034	1.34e-13	2.74e-10	TCCTGCCTCAGCCTCTTGAGTAGCTGGG	ADCY8	uc003ytd.4	intergenic
DNA_motif_1	chr16:4158562-4158705	54	81	+	33.9213	2.42e-12	3.53e-09	GCCCACCTCGGTCTCCCAAAGTGCTGGG	ADCY9	uc002cvx.3	geneBody
DNA_motif_1	chr2:70883822-70883981	39	66	+	-18.427	2.82e-05	0.024	TTCTCCCCTGGGAGCCAGGAGAGCTGAG	ADD2	uc010fds.2	geneBody
DNA_motif_1	chr6:147140756-147141090	232	259	+	-19.8989	3.8e-05	0.0319	GCATGACTCAGCCTCCAGGCTCTCCAGG	ADGB	uc010khx.3	intergenic
DNA_motif_1	chr10:76228906-76229010	73	100	-	20.8989	5.88e-10	6.02e-07	TCTCACCTTAGCCTCCCGAGTAGCTCAG	ADK	uc001jwi.3	geneBody
DNA_motif_1	chr20:49503596-49503819	122	149	+	33.6966	2.7e-12	3.91e-09	ACCTGCCTCAGCCTCCCAAAGTTCTGGG	ADNP	uc002xvt.1	intergenic
DNA_motif_1	chr22:24879611-24879842	81	108	-	50.7865	1e-17	9.63e-14	TCCTGCCTCAGCCTCCCAAGTAGCTGGG	ADORA2A-AS1	uc002zzz.2	geneBody
DNA_motif_1	chr22:24879611-24879842	113	140	-	-15.0225	1.38e-05	0.012	TGCAACCTCCGCCTCCCGGGTTCCAGCA	ADORA2A-AS1	uc002zzz.2	geneBody
DNA_motif_1	chr22:25952513-25952675	2	29	-	49.5281	4.12e-17	2.71e-13	TCCTGCCTCGGCCTCCCGAGTAGCTGGG	ADRBK2	uc003abx.4	intergenic
DNA_motif_1	chr22:25946627-25946886	136	163	+	38.573	2.05e-13	3.98e-10	ACCTGCCTCGGCCTCCCAAAGTGCTAGG	ADRBK2	uc003abx.4	intergenic
DNA_motif_1	chr22:25946627-25946886	2	29	+	38.0225	2.8e-13	5.1e-10	TTCCACCCCAGCCTCCCAAGTAGCTGGG	ADRBK2	uc003abx.4	intergenic
DNA_motif_1	chr15:89167829-89167918	33	60	-	29.0449	2.3e-11	2.77e-08	ACCTGCCTTGGCCTCCGAAAGTGCTGGG	AEN	uc002bmt.2	geneBody
DNA_motif_1	chr19:3068124-3068224	15	42	-	-24.0225	8.53e-05	0.0659	CCCCGCCTTGGCCCCAGATGTGGCCCTG	AES	uc002lxb.1	intergenic
DNA_motif_1	chr1:181307301-181307448	29	56	+	25.1348	1.17e-10	1.28e-07	TCCTGCCTCAGGCTAACAAGTAGCTGGG	AF387615	uc001gov.3	intergenic
DNA_motif_1	chr6:108474052-108474260	110	137	+	24.618	1.43e-10	1.55e-07	ACCCACCTTGGCCTCCCAAAGTGTTGGG	AF520419	uc003psf.1	geneBody
DNA_motif_1	chr4:7927301-7927480	20	47	-	21.4831	4.74e-10	4.89e-07	GCCTGACTCGGCCACCCAAAGTGCTGGG	AFAP1	uc011bwk.1	geneBody
DNA_motif_1	chr4:88034509-88034637	22	49	+	33.3034	3.27e-12	4.67e-09	CCCCACCTTAGCCTTCTGAGTAGCTGGG	AFF1	uc011ccz.2	geneBody
DNA_motif_1	chr2:100776436-100776603	85	112	-	50.7865	1e-17	9.63e-14	TCCTGCCTCAGCCTCCCAAGTAGCTGGG	AFF3	uc002tag.3	intergenic
DNA_motif_1	chr2:100640818-100641095	134	161	-	41.3258	3.84e-14	1.04e-10	TCCTGCCTCAGACTCCCGAGTAGCTGGG	AFF3	uc002tag.3	geneBody
DNA_motif_1	chr2:100554075-100554250	27	54	+	40.4382	6.73e-14	1.56e-10	GCCCGCCTCGGCCTCCCAAAGTGCTGGG	AFF3	uc002tag.3	geneBody
DNA_motif_1	chr5:132302511-132302630	71	98	-	36.9326	5.11e-13	8.64e-10	ACGTACCTCAGCCTCCCAAAGTGCTGGG	AFF4	uc003kyd.3	intergenic
DNA_motif_1	chr5:132283735-132283897	116	143	+	34.764	1.59e-12	2.38e-09	TCGTGCCTCAGCCTCCCAAACAGCTGGG	AFF4	uc003kyd.3	geneBody
DNA_motif_1	chr2:236727249-236727543	212	239	+	42.1124	2.29e-14	7.08e-11	ACCTGCCTCGGCCTCCCAAAGTGCTGGG	AGAP1	uc002vvs.3	geneBody
DNA_motif_1	chr2:236727249-236727543	81	108	+	38.4719	2.17e-13	4.18e-10	TCCTGCCTCATCCTCCTAAGTAGCTGGG	AGAP1	uc002vvs.3	geneBody
DNA_motif_1	chr2:236437287-236437424	110	137	+	-15.8315	1.64e-05	0.0142	TGAAACCTCCGCCTCCCGGGTTGCAAGC	AGAP1	uc002vvs.3	geneBody
DNA_motif_1	chr2:236957441-236957638	83	110	-	-24.7528	9.8e-05	0.0744	TCCTGTTTCAGGTGTCCCAAATGACTGG	AGAP1	uc002vvs.3	geneBody
DNA_motif_1	chr10:51229425-51229521	59	86	+	34.9213	1.47e-12	2.21e-09	ACCCACCTCGGCCTCCCAAAATGCTGGG	AGAP8	uc001jik.4	geneBody
DNA_motif_1	chr15:87072045-87072646	233	260	+	-22.9326	6.92e-05	0.0549	GCGCCTCTCCTCCTCCAAAGGAACGCAG	AGBL1	uc002blz.1	geneBody
DNA_motif_1	chr1:49377139-49377382	35	62	-	46.8427	6.2e-16	3.09e-12	TCCTGCCTCAGCCTCCAGAGTAGCTGGG	AGBL4	uc001cru.2	geneBody
DNA_motif_1	chr1:49039924-49040031	7	34	-	-11.6966	6.62e-06	0.00589	ACCAGTCTCAGCCTCTAGAAGTACAGAA	AGBL4	uc001cru.2	geneBody
DNA_motif_1	chr7:15432424-15432740	209	236	-	-22.8427	6.8e-05	0.0541	TCATACCTTGAGAACCCATATAGCCGTT	AGMO	uc003stb.1	geneBody
DNA_motif_1	chr8:141546498-141546724	169	196	+	41.9888	2.48e-14	7.37e-11	GCCTGCCTCGGCCTCCCAAAGTGCTGGG	AGO2	uc003yvn.3	geneBody
DNA_motif_1	chr8:141546498-141546724	36	63	+	39.8427	9.72e-14	2.1e-10	TCCTGCCTCGGCCTCCCGAGTGGCTGGG	AGO2	uc003yvn.3	geneBody
DNA_motif_1	chr8:141613486-141614264	706	733	-	-8.39326	3.1e-06	0.00278	CTGTGTCTGAGCCTCCGGGGCTGCTGGG	AGO2	uc003yvn.3	geneBody
DNA_motif_1	chr8:141613486-141614264	94	121	+	-14.3371	1.19e-05	0.0104	ACCTTCGTCACCCCCAAAAGAAGCCACG	AGO2	uc003yvn.3	geneBody
DNA_motif_1	chr1:36455925-36456102	66	93	-	51.618	4.52e-18	6.94e-14	TCCTGCCTCAGCCTCCCGAGTAGCTGGG	AGO3	uc001bzp.3	geneBody
DNA_motif_1	chr1:36502479-36502587	61	88	+	25.5281	9.96e-11	1.1e-07	ACCTGCTTCGGCCTCCCAGAGTGCTGAG	AGO3	uc001bzp.3	geneBody
DNA_motif_1	chr21:45266938-45267014	39	66	-	41.0562	4.57e-14	1.18e-10	TCCTGCCTCAGCCTCCCAAGCAGCTGGG	AGPAT3	uc002zdv.3	intergenic
DNA_motif_1	chr8:6543994-6544185	78	105	-	32.573	4.64e-12	6.47e-09	TTCTGCCTCACCCTCCCAAGTAGCTAGG	AGPAT5	uc003wqo.3	intergenic
DNA_motif_1	chr8:6543994-6544185	110	137	-	-22.8539	6.81e-05	0.0542	TGCAACCTCCACCTCCCAAGTTCTAGTG	AGPAT5	uc003wqo.3	intergenic
DNA_motif_1	chr2:178290158-178290327	73	100	-	39.3708	1.29e-13	2.66e-10	TCCTGCCTCAGCCTCATGAGTAGCTGGG	AGPS	uc002ull.2	geneBody
DNA_motif_1	chr9:88121183-88121324	94	121	-	22.0562	3.83e-10	3.99e-07	TCACACCTCAGCCTCTCGACTAGCTGGG	AGTPBP1	uc010mqc.3	intergenic
DNA_motif_1	chr9:88102341-88102540	109	136	-	8.97753	3.05e-08	2.87e-05	GCCCACCTTGGCCTCCCACAGTGCCACA	AGTPBP1	uc010mqc.3	intergenic
DNA_motif_1	chr3:148289258-148289450	146	173	+	-7.62921	2.58e-06	0.00233	TTCTGCTCCAGGGTCCTGACAAGTTGGT	AGTR1	uc003ewg.4	intergenic
DNA_motif_1	chr2:241817087-241817202	44	71	-	-13.5169	9.92e-06	0.00875	AGCCGCCCCCTCCTTCTCAGGAGCCAGT	AGXT	uc002waa.4	geneBody
DNA_motif_1	chr2:241817087-241817202	17	44	+	-21.6067	5.34e-05	0.0439	CTCTTGCCCAGCCCCCTCAAGAGGGACA	AGXT	uc002waa.4	geneBody
DNA_motif_1	chr5:177658368-177658469	5	32	+	-19.1348	3.25e-05	0.0276	TCCTGCCCTGCCAGCCTGAGGTGTGATA	AGXT2L2	uc003miz.3	geneBody
DNA_motif_1	chr6:135632312-135632473	10	37	-	27.4494	4.53e-11	5.24e-08	TCCTGCCTCAGTCTCCCGAGTGGCTTGG	AHI1	uc003qgi.3	geneBody
DNA_motif_1	chr11:62205856-62205943	39	66	+	28.9775	2.37e-11	2.85e-08	ACCTGCCTCGGCCTCCCACAGTGCTGAG	AHNAK	uc001ntk.2	geneBody
DNA_motif_1	chr1:222860442-222860741	213	240	-	40.3483	7.11e-14	1.62e-10	TCCTGCCTCAGCCTCCCAAGTAACTGGG	AIDA	uc010pus.2	geneBody
DNA_motif_1	chr1:222860442-222860741	77	104	-	32.1236	5.74e-12	7.84e-09	GCCCGCCTCGGCCTCCAAAAGTGCTAGG	AIDA	uc010pus.2	geneBody
DNA_motif_1	chr6:143642564-143642804	54	81	-	31.0674	9.35e-12	1.22e-08	CTCTGCCTCAGACTCCTGAGTAGCTGGG	AIG1	uc003qjf.3	geneBody
DNA_motif_1	chr6:143643435-143643594	54	81	+	-20.4944	4.28e-05	0.0357	TTCTTCCTCCTCCCCCTCCAGAGCTAGC	AIG1	uc003qjf.3	geneBody
DNA_motif_1	chr6:143643435-143643594	57	84	+	-23.5281	7.76e-05	0.0605	TTCCTCCTCCCCCTCCAGAGCTAGCAGT	AIG1	uc003qjf.3	geneBody
DNA_motif_1	chr6:106939691-106939921	19	46	+	-21.1011	4.83e-05	0.04	TCACACCTAAGCTTCTTGACTTGCCTCT	AIM1	uc003prh.3	intergenic
DNA_motif_1	chr6:134783522-134783721	41	68	+	49.5281	4.12e-17	2.71e-13	TCCTGCCTCGGCCTCCCGAGTAGCTGGG	AJ606330	uc003qeq.1	geneBody
DNA_motif_1	chr6:134776301-134776500	122	149	+	42.5618	1.69e-14	5.55e-11	TTGTGCCTCAGCCTCCCGAGTAGCTGGG	AJ606330	uc003qeq.1	geneBody
DNA_motif_1	chr14:23437732-23437891	13	40	+	31.8989	6.37e-12	8.63e-09	TCCAGCCTCTGCCTCCCGAGTAGCTGGG	AJUBA	uc001whz.3	intergenic
DNA_motif_1	chr5:42156568-42156764	61	88	+	32.7079	4.35e-12	6.1e-09	ACCCACCTCAGCCTCCCGAAGCGCTGGG	AK000840	uc003jms.1	geneBody
DNA_motif_1	chr2:12649195-12649486	41	68	+	-22.9551	6.95e-05	0.0551	TTCCGTGTTGGTTTCCTGAGGATAATGG	AK001558	uc002rbu.1	geneBody
DNA_motif_1	chr9:4909316-4909560	108	135	+	38.618	1.99e-13	3.89e-10	ACCTGCTTCGGCCTCCCAAAGTGCTGGG	AK021739	uc003ziv.1	intergenic
DNA_motif_1	chr8:126516568-126517375	695	722	+	49.809	3.3e-17	2.19e-13	TCCTGCCTCAGCCTCCTGAGTAGCTGGG	AK022787	uc022bay.1	intergenic
DNA_motif_1	chr8:126516568-126517375	192	219	+	18.2247	1.53e-09	1.52e-06	ACCTGCCTTGGACTCTCAAAGTGCTGGG	AK022787	uc022bay.1	intergenic
DNA_motif_1	chr8:126516568-126517375	55	82	+	16.6742	2.61e-09	2.56e-06	TGCAACCTTCGCCTCCCGAGTAGGTGGG	AK022787	uc022bay.1	intergenic
DNA_motif_1	chr8:126497016-126497656	148	175	+	-2.96629	8.23e-07	0.000751	TCTCACCTGAGTACCCGAAGTAGCTGGG	AK022787	uc022bay.1	intergenic
DNA_motif_1	chr8:126516568-126517375	663	690	+	-18.0225	2.59e-05	0.0221	TGCAACCTCCGCCTCCTGGGTTCGAGTG	AK022787	uc022bay.1	intergenic
DNA_motif_1	chr10:19017990-19018248	103	130	+	27.7865	3.93e-11	4.59e-08	TCTTGCCTCAGCCTCCCGAGTACCTGAG	AK022915	uc001iqe.3	intergenic
DNA_motif_1	chr2:171582830-171583141	96	123	-	33.9101	2.43e-12	3.54e-09	ACCCGCCTCAGCCTTCCAAAGTGCTAGG	AK023515	uc002ugf.1	geneBody
DNA_motif_1	chr2:171611646-171611841	126	153	-	22.9326	2.75e-10	2.9e-07	GCCCACCTCGGCCTCTCAAAGTGCTGCG	AK023515	uc002ugf.1	geneBody
DNA_motif_1	chr2:171582830-171583141	241	268	-	6.03371	7.26e-08	6.75e-05	TGATTCTCCTGCCTCCTGAGTAGCTGGG	AK023515	uc002ugf.1	geneBody
DNA_motif_1	chr2:171582830-171583141	267	294	-	-21.2584	4.98e-05	0.0411	TGCAACCTCCGCCTCCCCAGTTCAAGTG	AK023515	uc002ugf.1	geneBody
DNA_motif_1	chr20:39645176-39645493	91	118	-	41.5506	3.32e-14	9.21e-11	GCCCACCTCAGCCTCCCAAGGTGCTGGG	AK023614	uc021wdt.1	geneBody
DNA_motif_1	chr20:39645176-39645493	224	251	-	40.427	6.78e-14	1.56e-10	TTCTGTCTCAGCCTCCTGAGTAGCTGGG	AK023614	uc021wdt.1	geneBody
DNA_motif_1	chr20:39604647-39604821	110	137	+	31.7079	6.96e-12	9.35e-09	GCCCACCTTGGCCTCCCAAAATGCTGGG	AK023614	uc021wdt.1	intergenic
DNA_motif_1	chr20:39632588-39632714	71	98	-	30	1.51e-11	1.88e-08	GCCCGCCTCGACCTCCCAAAGTGCTGGG	AK023614	uc021wdt.1	intergenic
DNA_motif_1	chr20:39601725-39601863	74	101	+	11.4719	1.42e-08	1.35e-05	GGAAGCCTCGGCCTTCCAAAGTGCTGGG	AK023614	uc021wdt.1	intergenic
DNA_motif_1	chr22:27116523-27116722	93	120	-	51.618	4.52e-18	6.94e-14	TCCTGCCTCAGCCTCCCGAGTAGCTGGG	AK026502	uc003adf.2	intergenic
DNA_motif_1	chr22:27152286-27152469	58	85	+	50.7865	1e-17	9.63e-14	TCCTGCCTCAGCCTCCCAAGTAGCTGGG	AK026502	uc003adf.2	intergenic
DNA_motif_1	chr22:27233119-27233258	84	111	+	50.2022	2.38e-17	2.19e-13	TCCTGCCTCAGCCTCCCGAATAGCTGGG	AK026502	uc003adf.2	intergenic
DNA_motif_1	chr10:115542753-115542920	123	150	-	35.6404	1.01e-12	1.6e-09	TCCTGCCCCAGCCTCTCAAGTAGCTGGG	AK027190	uc001lav.3	TES
DNA_motif_1	chr10:115542753-115542920	117	144	+	-22.573	6.45e-05	0.0517	TGCAATCCCAGCTACTTGAGAGGCTGGG	AK027190	uc001lav.3	TES
DNA_motif_1	chr15:89966386-89966555	12	39	+	32.5955	4.59e-12	6.4e-09	TCCCACCTCAGCCTCCTGAGTAGCTCAG	AK054710	uc021suf.1	intergenic
DNA_motif_1	chr15:89111972-89112290	260	287	-	-4.47191	1.2e-06	0.00109	TCCTGCGTTAGTTTGCTGAGGATCGTGG	AK054749	uc002bms.1	intergenic
DNA_motif_1	chr8:80703799-80704383	318	345	+	50.7865	1e-17	9.63e-14	TCCTGCCTCAGCCTCCCAAGTAGCTGGG	AK055332	uc003ybn.3	geneBody
DNA_motif_1	chr8:80703799-80704383	113	140	+	-20.7865	4.54e-05	0.0377	TGCAACCTCTGCCTCCCGAGTTCAAGCA	AK055332	uc003ybn.3	geneBody
DNA_motif_1	chr7:13664495-13664729	108	135	-	51.618	4.52e-18	6.94e-14	TCCTGCCTCAGCCTCCCGAGTAGCTGGG	AK055368	uc021zzs.1	intergenic
DNA_motif_1	chr7:13865975-13866356	311	338	-	48.0787	1.95e-16	1.13e-12	TCCTGCCTCAGCCTCCCGAGTAGCTAGG	AK055368	uc021zzs.1	intergenic
DNA_motif_1	chr7:13865975-13866356	177	204	-	42.5281	1.72e-14	5.56e-11	GCCCGCCTCAGCCTCCCAAAGTGCTGGG	AK055368	uc021zzs.1	intergenic
DNA_motif_1	chrX:136008546-136008977	189	216	+	23.6966	2.05e-10	2.19e-07	GCCTGCCTCTGCCTCCCAAAGTGTTGGG	AK055694	uc004fai.1	geneBody
DNA_motif_1	chrX:136008546-136008977	56	83	+	16.2135	3.05e-09	2.98e-06	TCCGGCATCAGCCTCTTGAGTAGCTGGA	AK055694	uc004fai.1	geneBody
DNA_motif_1	chr10:4027489-4027735	78	105	-	34.9551	1.44e-12	2.18e-09	GCCCACCTTGGCCTCCCAAAGTGCTGGG	AK055803	uc001ihc.1	intergenic
DNA_motif_1	chr10:4027489-4027735	217	244	-	28.9326	2.41e-11	2.9e-08	TCCTGCCTCAACCTCCTGAGTAACTGGG	AK055803	uc001ihc.1	intergenic
DNA_motif_1	chr12:67871853-67872052	56	83	-	-23.4607	7.66e-05	0.06	GCCAGCTTAGGCCTCCTGGGTCTGTGCT	AK055974	uc001stq.1	intergenic
DNA_motif_1	chr13:41771481-41771627	16	43	-	44.0787	5.77e-15	2.1e-11	GCCTGCCTCAGCCTCCCAAAGTGCTGGG	AK056182	uc001uxv.1	geneBody
DNA_motif_1	chr2:237829046-237829245	31	58	+	25.6292	9.57e-11	1.06e-07	GCCCACCTTGGTCTTCCAAAGTGCTGGG	AK056246	uc002vwf.1	intergenic
DNA_motif_1	chr3:177766277-177766423	112	139	-	-15.7528	1.61e-05	0.014	TTGTACCTTGGATTTCAGAAAAGTTGTT	AK056252	uc003fiz.1	intergenic
DNA_motif_1	chr5:91789945-91790096	97	124	+	-21.7753	5.52e-05	0.0451	TTCTGTTTCAGTCACCAAACGCGGCGGC	AK056485	uc003kkb.1	intergenic
DNA_motif_1	chrX:40772943-40773138	107	134	+	51.618	4.52e-18	6.94e-14	TCCTGCCTCAGCCTCCCGAGTAGCTGGG	AK056524	uc004dfa.1	intergenic
DNA_motif_1	chr2:200389093-200389343	76	103	+	39.3708	1.29e-13	2.66e-10	TCCTGCCTCAGCCTCATGAGTAGCTGGG	AK056625	uc002uve.1	intergenic
DNA_motif_1	chr2:200389093-200389343	208	235	+	-14.3596	1.19e-05	0.0105	ACCCACCTCGGCCTCCCAGCATTTTGCT	AK056625	uc002uve.1	intergenic
DNA_motif_1	chr13:74807047-74807242	84	111	+	41.2022	4.17e-14	1.11e-10	TCTTGCCTCAGCCTCCCGAGTAGCTGGG	AK056689	uc001vji.1	geneBody
DNA_motif_1	chr13:74807047-74807242	52	79	+	-23.4944	7.71e-05	0.0602	TGCAACCTCCGCCTCCTGGGTTCAAGTG	AK056689	uc001vji.1	geneBody
DNA_motif_1	chr5:42975805-42976129	76	103	-	40.4382	6.73e-14	1.56e-10	GCCCGCCTCGGCCTCCCAAAGTGCTGGG	AK056817	uc003jnb.1	intergenic
DNA_motif_1	chr5:42975805-42976129	211	238	-	31.1348	9.07e-12	1.18e-08	TCCTGCCTCAGCCTCTGGAGTAGCTGGG	AK056817	uc003jnb.1	intergenic
DNA_motif_1	chr11:11054343-11054578	102	129	+	26.9438	5.59e-11	6.36e-08	GCCCGTCTTGGCTTCCCAAAGTGCTGGG	AK056982	uc001mjn.1	intergenic
DNA_motif_1	chr16:76680632-76680817	92	119	+	41.2135	4.13e-14	1.11e-10	TCCTGCCTCAGCTTTCCGAGTAGCTGGG	AK057218	uc002fey.1	geneBody
DNA_motif_1	chr4:125414018-125414463	291	318	-	51.618	4.52e-18	6.94e-14	TCCTGCCTCAGCCTCCCGAGTAGCTGGG	AK057455	uc003ife.1	intergenic
DNA_motif_1	chr4:125237917-125238194	176	203	-	45.9101	1.36e-15	5.94e-12	TCGTGCCTCAGCCTCCCAAGTAGCTGGG	AK057455	uc003ife.1	intergenic
DNA_motif_1	chr4:125237917-125238194	42	69	-	37.1011	4.66e-13	7.96e-10	GCCCACCTCAGCCTCCCAAAGTGCTGGA	AK057455	uc003ife.1	intergenic
DNA_motif_1	chr4:125414018-125414463	158	185	-	35.4045	1.15e-12	1.79e-09	ACACGCCTCGGCCTCCCAAAGTGCTGGG	AK057455	uc003ife.1	intergenic
DNA_motif_1	chr13:65530139-65530365	84	111	+	29.191	2.16e-11	2.61e-08	TCTTTCCTCAGCCTCCTGAGTAGCTGGG	AK057471	uc001vii.1	intergenic
DNA_motif_1	chr16:59378499-59378613	36	63	+	40.7079	5.69e-14	1.45e-10	TCGTGTCTCAGCCTCCCAAGTAGCTGGG	AK057513	uc031qwk.1	intergenic
DNA_motif_1	chr8:21284400-21284582	73	100	+	16.6966	2.59e-09	2.54e-06	GCCTGCCTCGACCTCCCAAAGTGCTGCC	AK057515	uc003wzt.1	intergenic
DNA_motif_1	chr2:96409234-96409418	44	71	-	43.2247	1.06e-14	3.75e-11	GCCTGCCTCGGCCTCCCAAATTGCTGGG	AK057596	uc002sux.1	intergenic
DNA_motif_1	chr6:166225397-166225552	52	79	+	13.3034	7.96e-09	7.63e-06	CTCCCACCTAGCCTCCCGAGTAGCTGGG	AK090688	uc003qup.1	geneBody
DNA_motif_1	chr6:166206937-166207017	6	33	+	-24.764	9.82e-05	0.0746	TCCTCTCCCTGCTGCCTGAGACCCGGGG	AK090688	uc003qup.1	geneBody
DNA_motif_1	chr8:9712202-9712430	48	75	-	51.618	4.52e-18	6.94e-14	TCCTGCCTCAGCCTCCCGAGTAGCTGGG	AK091593	uc022ars.2	intergenic
DNA_motif_1	chr8:35696684-35696872	155	182	+	44.0787	5.77e-15	2.1e-11	GCCTGCCTCAGCCTCCCAAAGTGCTGGG	AK092313	uc022atw.1	intergenic
DNA_motif_1	chr8:35696684-35696872	22	49	+	41.4607	3.52e-14	9.7e-11	TCCTGTCTCAGTCTCCCAAGTAGCTGGG	AK092313	uc022atw.1	intergenic
DNA_motif_1	chr8:35786438-35786573	97	124	-	38.5169	2.12e-13	4.09e-10	TCCTGCCTCAGCCTCCTAAGTAGTTGGG	AK092313	uc022atw.1	intergenic
DNA_motif_1	chr8:35692200-35692437	128	155	-	36.191	7.61e-13	1.24e-09	TCCTGTCTCAGCCTCCCGTGTAGCTGGG	AK092313	uc022atw.1	intergenic
DNA_motif_1	chr8:35970532-35970950	258	285	+	35.0562	1.37e-12	2.09e-09	ACCCATCTCAGCCTCCCAAAGTGCTGGG	AK092313	uc022atw.1	intergenic
DNA_motif_1	chr8:36065018-36065169	7	34	+	29.2921	2.06e-11	2.51e-08	ACCCGCCTCAACCTCCCAAAGTGCTGAG	AK092313	uc022atw.1	intergenic
DNA_motif_1	chr8:35970532-35970950	126	153	+	23.3258	2.36e-10	2.51e-07	TCCTGCCTCAATCTCTTGAATAGCTGGG	AK092313	uc022atw.1	intergenic
DNA_motif_1	chr14:50411684-50411782	59	86	-	27.4045	4.62e-11	5.33e-08	TTCTGCTTCAGCTTCTCAAGTAGCTGGG	AK092589	uc001wxh.1	geneBody
DNA_motif_1	chr3:153035341-153035577	94	121	+	35.3596	1.17e-12	1.83e-09	ACCCGTCTCGGCCTCCCAAAGTGCTGGG	AK092619	uc003ezs.1	intergenic
DNA_motif_1	chr16:80942406-80942663	117	144	-	41.6404	3.13e-14	8.76e-11	TCCTGCCTCAGCCTCCGGAGTAGCTGGG	AK093002	uc002fft.1	intergenic
DNA_motif_1	chr22:48458224-48458840	324	351	+	50.7865	1e-17	9.63e-14	TCCTGCCTCAGCCTCCCAAGTAGCTGGG	AK093107	uc003bik.1	intergenic
DNA_motif_1	chr22:48458224-48458840	446	473	+	38.0449	2.76e-13	5.04e-10	GCCCACCTCGGCCTCCCAAAGTGCTGGG	AK093107	uc003bik.1	intergenic
DNA_motif_1	chr6:164215552-164215820	81	108	-	47.4157	3.62e-16	1.95e-12	TCCTACCTCAGCCTCCTGAGTAGCTGGG	AK093114	uc003quk.1	intergenic
DNA_motif_1	chr6:164252580-164252727	120	147	+	-22.8539	6.81e-05	0.0542	ATCTGCTTCCAGCTCTTAAGAACGGGTA	AK093114	uc003quk.1	intergenic
DNA_motif_1	chr12:59093868-59094010	65	92	+	42.6517	1.59e-14	5.27e-11	ACCCGCCTCAGCCTCCCAAAGTGCTGGG	AK093124	uc001sqq.1	geneBody
DNA_motif_1	chr10:91801214-91801346	53	80	-	12.1124	1.16e-08	1.11e-05	TCCTGCCTACTCCTCCCAAGTATCTGGA	AK093219	uc001kgx.1	intergenic
DNA_motif_1	chr5:20807295-20807558	147	174	-	50.7865	1e-17	9.63e-14	TCCTGCCTCAGCCTCCCAAGTAGCTGGG	AK093362	uc003jge.1	geneBody
DNA_motif_1	chr5:20807295-20807558	13	40	-	38.0449	2.76e-13	5.04e-10	GCCCACCTCGGCCTCCCAAAGTGCTGGG	AK093362	uc003jge.1	geneBody
DNA_motif_1	chr4:129506235-129506430	159	186	-	30.191	1.39e-11	1.74e-08	GCCCGCCTCGGCCTCCCAAAGTGCTGGC	AK093416	uc003igh.1	intergenic
DNA_motif_1	chr4:129554695-129554888	124	151	+	30.0562	1.47e-11	1.84e-08	ACCCGCCTCGGCCTCCCAAAGTTCTGGG	AK093416	uc003igh.1	intergenic
DNA_motif_1	chr2:15835961-15836091	38	65	+	-24.0787	8.62e-05	0.0665	AGCCACTATTGTGTCCGGAATTGGTGGG	AK093525	uc002rcf.1	geneBody
DNA_motif_1	chr15:93967985-93968178	92	119	-	50.7865	1e-17	9.63e-14	TCCTGCCTCAGCCTCCCAAGTAGCTGGG	AK094352	uc002bsu.1	geneBody
DNA_motif_1	chr15:93929431-93929885	247	274	+	42.1124	2.29e-14	7.08e-11	ACCTGCCTCGGCCTCCCAAAGTGCTGGG	AK094352	uc002bsu.1	geneBody
DNA_motif_1	chr15:93929431-93929885	114	141	+	30.8652	1.02e-11	1.33e-08	CTCTGCCTCAGCCTCCTGAGTACCTGGG	AK094352	uc002bsu.1	geneBody
DNA_motif_1	chr15:93973254-93973486	83	110	+	29.7191	1.71e-11	2.1e-08	TCCTGCCTCAGCCTCTGGAATAGCTGGG	AK094352	uc002bsu.1	geneBody
DNA_motif_1	chr15:93929431-93929885	382	409	+	22.9775	2.7e-10	2.86e-07	ACCCACCTCGGCCTCCTAAAGTGTTGAG	AK094352	uc002bsu.1	geneBody
DNA_motif_1	chr12:23232798-23232982	69	96	-	33.8652	2.49e-12	3.62e-09	GTCCACCTCGGCCTCCCAAAGTGCTGGG	AK094733	uc001rfu.1	geneBody
DNA_motif_1	chr12:23030110-23030251	111	138	+	9.7191	2.44e-08	2.3e-05	AACTGCCTTGGCCTCCCAAACTGTTGGG	AK094733	uc001rfu.1	intergenic
DNA_motif_1	chr6:5098071-5098556	230	257	+	29.7416	1.69e-11	2.08e-08	TCCTGCCTTGGCTTCCTGAGTGGCTGGG	AK094934	uc003mwn.1	geneBody
DNA_motif_1	chr17:70109350-70109506	41	68	+	49.2247	6.35e-17	4.09e-13	TCCTACCTCAGCCTCCCGAGTAGCTGGG	AK094963	uc002jiu.1	geneBody
DNA_motif_1	chr9:74918623-74918821	132	159	-	32.9326	3.91e-12	5.53e-09	TCCTATCTGAGCCTCCCAAGTAGCTGGG	AK095210	uc004aiu.1	intergenic
DNA_motif_1	chr2:2926991-2927188	86	113	-	35.1236	1.32e-12	2.04e-09	GCCCACCTCGGCCTCCCAAAGTGCTGAG	AK095310	uc002qxh.1	geneBody
DNA_motif_1	chr1:170432981-170433529	79	106	-	-22.7079	6.62e-05	0.0529	TTCTGCGTCGCTCACGCTGGGAGCTGTA	AK096329	uc001ggy.1	geneBody
DNA_motif_1	chr2:199366429-199366641	183	210	+	41	4.74e-14	1.22e-10	TCCTGCCTCAGCCTTCCAAGTAGCGGGG	AK096499	uc002uux.1	intergenic
DNA_motif_1	chr2:199366429-199366641	151	178	+	-19.809	3.73e-05	0.0313	TGCCACCTCTGCCTCCCAGGTTCAAGTG	AK096499	uc002uux.1	intergenic
DNA_motif_1	chr6:142353175-142353464	162	189	-	42.2472	2.09e-14	6.68e-11	TCCCGCCTTAGCCTCCTGAGTAGCTGAG	AK097143	uc003qit.1	intergenic
DNA_motif_1	chr6:141816507-141816988	453	480	+	42.1124	2.29e-14	7.08e-11	ACCTGCCTCGGCCTCCCAAAGTGCTGGG	AK097143	uc003qit.1	intergenic
DNA_motif_1	chr6:141816507-141816988	319	346	+	41.8652	2.7e-14	7.74e-11	TCCTGCCTCAGCCTCCCTAGTAGCTGGG	AK097143	uc003qit.1	intergenic
DNA_motif_1	chr6:142027595-142027766	64	91	+	36.4382	6.67e-13	1.1e-09	TCCTGTCTCAGCCTCCGGAGTAGCTGGG	AK097143	uc003qit.1	geneBody
DNA_motif_1	chr6:142353175-142353464	20	47	-	28.6404	2.74e-11	3.26e-08	GCCGGCCTCGGCCTCCCAAAGTGCTAGG	AK097143	uc003qit.1	intergenic
DNA_motif_1	chr6:141816507-141816988	287	314	+	-21.7528	5.49e-05	0.0449	TGCAACCTCTGCCTCCCGGGTTCAGGTG	AK097143	uc003qit.1	intergenic
DNA_motif_1	chr3:159846804-159847015	17	44	+	45.8989	1.38e-15	6.01e-12	TCCTGCCTCAGCCTCCTGAGTAGCTGTG	AK097161	uc003fcw.1	geneBody
DNA_motif_1	chr3:159784689-159784843	2	29	+	36.4494	6.64e-13	1.1e-09	TCCCACCTCAGCCTCCCAAGTAGATGGG	AK097161	uc003fcw.1	geneBody
DNA_motif_1	chr3:159784689-159784843	120	147	+	19.0112	1.16e-09	1.16e-06	GCCCGCCTCAGCCTCTGAAAGTGCTGGA	AK097161	uc003fcw.1	geneBody
DNA_motif_1	chr3:159846804-159847015	152	179	+	13.7528	6.88e-09	6.61e-06	ACCCACCTCGACCTCCCAAAGTACTAGG	AK097161	uc003fcw.1	geneBody
DNA_motif_1	chr3:72101641-72101750	14	41	-	34.9326	1.46e-12	2.2e-09	ATCCGCCTCAGCCTCCCAAAGTGCTAGG	AK097190	uc003dpb.1	geneBody
DNA_motif_1	chr1:53826570-53826834	224	251	+	-1.53933	5.72e-07	0.000523	CCCTTTCCCGGTCTGCTAAGTAGCGGGT	AK097571	uc001cvn.1	intergenic
DNA_motif_1	chr1:53826570-53826834	26	53	-	-7.7191	2.64e-06	0.00238	ACCTGGCTCTGCCTTCTAGATAGCAGTA	AK097571	uc001cvn.1	intergenic
DNA_motif_1	chr15:69947101-69947300	127	154	+	40.3483	7.11e-14	1.62e-10	TCCTGCCTCAACCTCCCAAGTAGCTGGG	AK097902	uc002asi.1	intergenic
DNA_motif_1	chr15:69947101-69947300	95	122	+	-17.7865	2.47e-05	0.0211	TGCGACCTCCGCCTCCCGGGTTCAAGGG	AK097902	uc002asi.1	intergenic
DNA_motif_1	chr1:208048516-208048775	116	143	+	19.3933	1.01e-09	1.02e-06	TCCAGCCTCAGCCACCTGAGTATCTGGG	AK123177	uc001hgu.2	intergenic
DNA_motif_1	chr10:25927804-25928177	285	312	+	51.618	4.52e-18	6.94e-14	TCCTGCCTCAGCCTCCCGAGTAGCTGGG	AK123440	uc001isl.1	intergenic
DNA_motif_1	chr10:25994235-25994376	65	92	+	42.6517	1.59e-14	5.27e-11	ACCCGCCTCAGCCTCCCAAAGTGCTGGG	AK123440	uc001isl.1	geneBody
DNA_motif_1	chrX:39679349-39679666	212	239	+	-17.0112	2.1e-05	0.0181	GCACAGCTCTGCTTCCCGACAAGATAAG	AK123758	uc004del.1	intergenic
DNA_motif_1	chr1:88639408-88639662	208	235	-	49.809	3.3e-17	2.19e-13	TCCTGCCTCAGCCTCCTGAGTAGCTGGG	AK123834	uc021opn.1	intergenic
DNA_motif_1	chr1:88639408-88639662	74	101	-	39.0225	1.58e-13	3.17e-10	ACCTGCCTTGGCCTCCCAAAGTGCTGGG	AK123834	uc021opn.1	intergenic
DNA_motif_1	chr1:225893661-225893842	56	83	-	40.3483	7.11e-14	1.62e-10	TCCTGCCTCAGCCTCCCAAGTAACTGGG	AK124056	uc001hpe.1	geneBody
DNA_motif_1	chr1:225892041-225892290	137	164	+	5.06742	9.57e-08	8.88e-05	ACCTGCCTTGGTCTCCCAAAGTGAGGCC	AK124056	uc001hpe.1	geneBody
DNA_motif_1	chr21:25982299-25982823	121	148	+	21.1461	5.37e-10	5.51e-07	ACCCACCTCAGCCTCCTTAAGCGCTGGG	AK124194	uc002yli.1	intergenic
DNA_motif_1	chr10:130010771-130011897	910	937	-	-20.5618	4.34e-05	0.0362	CCCTGCATCCTTCTCCTCAGGTGCTTTC	AK124226	uc001lkg.1	geneBody
DNA_motif_1	chr10:130010771-130011897	346	373	+	-21.1573	4.89e-05	0.0404	TTCTGTTTTAAGCCACCCAGTTTGTGGG	AK124226	uc001lkg.1	geneBody
DNA_motif_1	chr10:130008901-130009750	707	734	-	-23.5506	7.79e-05	0.0608	CCACTCCTCCACCTCCGGAGAGACCGGG	AK124226	uc001lkg.1	geneBody
DNA_motif_1	chr8:61296936-61297191	89	116	+	19.4719	9.85e-10	9.92e-07	GCCCACCTCAGCCTCGCACAGTGCTGGG	AK124262	uc003xuc.1	intergenic
DNA_motif_1	chr11:100516963-100517096	28	55	-	29.3933	1.97e-11	2.4e-08	TCCTACTTCAGTGTCCTGAGTAGCTGGG	AK124326	uc010rul.2	intergenic
DNA_motif_1	chr1:224173433-224173571	15	42	+	40.4157	6.83e-14	1.57e-10	TCCTGCCTTGGCCTCCCGAATAGCTGCG	AK124970	uc001hog.1	intergenic
DNA_motif_1	chr2:182292049-182292233	105	132	-	40.4382	6.73e-14	1.56e-10	GCCCGCCTCGGCCTCCCAAAGTGCTGGG	AK125001	uc002uns.1	intergenic
DNA_motif_1	chr7:46419786-46419981	94	121	-	45.4382	2.01e-15	8.29e-12	TCCTGCCTCAGCCTCCTAAGTAGCTAGG	AK125311	uc003tnu.1	intergenic
DNA_motif_1	chr11:70226504-70226692	61	88	-	41.9775	2.5e-14	7.42e-11	TCCTGCCCCAGCCTCCCGAGTAGCTGGT	AK125463	uc001opt.1	geneBody
DNA_motif_1	chr2:171550448-171550647	19	46	+	35.9551	8.61e-13	1.38e-09	GTCCACCTCAGCCTCCCAAAGTGCTGGG	AK127400	uc002ugc.1	geneBody
DNA_motif_1	chr6:126876201-126876336	23	50	+	41.2247	4.11e-14	1.1e-10	TCCTGACTCAGCCTCCCGAGTAGCTGGG	AK127472	uc003qaq.1	geneBody
DNA_motif_1	chr6:127290205-127290444	132	159	+	40.4382	6.73e-14	1.56e-10	GCCCGCCTCGGCCTCCCAAAGTGCTGGG	AK127472	uc003qaq.1	geneBody
DNA_motif_1	chr6:127015744-127015829	20	47	-	-24.6966	9.69e-05	0.0737	TCCTGTTCCCGCCATGTGAGATGCCTGC	AK127472	uc003qaq.1	geneBody
DNA_motif_1	chr3:172288293-172288501	176	203	+	28.3708	3.07e-11	3.63e-08	TCCTAGCTCAGCCTCGCGAGTAGCTGGG	AK127557	uc003fif.1	intergenic
DNA_motif_1	chr18:53538637-53538785	39	66	+	41.9888	2.48e-14	7.37e-11	GCCTGCCTCGGCCTCCCAAAGTGCTGGG	AK127787	uc002lgd.1	intergenic
DNA_motif_1	chr9:15102041-15102273	70	97	-	25.0562	1.2e-10	1.32e-07	TCGTGCCTCAGCCTGGCAAGTAGCTGGG	AK127963	uc003zln.1	geneBody
DNA_motif_1	chr9:15148444-15148698	87	114	-	23.5281	2.19e-10	2.33e-07	TCTCACCTCAGCCTCTTGAATAGCTGGG	AK127963	uc003zln.1	intergenic
DNA_motif_1	chr11:7486158-7486614	43	70	-	49.809	3.3e-17	2.19e-13	TCCTGCCTCAGCCTCCTGAGTAGCTGGG	AK128569	uc001mff.1	geneBody
DNA_motif_1	chr14:102680333-102680412	26	53	+	-18.6292	2.93e-05	0.025	CCCTGCCTCCGGTGCCGGTGGATGGGGG	AK130824	uc021sdy.1	geneBody
DNA_motif_1	chr1:33506039-33506292	180	207	-	16.4045	2.86e-09	2.79e-06	GCCCGCCTTGGCCTCCCAAAGTGTTATA	AK2	uc001bwq.2	intergenic
DNA_motif_1	chr9:4721528-4721674	39	66	+	38.6067	2.01e-13	3.92e-10	CCCTGTCTCAGCCTCCCGAGTAGCTAGG	AK3	uc003zir.2	geneBody
DNA_motif_1	chr10:31010535-31010704	54	81	-	43.809	7.04e-15	2.53e-11	TCCTGCCTCAGCCTCCAGAGTAGCTGGA	AK302694	uc010qdx.1	intergenic
DNA_motif_1	chr10:31010535-31010704	86	113	-	-17.3708	2.26e-05	0.0194	TGCAACCTCAGCCTCCTGGGTTCACGCA	AK302694	uc010qdx.1	intergenic
DNA_motif_1	chr1:65654594-65654771	131	158	+	45.5843	1.8e-15	7.5e-12	TCCTGTCTCAGCCTCCCAAGTAGCTGGG	AK4	uc001dby.3	geneBody
DNA_motif_1	chr1:65688999-65689180	116	143	+	34.427	1.88e-12	2.79e-09	GCCCGCCTTGGCCTCCCAAAGTGCTGAG	AK4	uc001dby.3	geneBody
DNA_motif_1	chr1:77888594-77888906	194	221	-	50.7865	1e-17	9.63e-14	TCCTGCCTCAGCCTCCCAAGTAGCTGGG	AK5	uc001dhn.3	geneBody
DNA_motif_1	chr1:77769858-77770357	341	368	+	35.1236	1.32e-12	2.04e-09	TCCTGCCTCAGCCTCCTGAATAGCTCAG	AK5	uc001dhn.3	geneBody
DNA_motif_1	chr1:77888594-77888906	54	81	-	35.0787	1.36e-12	2.07e-09	ACCCACCTTGGCCTCCCAAAGTGCTGGG	AK5	uc001dhn.3	geneBody
DNA_motif_1	chr14:96932937-96933092	16	43	+	36.2921	7.21e-13	1.18e-09	TCCTGCCTCACCCTCCCAAAGTGCTGGG	AK7	uc001yfn.3	geneBody
DNA_motif_1	chr6:109820817-109821039	93	120	+	38.191	2.55e-13	4.84e-10	TTGTGCCTCAGCCTCCCAAGTAGCTAGG	AK9	uc003ptn.2	geneBody
DNA_motif_1	chr13:43007237-43007528	58	85	-	33.9888	2.34e-12	3.42e-09	ATCCACCTCGGCCTCCCAAAGTGCTGGG	AKAP11	uc001uys.2	intergenic
DNA_motif_1	chr13:43007237-43007528	193	220	-	22.3708	3.4e-10	3.56e-07	TTGTGCCTCAGCCTCTCGAGTGGCTGGG	AKAP11	uc001uys.2	intergenic
DNA_motif_1	chr13:42848625-42848811	77	104	-	11.7079	1.32e-08	1.26e-05	TTGTGCCTCAGCCTCTCGACTAGATGGG	AKAP11	uc001uys.2	geneBody
DNA_motif_1	chr6:151560296-151560437	65	92	+	8.67416	3.34e-08	3.14e-05	AGCGTCCCCAGCCTCCTGAGTAGCTAGG	AKAP12	uc011eep.2	TSS
DNA_motif_1	chr15:86222269-86222492	85	112	-	46	1.27e-15	5.61e-12	TCCTACCTCAGCCTCCTGAATAGCTGGG	AKAP13	uc002blu.2	geneBody
DNA_motif_1	chr15:86176124-86176357	81	108	+	45.5843	1.8e-15	7.5e-12	TCCTGTCTCAGCCTCCCAAGTAGCTGGG	AKAP13	uc002blu.2	geneBody
DNA_motif_1	chr6:131720136-131720284	47	74	-	29.8652	1.6e-11	1.98e-08	TCCTGCCTCAGCCTCCTGCGCAGCTGGG	AKAP7	uc003qck.4	intergenic
DNA_motif_1	chr6:131733243-131733356	6	33	-	25.618	9.61e-11	1.06e-07	ATCCACCTCAGCCTCCCAAAGTGTTGGG	AKAP7	uc003qck.4	intergenic
DNA_motif_1	chr6:131720136-131720284	79	106	-	-23.573	7.83e-05	0.061	TGCCCCCTCGGCCTCCCAGGTTCTAGCA	AKAP7	uc003qck.4	intergenic
DNA_motif_1	chr7:91715144-91715321	21	48	-	38.1685	2.58e-13	4.84e-10	ACCCACCTCGGCCTCCCAAAGTGCTGGG	AKAP9	uc003ulf.3	geneBody
DNA_motif_1	chr7:91567771-91568005	164	191	+	21.2247	5.21e-10	5.36e-07	TCCCGCCTCAGGCTCTGGAGTAGCTAGG	AKAP9	uc003ulf.3	intergenic
DNA_motif_1	chr11:8941194-8941392	98	125	+	41.3708	3.73e-14	1.02e-10	TCCTGCCTCAGCCTCCCGAGTAGCTGGC	AKIP1	uc001mgx.3	TES
DNA_motif_1	chr6:88436360-88436761	49	76	-	39.9213	9.25e-14	2.01e-10	TCCCACCTCAGCCTCCCAAAGTGCTGAG	AKIRIN2	uc003pmk.3	intergenic
DNA_motif_1	chr6:88436360-88436761	186	213	-	29.764	1.68e-11	2.06e-08	TCCCACCTCAGCTTCCCAAATAGTTGGG	AKIRIN2	uc003pmk.3	intergenic
DNA_motif_1	chr6:88436360-88436761	365	392	-	11.7416	1.31e-08	1.24e-05	CTGCCTGTCAGCCTCCCAAAGTGCTGGG	AKIRIN2	uc003pmk.3	intergenic
DNA_motif_1	chr6:88436360-88436761	218	245	-	-24.191	8.81e-05	0.0676	TGCAACCTCCGCCTCCTGGGTTCAAGCG	AKIRIN2	uc003pmk.3	intergenic
DNA_motif_1	chr7:137785522-137785665	37	64	+	41.2022	4.17e-14	1.11e-10	TCTTGCCTCAGCCTCCCGAGTAGCTGGG	AKR1D1	uc011kqd.1	geneBody
DNA_motif_1	chr1:19613012-19613125	45	72	-	21.3933	4.9e-10	5.05e-07	TCCTGCCTCAGACTCCGGACTAGCTGGG	AKR7A3	uc001bbv.1	geneBody
DNA_motif_1	chr19:40808845-40809013	50	77	-	27.6629	4.14e-11	4.82e-08	TCCCACCCCGGCCTTCCAAAATGCTGGG	AKT2	uc002onf.3	intergenic
DNA_motif_1	chr1:244003307-244003457	48	75	-	47.3483	3.83e-16	2.05e-12	CCCTGCCTCAGCCTCCCGAGTAGCTGGG	AKT3	uc001hzz.1	geneBody
DNA_motif_1	chr1:243679001-243679323	39	66	-	41.9888	2.48e-14	7.37e-11	GCCTGCCTCGGCCTCCCAAAGTGCTGGG	AKT3	uc001hzz.1	geneBody
DNA_motif_1	chr1:243829328-243829676	221	248	+	40.4382	6.73e-14	1.56e-10	GCCCGCCTCGGCCTCCCAAAGTGCTGGG	AKT3	uc001hzz.1	geneBody
DNA_motif_1	chr1:243829328-243829676	86	113	+	30.2584	1.35e-11	1.7e-08	TCATGCCTCAGCCACCCAAGTTGCTGTG	AKT3	uc001hzz.1	geneBody
DNA_motif_1	chr1:243679001-243679323	173	200	-	1.1236	2.84e-07	0.000261	GTTCATGCCATTCTCCCGAGTAGCTGGG	AKT3	uc001hzz.1	geneBody
DNA_motif_1	chr1:244003307-244003457	80	107	-	-21.7416	5.48e-05	0.0449	TGCAACCTCCGCCTCCCGTGTTCAAGTG	AKT3	uc001hzz.1	geneBody
DNA_motif_1	chr15:99590460-99590641	83	110	+	26.9101	5.67e-11	6.44e-08	GCTCGCCTCAGCCTTCCAAAGTGCTGGG	AL109706	uc021sxj.1	intergenic
DNA_motif_1	chr15:99590981-99591174	107	134	-	22.3933	3.37e-10	3.54e-07	GCCCGCCTCTGCCTCCCACAGTGCTGGG	AL109706	uc021sxj.1	intergenic
DNA_motif_1	chr22:21471065-21471453	191	218	-	-21.6742	5.41e-05	0.0444	GCTCATCTGACTCCTCCCAAGAGCTGTG	AL117485	uc002zuj.4	geneBody
DNA_motif_1	chr17:36319966-36320130	69	96	-	24.8652	1.3e-10	1.42e-07	TCCCACCTCACCCTCTTGAGTAGCTGGG	AL832615	uc002how.1	intergenic
DNA_motif_1	chr3:105174751-105174975	54	81	-	42.9663	1.27e-14	4.42e-11	TCATGCTTCAGCCTCCCGAGTAGCTGGG	ALCAM	uc003dvx.3	geneBody
DNA_motif_1	chr3:104997176-104997472	109	136	-	21.8539	4.13e-10	4.29e-07	TTCTCCCCCTGCCTCCCAAGTAGCTGGG	ALCAM	uc003dvx.3	intergenic
DNA_motif_1	chr9:75655287-75655552	148	175	-	50.7865	1e-17	9.63e-14	TCCTGCCTCAGCCTCCCAAGTAGCTGGG	ALDH1A1	uc011lsh.2	geneBody
DNA_motif_1	chr9:75655287-75655552	13	40	-	10.9775	1.66e-08	1.57e-05	ACCGGTCTTTGCCTTCCAAAGTGCTGGG	ALDH1A1	uc011lsh.2	geneBody
DNA_motif_1	chr15:58425961-58426147	71	98	+	39.3034	1.34e-13	2.74e-10	TCCTGCCTCAGCCTCCTGAGTATCTGGG	ALDH1A2	uc010ugw.2	geneBody
DNA_motif_1	chr15:58209615-58209799	10	37	-	34.3483	1.96e-12	2.89e-09	TCCTGCCTGAGCTTCCTGAGTAGCTGGG	ALDH1A2	uc010ugw.2	intergenic
DNA_motif_1	chr15:58425961-58426147	39	66	+	-23.4944	7.71e-05	0.0602	TGCAACCTCCGCCTCCTGGGTTCAAGTG	ALDH1A2	uc010ugw.2	geneBody
DNA_motif_1	chr5:125909165-125909460	107	134	-	38.4382	2.21e-13	4.26e-10	TCCTGCTTCAGCCTCCCGAGTGGCTGGG	ALDH7A1	uc003ktx.3	geneBody
DNA_motif_1	chr6:135154824-135155138	238	265	+	17.4045	2.03e-09	2e-06	ACCCACCTGGGCCTCTCAAAGTGCTGGG	ALDH8A1	uc003qew.3	intergenic
DNA_motif_1	chr6:135154824-135155138	101	128	+	7.07865	5.36e-08	5e-05	TACAGCTTCAGCCTCTCGAGTAGATGGG	ALDH8A1	uc003qew.3	intergenic
DNA_motif_1	chr12:38460494-38460645	16	43	-	37.0899	4.69e-13	8e-10	TCCTGTCTCAGTTTCCCGAGTAGCTGGG	ALG10B	uc001rln.4	intergenic
DNA_motif_1	chr12:38557558-38557810	87	114	+	-22.7303	6.65e-05	0.0531	GCCTTCACCCGGCTCCCGAGCTTCCACA	ALG10B	uc001rln.4	intergenic
DNA_motif_1	chr1:95477136-95477245	78	105	+	38.0449	2.76e-13	5.04e-10	GCCCACCTCGGCCTCCCAAAGTGCTGGG	ALG14	uc001dra.2	geneBody
DNA_motif_1	chr11:111660252-111660384	61	88	-	13.4944	7.48e-09	7.18e-06	GGTGGCCTCAGCCTCCCAAAGTGCTGGG	ALG9	uc010rwo.2	geneBody
DNA_motif_1	chr14:78154798-78155174	42	69	+	25.7865	8.98e-11	9.97e-08	GTCCACCTCAGCCTCCCAGAGTGCTGGG	ALKBH1	uc001xuc.1	geneBody
DNA_motif_1	chr14:78154798-78155174	225	252	+	22.3034	3.49e-10	3.65e-07	TCTCACCTCAGCTTCCCTAGTAGCTGGG	ALKBH1	uc001xuc.1	geneBody
DNA_motif_1	chr18:56287306-56287646	99	126	-	32.9663	3.85e-12	5.44e-09	TCTTACCTCGGCCTCCCAAGTAGCTGAG	ALPK2	uc002lhj.4	geneBody
DNA_motif_1	chr18:56294504-56294728	96	123	-	19.6067	9.38e-10	9.47e-07	ACCCGCCTCGGCCTCCCAAAGTCTTGGG	ALPK2	uc002lhj.4	geneBody
DNA_motif_1	chr1:21858915-21858995	12	39	+	41.5506	3.32e-14	9.21e-11	GCCCGCCTCAGCCTCCTGAAGTGCTGGG	ALPL	uc001bet.3	geneBody
DNA_motif_1	chr1:21848691-21848858	119	146	+	37.3483	4.08e-13	7.06e-10	GCCCGCCTTGGCCTCCCAAAGTGCTGGG	ALPL	uc001bet.3	geneBody
DNA_motif_1	chr2:202214945-202215315	45	72	-	46.7191	6.81e-16	3.31e-12	TCCTGCCTTAGCCTCCTGAGTAGCTGGG	ALS2CR12	uc031rqr.1	geneBody
DNA_motif_1	chr2:202214945-202215315	341	368	-	41.1124	4.41e-14	1.15e-10	TCCTGCCTCAGCCTCTCGAGTAGCTGGG	ALS2CR12	uc031rqr.1	geneBody
DNA_motif_1	chr2:202214945-202215315	204	231	-	21.9326	4.01e-10	4.17e-07	ACCCGCCTGAGCCTCCCAAAGTGTTGGG	ALS2CR12	uc031rqr.1	geneBody
DNA_motif_1	chr11:44334194-44334424	91	118	-	50.7865	1e-17	9.63e-14	TCCTGCCTCAGCCTCCCAAGTAGCTGGG	ALX4	uc001myb.3	intergenic
DNA_motif_1	chr11:44355499-44355825	229	256	+	-13.9775	1.1e-05	0.00965	CTCTGCCTCAGTTTCCTCTTCTGCTGGT	ALX4	uc001myb.3	intergenic
DNA_motif_1	chr5:34000648-34000774	63	90	+	28.5056	2.9e-11	3.44e-08	TCCTGCCTCAGATTCCCGAGTAGCGGGA	AMACR	uc003jij.3	geneBody
DNA_motif_1	chr11:46417138-46417457	219	246	+	32.6629	4.45e-12	6.22e-09	GCCTGTCTCGGTCTCCCAAAGTGCTGGG	AMBRA1	uc001ncv.3	intergenic
DNA_motif_1	chr11:46417138-46417457	82	109	+	-14.5506	1.24e-05	0.0109	CAGGGTTCAAGCCTCCCCAGTAGCTAGG	AMBRA1	uc001ncv.3	intergenic
DNA_motif_1	chr6:111167261-111167406	63	90	-	48.3933	1.48e-16	8.85e-13	TCCTACCTCAGCCTCCCAAGTAGCTGGG	AMD1	uc011eay.1	geneBody
DNA_motif_1	chr6:111166346-111166540	4	31	+	47.8652	2.3e-16	1.32e-12	TCCTGCCTCAGCCTCCCAAGTAGCTGAG	AMD1	uc011eay.1	geneBody
DNA_motif_1	chr6:111220819-111220965	105	132	+	44.1685	5.42e-15	2.03e-11	TCCTGCCTCAGCTTCCCAAATAGCTGGG	AMD1	uc011eay.1	intergenic
DNA_motif_1	chr6:111166346-111166540	139	166	+	7.65169	4.53e-08	4.24e-05	ACCTGTCTTGGCTTCTCAAAGTGTTGGG	AMD1	uc011eay.1	geneBody
DNA_motif_1	chrX:109509593-109509774	126	153	+	48.9775	7.84e-17	4.96e-13	TCCTGCCTCAGCCTCCTAAGTAGCTGGG	AMMECR1	uc004eoq.3	geneBody
DNA_motif_1	chr12:31853112-31853304	67	94	-	46.8427	6.2e-16	3.09e-12	TCCCACCTCAGCCTCCCAAGTAGCTGGG	AMN1	uc001rkq.4	geneBody
DNA_motif_1	chr11:94574392-94574635	108	135	-	40.7865	5.43e-14	1.39e-10	TCCTGCCCCAGCCTCCAGAATAGCTGGG	AMOTL1	uc001pfb.3	geneBody
DNA_motif_1	chr11:94651049-94651369	238	265	+	24.191	1.69e-10	1.82e-07	TCCCACCTCAGCCTCCCGAGTAAGCAGG	AMOTL1	uc001pfb.3	intergenic
DNA_motif_1	chr1:110184987-110185199	63	90	-	48.9775	7.84e-17	4.96e-13	TCCTGCCTCAGCCTCCTAAGTAGCTGGG	AMPD2	uc009wfh.2	intergenic
DNA_motif_1	chr11:10520843-10521532	26	53	+	39.618	1.11e-13	2.37e-10	TTCTGCCTTAGCCTCCTGAGTAGCTGAG	AMPD3	uc010rbz.1	geneBody
DNA_motif_1	chr11:10520843-10521532	163	190	+	18.8989	1.21e-09	1.21e-06	GCCCGTCTCCTCCTCCCAAAGTGCTAGG	AMPD3	uc010rbz.1	geneBody
DNA_motif_1	chr11:10520843-10521532	292	319	+	-15.9213	1.67e-05	0.0145	GCCAACCCCTCCCTCCTGGGTTGCTCTG	AMPD3	uc010rbz.1	geneBody
DNA_motif_1	chr7:38448021-38448215	88	115	-	38.1685	2.58e-13	4.84e-10	ACCCACCTCGGCCTCCCAAAGTGCTGGG	AMPH	uc003tgu.3	geneBody
DNA_motif_1	chr2:112454504-112454775	14	41	-	11.7191	1.32e-08	1.25e-05	TCCTGCCTCAGCTTCCTGAGGTAGCTGG	ANAPC1	uc002thi.3	intergenic
DNA_motif_1	chr10:73916337-73916485	75	102	-	45.2247	2.39e-15	9.72e-12	TCCTGCCTCAGCCTCCTGAGTAGCCGGG	ANAPC16	uc021psn.1	geneBody
DNA_motif_1	chr1:213179193-213179687	358	385	-	38.8989	1.7e-13	3.33e-10	GCCTGCCTTGGCCTCCCAAAGTGCTGGG	ANGEL2	uc001hjz.3	geneBody
DNA_motif_1	chr8:108292391-108292587	146	173	+	15.8652	3.43e-09	3.34e-06	TCTTGTCTCAGCGTCCCGAGCAGCTGGG	ANGPT1	uc003ymn.3	geneBody
DNA_motif_1	chr8:108293905-108294242	237	264	-	0.831461	3.07e-07	0.000282	TCATGTCTCGTCCCTCTGAATTGGCGTG	ANGPT1	uc003ymn.3	geneBody
DNA_motif_1	chr4:113689597-113689753	56	83	+	5.96629	7.4e-08	6.88e-05	GCCCACCGAGGCCTCCCAAAATGGTAGG	ANK2	uc003ibd.4	intergenic
DNA_motif_1	chr15:65212050-65212155	42	69	+	-15.5955	1.56e-05	0.0136	ACCCGCCTCCTGCCTCCAAATTCCCGCC	ANKDD1A	uc002aoa.3	geneBody
DNA_motif_1	chr5:14763865-14764018	80	107	-	40.5618	6.23e-14	1.51e-10	ACCCGCCTCGGCCTCCCAAAGTGCTGGG	ANKH	uc003jfm.4	geneBody
DNA_motif_1	chr7:91878740-91878895	42	69	-	33.8652	2.49e-12	3.62e-09	GTCCACCTCGGCCTCCCAAAGTGCTGGG	ANKIB1	uc003ulw.2	geneBody
DNA_motif_1	chr7:16645602-16646006	334	361	-	46.6067	7.54e-16	3.57e-12	TTCTGCCTCAGCCTCCCAAGTAGCTGGG	ANKMY2	uc003sti.3	geneBody
DNA_motif_1	chr7:16645602-16646006	83	110	+	32.1461	5.68e-12	7.77e-09	GCCCGCCTTGGCTTCCCAAAGTGCTGGG	ANKMY2	uc003sti.3	geneBody
DNA_motif_1	chr7:16645602-16646006	201	228	-	7.79775	4.34e-08	4.06e-05	GCCTGCCTTGGCCTCGCACAGTACTGGG	ANKMY2	uc003sti.3	geneBody
DNA_motif_1	chr1:70806240-70806745	435	462	-	34.9775	1.43e-12	2.17e-09	TCCTGCCTCAGCCTCCTGAGTAGCGGGC	ANKRD13C	uc001dex.4	geneBody
DNA_motif_1	chr1:70806240-70806745	303	330	-	33.1573	3.51e-12	4.99e-09	ATCTGCCTCGGCCTCCAAAAGTGCTGGG	ANKRD13C	uc001dex.4	geneBody
DNA_motif_1	chr1:70806240-70806745	467	494	-	-23.4944	7.71e-05	0.0602	TGCAACCTCCGCCTCCTGGGTTCAAGTG	ANKRD13C	uc001dex.4	geneBody
DNA_motif_1	chr13:19889007-19889190	116	143	+	33.7079	2.69e-12	3.89e-09	TCCTGCCTCAGCCTTCCAAATAGTTGGG	ANKRD26P3	uc010tck.2	geneBody
DNA_motif_1	chr3:15714358-15714496	33	60	+	36.8315	5.4e-13	9.09e-10	TCTTGCCTCAGCCTCCCAAGTAGCTAGG	ANKRD28	uc003caj.1	geneBody
DNA_motif_1	chr18:21233053-21233473	270	297	+	45.6292	1.71e-15	7.2e-12	TTCTGCCTCAGCCTCCTGAGTAGCTGGG	ANKRD29	uc002kun.3	geneBody
DNA_motif_1	chr10:37357590-37357862	61	88	+	51.618	4.52e-18	6.94e-14	TCCTGCCTCAGCCTCCCGAGTAGCTGGG	ANKRD30A	uc001iza.1	intergenic
DNA_motif_1	chr10:36805761-36805940	36	63	-	50.7865	1e-17	9.63e-14	TCCTGCCTCAGCCTCCCAAGTAGCTGGG	ANKRD30A	uc001iza.1	intergenic
DNA_motif_1	chr10:37357590-37357862	195	222	+	40.5618	6.23e-14	1.51e-10	ACCCGCCTCGGCCTCCCAAAGTGCTGGG	ANKRD30A	uc001iza.1	intergenic
DNA_motif_1	chr10:36875263-36875386	51	78	-	27.3483	4.73e-11	5.45e-08	ATCTGCCTTGGCCTCCCCAGGTGCTGGG	ANKRD30A	uc001iza.1	intergenic
DNA_motif_1	chr10:37444657-37444785	100	127	-	22.1348	3.72e-10	3.88e-07	GCCCGCGTCGCCCTCCCAAAGTGCTGGA	ANKRD30A	uc001iza.1	geneBody
DNA_motif_1	chr18:14909370-14909551	145	172	+	33.4494	3.05e-12	4.37e-09	TTCCCCCTCAGCCTCCCAAATAGCTGGG	ANKRD30B	uc010dlo.2	intergenic
DNA_motif_1	chr18:14909370-14909551	113	140	+	-23.0899	7.13e-05	0.0564	TACAACCTCCGCCTCCCGGATTCAAGTG	ANKRD30B	uc010dlo.2	intergenic
DNA_motif_1	chr12:52269365-52269522	60	87	-	32.1685	5.62e-12	7.72e-09	GCCTGCCTCGGGCTCCCAAAGTGCTGGT	ANKRD33	uc001rzf.4	intergenic
DNA_motif_1	chr5:10648530-10648811	223	250	-	51.618	4.52e-18	6.94e-14	TCCTGCCTCAGCCTCCCGAGTAGCTGGG	ANKRD33B	uc021xwp.1	geneBody
DNA_motif_1	chr5:10628381-10628570	20	47	+	49.809	3.3e-17	2.19e-13	TCCTGCCTCAGCCTCCTGAGTAGCTGGG	ANKRD33B	uc021xwp.1	geneBody
DNA_motif_1	chr5:10648530-10648811	89	116	-	40.5618	6.23e-14	1.51e-10	ACCCGCCTCGGCCTCCCAAAGTGCTGGG	ANKRD33B	uc021xwp.1	geneBody
DNA_motif_1	chr5:10628381-10628570	156	183	+	34.6742	1.66e-12	2.49e-09	ACCCACTTCGGCCTCCCAAAGTGCTGGG	ANKRD33B	uc021xwp.1	geneBody
DNA_motif_1	chr4:186315247-186315417	47	74	-	31.0225	9.54e-12	1.24e-08	TCGTGCGTCAGCCACCCAAGTAGCTGGG	ANKRD37	uc011cks.2	intergenic
DNA_motif_1	chr11:82954686-82955002	126	153	+	39.618	1.11e-13	2.37e-10	TCCTCCCTCAGCCTCCTGAGTAGCTGGG	ANKRD42	uc001pab.1	geneBody
DNA_motif_1	chr11:82954686-82955002	263	290	+	31.5393	7.53e-12	1e-08	GCCTGCCTCGGCCTCGCAAAGTGCTGGG	ANKRD42	uc001pab.1	geneBody
DNA_motif_1	chr2:198149274-198149461	83	110	-	-8.41573	3.11e-06	0.0028	ACCCACCTAGGCCTTCCAGAGTTTTGGG	ANKRD44	uc021vuj.1	geneBody
DNA_motif_1	chr8:101463597-101463764	52	79	-	29.5843	1.82e-11	2.22e-08	TCCTGCCTCAGCTTCCTGAGTAACCGGG	ANKRD46	uc003yjm.4	intergenic
DNA_motif_1	chr5:55427407-55427539	98	125	-	41.2135	4.13e-14	1.11e-10	TCCTGTCTCAGCCTTCCGAGTAGCTGGG	ANKRD55	uc003jqu.3	geneBody
DNA_motif_1	chr5:55383233-55383446	100	127	-	26.809	5.91e-11	6.69e-08	ACCCGCCTCGGCCTCTCAAAATGCTGGG	ANKRD55	uc003jqu.3	intergenic
DNA_motif_1	chr5:55662739-55662878	34	61	+	14.7978	4.89e-09	4.73e-06	ACCCATCTCGGTCTCTCAAAGTGCTAGG	ANKRD55	uc003jqu.3	intergenic
DNA_motif_1	chr6:46738295-46738481	56	83	-	50.7865	1e-17	9.63e-14	TCCTGCCTCAGCCTCCCAAGTAGCTGGG	ANKRD66	uc011dwf.2	intergenic
DNA_motif_1	chr7:118504615-118504759	108	135	+	-14.6629	1.27e-05	0.0112	TGCAGCCTCTGCCTCCCGAGTTCAAGTG	ANKRD7	uc003vji.3	intergenic
DNA_motif_1	chr14:102985659-102985714	28	55	-	23.3933	2.3e-10	2.45e-07	ATCCACCTCAGCCTTCTGAGTATCTGGG	ANKRD9	uc001ylz.1	intergenic
DNA_motif_1	chr6:34872226-34872344	32	59	-	40.1348	8.11e-14	1.78e-10	GCCCACCTCAGCCTCCCAAAGTGCTGGG	ANKS1A	uc010jvp.2	geneBody
DNA_motif_1	chr12:99278247-99278615	212	239	-	51.618	4.52e-18	6.94e-14	TCCTGCCTCAGCCTCCCGAGTAGCTGGG	ANKS1B	uc001tge.2	geneBody
DNA_motif_1	chr12:99278247-99278615	78	105	-	40.5618	6.23e-14	1.51e-10	ACCCGCCTCGGCCTCCCAAAGTGCTGGG	ANKS1B	uc001tge.2	geneBody
DNA_motif_1	chr12:99278247-99278615	35	62	-	-8.98876	3.56e-06	0.00319	CACCGCGCCCGGCCCCCAAATAGATAGT	ANKS1B	uc001tge.2	geneBody
DNA_motif_1	chr9:101557917-101558105	161	188	-	-15.8315	1.64e-05	0.0142	ACCTGCCTTCCCTTCCTGGCTTGGCGTT	ANKS6	uc004ayu.3	geneBody
DNA_motif_1	chr9:101509047-101509219	43	70	+	-21.1236	4.85e-05	0.0401	TCCGGGCCCTTCCCCCTGGGGAGCTGCT	ANKS6	uc004ayu.3	geneBody
DNA_motif_1	chr3:43450120-43450381	149	176	-	38.5281	2.1e-13	4.06e-10	ACCCGCCTCAGTCTCCCAAAGTGCTGGG	ANO10	uc003cmv.3	geneBody
DNA_motif_1	chr3:43584934-43585137	56	83	+	-15.5843	1.55e-05	0.0135	TCCTGCTTCAGCCTCCCAGTAGCTGGGA	ANO10	uc003cmv.3	geneBody
DNA_motif_1	chr3:43584934-43585137	55	82	+	-21.3034	5.03e-05	0.0415	CTCCTGCTTCAGCCTCCCAGTAGCTGGG	ANO10	uc003cmv.3	geneBody
DNA_motif_1	chr15:35525333-35525462	59	86	-	25.7753	9.02e-11	1e-07	TACTGCCTCAGATTCCCGAGTAGCTGGG	ANP32AP1	uc001ziy.3	intergenic
DNA_motif_1	chr2:69309199-69309423	170	197	+	-24.0225	8.53e-05	0.0659	TGAAGTACCATCGTCCTGAGAAGCTGGA	ANTXR1	uc002sfg.3	geneBody
DNA_motif_1	chr9:75935908-75936291	339	366	+	51.618	4.52e-18	6.94e-14	TCCTGCCTCAGCCTCCCGAGTAGCTGGG	ANXA1	uc004ajf.1	intergenic
DNA_motif_1	chr9:33617399-33617606	76	103	+	37.3483	4.08e-13	7.06e-10	CTCTGCCTCAGCCTCCCGAGGAGCCGGG	ANXA2P2	uc010mjx.3	intergenic
DNA_motif_1	chr7:36759848-36760109	15	42	+	35.7865	9.41e-13	1.5e-09	TTCTGCCTCAGCTCCCTGAGTAGCTGGG	AOAH	uc022abu.1	geneBody
DNA_motif_1	chr7:36759848-36760109	171	198	+	29.7416	1.69e-11	2.08e-08	GCCCACCTCAGCATCCCAAAGTGCTGGG	AOAH	uc022abu.1	geneBody
DNA_motif_1	chr22:29720875-29721095	59	86	-	47.6966	2.75e-16	1.54e-12	TCCTGCCTTAGCCTCCCAAGTAGCTGGG	AP1B1	uc003afj.3	intergenic
DNA_motif_1	chr22:29720875-29721095	141	168	-	-21.3483	5.07e-05	0.0418	TGCAACCTCTGCCTCCCAGGCTGGCGTT	AP1B1	uc003afj.3	intergenic
DNA_motif_1	chr17:33928425-33928570	32	59	+	44.809	3.28e-15	1.3e-11	TCCTGCCTCAGCCTCCTGAGTAGCTGGT	AP2B1	uc002hjq.3	geneBody
DNA_motif_1	chr17:33928425-33928570	106	133	+	24.6292	1.42e-10	1.54e-07	GCCTGCCTTGGCCCCCCGAAGTGTTGGG	AP2B1	uc002hjq.3	geneBody
DNA_motif_1	chr19:47373445-47373600	4	31	+	30.2135	1.37e-11	1.73e-08	GCCCACCTCTGCCTCCCAAAGTGCTGGG	AP2S1	uc002pft.1	intergenic
DNA_motif_1	chr5:77365867-77366176	111	138	-	44.0787	5.77e-15	2.1e-11	GCCTGCCTCAGCCTCCCAAAGTGCTGGG	AP3B1	uc031skl.1	geneBody
DNA_motif_1	chr5:77193599-77193839	94	121	-	41.3933	3.68e-14	1.01e-10	TCCTGCCTCAGCCTCCCGTGTAGCTGGG	AP3B1	uc031skl.1	intergenic
DNA_motif_1	chr5:77454545-77454666	84	111	+	41.0562	4.57e-14	1.18e-10	TCCTGCCTCAGCCTCCCAAGCAGCTGGG	AP3B1	uc031skl.1	geneBody
DNA_motif_1	chr5:77365867-77366176	246	273	-	40.2809	7.42e-14	1.67e-10	TCCTGCCTCAGCCTCCCAAGTATCTGGG	AP3B1	uc031skl.1	geneBody
DNA_motif_1	chr5:77503091-77503265	42	69	-	39.5506	1.16e-13	2.45e-10	TCCTGCCTGAGCCTCCTGAGTAGCTGGG	AP3B1	uc031skl.1	geneBody
DNA_motif_1	chr15:90410370-90410745	243	270	+	31.3933	8.05e-12	1.06e-08	GCCTGCCTTGGCCTCCCAAAGTGCCGAG	AP3S2	uc010bns.3	geneBody
DNA_motif_1	chr15:90410370-90410745	119	146	+	26.764	6.03e-11	6.81e-08	GCCAGCCTTGGCCTCCCGAGGTGCCGGG	AP3S2	uc010bns.3	geneBody
DNA_motif_1	chr14:57785649-57785826	85	112	-	40.6629	5.86e-14	1.48e-10	TCCCACCTCAGCTTCCTGAGTAGCTGGG	AP5M1	uc001xcv.3	intergenic
DNA_motif_1	chr15:29219074-29219289	94	121	+	46.8876	5.75e-16	2.95e-12	TCCTGCCTCAGCCTCCTGAGTAGCTGAG	APBA2	uc010uat.2	geneBody
DNA_motif_1	chr15:29234125-29234241	80	107	+	40.7191	5.66e-14	1.44e-10	GCCCGCCTCAGCCTCCTAAAGTGCTGGG	APBA2	uc010uat.2	geneBody
DNA_motif_1	chr15:29213024-29213193	95	122	-	-20.6404	4.41e-05	0.0367	ATCTGCCTGGACTTCGCACAGAACTGAG	APBA2	uc010uat.2	geneBody
DNA_motif_1	chr15:29213024-29213193	8	35	-	-21.5843	5.32e-05	0.0437	CTGTGCCTCAGTTTCCTTATTATGAAGG	APBA2	uc010uat.2	geneBody
DNA_motif_1	chr4:41053624-41053908	111	138	+	-19.618	3.59e-05	0.0302	TCCAACTGTACTCTCCCGCAGAGCTGCC	APBB2	uc003gvl.3	geneBody
DNA_motif_1	chr20:57169864-57169981	48	75	-	16.618	2.66e-09	2.6e-06	TCCTTCCTAAGGCTCCCGAGCAGCTGGG	APCDD1L-AS1	uc002xzg.2	geneBody
DNA_motif_1	chr20:57169864-57169981	80	107	-	-23.2135	7.3e-05	0.0574	TGCAACCTCCGCCTCCCAGGTTCAAGCG	APCDD1L-AS1	uc002xzg.2	geneBody
DNA_motif_1	chr15:63566264-63566487	144	171	+	27.1124	5.22e-11	5.97e-08	TAGTGCCTTCGCCTCCTGAGTAGCTGGG	APH1B	uc002ama.3	intergenic
DNA_motif_1	chr11:129915089-129915190	18	45	+	35.618	1.03e-12	1.62e-09	TCCTGCCTCAGCCTTCCAATTAGCTGGG	APLP2	uc010sby.2	intergenic
DNA_motif_1	chr11:129946205-129946331	8	35	+	32.2921	5.3e-12	7.33e-09	AGCCGCCTCAGCCTCCCAAAGTGCTGGG	APLP2	uc010sby.2	geneBody
DNA_motif_1	chr11:116675285-116675426	59	86	-	42.0899	2.32e-14	7.17e-11	TTCTGCCTCAGCCTCCTGAGTAGCTAGG	APOA5	uc001ppr.3	intergenic
DNA_motif_1	chr1:183619356-183619665	204	231	-	41.1798	4.22e-14	1.12e-10	TCCTGCCTCAGCCTCCCGAGTAACTGGG	APOBEC4	uc001gqn.3	geneBody
DNA_motif_1	chr1:183619356-183619665	70	97	-	30.3146	1.31e-11	1.66e-08	GCCCACCCTGGCCTCCCAAAGTGCTGGG	APOBEC4	uc001gqn.3	geneBody
DNA_motif_1	chr3:195338744-195338858	60	87	-	-17.6404	2.39e-05	0.0205	CCATGACACAGCCTCAGAAGGTCCTGGT	APOD	uc003fur.2	intergenic
DNA_motif_1	chr21:27503288-27503469	140	167	-	49.809	3.3e-17	2.19e-13	TCCTGCCTCAGCCTCCTGAGTAGCTGGG	APP	uc011aci.2	geneBody
DNA_motif_1	chr21:27381992-27382180	21	48	+	48.1236	1.8e-16	1.06e-12	TCCTGCTTCAGCCTCCCGAGTAGCTGGG	APP	uc011aci.2	geneBody
DNA_motif_1	chr21:27503288-27503469	6	33	-	42.1124	2.29e-14	7.08e-11	ACCTGCCTCGGCCTCCCAAAGTGCTGGG	APP	uc011aci.2	geneBody
DNA_motif_1	chr21:27381992-27382180	155	182	+	38.1685	2.58e-13	4.84e-10	ACCCACCTCGGCCTCCCAAAGTGCTGGG	APP	uc011aci.2	geneBody
DNA_motif_1	chr21:27255263-27255553	198	225	-	35.4382	1.13e-12	1.76e-09	ACCCACCTCAGGCTCCCAAAGTGCTGGG	APP	uc011aci.2	geneBody
DNA_motif_1	chr21:27449088-27449251	39	66	-	33.4607	3.03e-12	4.35e-09	GCCCACCTCGGCCTCCCAAAGTGCCGGG	APP	uc011aci.2	geneBody
DNA_motif_1	chr9:33405950-33406116	111	138	+	25.573	9.78e-11	1.08e-07	ACCCGCCTCGGGCTCCCAGAGTGCTGGG	AQP7	uc003zst.3	intergenic
DNA_motif_1	chr15:35249968-35250403	190	217	-	42.5281	1.72e-14	5.56e-11	GCCCGCCTCAGCCTCCCAAAGTGCTGGG	AQR	uc001ziv.3	geneBody
DNA_motif_1	chr15:35150343-35150565	85	112	+	38.2697	2.44e-13	4.66e-10	ACCTACCTCAGCCTCCCAAAGTGCTAGG	AQR	uc001ziv.3	geneBody
DNA_motif_1	chr15:35249968-35250403	323	350	-	37.5955	3.55e-13	6.36e-10	CCCTGCCTCAGCCTCCCTAGTAGCTGGG	AQR	uc001ziv.3	geneBody
DNA_motif_1	chr15:35264227-35264392	17	44	+	36.3034	7.17e-13	1.17e-09	TCCTGTCTCAGCCACCCGAGTAGCTGGG	AQR	uc001ziv.3	intergenic
DNA_motif_1	chr15:35247896-35248049	96	123	-	26.9213	5.65e-11	6.41e-08	TCCTGCCTCAGCCTCCCTAGAAGTTGGG	AQR	uc001ziv.3	geneBody
DNA_motif_1	chr4:36187311-36187630	34	61	-	38.0449	2.76e-13	5.04e-10	GCCCACCTCGGCCTCCCAAAGTGCTGGG	ARAP2	uc003gsq.2	geneBody
DNA_motif_1	chr4:36187311-36187630	171	198	-	29.8876	1.59e-11	1.96e-08	TCCTGGCTCAGCCTCCCAAGTACCTGGG	ARAP2	uc003gsq.2	geneBody
DNA_motif_1	chr5:141058209-141058653	89	116	+	39.8989	9.37e-14	2.03e-10	GTCTGCCTCAGCCTCCCAAAGTGCTGGG	ARAP3	uc003llm.3	geneBody
DNA_motif_1	chr5:141058209-141058653	394	421	-	19.5056	9.73e-10	9.81e-07	TACCTCCTTGGCCTCCCAAAGTGCTGGG	ARAP3	uc003llm.3	geneBody
DNA_motif_1	chr3:57553512-57553711	165	192	-	51.618	4.52e-18	6.94e-14	TCCTGCCTCAGCCTCCCGAGTAGCTGGG	ARF4	uc003dix.4	intergenic
DNA_motif_1	chr7:127230490-127230775	5	32	+	50.7865	1e-17	9.63e-14	TCCTGCCTCAGCCTCCCAAGTAGCTGGG	ARF5	uc003vmb.2	geneBody
DNA_motif_1	chr7:127230490-127230775	140	167	+	28.1461	3.38e-11	3.98e-08	ACCCGTCTTGGTCTCCCAAAGTGCTGGG	ARF5	uc003vmb.2	geneBody
DNA_motif_1	chr14:50380032-50380147	25	52	-	40.4382	6.73e-14	1.56e-10	GCCCGCCTCGGCCTCCCAAAGTGCTGGG	ARF6	uc001wxg.4	intergenic
DNA_motif_1	chr4:153719280-153719431	5	32	-	-21.4607	5.19e-05	0.0427	ACCTGCCCCAACCACCCAGAGTAGCTGG	ARFIP1	uc003imz.3	geneBody
DNA_motif_1	chr6:131863332-131863429	1	28	+	40.5618	6.23e-14	1.51e-10	ACCCGCCTCGGCCTCCCAAAGTGCTGGG	ARG1	uc003qcp.2	intergenic
DNA_motif_1	chr4:148647254-148647445	112	139	-	34.6629	1.67e-12	2.5e-09	TTCCGCCTCAGCCTACCAAGTAGCTGGG	ARHGAP10	uc003ilf.3	intergenic
DNA_motif_1	chr4:148800037-148800337	127	154	+	30.1236	1.43e-11	1.79e-08	ACCCGCCTCGACCTCCCAAAGTGCTGGG	ARHGAP10	uc003ilf.3	geneBody
DNA_motif_1	chr15:32913875-32914127	33	60	-	44.3146	4.83e-15	1.84e-11	CCCTGCCTCAGCCTCCCGAGTAGCTGGA	ARHGAP11A	uc010ubw.1	geneBody
DNA_motif_1	chr15:32904146-32904276	13	40	+	41.9326	2.58e-14	7.62e-11	TCCTGTCTCAGCCTCCCGAGAAGCTGGG	ARHGAP11A	uc010ubw.1	intergenic
DNA_motif_1	chr2:143892218-143892500	94	121	+	49.809	3.3e-17	2.19e-13	TCCTGCCTCAGCCTCCTGAGTAGCTGGG	ARHGAP15	uc002tvm.4	geneBody
DNA_motif_1	chr2:143892218-143892500	231	258	+	24.5169	1.49e-10	1.61e-07	GCCCACCTTGACCTCCCAAAGTGCTGGG	ARHGAP15	uc002tvm.4	geneBody
DNA_motif_1	chr2:143942393-143942565	102	129	+	5.29213	8.97e-08	8.34e-05	TCCCTCGTTGGTTTCCCAAAGTGTTGGG	ARHGAP15	uc002tvm.4	geneBody
DNA_motif_1	chr6:129970421-129970608	160	187	-	46.8427	6.2e-16	3.09e-12	TCCTGCCTCAGCCTCCAGAGTAGCTGGG	ARHGAP18	uc021zfe.1	geneBody
DNA_motif_1	chr6:129970421-129970608	27	54	-	41.2697	3.98e-14	1.08e-10	GCCCGCCTCGGCCTCCCGAAGTGCTGGG	ARHGAP18	uc021zfe.1	geneBody
DNA_motif_1	chr6:130025417-130025516	55	82	-	31.8989	6.37e-12	8.63e-09	TCATGCCTCAGGCTCCCCAGTAGCTGGG	ARHGAP18	uc021zfe.1	geneBody
DNA_motif_1	chr6:130259432-130259591	62	89	+	-15.7416	1.6e-05	0.014	TCCTGCCCCAGTCTTAGAATCAGCTATT	ARHGAP18	uc021zfe.1	intergenic
DNA_motif_1	chr11:110438477-110438595	27	54	+	33.764	2.61e-12	3.79e-09	ACCTGCCTCAGCCTCCCAAAGTACTGGG	ARHGAP20	uc001pla.2	intergenic
DNA_motif_1	chr10:49688602-49689056	359	386	-	-6.37079	1.91e-06	0.00173	CTCTGCCTCAGCCCTCAGAGCAGCCTGC	ARHGAP22	uc001jgv.4	geneBody
DNA_motif_1	chr10:49688602-49689056	323	350	+	-19.5955	3.57e-05	0.0301	TCCTGCCATCTCTCCGCCAAGAACTGGG	ARHGAP22	uc001jgv.4	geneBody
DNA_motif_1	chr4:86609127-86609424	82	109	+	34.3146	1.99e-12	2.94e-09	GCCCGCCTTGGCCTCCCAAAGTGCTGGA	ARHGAP24	uc003hpk.3	geneBody
DNA_motif_1	chr4:86609127-86609424	236	263	+	-11.618	6.5e-06	0.00579	TCTCTCCACAGCCTCCTGAGCATCTGTT	ARHGAP24	uc003hpk.3	geneBody
DNA_motif_1	chr5:142320472-142320723	50	77	-	51.618	4.52e-18	6.94e-14	TCCTGCCTCAGCCTCCCGAGTAGCTGGG	ARHGAP26	uc011dbj.2	geneBody
DNA_motif_1	chr5:142461346-142461490	111	138	-	47.4382	3.46e-16	1.88e-12	TTCTGCCTCAGCCTCCCGAGTAGCTGGG	ARHGAP26	uc011dbj.2	geneBody
DNA_motif_1	chr5:142167557-142167955	252	279	+	35.0787	1.36e-12	2.07e-09	ACCCACCTTGGCCTCCCAAAGTGCTGGG	ARHGAP26	uc011dbj.2	geneBody
DNA_motif_1	chr5:142167557-142167955	117	144	+	33.4607	3.03e-12	4.35e-09	TCGTGCCTCAGCCTCCCCAGTAGCTAGG	ARHGAP26	uc011dbj.2	geneBody
DNA_motif_1	chr5:142167557-142167955	85	112	+	-22.764	6.69e-05	0.0534	TGCAACCTCTGCCTTCCAGGTTGAAGTG	ARHGAP26	uc011dbj.2	geneBody
DNA_motif_1	chr1:94786860-94786972	8	35	-	51.618	4.52e-18	6.94e-14	TCCTGCCTCAGCCTCCCGAGTAGCTGGG	ARHGAP29	uc009wdq.1	intergenic
DNA_motif_1	chr1:94786860-94786972	40	67	-	-22.5169	6.38e-05	0.0512	TGCAACCTCCGCCTCCCAGGTTCAAGTG	ARHGAP29	uc009wdq.1	intergenic
DNA_motif_1	chr3:119091272-119091446	101	128	+	35.0787	1.36e-12	2.07e-09	ACCCACCTTGGCCTCCCAAAGTGCTGGG	ARHGAP31	uc003ecj.4	geneBody
DNA_motif_1	chr11:128845779-128845978	76	103	-	38.9551	1.64e-13	3.28e-10	TCTTGCCTCAGCCTCCCAAATAGCTGGG	ARHGAP32	uc009zcp.3	geneBody
DNA_motif_1	chr8:145773295-145773425	60	87	-	-19.7079	3.65e-05	0.0308	GCCCCCCCTCGCCCTGCCAGCAGCTGGT	ARHGAP39	uc011llk.1	geneBody
DNA_motif_1	chr8:145773295-145773425	12	39	+	-20.2022	4.04e-05	0.0338	CTGTACTCCAGGCTCAGGAAGCGCTCGG	ARHGAP39	uc011llk.1	geneBody
DNA_motif_1	chr11:100634390-100634586	74	101	+	44.2022	5.27e-15	1.98e-11	ACCTGCCTCAGCCTCCCAAAGTGCTGGG	ARHGAP42	uc001pge.2	geneBody
DNA_motif_1	chr11:100633911-100634075	44	71	+	27.8202	3.88e-11	4.53e-08	AACCACCTCGGCCTCCCAAAGTGCTGGG	ARHGAP42	uc001pge.2	geneBody
DNA_motif_1	chr17:12863659-12864178	106	133	-	49.809	3.3e-17	2.19e-13	TCCTGCCTCAGCCTCCTGAGTAGCTGGG	ARHGAP44	uc002gnr.4	geneBody
DNA_motif_1	chr17:12824473-12824654	154	181	+	40.1348	8.11e-14	1.78e-10	GCCCACCTCAGCCTCCCAAAGTGCTGGG	ARHGAP44	uc002gnr.4	geneBody
DNA_motif_1	chr17:12824473-12824654	19	46	+	40.1236	8.17e-14	1.79e-10	TCCTGCCTCAGCCTCCTGAGTGGCTGGG	ARHGAP44	uc002gnr.4	geneBody
DNA_motif_1	chr17:12863659-12864178	330	357	+	36.6517	5.95e-13	9.92e-10	TCAGGCCTCAGCCTCCCGAGTAGCTGGG	ARHGAP44	uc002gnr.4	geneBody
DNA_motif_1	chr17:12863659-12864178	465	492	+	29.618	1.79e-11	2.18e-08	TCCCGCCTTGGCCTCCCAAAGTACTGGG	ARHGAP44	uc002gnr.4	geneBody
DNA_motif_1	chr14:32674616-32674789	63	90	+	39	1.6e-13	3.2e-10	ACCTGCCTCAGCTTCCCAAAGTGCTGGG	ARHGAP5	uc001wrl.3	intergenic
DNA_motif_1	chr14:32663260-32663502	87	114	+	17.9551	1.68e-09	1.66e-06	GCCCTCCTCAGCCTCCCAAAGTGTTGTG	ARHGAP5	uc001wrl.3	intergenic
DNA_motif_1	chr12:57867021-57867184	57	84	-	39.3708	1.29e-13	2.66e-10	TCCTGCCTCAGCCTCCTGAGTAACTGGG	ARHGAP9	uc001sod.3	geneBody
DNA_motif_1	chr1:156932389-156932597	164	191	-	46.9775	5.42e-16	2.81e-12	TCCTGCCTCAGCCCCCCGAGTAGCTGGG	ARHGEF11	uc001fqn.3	geneBody
DNA_motif_1	chr1:156932389-156932597	29	56	-	37.3371	4.1e-13	7.09e-10	ACCCACCTCAGCCTCCCAAAGTGCTGAG	ARHGEF11	uc001fqn.3	geneBody
DNA_motif_1	chr11:120323453-120323733	134	161	-	39.8876	9.44e-14	2.05e-10	TCCTGCCTCAGCCTCCCGAGGACCTGGG	ARHGEF12	uc001pxl.2	geneBody
DNA_motif_1	chr1:3385034-3385447	282	309	+	-23.3371	7.48e-05	0.0587	ACCTACCTGAGCCCTGTGGGGTGGCTGT	ARHGEF16	uc001akg.4	geneBody
DNA_motif_1	chr5:72905374-72905576	123	150	+	35.236	1.25e-12	1.93e-09	GCCCGCCTCGGCTTCCCAAAGTGCTGGG	ARHGEF28	uc010izf.3	intergenic
DNA_motif_1	chr3:56855785-56855996	89	116	-	32.5843	4.62e-12	6.43e-09	TCCTGCCTCAGCCTCCCGAGTACCTAGT	ARHGEF3	uc003dih.2	geneBody
DNA_motif_1	chr3:56803325-56803623	179	206	+	-11.7978	6.77e-06	0.00602	TCCCTCCCCAGCGTCCACAAATGCTGCC	ARHGEF3	uc003dih.2	geneBody
DNA_motif_1	chr3:56975259-56975839	220	247	+	39.0225	1.58e-13	3.17e-10	ACCTGCCTTGGCCTCCCAAAGTGCTGGG	ARHGEF3-AS1	uc031sae.1	geneBody
DNA_motif_1	chr3:56975259-56975839	85	112	+	36.236	7.42e-13	1.21e-09	TCCTGCCTCAGGCTCCCAAGCAGCTGGG	ARHGEF3-AS1	uc031sae.1	geneBody
DNA_motif_1	chr5:149041679-149041900	159	186	-	23.5955	2.13e-10	2.27e-07	GCCCGCCTTGGCCTCCCAAAATTCTGGG	ARHGEF37	uc003lra.1	intergenic
DNA_motif_1	chr4:106539634-106539795	26	53	-	49.809	3.3e-17	2.19e-13	TCCTGCCTCAGCCTCCTGAGTAGCTGGG	ARHGEF38	uc003hxv.2	geneBody
DNA_motif_1	chr1:27085876-27086003	66	93	+	28.8539	2.5e-11	2.99e-08	GCCCGCCTCGGCCTCCCAAAAGGCTGGG	ARID1A	uc001bmu.1	geneBody
DNA_motif_1	chr6:157044067-157044270	102	129	-	30.5281	1.19e-11	1.53e-08	ACCTGCCTTGGCCTCCCAAACTGCTGGG	ARID1B	uc003qqo.3	intergenic
DNA_motif_1	chr6:156809862-156810050	136	163	+	22.0562	3.83e-10	3.99e-07	GCCCACCTCAGCCTCCCAAAGTGTGGGA	ARID1B	uc003qqo.3	intergenic
DNA_motif_1	chr6:156809862-156810050	9	36	+	9.37079	2.71e-08	2.55e-05	TCTCCTGACAGCCTCCCGAGTAGCTGGG	ARID1B	uc003qqo.3	intergenic
DNA_motif_1	chr6:157283953-157284259	72	99	+	-14.6742	1.28e-05	0.0112	ACCTGCCTCAGCCTCCCAGTAGCTGGGA	ARID1B	uc003qqo.3	geneBody
DNA_motif_1	chr6:157283953-157284259	206	233	+	-17.4719	2.31e-05	0.0198	CCCACCTCGGCCCTCACAAGGTGCTGGG	ARID1B	uc003qqo.3	geneBody
DNA_motif_1	chr6:156859647-156860366	29	56	-	-23.1011	7.15e-05	0.0565	TAACATTTCAGGCATGCAAAGTGCCAGA	ARID1B	uc003qqo.3	intergenic
DNA_motif_1	chr6:157283953-157284259	205	232	+	-24.0674	8.6e-05	0.0664	ACCCACCTCGGCCCTCACAAGGTGCTGG	ARID1B	uc003qqo.3	geneBody
DNA_motif_1	chr1:235349720-235349919	114	141	+	33.1685	3.49e-12	4.96e-09	TCCTGTCTCGGCCTCCCCAATAGCTGGG	ARID4B	uc001hwq.3	geneBody
DNA_motif_1	chr15:72839727-72839869	90	117	+	24.8539	1.3e-10	1.42e-07	ACCCACCTTGGCCTCCCATAGTGCTGGG	ARIH1	uc002aut.4	geneBody
DNA_motif_1	chr17:1148480-1148569	6	33	-	38.0449	2.76e-13	5.04e-10	GCCCACCTCGGCCTCCCAAAGTGCTGGG	ARL17A	uc010wwt.2	geneBody
DNA_motif_1	chr2:153639114-153639495	204	231	-	45.5843	1.8e-15	7.5e-12	TCCTGCCTCAGCCTTCCAAGTAGCTGGG	ARL6IP6	uc002tyn.3	intergenic
DNA_motif_1	chr2:153585423-153585482	31	58	-	43.809	7.04e-15	2.53e-11	TCCTGCCTCAGCCTCCAGAGTAGCTGGA	ARL6IP6	uc002tyn.3	geneBody
DNA_motif_1	chr2:153639114-153639495	70	97	-	40.2584	7.54e-14	1.68e-10	ACCCACCTCAGCCTCCCAAAGTGCTGGG	ARL6IP6	uc002tyn.3	intergenic
DNA_motif_1	chr3:5153154-5153589	200	227	-	32.1236	5.74e-12	7.84e-09	CCCTGCCTCAGCATCCCAAAGTGCTGGG	ARL8B	uc003bqg.3	intergenic
DNA_motif_1	chr3:5153154-5153589	338	365	-	26.6067	6.43e-11	7.24e-08	TCGTGCCTCAGTGTCCAAAGTAGCTGGG	ARL8B	uc003bqg.3	intergenic
DNA_motif_1	chr2:232107704-232107890	138	165	-	46.6067	7.54e-16	3.57e-12	TTCTGCCTCAGCCTCCCAAGTAGCTGGG	ARMC9	uc031rrs.1	geneBody
DNA_motif_1	chr2:232107704-232107890	3	30	-	40.4382	6.73e-14	1.56e-10	GCCCGCCTCGGCCTCCCAAAGTGCTGGG	ARMC9	uc031rrs.1	geneBody
DNA_motif_1	chr2:232129664-232129824	29	56	-	39.6404	1.1e-13	2.34e-10	TCCTGCCTCAGCCTCCTGGGTAGCTGGG	ARMC9	uc031rrs.1	geneBody
DNA_motif_1	chr11:13171421-13171610	36	63	+	19.8989	8.45e-10	8.56e-07	ACCCATCTTGGCCTCCGAAAGTGCTGGG	ARNTL	uc001mko.3	intergenic
DNA_motif_1	chr12:27531814-27531909	15	42	-	-20.9326	4.67e-05	0.0387	CCCTTCCTCTTCACCCTAAAAAGCCAAA	ARNTL2	uc001rht.2	geneBody
DNA_motif_1	chr7:98968759-98968863	49	76	+	47.2472	4.18e-16	2.2e-12	TCCTGCCTCAGCCTCCCAAGTAGCTAGG	ARPC1A	uc011kit.2	geneBody
DNA_motif_1	chr7:98976167-98976252	21	48	-	28.7191	2.64e-11	3.16e-08	TCCTGTCTCAGCCTCCCCAGTAGGTGGA	ARPC1B	uc003upz.3	geneBody
DNA_motif_1	chr12:110873583-110873706	91	118	+	25.2247	1.12e-10	1.24e-07	ACTCGCCTCGGCCTCCCAAAGTGGTGGG	ARPC3	uc001tqq.3	geneBody
DNA_motif_1	chr3:9837600-9837763	62	89	-	18.9326	1.19e-09	1.19e-06	ACCTGCCTCAGCCATGCGAATAGCTGAG	ARPC4	uc003btb.2	geneBody
DNA_motif_1	chr3:35414880-35415360	163	190	+	51.618	4.52e-18	6.94e-14	TCCTGCCTCAGCCTCCCGAGTAGCTGGG	ARPP21	uc003cga.3	intergenic
DNA_motif_1	chr3:35596134-35596341	2	29	+	45.8652	1.43e-15	6.19e-12	TCCCACCTCAGCCTCCTGAGTAGCTGGG	ARPP21	uc003cga.3	intergenic
DNA_motif_1	chr3:36032108-36032336	14	41	+	45.5843	1.8e-15	7.5e-12	TCCTGCCTCAGCTTCCCAAGTAGCTGGG	ARPP21	uc003cga.3	intergenic
DNA_motif_1	chr3:36036438-36036911	261	288	+	41.1236	4.38e-14	1.15e-10	TCCTGCCTCAGCCTCCCGAGTACCTGGG	ARPP21	uc003cga.3	intergenic
DNA_motif_1	chr3:35414880-35415360	296	323	+	37.3258	4.12e-13	7.12e-10	GCCCGCCTCAGCCTTCCAAAGTGCTGGG	ARPP21	uc003cga.3	intergenic
DNA_motif_1	chr3:36036438-36036911	395	422	+	37.0674	4.75e-13	8.08e-10	ACCCGCTTCGGCCTCCCAAAGTGCTGGG	ARPP21	uc003cga.3	intergenic
DNA_motif_1	chr3:35076128-35076406	208	235	-	32.4494	4.92e-12	6.84e-09	CCTTGCCTCAGCCTCCCGAGAAGCTGGG	ARPP21	uc003cga.3	intergenic
DNA_motif_1	chr3:35596134-35596341	137	164	+	32.1236	5.74e-12	7.84e-09	CCCTGCCTCAGCATCCCAAAGTGCTGGG	ARPP21	uc003cga.3	intergenic
DNA_motif_1	chr3:36032108-36032336	168	195	+	11.5618	1.38e-08	1.31e-05	GCCAGCCTCGGCCTCCCAGAGTGTTGGG	ARPP21	uc003cga.3	intergenic
DNA_motif_1	chr3:35076128-35076406	71	98	-	1.24719	2.75e-07	0.000253	ACTAGCCTGGGCCTACCAAAGTGCTGGG	ARPP21	uc003cga.3	intergenic
DNA_motif_1	chr15:98724668-98724776	28	55	-	50.7865	1e-17	9.63e-14	TCCTGCCTCAGCCTCCCAAGTAGCTGGG	ARRDC4	uc002bui.4	intergenic
DNA_motif_1	chr15:98551618-98551823	82	109	+	33.8764	2.47e-12	3.6e-09	TCCTACCTCAGCCTCTTGAGTAGCTGGA	ARRDC4	uc002bui.4	intergenic
DNA_motif_1	chr15:98662657-98662845	76	103	+	13.2472	8.1e-09	7.76e-06	GCTTGTCTCAGCCTCCAAAAGTACTGGG	ARRDC4	uc002bui.4	intergenic
DNA_motif_1	chr5:78022810-78023365	230	257	-	48.5843	1.19e-16	7.29e-13	TCCTGCCTCAGCCTCCCGAGTAGCTGGA	ARSB	uc003kfq.3	intergenic
DNA_motif_1	chr5:78022810-78023365	97	124	-	30.3146	1.31e-11	1.66e-08	GCCCACCCTGGCCTCCCAAAGTGCTGGG	ARSB	uc003kfq.3	intergenic
DNA_motif_1	chr5:78022810-78023365	407	434	-	23.8652	1.92e-10	2.06e-07	ACCTGCCGCAGCCTCCCACAGTGCTGGG	ARSB	uc003kfq.3	intergenic
DNA_motif_1	chr17:66344738-66345046	69	96	+	45.6292	1.71e-15	7.2e-12	TCATGCCTCAGCCTCCCAAGTAGCTGGG	ARSG	uc002jhc.2	geneBody
DNA_motif_1	chr17:66344738-66345046	37	64	+	-22.5169	6.38e-05	0.0512	TGCAACCTCCGCCTCCCAGGTTCAAGTG	ARSG	uc002jhc.2	geneBody
DNA_motif_1	chr8:131143048-131143398	102	129	-	37.3483	4.08e-13	7.06e-10	GCCCGCCTTGGCCTCCCAAAGTGCTGGG	ASAP1	uc011liw.2	geneBody
DNA_motif_1	chr8:131143048-131143398	237	264	-	17.2809	2.12e-09	2.09e-06	TGCTGCCTCAGCCTCGCGAGTACCTGGA	ASAP1	uc011liw.2	geneBody
DNA_motif_1	chr7:150875043-150875388	175	202	-	35.8652	9.03e-13	1.44e-09	TCTTGCCTTAGCCTCCCAAATAGCTGGG	ASB10	uc003wjn.1	geneBody
DNA_motif_1	chr7:150875043-150875388	39	66	-	29.7865	1.66e-11	2.04e-08	ACCCACCTCGGCCTCCCAAAGCGCTGGG	ASB10	uc003wjn.1	geneBody
DNA_motif_1	chr7:123271831-123272030	49	76	-	22.9213	2.76e-10	2.92e-07	GTTCGCCTCGGCCTCCCAAAGTGCTGAG	ASB15	uc003vku.1	geneBody
DNA_motif_1	chr2:53913950-53914087	17	44	+	51.618	4.52e-18	6.94e-14	TCCTGCCTCAGCCTCCCGAGTAGCTGGG	ASB3	uc002rxi.4	geneBody
DNA_motif_1	chr2:53843426-53843598	40	67	-	44.9326	3e-15	1.2e-11	TCGTGCCTCAGCCTCCTGAGTAGCTGGG	ASB3	uc002rxi.4	intergenic
DNA_motif_1	chr2:53898686-53898814	92	119	-	22.3483	3.43e-10	3.59e-07	TTTTGCCTCAGCCTCCCTAGTAGGTGGG	ASB3	uc002rxi.4	geneBody
DNA_motif_1	chr2:53399711-53399839	55	82	-	11.4045	1.45e-08	1.38e-05	TTCTTCCTCAGCCGTTCGAGTAGCTGGG	ASB3	uc002rxi.4	intergenic
DNA_motif_1	chr22:30190961-30191104	61	88	+	40.1124	8.24e-14	1.81e-10	TCGTGCCTCAGGCTCCTGAGTAGCTGGG	ASCC2	uc003agr.3	geneBody
DNA_motif_1	chr6:101089766-101090020	105	132	+	-21.4944	5.22e-05	0.043	ACACACCGCGGCCTGTTGCGGAGTGGGG	ASCC3	uc003pqk.3	geneBody
DNA_motif_1	chr11:2247612-2247801	95	122	-	49.809	3.3e-17	2.19e-13	TCCTGCCTCAGCCTCCTGAGTAGCTGGG	ASCL2	uc001lvu.3	intergenic
DNA_motif_1	chr11:2260621-2260767	40	67	-	38.1236	2.65e-13	4.96e-10	TCCTGCCTCAGCCTCCCGACTAGCTAGG	ASCL2	uc001lvu.3	intergenic
DNA_motif_1	chr1:155333655-155334058	313	340	-	23.0337	2.64e-10	2.8e-07	TGCAACCTCAGCTTCCCAAGTAGCTGGG	ASH1L	uc001fkt.3	geneBody
DNA_motif_1	chr1:155333655-155334058	177	204	-	16.8989	2.42e-09	2.38e-06	TCATTGCTCAGTCTCCCAAAGTGCTGGG	ASH1L	uc001fkt.3	geneBody
DNA_motif_1	chr1:155550195-155550300	13	40	-	21.809	4.2e-10	4.36e-07	TTTCACCTCAGCCTCCCAAGTAACTGGG	ASH1L-AS1	uc010pge.2	intergenic
DNA_motif_1	chr8:37955809-37955984	142	169	-	35.3708	1.17e-12	1.82e-09	TCTTGCCTCAGCCTCCCAAGTAGCTGGT	ASH2L	uc003xkt.5	intergenic
DNA_motif_1	chr8:37955809-37955984	6	33	-	19.5281	9.65e-10	9.73e-07	ACCCATCTTGGCCTCCCAAAGTGCTCGG	ASH2L	uc003xkt.5	intergenic
DNA_motif_1	chr9:119394076-119394356	199	226	-	41.3708	3.73e-14	1.02e-10	TCCTGCCTCAGCCTCCCGAGTAGCTGGC	ASTN2	uc004bjt.2	geneBody
DNA_motif_1	chr9:119394076-119394356	66	93	-	21.1348	5.39e-10	5.53e-07	GCCTGCCTCGGCATCCCAAAGTGTTGGG	ASTN2	uc004bjt.2	geneBody
DNA_motif_1	chr12:27084135-27084308	124	151	-	31.0225	9.54e-12	1.24e-08	TCCTGTCTCAGTCTCCCAAGTAACTGGG	ASUN	uc001rhk.4	geneBody
DNA_motif_1	chr12:27065183-27065293	69	96	-	21.8652	4.11e-10	4.27e-07	TCATGCCTTAGCCTCTCAGGTAGCTGGG	ASUN	uc001rhk.4	geneBody
DNA_motif_1	chr2:26114287-26114480	60	87	-	45.5843	1.8e-15	7.5e-12	TCCTGCCTCAGCTTCCCAAGTAGCTGGG	ASXL2	uc002rgs.2	intergenic
DNA_motif_1	chr2:24105511-24106048	51	78	-	51.618	4.52e-18	6.94e-14	TCCTGCCTCAGCCTCCCGAGTAGCTGGG	ATAD2B	uc002rei.4	geneBody
DNA_motif_1	chr2:24105511-24106048	380	407	-	46.7865	6.4e-16	3.17e-12	TCCTGCCTCAGCCTCCCAAAGTGCTGGG	ATAD2B	uc002rei.4	geneBody
DNA_motif_1	chr10:123504954-123505098	25	52	-	34.9551	1.44e-12	2.18e-09	GCCCACCTTGGCCTCCCAAAGTGCTGGG	ATE1	uc010qtt.2	geneBody
DNA_motif_1	chr10:123691936-123692109	51	78	+	13.4382	7.62e-09	7.31e-06	TCTTGTCTCAGCCTCCTGAGTAGATTGG	ATE1	uc010qtt.2	intergenic
DNA_motif_1	chr1:212710637-212710839	78	105	+	51.618	4.52e-18	6.94e-14	TCCTGCCTCAGCCTCCCGAGTAGCTGGG	ATF3	uc001hjf.3	intergenic
DNA_motif_1	chr1:212721821-212722004	76	103	+	24.8989	1.28e-10	1.4e-07	GCCCACCTTGGCCTCCCAAAGTGCAGGG	ATF3	uc001hjf.3	intergenic
DNA_motif_1	chr1:212754240-212754434	114	141	+	14.1685	6.01e-09	5.79e-06	GCCCAACTTGGCCTCCCAAAGTGATGGG	ATF3	uc001hjf.3	geneBody
DNA_motif_1	chr12:54008537-54008728	75	102	-	38.8989	1.7e-13	3.33e-10	GCCTGCCTTGGCCTCCCAAAGTGCTGGG	ATF7	uc010sok.1	geneBody
DNA_motif_1	chr12:14517493-14517862	154	181	+	39.3483	1.3e-13	2.69e-10	TCCTGCCTCAGCCTCCTGAGTAGTTGGG	ATF7IP	uc001rbw.3	TSS
DNA_motif_1	chr12:14517493-14517862	290	317	+	15.2809	4.17e-09	4.04e-06	CCCCCCCTCAGACTTCCAAAGTGCTGGG	ATF7IP	uc001rbw.3	TSS
DNA_motif_1	chr16:10430804-10430979	89	116	+	32.0899	5.83e-12	7.95e-09	GCCCGCCTCAGCCTCACAAAGTGCTGGG	ATF7IP2	uc002czu.3	intergenic
DNA_motif_1	chr5:81170084-81170316	154	181	-	41.1573	4.29e-14	1.13e-10	TCCTGCCTCAGCCTCCCGAGTAGTTGGG	ATG10	uc003khs.3	intergenic
DNA_motif_1	chr5:81269060-81269308	130	157	+	31.5506	7.49e-12	9.95e-09	GCCTGCCTCGGCCTCCCAAAGTACTGGG	ATG10	uc003khs.3	geneBody
DNA_motif_1	chr5:81170084-81170316	13	40	-	31.0674	9.35e-12	1.22e-08	ATCCACCTCGGCCTCCCAAAGTGCTGAG	ATG10	uc003khs.3	intergenic
DNA_motif_1	chr1:63360547-63360981	156	183	+	49.809	3.3e-17	2.19e-13	TCCTGCCTCAGCCTCCTGAGTAGCTGGG	ATG4C	uc001dat.3	intergenic
DNA_motif_1	chr1:63360547-63360981	290	317	+	27.1348	5.17e-11	5.92e-08	ACCCGCCTCGGCCTCTCAAAGTGCTGAG	ATG4C	uc001dat.3	intergenic
DNA_motif_1	chr6:106690043-106690176	55	82	+	35.9551	8.61e-13	1.38e-09	GCCTGCCTCAGCTTCCCAAAGTGCTGAG	ATG5	uc003prf.3	geneBody
DNA_motif_1	chr2:216113999-216114192	104	131	+	37.5843	3.58e-13	6.39e-10	GCCTGCCTCAGCCTCCCAAGTACCTGGG	ATIC	uc002vex.4	intergenic
DNA_motif_1	chr11:63431878-63431997	16	43	-	44	6.11e-15	2.21e-11	TCCTGCTTCAGTCTCCCGAGTAGCTGGG	ATL3	uc010rms.1	geneBody
DNA_motif_1	chr11:63441874-63441989	31	58	-	31.1348	9.07e-12	1.18e-08	TCCTGCCTCAGCCTCTGGAGTAGCTGGG	ATL3	uc010rms.1	intergenic
DNA_motif_1	chr11:108158855-108159187	54	81	+	32.9888	3.8e-12	5.4e-09	TTCCACCTCAGCCTCTCGAGTAGCTGGG	ATM	uc001pkb.1	geneBody
DNA_motif_1	chr11:108158855-108159187	190	217	+	5.30337	8.95e-08	8.31e-05	CCCCGTGTTGGCCAACCAAAGTGCTGGG	ATM	uc001pkb.1	geneBody
DNA_motif_1	chr11:108158855-108159187	60	87	-	-23.4607	7.66e-05	0.06	TGTCGTCCCAGCTACTCGAGAGGCTGAG	ATM	uc001pkb.1	geneBody
DNA_motif_1	chr5:160308513-160308882	187	214	-	50.7865	1e-17	9.63e-14	TCCTGCCTCAGCCTCCCAAGTAGCTGGG	ATP10B	uc003lym.1	intergenic
DNA_motif_1	chr5:160308513-160308882	54	81	-	40.5618	6.23e-14	1.51e-10	ACCCGCCTCGGCCTCCCAAAGTGCTGGG	ATP10B	uc003lym.1	intergenic
DNA_motif_1	chr3:182460332-182460462	8	35	-	49.809	3.3e-17	2.19e-13	TCCTGCCTCAGCCTCCTGAGTAGCTGGG	ATP11B	uc003flb.3	intergenic
DNA_motif_1	chr3:192997954-192998143	130	157	+	33.1124	3.59e-12	5.09e-09	ACCCGCCTCGGCCTCCCAAAGTGCTATG	ATP13A5	uc011bsq.2	geneBody
DNA_motif_1	chr1:116851683-116851882	35	62	+	23.7528	2.01e-10	2.14e-07	GCTCGCCTCAGGCTCCCAAAGTGCTAGG	ATP1A1	uc001ege.3	intergenic
DNA_motif_1	chr3:141623704-141623866	92	119	+	40.5618	6.23e-14	1.51e-10	ACCCGCCTCGGCCTCCCAAAGTGCTGGG	ATP1B3	uc003eug.1	geneBody
DNA_motif_1	chr3:141643331-141643512	42	69	-	33.2584	3.34e-12	4.77e-09	CCCTGCCTCAGCCTCCCATGTAGCTGGA	ATP1B3	uc003eug.1	geneBody
DNA_motif_1	chr3:141586369-141586506	12	39	-	32.0562	5.92e-12	8.07e-09	GCCTGCCTCGGCCTCCTAAAGTGCCAGG	ATP1B3	uc003eug.1	intergenic
DNA_motif_1	chrX:119529654-119529767	24	51	+	49.809	3.3e-17	2.19e-13	TCCTGCCTCAGCCTCCTGAGTAGCTGGG	ATP1B4	uc004esq.3	intergenic
DNA_motif_1	chr12:110794609-110794750	83	110	-	46.6629	7.11e-16	3.42e-12	TCCTGCCTCAGTCTCCCAAGTAGCTGGG	ATP2A2	uc001tql.4	intergenic
DNA_motif_1	chr12:110716570-110716690	30	57	-	41.9888	2.48e-14	7.37e-11	GCCTGCCTCGGCCTCCCAAAGTGCTGGG	ATP2A2	uc001tql.4	intergenic
DNA_motif_1	chr1:203559090-203559433	312	339	-	49.809	3.3e-17	2.19e-13	TCCTGCCTCAGCCTCCTGAGTAGCTGGG	ATP2B4	uc001gzv.3	intergenic
DNA_motif_1	chr1:203581486-203581837	247	274	-	31.2697	8.52e-12	1.12e-08	GCTTACCTCAGCCTCCCAAAGTGCTGGG	ATP2B4	uc001gzv.3	intergenic
DNA_motif_1	chr1:203559090-203559433	170	197	-	3.86517	1.34e-07	0.000124	ACCCACTGAGACCTCCCAAAGTGCTGGG	ATP2B4	uc001gzv.3	intergenic
DNA_motif_1	chr3:130659856-130660252	11	38	+	39.3933	1.27e-13	2.64e-10	TCTTGCCTCAGCCTCCTGAGTAGCTGGG	ATP2C1	uc011blh.2	geneBody
DNA_motif_1	chr3:130659856-130660252	145	172	+	27.5843	4.28e-11	4.96e-08	GCCCACCTCGGCCTCCCAAAGTGTTGGG	ATP2C1	uc011blh.2	geneBody
DNA_motif_1	chr8:87140313-87140480	32	59	-	43.8764	6.68e-15	2.41e-11	GCCCGCCTCAGCCTCCCAAAGAGCTGGG	ATP6V0D2	uc003ydp.1	geneBody
DNA_motif_1	chr8:87105961-87106183	8	35	+	39.7416	1.03e-13	2.22e-10	TTCCACCTCAGCCTCCCAAGTAGCTGAG	ATP6V0D2	uc003ydp.1	intergenic
DNA_motif_1	chr8:87105961-87106183	152	179	+	29.3708	1.99e-11	2.42e-08	ACCTGCCTCCGCCTCGCAAAGTGCTGGG	ATP6V0D2	uc003ydp.1	intergenic
DNA_motif_1	chr8:87105105-87105304	123	150	+	23.3596	2.33e-10	2.48e-07	ACCTGCCTTGGCCTTCCAAAGTGTTGGG	ATP6V0D2	uc003ydp.1	intergenic
DNA_motif_1	chr3:113524520-113524673	4	31	+	38.1461	2.61e-13	4.89e-10	TCCTGCATCAGCCTCCTGAATAGCTGGG	ATP6V1A	uc003eao.3	geneBody
DNA_motif_1	chr8:54719862-54719961	45	72	-	38.0449	2.76e-13	5.04e-10	GCCCACCTCGGCCTCCCAAAGTGCTGGG	ATP6V1H	uc003xrm.4	geneBody
DNA_motif_1	chr15:50422671-50422856	50	77	-	19.0337	1.15e-09	1.15e-06	GCTCGCCTCAGCCTCCCAAACTGCCGGG	ATP8B4	uc010ufd.2	intergenic
DNA_motif_1	chr20:50321161-50321285	40	67	-	51.618	4.52e-18	6.94e-14	TCCTGCCTCAGCCTCCCGAGTAGCTGGG	ATP9A	uc002xwg.1	geneBody
DNA_motif_1	chr20:50378131-50378221	50	77	-	46.4157	8.83e-16	4.02e-12	TCCTGTCTCAGCCTCCCGAGTAGCTGGG	ATP9A	uc002xwg.1	geneBody
DNA_motif_1	chr20:50365946-50366105	100	127	+	30.9551	9.84e-12	1.28e-08	ACCCACCTTGGTCTCCCAAAGTGCTGGG	ATP9A	uc002xwg.1	geneBody
DNA_motif_1	chr20:50249341-50249513	68	95	-	24.6404	1.42e-10	1.54e-07	ACCAGCCTCGGCCCCCCAAAGTGCTGGA	ATP9A	uc002xwg.1	geneBody
DNA_motif_1	chr16:71861367-71861709	77	104	-	31.4045	8.01e-12	1.06e-08	TCGTGCCTCAGCCTCCCAAATAGCAGGA	ATXN1L	uc002fbd.3	intergenic
DNA_motif_1	chr12:112017178-112017420	131	158	+	33.5393	2.92e-12	4.19e-09	GCCTGCCTCGGCCTTCCAAAATGCTGGG	ATXN2	uc001tsj.3	geneBody
DNA_motif_1	chr12:111963905-111963962	4	31	-	26.8539	5.81e-11	6.58e-08	ACCTGCCTGGGCCTCCCAAAGTGCTGGT	ATXN2	uc001tsj.3	geneBody
DNA_motif_1	chr7:105372340-105372453	81	108	-	35.5169	1.08e-12	1.7e-09	TCCTTCCTCAGCCTCCCGAAAAGCTGGG	ATXN7L1	uc003vde.2	geneBody
DNA_motif_1	chr13:70987565-70987879	107	134	+	50.7865	1e-17	9.63e-14	TCCTGCCTCAGCCTCCCAAGTAGCTGGG	ATXN8OS	uc010aej.1	intergenic
DNA_motif_1	chr13:70716120-70716332	139	166	+	42.1124	2.29e-14	7.08e-11	ACCTGCCTCGGCCTCCCAAAGTGCTGGG	ATXN8OS	uc010aej.1	intergenic
DNA_motif_1	chr13:70716120-70716332	4	31	+	36.809	5.47e-13	9.2e-10	GCCTGCCTCAGACTCCTGAGTAGCTGGG	ATXN8OS	uc010aej.1	intergenic
DNA_motif_1	chr13:70987565-70987879	246	273	+	19.7528	8.9e-10	9e-07	GCCCGCCTAGGCCTCCCAAAGTACTGGG	ATXN8OS	uc010aej.1	intergenic
DNA_motif_1	chr19:57748447-57748630	26	53	-	45.3146	2.23e-15	9.13e-12	GCCTGCCTCAGCCTCCCAAATTGCTGGG	AURKC	uc002qoc.3	intergenic
DNA_motif_1	chr7:68962736-68963164	268	295	-	44.6067	3.85e-15	1.48e-11	TCCTGTCTCAGCCTCCTGAGTAGCTGGG	AUTS2	uc003tvw.4	intergenic
DNA_motif_1	chr7:70404593-70404793	103	130	+	13.3596	7.81e-09	7.49e-06	TCCTGCCTCAGCCTCCCGAGTGCTGGGA	AUTS2	uc003tvw.4	intergenic
DNA_motif_1	chr7:68962736-68963164	129	156	-	-8.55056	3.21e-06	0.00289	GTCTGCCTGTCTGTCCCAAAATGCTGGG	AUTS2	uc003tvw.4	intergenic
DNA_motif_1	chr7:69662180-69662969	176	203	-	-22.7079	6.62e-05	0.0529	TTCTGCGTCGCTCACGCTGGGAGCTGTA	AUTS2	uc003tvw.4	geneBody
DNA_motif_1	chr7:70404593-70404793	71	98	+	-23.2135	7.3e-05	0.0574	TGCAACCTCCGCCTCCCAGGTTCAAGCG	AUTS2	uc003tvw.4	intergenic
DNA_motif_1	chr15:34319391-34319613	72	99	-	40.5393	6.31e-14	1.53e-10	GCCTGCCTCAGCCTCCCAAAGTGCTAGG	AVEN	uc001zhj.3	geneBody
DNA_motif_1	chr7:32549283-32549392	62	89	-	44.1798	5.36e-15	2.01e-11	TCCCACTTCAGCCTCCCGAGTAGCTGGG	AVL9	uc011kai.2	geneBody
DNA_motif_1	chr7:32572716-32572846	85	112	-	41.2584	4.01e-14	1.08e-10	TCCTGCCTCAGCCTCCCGAGTAGCTTGG	AVL9	uc011kai.2	geneBody
DNA_motif_1	chr7:32881452-32881581	94	121	+	-13.7528	1.04e-05	0.0092	ACCTAGCTTGGACTGGCGAGGAGGGGAG	AVL9	uc011kai.2	geneBody
DNA_motif_1	chr10:99456198-99456542	262	289	+	30.5506	1.18e-11	1.51e-08	GCCCGCCTCAGCCTCCTAGAGTGCTGGG	AVPI1	uc001koi.2	intergenic
DNA_motif_1	chr10:99456198-99456542	128	155	+	23.8539	1.93e-10	2.06e-07	CCCGCCTTCAGCCTCCCGAGTAGCTGGG	AVPI1	uc001koi.2	intergenic
DNA_motif_1	chr8:58525261-58525514	13	40	-	33.3933	3.13e-12	4.49e-09	ACCCACCTCGGCCTCCAAAAGTGCTGGG	AX746596	uc003xti.1	intergenic
DNA_motif_1	chr8:58525261-58525514	150	177	-	27.0225	5.42e-11	6.17e-08	TCTGGCCTCAGCCTCCCAAGTAGCTAGG	AX746596	uc003xti.1	intergenic
DNA_motif_1	chr8:58758338-58758460	35	62	-	23.0562	2.62e-10	2.77e-07	GACCACCCCGGCCTCCCAAAGTGCTGGG	AX746596	uc003xti.1	intergenic
DNA_motif_1	chr20:47224273-47224579	116	143	-	27.6067	4.24e-11	4.92e-08	GCGTGCTTTGGCCTCCCAAAGTGCTGAG	AX746653	uc021wer.1	intergenic
DNA_motif_1	chr20:47224273-47224579	257	284	-	-8.89888	3.49e-06	0.00313	TCCTGCCTCAGCCTCCGGTAGCTGGGAT	AX746653	uc021wer.1	intergenic
DNA_motif_1	chr20:37040082-37040384	206	233	-	41.2135	4.13e-14	1.11e-10	TCCTGCCTCAGCCTGCCGAGTAGCTGGG	AX746690	uc002xid.1	geneBody
DNA_motif_1	chr20:37040082-37040384	72	99	-	34.9326	1.46e-12	2.2e-09	GCCCACCTCAGCTTCCCAAAGTGCTGGG	AX746690	uc002xid.1	geneBody
DNA_motif_1	chr11:129545366-129545490	77	104	-	38.1461	2.61e-13	4.89e-10	GCCTACCTCAGCCTCCCAAAGTGCTAGG	AX746800	uc001qfd.1	intergenic
DNA_motif_1	chr7:154973155-154973466	256	283	-	45.427	2.06e-15	8.48e-12	TCCTGCCTCAGCCTCCAGAATAGCTGGG	AX746871	uc003wlw.1	intergenic
DNA_motif_1	chr7:154973155-154973466	121	148	-	21.7191	4.34e-10	4.5e-07	GCCGGCCTCGGCCTCCCAAAGTGTTGGG	AX746871	uc003wlw.1	intergenic
DNA_motif_1	chr18:10116460-10116513	5	32	-	41.9326	2.58e-14	7.62e-11	TCCTGCCTCAGCTTCCCGAGAAGCTGGG	AX747048	uc002kol.1	intergenic
DNA_motif_1	chr8:57363147-57363325	49	76	-	46.2697	1.02e-15	4.54e-12	TCCTGCCTCAGCCTCCTGAGTAGCTAGG	AX747062	uc003xtb.1	geneBody
DNA_motif_1	chr8:57382667-57382866	156	183	-	18.3258	1.48e-09	1.47e-06	TCTTGCCTCAGCCTCCCACAATGCCGGG	AX747062	uc003xtb.1	geneBody
DNA_motif_1	chr8:2168386-2168686	92	119	+	32.236	5.44e-12	7.51e-09	GCCCGCCTCAGACTCCCAAAGTGCTGGG	AX747124	uc003wpz.1	intergenic
DNA_motif_1	chr3:178104067-178104239	94	121	+	39.0674	1.54e-13	3.12e-10	GCCTGCCTCGGCCTCCCAAAGTGCTGAG	AX747163	uc003fja.1	TSS
DNA_motif_1	chr20:23213716-23213945	169	196	-	-21.0899	4.82e-05	0.0399	GACCACCCCAGCCTCTTCTGAAGATGTG	AX747171	uc002wsw.2	intergenic
DNA_motif_1	chr11:130187123-130187228	77	104	-	42.573	1.68e-14	5.53e-11	CCCCACCTCAGCCTCCCAAGTAGCTGGG	AX747213	uc001qgd.2	geneBody
DNA_motif_1	chr1:236235724-236236227	269	296	-	46.6629	7.11e-16	3.42e-12	TCCTGCCTCAGTCTCCCAAGTAGCTGGG	AX747246	uc001hxp.1	intergenic
DNA_motif_1	chr1:236235724-236236227	135	162	-	26.0562	8.05e-11	8.98e-08	GTCCTCCTCGGCCTCCCAAAGTGCTGGG	AX747246	uc001hxp.1	intergenic
DNA_motif_1	chr1:236235724-236236227	440	467	-	24.7416	1.36e-10	1.48e-07	GCCCACCTCGGCCTCCCAAAATGCAGGG	AX747246	uc001hxp.1	intergenic
DNA_motif_1	chr1:236235724-236236227	301	328	-	-23.4944	7.71e-05	0.0602	TGCAACCTCCGCCTCCTGGGTTCAAGTG	AX747246	uc001hxp.1	intergenic
DNA_motif_1	chr5:23981545-23981878	210	237	-	35.2135	1.27e-12	1.96e-09	TCCTGCCTCAGCCTCCAGCATAGCTGGG	AX747383	uc003jgq.1	geneBody
DNA_motif_1	chr5:23981545-23981878	77	104	-	19.9213	8.38e-10	8.49e-07	ACCCTCCTCGGCCTCCCAAAGTACTGGG	AX747383	uc003jgq.1	geneBody
DNA_motif_1	chr10:103012193-103012576	308	335	+	17.1573	2.21e-09	2.18e-06	TCCAGCCTTACCCTCCCAAGTAGCTGGC	AX747408	uc001ksy.1	TES
DNA_motif_1	chr1:19395721-19396220	122	149	+	50.7865	1e-17	9.63e-14	TCCTGCCTCAGCCTCCCAAGTAGCTGGG	AX747516	uc001bbe.1	intergenic
DNA_motif_1	chr1:19395721-19396220	257	284	+	40.5618	6.23e-14	1.51e-10	ACCCGCCTCGGCCTCCCAAAGTGCTGGG	AX747516	uc001bbe.1	intergenic
DNA_motif_1	chr20:25175193-25175471	175	202	-	-24.3596	9.09e-05	0.0695	GCCCATGGCGTCTGGCCAAGGAGGTGTG	AX747658	uc002wui.3	geneBody
DNA_motif_1	chr2:14824717-14825238	359	386	-	47.2921	3.99e-16	2.11e-12	TCCTGCTTCAGCCTCCCAAGTAGCTGGG	AX747684	uc002rca.1	intergenic
DNA_motif_1	chr2:14824717-14825238	224	251	-	33.7528	2.63e-12	3.81e-09	TCCTGCCTTGGCCTCCCAAAAAGCTGAA	AX747684	uc002rca.1	intergenic
DNA_motif_1	chr1:229134159-229134693	179	206	+	50.7865	1e-17	9.63e-14	TCCTGCCTCAGCCTCCCAAGTAGCTGGG	AX748369	uc001htg.2	intergenic
DNA_motif_1	chr1:229008402-229008931	277	304	+	47.4944	3.25e-16	1.79e-12	TCCTGCCTCAGTCTCCCGAGTAGCTGGG	AX748369	uc001htg.2	intergenic
DNA_motif_1	chr1:229134159-229134693	312	339	+	27.8202	3.88e-11	4.53e-08	AACCACCTCGGCCTCCCAAAGTGCTGGG	AX748369	uc001htg.2	intergenic
DNA_motif_1	chr1:229008402-229008931	71	98	+	19.5281	9.65e-10	9.73e-07	TCAGGCCTCAGCTACCTGAGTAGCTGGG	AX748369	uc001htg.2	intergenic
DNA_motif_1	chr1:229008402-229008931	415	442	+	15.6966	3.63e-09	3.53e-06	ACCCACCATGGCCTCCCAAATTTCTGGG	AX748369	uc001htg.2	intergenic
DNA_motif_1	chr4:1531726-1531832	17	44	+	34.2921	2.01e-12	2.97e-09	TCCCACCTCAGCCTCCCGAGTAGTTGAG	AX748388	uc003gdg.1	intergenic
DNA_motif_1	chr1:179331712-179332130	100	127	+	49.809	3.3e-17	2.19e-13	TCCTGCCTCAGCCTCCTGAGTAGCTGGG	AXDND1	uc001gmo.3	intergenic
DNA_motif_1	chr1:179423874-179424184	239	266	-	41.6404	3.13e-14	8.76e-11	TCCTGCCTCAGCTTCCAGAGTAGCTGGG	AXDND1	uc001gmo.3	geneBody
DNA_motif_1	chr1:179331712-179332130	243	270	+	40.1348	8.11e-14	1.78e-10	GCCCACCTCAGCCTCCCAAAGTGCTGGG	AXDND1	uc001gmo.3	intergenic
DNA_motif_1	chr1:179423874-179424184	102	129	-	35.5393	1.07e-12	1.68e-09	ACCTGCCTCGGCCTCCCAAAGTGCTAGA	AXDND1	uc001gmo.3	geneBody
DNA_motif_1	chrX:11120883-11121189	22	49	-	-22.7865	6.72e-05	0.0536	TGCAACCTCCACCTCCCAAGTTCAAGTG	AY660577	uc004cuh.3	geneBody
DNA_motif_1	chr6:88611801-88611977	22	49	-	32.9663	3.85e-12	5.44e-09	ACCCACCTCGGCTTCCCAAAGTGCTGGG	AY927641	uc003pmm.3	geneBody
DNA_motif_1	chr6:88645624-88646114	327	354	-	-21.4494	5.18e-05	0.0426	TTGCAACTCTGCCCCCAGGAAGGCCGGG	AY927641	uc003pmm.3	intergenic
DNA_motif_1	chr1:235615328-235615527	106	133	+	44.6067	3.85e-15	1.48e-11	TCCTGCCTCAGCCTTCTGAGTAGCTGGG	B3GALNT2	uc001hxc.3	geneBody
DNA_motif_1	chr1:235630366-235630481	46	73	-	38.1461	2.61e-13	4.89e-10	GCCCGCCTCCGCCTCCCAAAGTGCTGGG	B3GALNT2	uc001hxc.3	geneBody
DNA_motif_1	chr21:40915247-40915358	55	82	-	33.573	2.87e-12	4.13e-09	GCCTGCCTCAGCCTCTCAAAGTGCTGGG	B3GALT5	uc002yyb.1	intergenic
DNA_motif_1	chr2:62584632-62584841	126	153	-	41.9888	2.48e-14	7.37e-11	GCCTGCCTCGGCCTCCCAAAGTGCTGGG	B3GNT2	uc002sbs.3	intergenic
DNA_motif_1	chr11:117176565-117176717	69	96	-	47.2921	3.99e-16	2.11e-12	TCCTGCTTCAGCCTCCCAAGTAGCTGGG	BACE1	uc001pqw.3	geneBody
DNA_motif_1	chr21:42545109-42545593	446	473	-	49.809	3.3e-17	2.19e-13	TCCTGCCTCAGCCTCCTGAGTAGCTGGG	BACE2	uc002yyw.3	geneBody
DNA_motif_1	chr21:42545109-42545593	307	334	-	42.5281	1.72e-14	5.56e-11	GCCCGCCTCAGCCTCCCAAAGTGCTGGG	BACE2	uc002yyw.3	geneBody
DNA_motif_1	chr8:38060934-38061085	110	137	+	21.6854	4.4e-10	4.55e-07	GCCCACCTTGGCCTCCCAAAGTGCTCAG	BAG4	uc003xky.2	geneBody
DNA_motif_1	chr6:69160175-69160447	168	195	+	36.1573	7.74e-13	1.25e-09	TTCTGCCTCAGCCTCGCAAGTAGCTGGG	BAI3	uc003pev.4	intergenic
DNA_motif_1	chr6:69684356-69684474	51	78	-	6.35955	6.61e-08	6.15e-05	TCCCTCCTTAGTCTCTTGAGTAACTAGG	BAI3	uc003pev.4	geneBody
DNA_motif_1	chr6:69661193-69661542	163	190	+	-19.3708	3.41e-05	0.0288	CCCCACTACAGCCCCCAGACTACATGTT	BAI3	uc003pev.4	geneBody
DNA_motif_1	chr7:97962420-97962759	237	264	-	41.9888	2.48e-14	7.37e-11	GCCTGCCTCGGCCTCCCAAAGTGCTGGG	BAIAP2L1	uc003upj.3	geneBody
DNA_motif_1	chr6:33505360-33505541	45	72	-	49.809	3.3e-17	2.19e-13	TCCTGCCTCAGCCTCCTGAGTAGCTGGG	BAK1	uc003oes.3	intergenic
DNA_motif_1	chr6:33533080-33533405	135	162	+	45.9438	1.33e-15	5.83e-12	TCCTGCCTCAGCCTCCTAAGTAGCTGGA	BAK1	uc003oes.3	intergenic
DNA_motif_1	chr6:33513186-33513488	119	146	+	29.9213	1.56e-11	1.94e-08	GCCCACCTCAGCCTCCCACAGTGCTGGG	BAK1	uc003oes.3	intergenic
DNA_motif_1	chr6:33533080-33533405	270	297	+	15.6966	3.63e-09	3.53e-06	ACCCACCTTGGCCTCCCTAAGTGTTGGG	BAK1	uc003oes.3	intergenic
DNA_motif_1	chr6:33501195-33501559	332	359	-	0.662921	3.21e-07	0.000295	CCCCACCTCATTCTCCTTCATAGGTGGG	BAK1	uc003oes.3	intergenic
DNA_motif_1	chr6:33501195-33501559	295	322	-	-6.93258	2.19e-06	0.00198	ACATGCCACTGTGTCCGGAGTTGGTGGG	BAK1	uc003oes.3	intergenic
DNA_motif_1	chr2:215536967-215537265	153	180	-	49.809	3.3e-17	2.19e-13	TCCTGCCTCAGCCTCCTGAGTAGCTGGG	BARD1	uc002veu.2	intergenic
DNA_motif_1	chr2:215536967-215537265	11	38	-	32.191	5.56e-12	7.64e-09	GCCAGCCTCGGCCTCCCAAAGTGCTGGG	BARD1	uc002veu.2	intergenic
DNA_motif_1	chr11:129314525-129314686	119	146	-	19.2809	1.05e-09	1.06e-06	ACCCACCTCGGCCTCCCAAACTGATGGG	BARX2	uc001qfc.4	geneBody
DNA_motif_1	chr5:17227050-17227277	96	123	+	51.618	4.52e-18	6.94e-14	TCCTGCCTCAGCCTCCCGAGTAGCTGGG	BASP1	uc031siz.1	geneBody
DNA_motif_1	chr5:17227050-17227277	64	91	+	-19.809	3.73e-05	0.0313	TGCAACCTCAGCCTCCTGGGTTCAAGCG	BASP1	uc031siz.1	geneBody
DNA_motif_1	chr11:64754019-64754218	72	99	+	-16.7303	1.98e-05	0.0171	ACCTGTTTGCTTTCCCTGAATCGCTGGT	BATF2	uc001ocf.1	intergenic
DNA_motif_1	chr2:160201563-160201742	41	68	-	-7.80899	2.7e-06	0.00243	TCCTGCCTCAGCCTTCCTGAGTAGCTGG	BAZ2B	uc002uao.3	geneBody
DNA_motif_1	chr2:160201563-160201742	40	67	-	-21.0449	4.78e-05	0.0396	CCTGCCTCAGCCTTCCTGAGTAGCTGGG	BAZ2B	uc002uao.3	geneBody
DNA_motif_1	chr16:56541574-56541773	53	80	-	32.191	5.56e-12	7.64e-09	ACCCGCCTCAGCCTCCCAAAGTGTTGGG	BBS2	uc002ejd.2	geneBody
DNA_motif_1	chr15:72984044-72984176	10	37	-	16.7303	2.56e-09	2.51e-06	CGCAGCCTCGGCCTCCCAAAGTGCTAGG	BBS4	uc010ukv.2	geneBody
DNA_motif_1	chr2:170298360-170298526	118	145	-	32.1798	5.59e-12	7.68e-09	GCCGGCCTCGGCCTCCCAAAGTGCTGGG	BBS5	uc002uet.3	intergenic
DNA_motif_1	chr3:107273787-107274045	10	37	-	48.5843	1.19e-16	7.29e-13	TCCTGCCTCAGCCTCCCGAGTAGCTGGA	BBX	uc010hpr.4	geneBody
DNA_motif_1	chr3:107273787-107274045	42	69	-	-23.2135	7.3e-05	0.0574	TGCAACCTCCGCCTCCCAGGTTCAAGCG	BBX	uc010hpr.4	geneBody
DNA_motif_1	chr20:57339641-57339943	88	115	+	45.8652	1.43e-15	6.19e-12	TCCTGCCTCAGCCTCCCAAGTAGGTGGG	BC007940	uc002xzq.1	intergenic
DNA_motif_1	chr20:57339641-57339943	223	250	+	32.6067	4.57e-12	6.37e-09	GCCCGCCTCTGCCTCCCAAAGTGCTGGG	BC007940	uc002xzq.1	intergenic
DNA_motif_1	chr20:57339641-57339943	56	83	+	-17.7753	2.46e-05	0.0211	TGCAACCTCCGCCTCCCGGGTTCAAGGG	BC007940	uc002xzq.1	intergenic
DNA_motif_1	chr5:164051222-164051415	19	46	+	49.809	3.3e-17	2.19e-13	TCCTGCCTCAGCCTCCTGAGTAGCTGGG	BC011998	uc003lzn.3	intergenic
DNA_motif_1	chr5:165018064-165018275	142	169	-	49.5281	4.12e-17	2.71e-13	TCCTGCCTCGGCCTCCCGAGTAGCTGGG	BC011998	uc003lzn.3	intergenic
DNA_motif_1	chr5:164622719-164622973	24	51	-	43.4944	8.81e-15	3.14e-11	TTCCACCTCAGCCTCCCGAGTAGCTGGG	BC011998	uc003lzn.3	intergenic
DNA_motif_1	chr5:163493360-163493635	142	169	-	43.3034	1e-14	3.54e-11	TCCTGCCTCAGCCTCCAGAGTAGCTAGG	BC011998	uc003lzn.3	intergenic
DNA_motif_1	chr5:163493360-163493635	5	32	-	42.6517	1.59e-14	5.27e-11	ACCCGCCTCAGCCTCCCAAAGTGCTGGG	BC011998	uc003lzn.3	intergenic
DNA_motif_1	chr5:164051222-164051415	152	179	+	41.9888	2.48e-14	7.37e-11	GCCTGCCTCGGCCTCCCAAAGTGCTGGG	BC011998	uc003lzn.3	intergenic
DNA_motif_1	chr5:165018064-165018275	6	33	-	38.8989	1.7e-13	3.33e-10	GCCTGCCTTGGCCTCCCAAAGTGCTGGG	BC011998	uc003lzn.3	intergenic
DNA_motif_1	chr5:164692427-164692610	109	136	-	37	4.93e-13	8.35e-10	TCTTACCTCAGCCTCCTGAGTAGCTGGG	BC011998	uc003lzn.3	intergenic
DNA_motif_1	chr5:164622719-164622973	56	83	-	-18.2472	2.71e-05	0.0232	TACTACCTCTGCCTCCCAGGTTCAAGTG	BC011998	uc003lzn.3	intergenic
DNA_motif_1	chr8:129571395-129571733	101	128	+	50.7865	1e-17	9.63e-14	TCCTGCCTCAGCCTCCCAAGTAGCTGGG	BC014119	uc003yso.1	TES
DNA_motif_1	chr8:129571395-129571733	235	262	+	40.4382	6.73e-14	1.56e-10	GCCCGCCTCGGCCTCCCAAAGTGCTGGG	BC014119	uc003yso.1	TES
DNA_motif_1	chr1:27306131-27306218	33	60	-	50.7865	1e-17	9.63e-14	TCCTGCCTCAGCCTCCCAAGTAGCTGGG	BC016143	uc021ojq.1	geneBody
DNA_motif_1	chr1:235084145-235084307	54	81	-	37.4045	3.95e-13	6.93e-10	GCCTGCCTCGGCCTCCCAAAGTGCCGGG	BC016972	uc001hwk.4	intergenic
DNA_motif_1	chr1:235015782-235015902	54	81	-	35.764	9.52e-13	1.51e-09	TCCTTCCTCAGGCTCCCAAGTAGCTGGG	BC016972	uc001hwk.4	intergenic
DNA_motif_1	chr17:57192584-57192729	78	105	+	36.9101	5.18e-13	8.73e-10	ACCTGTCTCGGCCTCCCAAAGTGCTGGG	BC017255	uc002ixb.3	geneBody
DNA_motif_1	chr8:9028204-9028282	6	33	-	-22.5281	6.39e-05	0.0513	TCCTACTTTCTTCTTCATAGGCGTTGGT	BC017578	uc003wsp.1	intergenic
DNA_motif_1	chr7:67295658-67295851	46	73	-	40.4382	6.73e-14	1.56e-10	GCCCGCCTCGGCCTCCCAAAGTGCTGGG	BC017910	uc003tvu.3	intergenic
DNA_motif_1	chr7:67641656-67641851	100	127	+	11.3933	1.46e-08	1.38e-05	GACGGCCTCGGCCTCCCAAAGTACTGGG	BC017910	uc003tvu.3	intergenic
DNA_motif_1	chr7:67562977-67563158	99	126	+	9.14607	2.9e-08	2.73e-05	GCCCGCCTCGGCCTCCCAAAGTGACTAA	BC017910	uc003tvu.3	intergenic
DNA_motif_1	chr11:124258794-124258877	36	63	+	36.4157	6.75e-13	1.11e-09	TTCTCCCTCAGCCTCCCAAGTAGCTGGG	BC018065	uc001qab.3	geneBody
DNA_motif_1	chr11:2379885-2380126	49	76	-	26.0899	7.94e-11	8.86e-08	TCGTGCCTCCACCTCCCAAGTAGCTGGT	BC019904	uc001lwe.3	geneBody
DNA_motif_1	chr16:14376583-14376699	23	50	-	42.764	1.47e-14	5.05e-11	TCCTGCCTCAGTCTCCTGAGTAGCTGAG	BC020644	uc021tde.1	intergenic
DNA_motif_1	chr16:14376583-14376699	55	82	-	-23.4944	7.71e-05	0.0602	TGCAACCTCCGCCTCCTGGGTTCAAGTG	BC020644	uc021tde.1	intergenic
DNA_motif_1	chr1:69266675-69266911	183	210	-	49.809	3.3e-17	2.19e-13	TCCTGCCTCAGCCTCCTGAGTAGCTGGG	BC020917	uc001den.3	intergenic
DNA_motif_1	chr1:69266675-69266911	42	69	-	4.33708	1.18e-07	0.000109	GCCCACCTCGGACTCCCAAAGGCCGGGG	BC020917	uc001den.3	intergenic
DNA_motif_1	chr4:41868081-41868573	37	64	+	-18.0674	2.61e-05	0.0223	TCCCACCCCGGCCGGCTGAACAGGTTGC	BC025350	uc003gwh.3	intergenic
DNA_motif_1	chr4:41868081-41868573	246	273	+	-19.5393	3.53e-05	0.0298	ACCCGCCTCGGGGGCCCAGCGTGCGAAT	BC025350	uc003gwh.3	intergenic
DNA_motif_1	chr4:41868081-41868573	244	271	-	-21.6966	5.43e-05	0.0445	TCGCACGCTGGGCCCCCGAGGCGGGTCT	BC025350	uc003gwh.3	intergenic
DNA_motif_1	chr4:41868081-41868573	273	300	+	-22.3483	6.17e-05	0.05	TTCCGCCCCGGGATGCGAAGGAGTTCGA	BC025350	uc003gwh.3	intergenic
DNA_motif_1	chr13:54589400-54589714	218	245	-	47.6966	2.75e-16	1.54e-12	TCCTGCCTTAGCCTCCCAAGTAGCTGGG	BC026300	uc001vhm.1	intergenic
DNA_motif_1	chr13:54589400-54589714	84	111	-	38.9551	1.64e-13	3.28e-10	GCCTGCCTCGGCCTCCCAAAGTGCTGGA	BC026300	uc001vhm.1	intergenic
DNA_motif_1	chr6:25215888-25216021	86	113	-	31.618	7.26e-12	9.68e-09	TCCTGCCTCAGCCTCCCTAGTAGCTGGC	BC029534	uc003nex.4	intergenic
DNA_motif_1	chr14:82131476-82131903	307	334	+	50.7865	1e-17	9.63e-14	TCCTGCCTCAGCCTCCCAAGTAGCTGGG	BC029835	uc001xvp.3	intergenic
DNA_motif_1	chr1:95088393-95088674	115	142	-	-24.5393	9.41e-05	0.0717	ACTGGCCTCACCCTTCCGCAGGCCTGCG	BC030750	uc001dqu.3	intergenic
DNA_motif_1	chr4:136964943-136965219	59	86	-	41.9888	2.48e-14	7.37e-11	GCCTGCCTCGGCCTCCCAAAGTGCTGGG	BC031238	uc003ihd.3	intergenic
DNA_motif_1	chr4:138256704-138256898	54	81	-	39.7528	1.03e-13	2.21e-10	CCCTATCTCAGCCTCCCGAGTAGCTGGG	BC031238	uc003ihd.3	intergenic
DNA_motif_1	chr4:136964943-136965219	193	220	-	21.3483	4.98e-10	5.13e-07	TCCTGCCGCAGCCTACCTAGTAGCTGGG	BC031238	uc003ihd.3	intergenic
DNA_motif_1	chr3:81925284-81925512	71	98	+	34.7753	1.58e-12	2.37e-09	GCCTGCCTCCGCCTCCCTAGTAGCTGGG	BC031255	uc003dqh.1	intergenic
DNA_motif_1	chr3:82763543-82764163	52	79	-	24.3034	1.62e-10	1.74e-07	GCCCACCTCGGCCTTCCAACGTGCTGGG	BC031255	uc003dqh.1	intergenic
DNA_motif_1	chr3:82763543-82764163	188	215	-	19.2697	1.06e-09	1.06e-06	TTGTGCCTCAGCCTCCCTAGTATCTGGA	BC031255	uc003dqh.1	intergenic
DNA_motif_1	chr11:43589633-43589872	125	152	+	41.1011	4.45e-14	1.16e-10	TCCCACCTCAGCCTCCCGAGTAGCTAGA	BC031305	uc009yko.3	TSS
DNA_motif_1	chr1:234786345-234786627	245	272	+	26.2921	7.31e-11	8.19e-08	TCCCGCCTCCATCTCCCAAAGTGCTGGG	BC032040	uc001hwh.3	geneBody
DNA_motif_1	chr2:156504835-156505015	101	128	+	19.5618	9.54e-10	9.62e-07	CTCTGCCTCAGCCTCCCGAGTAGTTACT	BC032407	uc002tyw.3	intergenic
DNA_motif_1	chr5:133832977-133833286	196	223	-	46.1461	1.12e-15	4.95e-12	TCCTGCCCCAGCCTCCCAAGTAGCTGGG	BC032795	uc003kzj.3	intergenic
DNA_motif_1	chr10:9978031-9978233	57	84	-	39.6966	1.06e-13	2.27e-10	GCCTGCCTCCGCCTCCCAAAGTGCTGGG	BC032914	uc001ikd.1	intergenic
DNA_motif_1	chr4:136011624-136011790	101	128	-	51.618	4.52e-18	6.94e-14	TCCTGCCTCAGCCTCCCGAGTAGCTGGG	BC032916	uc003ihc.1	intergenic
DNA_motif_1	chr4:135191766-135192123	264	291	+	42.0899	2.32e-14	7.17e-11	TTCTGCCTCAGCCTCCTGAGTAGCTAGG	BC032916	uc003ihc.1	intergenic
DNA_motif_1	chr4:135191766-135192123	32	59	+	38.4494	2.2e-13	4.23e-10	GCCTGCCTCGGCCTCCCAAAGTGCTAGG	BC032916	uc003ihc.1	intergenic
DNA_motif_1	chr3:120533039-120533227	84	111	+	24.2697	1.64e-10	1.77e-07	GCCTGCCTTGGCCACCTGAAGTGCTAGG	BC032918	uc003eeb.1	intergenic
DNA_motif_1	chr19:21771797-21772365	450	477	-	51.618	4.52e-18	6.94e-14	TCCTGCCTCAGCCTCCCGAGTAGCTGGG	BC033373	uc002nqg.3	geneBody
DNA_motif_1	chr19:21771797-21772365	316	343	-	38.1685	2.58e-13	4.84e-10	ACCCACCTCGGCCTCCCAAAGTGCTGGG	BC033373	uc002nqg.3	geneBody
DNA_motif_1	chr19:21771797-21772365	153	180	-	30.8764	1.02e-11	1.32e-08	TCCTGCCTCAGCCTCCCATGTGGCTGGG	BC033373	uc002nqg.3	geneBody
DNA_motif_1	chr19:21818478-21818590	6	33	-	14.3596	5.65e-09	5.44e-06	ACCTGCCTCAGCCCCCCAAAGTGCTCCC	BC033373	uc002nqg.3	intergenic
DNA_motif_1	chr8:32766949-32767196	113	140	-	33.2247	3.4e-12	4.84e-09	GCCCACCTCGGGCTCCCAAAGTGCTGGG	BC034319	uc003xjb.3	intergenic
DNA_motif_1	chr5:4442148-4442395	58	85	-	31.191	8.83e-12	1.16e-08	TTCTGCCTCAGCCTTCCACGTAGCTGGG	BC034630	uc003jdf.3	intergenic
DNA_motif_1	chr4:59084941-59085185	89	116	-	37.1573	4.53e-13	7.74e-10	TCCTGCCTCAGCCTCCGGAGAAGCTGGG	BC034799	uc003hcp.1	intergenic
DNA_motif_1	chr4:59424081-59424270	118	145	+	35.1236	1.32e-12	2.04e-09	GCCCACCTCGGCCTCCCAAAGTGCTGAG	BC034799	uc003hcp.1	intergenic
DNA_motif_1	chr14:97060517-97060700	60	87	-	41.6404	3.13e-14	8.76e-11	TCCTGCCTCAGCCTCCGGAGTAGCTGGG	BC035096	uc001yfs.3	geneBody
DNA_motif_1	chr14:97104524-97104979	18	45	+	-18.4157	2.81e-05	0.024	ATCGGCCTTGGCCTGCAGAGAGGATAGT	BC035096	uc001yfs.3	intergenic
DNA_motif_1	chr14:97104524-97104979	108	135	-	-22.9663	6.96e-05	0.0552	CCCTGCTAGAACCTCCAAAAAAGCTCTC	BC035096	uc001yfs.3	intergenic
DNA_motif_1	chr2:14037250-14037399	109	136	-	50.7865	1e-17	9.63e-14	TCCTGCCTCAGCCTCCCAAGTAGCTGGG	BC035112	uc002rby.3	intergenic
DNA_motif_1	chr4:130666773-130666985	80	107	-	46.4157	8.83e-16	4.02e-12	TCCTGTCTCAGCCTCCCGAGTAGCTGGG	BC035172	uc003igv.3	geneBody
DNA_motif_1	chr9:105891498-105891648	101	128	-	46.7753	6.52e-16	3.2e-12	TCCTGCCTCAGCCTCCTGAGTAGCTGGA	BC035187	uc004bbt.3	intergenic
DNA_motif_1	chr9:106013819-106014033	132	159	-	-22.1798	5.97e-05	0.0485	TGGAGTTTCAGGCTCCTGGATAGATAAT	BC035187	uc004bbt.3	geneBody
DNA_motif_1	chr3:119857271-119857387	1	28	-	44.9101	3.05e-15	1.22e-11	TCACGCCTCAGCCTCCCGAGTAGCTGGG	BC035247	uc003edp.3	intergenic
DNA_motif_1	chr10:107957526-107957648	67	94	+	51.618	4.52e-18	6.94e-14	TCCTGCCTCAGCCTCCCGAGTAGCTGGG	BC036309	uc001kyk.3	intergenic
DNA_motif_1	chr4:34013764-34014081	105	132	+	50.7865	1e-17	9.63e-14	TCCTGCCTCAGCCTCCCAAGTAGCTGGG	BC036345	uc003gsn.3	geneBody
DNA_motif_1	chr4:33951399-33951718	98	125	+	41.2022	4.17e-14	1.11e-10	TCTTGCCTCAGCCTCCCGAGTAGCTGGG	BC036345	uc003gsn.3	geneBody
DNA_motif_1	chr4:34868777-34868948	50	77	-	29.9551	1.54e-11	1.91e-08	GCCCACCTTGGCCTCCCAAAGTGCTGGT	BC036345	uc003gsn.3	intergenic
DNA_motif_1	chr4:33951399-33951718	233	260	+	26.8876	5.73e-11	6.5e-08	GCCCGCCTTGGCCTCCCAAAGTGTTGGG	BC036345	uc003gsn.3	geneBody
DNA_motif_1	chr4:34013764-34014081	238	265	+	25.809	8.9e-11	9.88e-08	GCCCGCCTCGGTCTCTCAAAGTGCTGGG	BC036345	uc003gsn.3	geneBody
DNA_motif_1	chr4:34457770-34458077	64	91	-	-14.1011	1.13e-05	0.0099	TGATCCAACCGCCTCACAAAGTGCTGGG	BC036345	uc003gsn.3	intergenic
DNA_motif_1	chr4:34457770-34458077	196	223	-	-15.2135	1.43e-05	0.0125	TTCTGCCTCAGCCTCCAGACAGAGTACC	BC036345	uc003gsn.3	intergenic
DNA_motif_1	chr9:84407297-84407493	62	89	-	49.809	3.3e-17	2.19e-13	TCCTGCCTCAGCCTCCTGAGTAGCTGGG	BC036431	uc004amd.3	intergenic
DNA_motif_1	chr9:84408132-84408310	132	159	-	36.0562	8.17e-13	1.32e-09	TGCTGCCTCAGCTTCCCGAGTAGCTGGG	BC036431	uc004amd.3	intergenic
DNA_motif_1	chr9:84409546-84409737	120	147	+	27.1461	5.14e-11	5.89e-08	GCCCTCCTTGGCCTCCCAAAGTGCTGGG	BC036431	uc004amd.3	intergenic
DNA_motif_1	chr1:84510658-84511120	49	76	-	44.0787	5.77e-15	2.1e-11	GCCTGCCTCAGCCTCCCAAAGTGCTGGG	BC037304	uc001djh.1	intergenic
DNA_motif_1	chr1:84510658-84511120	376	403	+	36.382	6.87e-13	1.13e-09	TCCCACCTCAGCCTCCCAAGTAGTTGGG	BC037304	uc001djh.1	intergenic
DNA_motif_1	chr1:84510658-84511120	182	209	-	31.1348	9.07e-12	1.18e-08	TCCTGCCTCAGCCTCTGGAGTAGCTGGG	BC037304	uc001djh.1	intergenic
DNA_motif_1	chr1:5044946-5045264	12	39	+	-23.9101	8.35e-05	0.0646	TGCCATGTGTGCGTCCCCAGGGGCTGGG	BC037321	uc001alo.4	intergenic
DNA_motif_1	chr18:73493637-73493801	48	75	+	-15.9663	1.68e-05	0.0146	CTGTGCCTCAGCTTCCCCATGTGCAAAC	BC037384	uc002lmc.3	intergenic
DNA_motif_1	chr15:94442996-94443416	312	339	-	-12.7528	8.38e-06	0.00742	ATCTGGTCCAGCCTCACGCAGAGCCACA	BC037497	uc002bte.1	TSS
DNA_motif_1	chr1:113603569-113603701	60	87	-	29.2022	2.15e-11	2.6e-08	ACCTGCCTCAGCCTACCAAAGTGCTGCG	BC037540	uc001ede.1	geneBody
DNA_motif_1	chr19:23263235-23263321	50	77	+	33.764	2.61e-12	3.79e-09	CTCTACCTCAGCCTTCTGAGTAGCTGGG	BC037873	uc002nra.3	intergenic
DNA_motif_1	chr10:3423051-3423212	105	132	-	-15.5843	1.55e-05	0.0135	TTCTGTTTCAGGTCCCCACCGAGGGGAT	BC037918	uc001igy.1	geneBody
DNA_motif_1	chr6:92966998-92967197	74	101	-	34.9551	1.44e-12	2.18e-09	GCCCACCTTGGCCTCCCAAAGTGCTGGG	BC037927	uc003pod.3	intergenic
DNA_motif_1	chr6:92816824-92817577	607	634	-	32.6067	4.57e-12	6.37e-09	GCCCGCCTCTGCCTCCCAAAGTGCTGGG	BC037927	uc003pod.3	intergenic
DNA_motif_1	chr10:92105379-92105583	119	146	-	40.6742	5.82e-14	1.48e-10	TCCTGCCTCAGCCACCCAAGTAGCTGGG	BC037970	uc001kgy.3	intergenic
DNA_motif_1	chr22:47723906-47724066	68	95	-	36.7303	5.71e-13	9.56e-10	TCATGCCTCAGCCTCCCGAGCAGCTGGG	BC037972	uc003bih.3	intergenic
DNA_motif_1	chr14:74302321-74302512	66	93	+	48.9775	7.84e-17	4.96e-13	TCCTGCCTCAGCCTCCTAAGTAGCTGGG	BC038204	uc001xov.1	intergenic
DNA_motif_1	chr17:74852976-74853076	25	52	-	-22.8989	6.87e-05	0.0547	GCCCACTGAGGCCTCCCAAGTGTCCCAA	BC038218	uc002jtf.3	geneBody
DNA_motif_1	chr3:193744702-193745070	94	121	-	-22.3933	6.23e-05	0.0502	ACGGACTTTGGGGTTACAAATAGGTGCA	BC038368	uc003ftp.3	intergenic
DNA_motif_1	chr13:91104943-91105258	232	259	-	39.5843	1.13e-13	2.41e-10	TCCTGCCTCAGCCTCCTGTGTAGCTGGG	BC038529	uc001vlo.3	intergenic
DNA_motif_1	chr13:91104943-91105258	98	125	-	37.3483	4.08e-13	7.06e-10	GCCCGCCTTGGCCTCCCAAAGTGCTGGG	BC038529	uc001vlo.3	intergenic
DNA_motif_1	chr2:194552042-194552233	44	71	-	4.19101	1.22e-07	0.000113	TCTCACCTCAACCTCGAAAGTAGCTAGA	BC038548	uc002utf.1	intergenic
DNA_motif_1	chr19:23522614-23522679	14	41	-	12.5506	1.01e-08	9.66e-06	TTTTATATTAGCCTCCCGAGTAGCTAGG	BC038574	uc002nrd.3	geneBody
DNA_motif_1	chr6:82559519-82559726	2	29	+	51.618	4.52e-18	6.94e-14	TCCTGCCTCAGCCTCCCGAGTAGCTGGG	BC038576	uc003pji.3	intergenic
DNA_motif_1	chr6:82559519-82559726	136	163	+	40.5618	6.23e-14	1.51e-10	ACCCGCCTCGGCCTCCCAAAGTGCTGGG	BC038576	uc003pji.3	intergenic
DNA_motif_1	chr7:3238734-3239258	230	257	+	51.618	4.52e-18	6.94e-14	TCCTGCCTCAGCCTCCCGAGTAGCTGGG	BC038729	uc003smw.1	intergenic
DNA_motif_1	chr7:3238734-3239258	365	392	+	32.0112	6.05e-12	8.22e-09	GCCTGCCTCGGCCTCCGAAAGTGCTGGG	BC038729	uc003smw.1	intergenic
DNA_motif_1	chr7:3140570-3140697	93	120	-	-12.9326	8.72e-06	0.00771	CACAGCGGTCCCCTTCCAAGGAGCTGGG	BC038729	uc003smw.1	intergenic
DNA_motif_1	chr15:77955098-77955441	151	178	-	-23.9663	8.44e-05	0.0652	TTGTCCCAGAGCCTCCTGCAGTGCCTGT	BC038758	uc031qsy.1	geneBody
DNA_motif_1	chr4:63568208-63568454	26	53	+	47.4157	3.62e-16	1.95e-12	TCCTACCTCAGCCTCCTGAGTAGCTGGG	BC039452	uc003hcu.1	intergenic
DNA_motif_1	chr4:63568208-63568454	162	189	+	40.0225	8.68e-14	1.89e-10	ATCTGCCTCAGCCTCCCAAAGTGCTGGG	BC039452	uc003hcu.1	intergenic
DNA_motif_1	chr3:37855809-37856064	129	156	-	47.7528	2.52e-16	1.43e-12	TCCTGCCTCAGCCTCCCAAGTAGCTGGA	BC040563	uc003che.3	geneBody
DNA_motif_1	chr4:174020315-174020603	25	52	-	-17.573	2.36e-05	0.0203	GCAGGCTTAAGCCGCCTTAGGAGCTGCC	BC040577	uc003isy.1	intergenic
DNA_motif_1	chr11:101972629-101972809	44	71	-	51.618	4.52e-18	6.94e-14	TCCTGCCTCAGCCTCCCGAGTAGCTGGG	BC040646	uc001pgr.3	intergenic
DNA_motif_1	chr11:101975564-101975809	12	39	+	18.1461	1.57e-09	1.56e-06	GCCTGCCTTGGACTCCCAAAGTGTTGGG	BC040646	uc001pgr.3	intergenic
DNA_motif_1	chr1:202820676-202820863	100	127	-	18.2921	1.49e-09	1.48e-06	GCCCTCCTCACCCTCCCAAAGTGCTAGG	BC040684	uc021phq.1	geneBody
DNA_motif_1	chr7:143952506-143952694	119	146	-	-18.6067	2.92e-05	0.0249	CGGTGCTTCACCCTTCTGAGATCCTTGA	BC040701	uc003wed.3	geneBody
DNA_motif_1	chr10:104981766-104981980	92	119	-	50.2022	2.38e-17	2.19e-13	TCCTGCCTCAGCCTCCCGAATAGCTGGG	BC040734	uc001kwr.3	geneBody
DNA_motif_1	chr2:145960098-145960418	219	246	+	35.8202	9.24e-13	1.47e-09	GCCTGCCTCGGCCTCCCAAAATGCTGAG	BC040861	uc002twd.3	intergenic
DNA_motif_1	chr2:145960098-145960418	83	110	+	28.7528	2.61e-11	3.12e-08	TCCTTCCTCAGCCTCCCCAGTAGCTGAG	BC040861	uc002twd.3	intergenic
DNA_motif_1	chr14:31896842-31897005	46	73	-	51.618	4.52e-18	6.94e-14	TCCTGCCTCAGCCTCCCGAGTAGCTGGG	BC041327	uc001wri.3	geneBody
DNA_motif_1	chr14:31910038-31910409	253	280	-	34.9551	1.44e-12	2.18e-09	GCCCACCTTGGCCTCCCAAAGTGCTGGG	BC041327	uc001wri.3	geneBody
DNA_motif_1	chr1:73457415-73457647	69	96	+	-12.8539	8.57e-06	0.00758	ACCTAGCTCGGCCTGGCGAGGAGCAGCC	BC041341	uc001dfx.3	intergenic
DNA_motif_1	chr4:131713141-131713528	213	240	-	27.4719	4.49e-11	5.19e-08	TCCTGCCTCAACCTCCCGGGTAGCTAGG	BC041448	uc003igw.1	intergenic
DNA_motif_1	chr4:131713141-131713528	79	106	-	22.1685	3.67e-10	3.83e-07	GCCCGTCTTGGCCTCCGAAAGTGCTGGG	BC041448	uc003igw.1	intergenic
DNA_motif_1	chr1:155590869-155591001	60	87	+	24.7978	1.33e-10	1.45e-07	TTCTGCCTCAGCCTCCTGAGTAAATGGG	BC041646	uc001flf.3	intergenic
DNA_motif_1	chr18:13180447-13180558	83	110	+	42.6517	1.59e-14	5.27e-11	ACCCGCCTCAGCCTCCCAAAGTGCTGGG	BC041855	uc002krz.3	intergenic
DNA_motif_1	chr16:33402515-33402673	97	124	-	27.4045	4.62e-11	5.33e-08	TCCTGCCTCAGTCACCGGAGTAGCTGGG	BC041879	uc002edq.3	intergenic
DNA_motif_1	chr11:81025986-81026158	55	82	+	40.2584	7.54e-14	1.68e-10	ACCCACCTCAGCCTCCCAAAGTGCTGGG	BC041900	uc001ozo.1	intergenic
DNA_motif_1	chr11:82043976-82044186	88	115	-	27.5393	4.36e-11	5.05e-08	GCCCACCTCGGCCTCCCAAAGTTCTGGG	BC041900	uc001ozo.1	geneBody
DNA_motif_1	chr11:80432016-80432144	24	51	+	-11	5.65e-06	0.00504	CTCCTGCCTCAGCCCCCGAGTAGCTGGG	BC041900	uc001ozo.1	intergenic
DNA_motif_1	chr4:113122232-113122426	153	180	-	41.8876	2.65e-14	7.74e-11	TCCTGCCTCAGCCTCCTGAGTAGCTGAT	BC041964	uc003iai.3	intergenic
DNA_motif_1	chr4:113122232-113122426	13	40	-	39.7191	1.05e-13	2.25e-10	ACCTACCTCGGCCTCCCAAAGTGCTGGG	BC041964	uc003iai.3	intergenic
DNA_motif_1	chr6:149486551-149486999	142	169	-	49.809	3.3e-17	2.19e-13	TCCTGCCTCAGCCTCCTGAGTAGCTGGG	BC041998	uc003qmi.3	intergenic
DNA_motif_1	chr6:149486551-149486999	7	34	-	33.8764	2.47e-12	3.6e-09	ACCTGTCTCGGCCTCCCAAAGTGCTGGA	BC041998	uc003qmi.3	intergenic
DNA_motif_1	chr8:50295022-50295258	116	143	-	4.08989	1.26e-07	0.000117	AGCCGCCTCGGCCTTGCAAAGTGTTGGG	BC042029	uc003xqr.4	intergenic
DNA_motif_1	chr5:67004606-67004820	107	134	-	40.4382	6.73e-14	1.56e-10	GCCCGCCTCGGCCTCCCAAAGTGCTGGG	BC042046	uc003juz.3	intergenic
DNA_motif_1	chr8:128722962-128723360	115	142	-	-24.2584	8.92e-05	0.0683	ATGCATCTCAGTTAACTAATCAGCTGAG	BC042052	uc003ysg.4	geneBody
DNA_motif_1	chr6:114362686-114363048	279	306	+	46.6067	7.54e-16	3.57e-12	TTCTGCCTCAGCCTCCCAAGTAGCTGGG	BC042098	uc003pwf.3	geneBody
DNA_motif_1	chr6:114362686-114363048	106	133	+	43.0787	1.18e-14	4.09e-11	CCCTGCCTCAGCCTCCCGAGGAGCTGGA	BC042098	uc003pwf.3	geneBody
DNA_motif_1	chr6:114340283-114340444	130	157	+	37.4607	3.83e-13	6.75e-10	TGCCGCCTCAGCCTCCCAAATAGCTGGG	BC042098	uc003pwf.3	geneBody
DNA_motif_1	chr4:12026348-12026797	8	35	+	47.4382	3.46e-16	1.88e-12	TTCTGCCTCAGCCTCCCGAGTAGCTGGG	BC042433	uc003gmr.3	intergenic
DNA_motif_1	chr4:12129559-12130015	341	368	+	44.0787	5.77e-15	2.1e-11	GCCTGCCTCAGCCTCCCAAAGTGCTGGG	BC042433	uc003gmr.3	intergenic
DNA_motif_1	chr4:12129559-12130015	72	99	+	42.9213	1.31e-14	4.54e-11	TCCTGCTTCAGCCTTCCGAGTAGCTGGG	BC042433	uc003gmr.3	intergenic
DNA_motif_1	chr4:12026348-12026797	141	168	+	42.6517	1.59e-14	5.27e-11	ACCCGCCTCAGCCTCCCAAAGTGCTGGG	BC042433	uc003gmr.3	intergenic
DNA_motif_1	chr4:12129559-12130015	206	233	+	25.5618	9.83e-11	1.09e-07	ACCCGCTTTAGCCTCCCAAAGTTCTGGG	BC042433	uc003gmr.3	intergenic
DNA_motif_1	chr4:12129559-12130015	40	67	+	-21.618	5.35e-05	0.044	TGCAACCTCTGCCTCCCAAGTTCAAGCA	BC042433	uc003gmr.3	intergenic
DNA_motif_1	chr6:46499434-46499808	126	153	+	50.7865	1e-17	9.63e-14	TCCTGCCTCAGCCTCCCAAGTAGCTGGG	BC042616	uc003oye.3	geneBody
DNA_motif_1	chr7:63097460-63097650	65	92	+	17.8876	1.72e-09	1.7e-06	TCCCACCTCGGTCTTCCAACGTGCTGGT	BC042811	uc003tsv.3	intergenic
DNA_motif_1	chr12:64754798-64755043	83	110	-	39.4157	1.25e-13	2.62e-10	TCCTGCCTCAGCCTCCTGAGTAGATGGG	BC042855	uc001srx.3	geneBody
DNA_motif_1	chr12:64761763-64761962	68	95	+	32.2135	5.5e-12	7.58e-09	ACCCGCCTCAGCCTCCCAAAGTACTGGG	BC042855	uc001srx.3	geneBody
DNA_motif_1	chr11:106167871-106168071	100	127	+	44.6067	3.85e-15	1.48e-11	TCCTGCCTCAGCTTCCTGAGTAGCTGGG	BC043242	uc031qdx.1	intergenic
DNA_motif_1	chr11:106282734-106282951	103	130	+	-16.1461	1.75e-05	0.0152	CTCCCACCTCAGCCCCCAAATAGCTGAG	BC043242	uc031qdx.1	intergenic
DNA_motif_1	chr11:106282734-106282951	104	131	+	-18.8202	3.05e-05	0.0259	TCCCACCTCAGCCCCCAAATAGCTGAGA	BC043242	uc031qdx.1	intergenic
DNA_motif_1	chr11:106318935-106319194	50	77	+	-22.9438	6.93e-05	0.055	CCATGGCTAAGACTACTAAATGGCAGGG	BC043242	uc031qdx.1	intergenic
DNA_motif_1	chr1:116474908-116475048	83	110	-	44.6517	3.73e-15	1.46e-11	TCATGCCTCAGCCTCCTGAGTAGCTGGG	BC043254	uc001efz.3	intergenic
DNA_motif_1	chr7:36116293-36116382	43	70	+	-6.83146	2.14e-06	0.00193	CTGTGTCTCTGTCCCCAGATGTGCTGTG	BC043264	uc003tez.3	intergenic
DNA_motif_1	chr20:7090001-7090197	112	139	-	27.2809	4.86e-11	5.59e-08	ACCCGCCTCAGCTTCCCAGAGTGCTGGG	BC043288	uc002wmv.3	intergenic
DNA_motif_1	chr1:106619241-106619379	83	110	-	-9.35955	3.88e-06	0.00348	TCCTGCCTCGGCCTCTCGGAGTAGCTTG	BC043293	uc001dva.3	intergenic
DNA_motif_1	chr2:56264071-56264326	20	47	+	51.618	4.52e-18	6.94e-14	TCCTGCCTCAGCCTCCCGAGTAGCTGGG	BC043355	uc002rzk.3	geneBody
DNA_motif_1	chr2:56264071-56264326	156	183	+	41.4944	3.44e-14	9.5e-11	ACCCACCTCAGCCTCCCAAATTGCTGGG	BC043355	uc002rzk.3	geneBody
DNA_motif_1	chr2:56255281-56255457	99	126	+	41.1236	4.38e-14	1.15e-10	TCCTGCCTCAGCCTCCCGAGTACCTGGG	BC043355	uc002rzk.3	geneBody
DNA_motif_1	chr5:122042763-122042875	3	30	+	39.3708	1.29e-13	2.66e-10	TCCTGCCTCAGCCTCCTGAGTAACTGGG	BC043373	uc003ktd.3	geneBody
DNA_motif_1	chr5:122068319-122068538	48	75	-	33.0562	3.68e-12	5.23e-09	CTCTGCCACAGCCTCCCGAGTAGCTGGG	BC043373	uc003ktd.3	intergenic
DNA_motif_1	chr12:27574270-27574521	166	193	-	18.6292	1.33e-09	1.32e-06	TCTCGCCTCAGCCTCCCAAGCAGTTGGG	BC043511	uc001rhx.3	geneBody
DNA_motif_1	chr5:73440730-73440933	82	109	-	28.6629	2.71e-11	3.23e-08	ACTTGCCTCGGCCTCCCAAAGTGCTGGA	BC043537	uc003kdb.3	intergenic
DNA_motif_1	chr5:73665157-73665665	371	398	-	15.764	3.55e-09	3.45e-06	GCTCACTTCAGCCTCCCAAAGTGTTGGG	BC043537	uc003kdb.3	intergenic
DNA_motif_1	chr9:25865549-25865856	106	133	+	46.7191	6.81e-16	3.31e-12	TCCTGCCTTAGCCTCCTGAGTAGCTGGG	BC043546	uc003zpy.3	intergenic
DNA_motif_1	chr9:25865549-25865856	240	267	+	40.5618	6.23e-14	1.51e-10	ACCCGCCTCGGCCTCCCAAAGTGCTGGG	BC043546	uc003zpy.3	intergenic
DNA_motif_1	chr7:19443707-19443807	21	48	+	34.2472	2.06e-12	3.03e-09	GCCTGCGTCAGCCTCCTAAAATGCTGGG	BC043576	uc003sun.1	intergenic
DNA_motif_1	chr7:19177682-19177856	118	145	+	24.3034	1.62e-10	1.74e-07	ACCTGCCTCTGCCTCCGAAAGTGCTGGG	BC043576	uc003sun.1	intergenic
DNA_motif_1	chr21:28570171-28570474	109	136	+	30.1011	1.44e-11	1.8e-08	ACCTTCCTCGGCCTCCTAAAGTGCTGGG	BC043580	uc002ymh.3	intergenic
DNA_motif_1	chr7:64564050-64564158	17	44	+	42.6517	1.59e-14	5.27e-11	ACCCGCCTCAGCCTCCCAAAGTGCTGGG	BC044608	uc003ttv.1	intergenic
DNA_motif_1	chr17:77877927-77878189	45	72	+	48.5843	1.19e-16	7.29e-13	TCCTGCCTCAGCCTCCCGAGTAGCTGGA	BC044939	uc002jxf.2	intergenic
DNA_motif_1	chr17:77877927-77878189	180	207	+	4.76404	1.04e-07	9.67e-05	GCCCACCTTGGCCTCCCAATGTGTTACA	BC044939	uc002jxf.2	intergenic
DNA_motif_1	chr2:175403858-175404127	45	72	+	38.8989	1.7e-13	3.33e-10	GCCTGCCTTGGCCTCCCAAAGTGCTGGG	BC046497	uc002uiw.3	intergenic
DNA_motif_1	chr2:206952517-206952802	64	91	+	51.618	4.52e-18	6.94e-14	TCCTGCCTCAGCCTCCCGAGTAGCTGGG	BC047484	uc002vbb.3	intergenic
DNA_motif_1	chr2:206952517-206952802	198	225	+	40.4382	6.73e-14	1.56e-10	GCCCGCCTCGGCCTCCCAAAGTGCTGGG	BC047484	uc002vbb.3	intergenic
DNA_motif_1	chr6:148027473-148027697	134	161	+	14.2022	5.95e-09	5.73e-06	GACCACCTTGGCCTGCCAAAGTGCTGGG	BC047626	uc003qmd.4	intergenic
DNA_motif_1	chr6:148039289-148039571	223	250	+	-21.0899	4.82e-05	0.0399	TCTTACCATGGTTTTCTAGTTTGCTGAA	BC047626	uc003qmd.4	intergenic
DNA_motif_1	chr1:113534724-113534791	23	50	-	41.1573	4.29e-14	1.13e-10	GCCTGCCTCAGCCTCCCAAAGTGCTGAG	BC047723	uc001edc.1	geneBody
DNA_motif_1	chr16:47848530-47848693	90	117	+	43.1236	1.13e-14	3.95e-11	TCCTGCTTCAGCCTCCCGAGTAGCTGGT	BC048130	uc002eex.1	intergenic
DNA_motif_1	chr4:45277079-45277279	117	144	-	-22.382	6.22e-05	0.0502	TGCAACCTCCGCCTCCCGGGTTCAAGCG	BC048420	uc003gxa.3	intergenic
DNA_motif_1	chr8:72588560-72588925	261	288	-	-10.4607	5e-06	0.00447	ACCTGGCTCGGCCTGGCGAGGAGCAGCC	BC048982	uc003xyw.3	intergenic
DNA_motif_1	chr21:20366889-20367080	99	126	+	31.3596	8.18e-12	1.08e-08	TCCTGCCTCAGCCTCCCTAGTATCTGGG	BC051441	uc002ykx.3	intergenic
DNA_motif_1	chr20:25941440-25941596	35	62	+	37.6404	3.47e-13	6.21e-10	TTCAGCCTCAGCCTCCCGAGTAGCTGGG	BC052952	uc002wvf.3	geneBody
DNA_motif_1	chr8:76207683-76208060	79	106	+	48.5843	1.19e-16	7.29e-13	TCCTGCCTCAGCCTCCCGAGTAGCTGGA	BC062758	uc003yao.3	intergenic
DNA_motif_1	chr8:76207683-76208060	213	240	+	38.8989	1.7e-13	3.33e-10	GCCTGCCTTGGCCTCCCAAAGTGCTGGG	BC062758	uc003yao.3	intergenic
DNA_motif_1	chr1:96023475-96023650	89	116	+	49.809	3.3e-17	2.19e-13	TCCTGCCTCAGCCTCCTGAGTAGCTGGG	BC067883	uc001drl.3	intergenic
DNA_motif_1	chrX:64839289-64839986	345	372	-	-23.2135	7.3e-05	0.0574	GCACCTCTCCTCCTCCAAAGGAACGCAG	BC067907	uc004dwe.3	geneBody
DNA_motif_1	chr2:232569314-232569483	58	85	-	24.3034	1.62e-10	1.74e-07	GCCTCCCTCAGCCTCCTGAGAAGCCAGG	BC069004	uc002vsa.3	intergenic
DNA_motif_1	chr3:103456699-103456956	37	64	-	30.7753	1.07e-11	1.38e-08	GTCCACCTTGGCCTCCCAAAGTGCTGGG	BC070396	uc003dvu.3	intergenic
DNA_motif_1	chr3:103456699-103456956	170	197	-	0.842697	3.06e-07	0.000281	TCCAGCCTCAGCATACGGCGTAGCTGGG	BC070396	uc003dvu.3	intergenic
DNA_motif_1	chr4:14327197-14327361	77	104	+	1.73034	2.41e-07	0.000222	CTGTATCTTAGGTTCCCGGAGAGCTGGA	BC070495	uc003gnd.4	intergenic
DNA_motif_1	chr2:62303755-62303873	9	36	-	41.1124	4.41e-14	1.15e-10	TCATGCCTCAGCCTCCTGAGTAGCTAGG	BC071802	uc002sbr.3	geneBody
DNA_motif_1	chr2:62312464-62312650	131	158	+	7.67416	4.5e-08	4.21e-05	ACTTGCCTCGGCCTCTGAAAGTGCTAGG	BC071802	uc002sbr.3	geneBody
DNA_motif_1	chr3:162829544-162829722	57	84	-	40.382	6.99e-14	1.6e-10	TCCTGCCTCAGCCTGCCAAGTAGCTGGG	BC073807	uc003feg.3	geneBody
DNA_motif_1	chr3:162666347-162666586	118	145	+	25.7416	9.14e-11	1.01e-07	GCCCACCTCGCCCTCCTAAAGTGCTGGG	BC073807	uc003feg.3	geneBody
DNA_motif_1	chr3:161961145-161961306	83	110	+	18.0674	1.62e-09	1.6e-06	TCGTGCCTCAGCCACCCGAGTAACCAGG	BC073807	uc003feg.3	intergenic
DNA_motif_1	chr3:162829544-162829722	89	116	-	-21.6854	5.42e-05	0.0444	TGCAACCTCCGCCTCCCGGGTTCAAGTG	BC073807	uc003feg.3	geneBody
DNA_motif_1	chr3:161961145-161961306	51	78	+	-24.191	8.81e-05	0.0676	TGCAACCTCCGCCTCCTGGGTTCAAGCG	BC073807	uc003feg.3	intergenic
DNA_motif_1	chr2:101785569-101785812	116	143	+	48.2584	1.56e-16	9.25e-13	TCCCGCCTCAGCCTCCTGAGTAGCTGGG	BC077729	uc002tav.3	intergenic
DNA_motif_1	chr17:35159998-35160076	32	59	+	45.0449	2.77e-15	1.12e-11	TCCTGCCTCAGCCTCCCGAGTAGCTAGA	BC084573	uc002hng.1	intergenic
DNA_motif_1	chr4:190548599-190548900	150	177	-	40.5618	6.23e-14	1.51e-10	ACCCGCCTCGGCCTCCCAAAGTGCTGGG	BC087857	uc003izq.4	intergenic
DNA_motif_1	chr20:19786039-19786210	115	142	+	38.2247	2.5e-13	4.77e-10	TCCTACCTCAGCCTCCCAGGTAGCTGGG	BC090059	uc002wrm.1	geneBody
DNA_motif_1	chr9:89822722-89822921	107	134	+	50.7865	1e-17	9.63e-14	TCCTGCCTCAGCCTCCCAAGTAGCTGGG	BC093087	uc004apb.2	intergenic
DNA_motif_1	chr16:5230191-5230457	117	144	-	45.1685	2.51e-15	1.02e-11	TCCTGCCTCAGCCCCCTGAGTAGCTGGG	BC108660	uc002cyq.1	intergenic
DNA_motif_1	chr5:81831894-81832041	99	126	-	51.618	4.52e-18	6.94e-14	TCCTGCCTCAGCCTCCCGAGTAGCTGGG	BC132949	uc010jat.1	intergenic
DNA_motif_1	chr5:81706783-81706988	143	170	-	30.7079	1.1e-11	1.42e-08	TCCTGCCTCTGCCTCCCTAGGAGCTGGG	BC132949	uc010jat.1	intergenic
DNA_motif_1	chr5:81706783-81706988	8	35	-	28.2247	3.27e-11	3.85e-08	GCCCACCTTGGCCTCCTAAAGTGGTGGG	BC132949	uc010jat.1	intergenic
DNA_motif_1	chr14:28204628-28204826	157	184	-	38.1348	2.63e-13	4.93e-10	TCCTGCCTCAGCCTCCCAAGCAGCTGAG	BC148262	uc010amc.2	intergenic
DNA_motif_1	chr14:28204628-28204826	24	51	-	31.6742	7.07e-12	9.46e-09	ACCTGCCTCGACCTCCCAAAGTGCTGGG	BC148262	uc010amc.2	intergenic
DNA_motif_1	chr1:94036537-94036688	106	133	-	49.809	3.3e-17	2.19e-13	TCCTGCCTCAGCCTCCTGAGTAGCTGGG	BCAR3	uc001dqb.4	geneBody
DNA_motif_1	chr20:52712855-52713053	88	115	+	37.6629	3.42e-13	6.15e-10	TCTTGCCTCAGCCTCCCGAGTAGCTAGG	BCAS1	uc002xws.2	intergenic
DNA_motif_1	chr1:115113676-115113983	108	135	+	50.7865	1e-17	9.63e-14	TCCTGCCTCAGCCTCCCAAGTAGCTGGG	BCAS2	uc001efa.3	geneBody
DNA_motif_1	chr1:115113676-115113983	249	276	+	35.0112	1.4e-12	2.13e-09	ATCTGCCTCGGCCTCCCAAAGTGCTGAG	BCAS2	uc001efa.3	geneBody
DNA_motif_1	chr17:58884902-58885052	123	150	-	44.6067	3.85e-15	1.48e-11	TCCTGCCTCAGCCTTCTGAGTAGCTGGG	BCAS3	uc002iyv.4	geneBody
DNA_motif_1	chr17:58749791-58750145	55	82	+	44.0787	5.77e-15	2.1e-11	GCCTGCCTCAGCCTCCCAAAGTGCTGGG	BCAS3	uc002iyv.4	intergenic
DNA_motif_1	chr17:58749791-58750145	183	210	-	42.5281	1.72e-14	5.56e-11	GCCCGCCTCAGCCTCCCAAAGTGCTGGG	BCAS3	uc002iyv.4	intergenic
DNA_motif_1	chr17:58763378-58763573	94	121	+	41.9888	2.48e-14	7.37e-11	GCCTGCCTCGGCCTCCCAAAGTGCTGGG	BCAS3	uc002iyv.4	geneBody
DNA_motif_1	chr17:58749791-58750145	315	342	-	38.0449	2.76e-13	5.04e-10	GCCCACCTCGGCCTCCCAAAGTGCTGGG	BCAS3	uc002iyv.4	intergenic
DNA_motif_1	chr17:59441349-59441712	202	229	+	-21.764	5.51e-05	0.045	TCCCATCTTCGCTCCTCAACTTCCTAGC	BCAS3	uc002iyv.4	geneBody
DNA_motif_1	chr20:49452472-49452639	91	118	+	49.809	3.3e-17	2.19e-13	TCCTGCCTCAGCCTCCTGAGTAGCTGGG	BCAS4	uc002xvq.3	geneBody
DNA_motif_1	chr20:49416397-49416595	69	96	-	20.1236	7.79e-10	7.92e-07	TCCCATCTCGGCCTCTCTAGTAGCTGGG	BCAS4	uc002xvq.3	geneBody
DNA_motif_1	chr12:25111882-25112213	112	139	+	51.618	4.52e-18	6.94e-14	TCCTGCCTCAGCCTCCCGAGTAGCTGGG	BCAT1	uc001rgd.4	intergenic
DNA_motif_1	chr12:24984159-24984562	306	333	-	32.3034	5.27e-12	7.29e-09	TCTCACCTCAGTCTCCCAAGTAGCTGGG	BCAT1	uc001rgd.4	geneBody
DNA_motif_1	chr12:25111882-25112213	247	274	+	26.6292	6.37e-11	7.17e-08	ACCCGCTTCGACCTCCCAAAGTGCTGGG	BCAT1	uc001rgd.4	intergenic
DNA_motif_1	chr12:24984159-24984562	171	198	-	23.5843	2.14e-10	2.28e-07	ACCTGCCTTGACCTCCCAAAGTGCTGGT	BCAT1	uc001rgd.4	geneBody
DNA_motif_1	chr12:24984159-24984562	338	365	-	-22.7753	6.71e-05	0.0535	TGCAACCTCCGCCTCCCAAGCTCAAGCG	BCAT1	uc001rgd.4	geneBody
DNA_motif_1	chr10:127538958-127539152	77	104	+	50.7865	1e-17	9.63e-14	TCCTGCCTCAGCCTCCCAAGTAGCTGGG	BCCIP	uc001ljd.4	geneBody
DNA_motif_1	chr3:165664985-165665266	132	159	-	34.6629	1.67e-12	2.5e-09	TCCTGCCCCATCCTCCTGAGTAGCTGGG	BCHE	uc003fem.4	intergenic
DNA_motif_1	chr3:165975424-165975623	58	85	+	-24.2584	8.92e-05	0.0683	CCCTAGTATTGTGTCCGGAATTGGTGGG	BCHE	uc003fem.4	intergenic
DNA_motif_1	chr6:81708748-81708870	90	117	+	37.3596	4.05e-13	7.06e-10	TTGTGCCTCAGCTTCCCGAGTAGCTGGG	BCKDHB	uc003pjd.2	intergenic
DNA_motif_1	chr2:60828723-60828915	122	149	+	15.9101	3.38e-09	3.29e-06	GCCCACCTTGGCCTCTCAAAGTGCTAGT	BCL11A	uc002sab.3	intergenic
DNA_motif_1	chr14:99461511-99461664	79	106	-	50.7865	1e-17	9.63e-14	TCCTGCCTCAGCCTCCCAAGTAGCTGGG	BCL11B	uc001yga.3	intergenic
DNA_motif_1	chr14:99644434-99644523	37	64	-	-18.8427	3.07e-05	0.026	GCCTGGCTCGGTTTCTAGTGTTGGTGTC	BCL11B	uc001yga.3	geneBody
DNA_motif_1	chr20:30244364-30244678	114	141	+	51.618	4.52e-18	6.94e-14	TCCTGCCTCAGCCTCCCGAGTAGCTGGG	BCL2L1	uc002wwl.3	intergenic
DNA_motif_1	chr20:30244364-30244678	259	286	+	32.1461	5.68e-12	7.77e-09	GCCCGCCTTGGCTTCCCAAAGTGCTGGG	BCL2L1	uc002wwl.3	intergenic
DNA_motif_1	chr15:52405424-52405582	101	128	-	-23.5281	7.76e-05	0.0605	ACATGCTCCAGACCCCTGAACCCCCAGA	BCL2L10	uc002abq.3	TSS
DNA_motif_1	chr14:23783058-23783221	110	137	+	31.8876	6.4e-12	8.67e-09	GCCCGCCTCGGCCTCCCAATGTGCTGGG	BCL2L2-PABPN1	uc001wjh.4	geneBody
DNA_motif_1	chr3:187478418-187478587	45	72	-	34.0899	2.23e-12	3.25e-09	TCCTACCTCAGCGTCCTGAGTAGCTGAG	BCL6	uc003frq.2	intergenic
DNA_motif_1	chr3:187478418-187478587	77	104	-	-23.2135	7.3e-05	0.0574	TGCAACCTCCGCCTCCCAGGTTCAAGCG	BCL6	uc003frq.2	intergenic
DNA_motif_1	chr11:118803318-118803620	129	156	+	49.0337	7.17e-17	4.61e-13	ACCTGCCTCAGCCTCCCGAGTAGCTGGG	BCL9L	uc001pug.3	intergenic
DNA_motif_1	chr11:118803318-118803620	269	296	+	40.4382	6.73e-14	1.56e-10	GCCCGCCTCGGCCTCCCAAAGTGCTGGG	BCL9L	uc001pug.3	intergenic
DNA_motif_1	chrX:129186564-129186909	300	327	-	36.1573	7.74e-13	1.25e-09	ACCTGCCTCGGCCTCCCAAAGTGCTGAA	BCORL1	uc022cdu.1	geneBody
DNA_motif_1	chrX:129186564-129186909	75	102	+	-22.0225	5.79e-05	0.0472	CCACATGTCAGCGTGTGGAAGTGCTGGT	BCORL1	uc022cdu.1	geneBody
DNA_motif_1	chr22:23551170-23551369	124	151	-	17.4382	2.01e-09	1.98e-06	CCACACTTCGGCCTACCAAAGTGCTGGG	BCR	uc002zww.3	geneBody
DNA_motif_1	chrX:70619888-70620068	128	155	+	-21.0562	4.79e-05	0.0396	TGCAACCTCCGGCTTCCAGGTTGAAGAG	BCYRN1	uc011mpt.1	geneBody
DNA_motif_1	chr14:101049966-101050391	176	203	+	31.4494	7.85e-12	1.04e-08	TCCTGTCTCAGCCTCCCAAATGGCTGGA	BEGAIN	uc001yhq.3	intergenic
DNA_motif_1	chr14:101049966-101050391	313	340	+	24.6629	1.41e-10	1.53e-07	ACTCACCTTGGCCTCCCAAAGTGCTGGG	BEGAIN	uc001yhq.3	intergenic
DNA_motif_1	chr6:107432158-107432473	93	120	-	36.3371	7.04e-13	1.15e-09	TCCCACCTCAGCCTCTCAAGTAGCTGGG	BEND3	uc003prs.2	geneBody
DNA_motif_1	chr1:49207287-49207542	113	140	-	-22.0337	5.81e-05	0.0473	TCTTGCCTCATGCTTCAAAAGGTCTCTG	BEND5	uc001crx.4	geneBody
DNA_motif_1	chr3:5065734-5065903	38	65	+	16.5393	2.73e-09	2.67e-06	ACCCATGTCAGCCTCCCAAAATCCTGGG	BHLHE40	uc003bqf.3	intergenic
DNA_motif_1	chr12:26265417-26265562	106	133	-	-16.7528	1.99e-05	0.0172	TACTGTTTTGTTTTTCTAAATAGCAGGT	BHLHE41	uc001rhb.3	intergenic
DNA_motif_1	chr5:78381225-78381546	161	188	-	41.1573	4.29e-14	1.13e-10	TCCTGCCTCAGCCTCCCGAGTAGTTGGG	BHMT2	uc003kft.3	geneBody
DNA_motif_1	chr5:78381225-78381546	26	53	-	32.3146	5.24e-12	7.25e-09	ACCAGCCTCGGCCTCCCAAAGTGCTGGG	BHMT2	uc003kft.3	geneBody
DNA_motif_1	chr12:32523102-32523235	81	108	-	33.7191	2.67e-12	3.87e-09	TCCTGCCTCAGCCTCCCGAGAACCTGAG	BICD1	uc001rku.3	geneBody
DNA_motif_1	chr12:51707831-51708064	109	136	+	49.809	3.3e-17	2.19e-13	TCCTGCCTCAGCCTCCTGAGTAGCTGGG	BIN2	uc010sng.2	geneBody
DNA_motif_1	chr13:103487474-103487608	2	29	-	42.8427	1.39e-14	4.79e-11	TCCCACCTCAGCCTCCCAAAGTGCTGGG	BIVM	uc001vps.3	geneBody
DNA_motif_1	chr13:103502351-103502629	168	195	+	37.3483	4.08e-13	7.06e-10	GCCCGCCTTGGCCTCCCAAAGTGCTGGG	BIVM-ERCC5	uc001vpu.2	geneBody
DNA_motif_1	chr15:91271675-91271768	61	88	+	41.4494	3.54e-14	9.76e-11	TCCTGCCTCAGCCTCCCGGGTAGCTGGG	BLM	uc002bpr.3	geneBody
DNA_motif_1	chr6:55557014-55557212	81	108	-	38.1685	2.58e-13	4.84e-10	ACCCACCTCGGCCTCCCAAAGTGCTGGG	BMP5	uc003pcq.3	intergenic
DNA_motif_1	chr6:7790433-7790547	62	89	-	7.22472	5.14e-08	4.8e-05	GCCTGCTTCCGCATCCCAAAGTGTGAGG	BMP6	uc003mxu.4	geneBody
DNA_motif_1	chr20:55831800-55831876	26	53	-	35.9213	8.77e-13	1.41e-09	TCCTGCCTCAGCCTCCGAAGTTGCTAGG	BMP7	uc010gip.1	geneBody
DNA_motif_1	chr20:55512197-55512297	1	28	-	33.2247	3.4e-12	4.84e-09	GCCCGCCTTGGTCTCCCAAAGTGCTGGG	BMP7	uc010gip.1	intergenic
DNA_motif_1	chr20:55693745-55693924	57	84	-	31.1348	9.07e-12	1.18e-08	TCCTGCCTCAGCCTCTGGAGTAGCTGGG	BMP7	uc010gip.1	intergenic
DNA_motif_1	chr20:55522693-55522874	122	149	-	-16.7753	2e-05	0.0172	ACCCGCCTTGGCCTTCTGAATCCTTTCT	BMP7	uc010gip.1	intergenic
DNA_motif_1	chr4:95783941-95784471	37	64	-	49.809	3.3e-17	2.19e-13	TCCTGCCTCAGCCTCCTGAGTAGCTGGG	BMPR1B	uc003htm.4	geneBody
DNA_motif_1	chr4:95890170-95890572	124	151	+	46.6067	7.54e-16	3.57e-12	TTCTGCCTCAGCCTCCCAAGTAGCTGGG	BMPR1B	uc003htm.4	geneBody
DNA_motif_1	chr4:96019911-96020222	65	92	+	41.3258	3.84e-14	1.04e-10	TCCTGCCTCAGACTCCCGAGTAGCTGGG	BMPR1B	uc003htm.4	geneBody
DNA_motif_1	chr4:96019911-96020222	199	226	+	35.6966	9.85e-13	1.56e-09	GCCTGCCTCAGCCTCCCAAAGCGCTGGG	BMPR1B	uc003htm.4	geneBody
DNA_motif_1	chr4:95783941-95784471	210	237	-	24.0562	1.78e-10	1.91e-07	TTCCGCCTCAGCCTCTCAAGTACCTGGG	BMPR1B	uc003htm.4	geneBody
DNA_motif_1	chr4:95890170-95890572	259	286	+	14.9438	4.66e-09	4.51e-06	GCCCGACCCGGCCTCCCAAAGTGTTGGG	BMPR1B	uc003htm.4	geneBody
DNA_motif_1	chr2:203416565-203416808	121	148	+	44.7978	3.31e-15	1.31e-11	TTCTGCCTCAGCCTCCTAAGTAGCTGGG	BMPR2	uc002uzf.4	geneBody
DNA_motif_1	chr2:203231895-203232085	72	99	+	37.3483	4.08e-13	7.06e-10	GCCCGCCTTGGCCTCCCAAAGTGCTGGG	BMPR2	uc002uzf.4	intergenic
DNA_motif_1	chr10:43362671-43363265	20	47	+	-21.4382	5.16e-05	0.0425	GCCTACCTTGGCCTGCTGAGAACACTGC	BMS1	uc001jaj.3	intergenic
DNA_motif_1	chr15:60114474-60114884	203	230	-	45.1573	2.54e-15	1.03e-11	TCCTGCCTCAGCCTCCCGAGTAGCTAAG	BNIP2	uc010uhc.2	intergenic
DNA_motif_1	chr15:60114474-60114884	69	96	-	27.7303	4.03e-11	4.7e-08	ACCAGCCTCGGCCTCCCAAAGTGCCGGG	BNIP2	uc010uhc.2	intergenic
DNA_motif_1	chr5:173159725-173159991	51	78	+	32.9663	3.85e-12	5.44e-09	ACCCACCTCGGCTTCCCAAAGTGCTGGG	BOD1	uc003mcq.2	intergenic
DNA_motif_1	chr5:173036364-173036480	46	73	+	-21.6292	5.36e-05	0.0441	GTCTACTCCAGCTTCCAACATCCCTGAC	BOD1	uc003mcq.2	geneBody
DNA_motif_1	chr17:65982774-65982998	127	154	-	50.7865	1e-17	9.63e-14	TCCTGCCTCAGCCTCCCAAGTAGCTGGG	BPTF	uc002jge.3	intergenic
DNA_motif_1	chr17:65928672-65928737	27	54	-	40.573	6.19e-14	1.51e-10	TTCCACCTCGGCCTCCCAAGTAGCTGGG	BPTF	uc002jge.3	geneBody
DNA_motif_1	chr17:65840489-65840674	117	144	+	37.3483	4.08e-13	7.06e-10	GCCCGCCTTGGCCTCCCAAAGTGCTGGG	BPTF	uc002jge.3	geneBody
DNA_motif_1	chr7:140615299-140615498	44	71	+	50.7865	1e-17	9.63e-14	TCCTGCCTCAGCCTCCCAAGTAGCTGGG	BRAF	uc003vwc.4	geneBody
DNA_motif_1	chr12:112088296-112088494	144	171	+	31.573	7.41e-12	9.85e-09	GCTTGCCTCGGCCTCCCAAAGTGCTGGG	BRAP	uc001tsn.4	geneBody
DNA_motif_1	chr12:112088296-112088494	17	44	+	28.4045	3.03e-11	3.58e-08	ACCTGCCTCGGCCTCCCAAAATGTTGGG	BRAP	uc001tsn.4	geneBody
DNA_motif_1	chr9:136921680-136921806	10	37	-	-24.6742	9.65e-05	0.0734	TCCCTCCCTGCCCCTCCCACTGGCTGGT	BRD3	uc004cew.3	geneBody
DNA_motif_1	chr19:15398683-15398777	5	32	+	42.5618	1.69e-14	5.55e-11	TTGTGCCTCAGCCTCCCGAGTAGCTGGG	BRD4	uc002nat.3	geneBody
DNA_motif_1	chr16:50414650-50414849	75	102	+	31.9438	6.24e-12	8.47e-09	ACCTGCCTCGGCCTCCCAGAGTGCTGGG	BRD7	uc021thx.1	intergenic
DNA_motif_1	chr1:92408782-92409036	186	213	-	38.1011	2.68e-13	5.01e-10	TCCTGCCTCAGCCTCCGGAGTAGCTAGG	BRDT	uc001dol.4	intergenic
DNA_motif_1	chr1:92408782-92409036	53	80	-	-19.8202	3.74e-05	0.0314	ACCCGCCTTACCTCCCAAAGTGTTGGGA	BRDT	uc001dol.4	intergenic
DNA_motif_1	chr2:28518347-28518896	124	151	+	39.4045	1.26e-13	2.63e-10	TCCTGTCTCAGCCTTCTGAGTAGCTGGG	BRE	uc002rlq.3	geneBody
DNA_motif_1	chr2:28518347-28518896	511	538	-	37.2022	4.41e-13	7.57e-10	TCGTGCCTCAGTCTCCCAAGTAGCCGGG	BRE	uc002rlq.3	geneBody
DNA_motif_1	chr2:28518347-28518896	375	402	-	35.0787	1.36e-12	2.07e-09	ACCCACCTTGGCCTCCCAAAGTGCTGGG	BRE	uc002rlq.3	geneBody
DNA_motif_1	chr2:28518347-28518896	260	287	+	33.6404	2.78e-12	4.01e-09	GCCTGCCTCAGCCTCCCAAAGTACTGGG	BRE	uc002rlq.3	geneBody
DNA_motif_1	chr2:28519676-28520099	122	149	+	25.7079	9.27e-11	1.03e-07	ACCCACCTCCGCCTCCCAGAGTGCTGGG	BRE	uc002rlq.3	geneBody
DNA_motif_1	chr2:28519676-28520099	255	282	+	-17.0449	2.11e-05	0.0182	GACAACTTTAGCTTCCTAAATTGTGACA	BRE	uc002rlq.3	geneBody
DNA_motif_1	chr12:125494347-125494492	48	75	-	21.3371	5e-10	5.15e-07	GCCTGCCTAGGCGTCCCAAAGTGCTGGG	BRI3BP	uc001uha.1	geneBody
DNA_motif_1	chr14:36343150-36343476	153	180	-	51.618	4.52e-18	6.94e-14	TCCTGCCTCAGCCTCCCGAGTAGCTGGG	BRMS1L	uc001wtl.3	intergenic
DNA_motif_1	chr14:36343150-36343476	18	45	-	40.4382	6.73e-14	1.56e-10	GCCCGCCTCGGCCTCCCAAAGTGCTGGG	BRMS1L	uc001wtl.3	intergenic
DNA_motif_1	chr14:36357211-36357414	103	130	-	27.4719	4.49e-11	5.19e-08	TCCTGCCTCAGCCTCTCGAGCAGCTGTG	BRMS1L	uc001wtl.3	intergenic
DNA_motif_1	chr21:40620263-40620387	22	49	-	25.3596	1.07e-10	1.18e-07	GCCTGCCTTGTCCTCCCAAAGTGCTGGA	BRWD1	uc002yxk.2	geneBody
DNA_motif_1	chr1:32888049-32888212	87	114	-	51.618	4.52e-18	6.94e-14	TCCTGCCTCAGCCTCCCGAGTAGCTGGG	BSDC1	uc001bvh.4	intergenic
DNA_motif_1	chr11:122860572-122860772	173	200	-	51.618	4.52e-18	6.94e-14	TCCTGCCTCAGCCTCCCGAGTAGCTGGG	BSX	uc010rzs.2	intergenic
DNA_motif_1	chr11:122860572-122860772	47	74	-	42.1124	2.29e-14	7.08e-11	ACCTGCCTCGGCCTCCCAAAGTGCTGGG	BSX	uc010rzs.2	intergenic
DNA_motif_1	chr12:108055338-108055575	129	156	-	49.809	3.3e-17	2.19e-13	TCCTGCCTCAGCCTCCTGAGTAGCTGGG	BTBD11	uc001tmk.1	intergenic
DNA_motif_1	chr20:11964936-11965145	132	159	+	-3.7191	9.95e-07	0.000907	TCCCAGAATAGCTCCCAGAGTAGCTGAG	BTBD3	uc002wny.3	intergenic
DNA_motif_1	chr20:11964936-11965145	119	146	+	-11.7865	6.75e-06	0.006	TCCTGCCTCAGCCTCCCAGAATAGCTCC	BTBD3	uc002wny.3	intergenic
DNA_motif_1	chr6:38511361-38511751	254	281	-	50.7865	1e-17	9.63e-14	TCCTGCCTCAGCCTCCCAAGTAGCTGGG	BTBD9	uc003ooa.4	geneBody
DNA_motif_1	chr6:38620886-38621566	151	178	-	49.809	3.3e-17	2.19e-13	TCCTGCCTCAGCCTCCTGAGTAGCTGGG	BTBD9	uc003ooa.4	intergenic
DNA_motif_1	chr6:38620886-38621566	15	42	-	40.4382	6.73e-14	1.56e-10	GCCCGCCTCGGCCTCCCAAAGTGCTGGG	BTBD9	uc003ooa.4	intergenic
DNA_motif_1	chr6:38511361-38511751	120	147	-	31.6966	7e-12	9.38e-09	GCCCGTCTCGGCCTCCCAAAGTGCTAGG	BTBD9	uc003ooa.4	geneBody
DNA_motif_1	chr6:38157300-38157735	393	420	+	30.7865	1.06e-11	1.37e-08	ACCTGCCTTGGCCTTCCAAAGTGCTGGA	BTBD9	uc003ooa.4	geneBody
DNA_motif_1	chr6:38157300-38157735	258	285	+	30.1461	1.42e-11	1.77e-08	TCTTGCCTCAGCCTCCCATGTAGCTGGG	BTBD9	uc003ooa.4	geneBody
DNA_motif_1	chr6:38157300-38157735	75	102	+	29.2022	2.15e-11	2.6e-08	TCCTGCCTCAGCCTCCTGGGTAACTGGG	BTBD9	uc003ooa.4	geneBody
DNA_motif_1	chr6:38364704-38364889	82	109	+	20.5618	6.65e-10	6.79e-07	TCAGGCCTCAGCTTCCCAAGTAGCAGGG	BTBD9	uc003ooa.4	geneBody
DNA_motif_1	chr6:38153594-38153832	174	201	+	-16.3034	1.81e-05	0.0157	CCTCACTCCTGCCTCCTAAACTGGTACA	BTBD9	uc003ooa.4	geneBody
DNA_motif_1	chr1:203279913-203280320	118	145	+	31.1348	9.07e-12	1.18e-08	TCCTGCCTCAGCCTCTGGAGTAGCTGGG	BTG2	uc001gzq.3	intergenic
DNA_motif_1	chr1:203279913-203280320	253	280	+	30.3596	1.29e-11	1.63e-08	ACCCTCCTCGGCCTCCCAAAGTGCTGGG	BTG2	uc001gzq.3	intergenic
DNA_motif_1	chr6:26360622-26360771	67	94	+	24.6067	1.44e-10	1.56e-07	GCCCACCTTGGCCTCCCAAAGTGCTCGG	BTN3A2	uc003nhp.3	intergenic
DNA_motif_1	chr10:103150119-103150314	84	111	+	45.6854	1.64e-15	7.01e-12	TCCTGCCTCAGTCTCCTGAGTAGCTGGG	BTRC	uc001kta.4	geneBody
DNA_motif_1	chr10:103175464-103175574	77	104	+	42.5281	1.72e-14	5.56e-11	GCCCGCCTCAGCCTCCCAAAGTGCTGGG	BTRC	uc001kta.4	geneBody
DNA_motif_1	chr15:40449366-40449500	94	121	-	21.4944	4.72e-10	4.87e-07	GCCTGCCTCGACCTCCCAAAGTGCAGGG	BUB1B	uc001zkx.4	intergenic
DNA_motif_1	chr15:40449366-40449500	9	36	-	-24.0787	8.62e-05	0.0665	ACAAGCTTCCGCTCTCCATGTAGGTCTT	BUB1B	uc001zkx.4	intergenic
DNA_motif_1	chr11:116125295-116125419	59	86	+	40.5618	6.23e-14	1.51e-10	ACCCGCCTCGGCCTCCCAAAGTGCTGGG	BUD13	uc001ppn.3	intergenic
DNA_motif_1	chr11:116574256-116574370	42	69	+	-15.6854	1.59e-05	0.0138	ACCTACTTTGGTTTCCATGGTAACCGCG	BUD13	uc001ppn.3	intergenic
DNA_motif_1	chr11:116574256-116574370	73	100	+	-22.8315	6.78e-05	0.0541	GTGCGCCGCAGCCAACAAGGCAGCTGGT	BUD13	uc001ppn.3	intergenic
DNA_motif_1	chr6:105593180-105593603	272	299	-	40.5618	6.23e-14	1.51e-10	ACCCGCCTCGGCCTCCCAAAGTGCTGGG	BVES-AS1	uc003pqz.3	geneBody
DNA_motif_1	chr6:105610476-105610526	13	40	-	30.3596	1.29e-11	1.63e-08	TTGTGCCTCAGCATCCTGAGTAGCTGGG	BVES-AS1	uc003pqz.3	geneBody
DNA_motif_1	chr6:105593180-105593603	79	106	-	23.0112	2.67e-10	2.82e-07	TCCTGCCTCAGCTTCTGGAGTAGCTGAG	BVES-AS1	uc003pqz.3	geneBody
DNA_motif_1	chr14:24384130-24384300	27	54	+	35.427	1.13e-12	1.77e-09	TCCCACCTCAGCCTCCTGAGTAACTGGG	BX161431	uc031qny.1	intergenic
DNA_motif_1	chr14:41020223-41020399	141	168	-	45.2809	2.29e-15	9.39e-12	TCCTGCCTCAGCCTCCCGAATAGGTGGG	BX248273	uc001wvl.1	intergenic
DNA_motif_1	chr14:41020223-41020399	13	40	-	27.6629	4.14e-11	4.82e-08	ACCCACCTCGGCCTCTCAAAGTGCTGGG	BX248273	uc001wvl.1	intergenic
DNA_motif_1	chr8:65361005-65361243	108	135	-	47.8652	2.3e-16	1.32e-12	TCCTGCCTCAGCCTCCCAAGTAGCTGAG	BX537900	uc003xve.3	intergenic
DNA_motif_1	chr1:101544280-101544571	91	118	+	7.21348	5.15e-08	4.81e-05	GCCCGCTTCGGCCTCCCAAAGTGTTTTT	BX538249	uc001dua.3	geneBody
DNA_motif_1	chr1:101573894-101574020	74	101	+	-20.3708	4.18e-05	0.0349	ATCTGACTCACCTCACTCATGTGCTGGG	BX538249	uc001dua.3	intergenic
DNA_motif_1	chr7:84282264-84282558	174	201	-	51.618	4.52e-18	6.94e-14	TCCTGCCTCAGCCTCCCGAGTAGCTGGG	BX647900	uc003uia.1	intergenic
DNA_motif_1	chr7:84282264-84282558	41	68	-	8.42697	3.6e-08	3.38e-05	GCTCACCTCGGACTCCCCAAGTGCTGGG	BX647900	uc003uia.1	intergenic
DNA_motif_1	chr18:8845527-8845876	319	346	-	30.5618	1.18e-11	1.5e-08	GCCTGTGTCAGCCTCCCAAAGTGCTAGG	BX648455	uc002knt.3	intergenic
DNA_motif_1	chr10:63571314-63571485	128	155	-	41.9888	2.48e-14	7.37e-11	GCCTGCCTCGGCCTCCCAAAGTGCTGGG	C10orf107	uc010qik.2	intergenic
DNA_motif_1	chr10:78447332-78447890	313	340	+	47.0337	5.14e-16	2.68e-12	TCCTGCCTCAGCCTCCCGAGTAGCGGGG	C10orf11	uc001jxi.3	intergenic
DNA_motif_1	chr10:78447332-78447890	455	482	+	32.8427	4.08e-12	5.75e-09	GCCCACCTCGGCCTTCCAAAGTGCTGGG	C10orf11	uc001jxi.3	intergenic
DNA_motif_1	chr10:77590860-77591215	52	79	+	31.6517	7.15e-12	9.55e-09	TTCTGCCTCAGCCTCCTGAGTAACTAGG	C10orf11	uc001jxi.3	geneBody
DNA_motif_1	chr10:77590860-77591215	188	215	+	25.7528	9.1e-11	1.01e-07	ACCCATCTTGGTCTCCCAAAGTGCTGGG	C10orf11	uc001jxi.3	geneBody
DNA_motif_1	chr10:21630617-21630832	127	154	-	39.4494	1.23e-13	2.58e-10	TCCTGCCTCAGCCTCCTGAGTAGCTTGG	C10orf114	uc001iqn.4	intergenic
DNA_motif_1	chr10:21690917-21691024	53	80	-	23.382	2.31e-10	2.46e-07	ACTTGTCTCAGCCTTCCAAAGTGCTGGG	C10orf114	uc001iqn.4	intergenic
DNA_motif_1	chr10:75693020-75693244	133	160	-	44.9326	3e-15	1.2e-11	TCGTGCCTCAGCCTCCTGAGTAGCTGGG	C10orf55	uc001jvz.2	intergenic
DNA_motif_1	chr10:75702627-75702744	29	56	-	36.9101	5.18e-13	8.73e-10	ACCTGCCTCGGCTTCCCAAAGTGCTGGG	C10orf55	uc001jvz.2	intergenic
DNA_motif_1	chr10:33020798-33020895	65	92	-	41	4.74e-14	1.22e-10	TCCTGTCTCAGCCTCCCAAGTAGCCGGG	C10orf68	uc001iwn.4	geneBody
DNA_motif_1	chr10:103655816-103655938	54	81	-	38.9551	1.64e-13	3.28e-10	GCCCACCTTGGCCTCCCAAGTAGCTGGG	C10orf76	uc009xwy.1	geneBody
DNA_motif_1	chr10:103637829-103638031	68	95	-	9.91011	2.3e-08	2.17e-05	TCCTATCGTAACCTCCCGAGTAGTTGGG	C10orf76	uc009xwy.1	geneBody
DNA_motif_1	chr11:111750897-111751267	32	59	-	-21.3483	5.07e-05	0.0418	ACACACTCCAGGCTACTAACTAGAGTGG	C11orf1	uc001pmd.3	geneBody
DNA_motif_1	chr11:62425810-62426290	405	432	+	41.0562	4.57e-14	1.18e-10	TCCTGCCTCAGCCTCCCAAGCAGCTGGG	C11orf48	uc001nuf.3	intergenic
DNA_motif_1	chr11:62425810-62426290	78	105	+	35.4382	1.13e-12	1.76e-09	GCCCGCCTCGGCCTCCCAAAGTGCTGGT	C11orf48	uc001nuf.3	intergenic
DNA_motif_1	chr11:111076089-111076258	51	78	+	36.9888	4.96e-13	8.4e-10	TCCAGCCTCAGCCTCCCAAAGTGCTGGG	C11orf53	uc001plc.3	intergenic
DNA_motif_1	chr11:101925257-101925449	85	112	-	46.6629	7.11e-16	3.42e-12	TCCTGCCTCAGTCTCCCAAGTAGCTGGG	C11orf70	uc001pgp.3	geneBody
DNA_motif_1	chr11:36740760-36740846	55	82	-	-17.9438	2.55e-05	0.0218	ACATATTTGAGGCTCCAAATGAGCGCTG	C11orf74	uc001mwx.2	intergenic
DNA_motif_1	chr11:37523735-37523895	72	99	+	-18.8652	3.08e-05	0.0262	GACTGTCCTAGCATTCCATGAAACTGAG	C11orf74	uc001mwx.2	intergenic
DNA_motif_1	chr11:37523735-37523895	78	105	-	-23	7.01e-05	0.0556	CCTGATCTCAGTTTCATGGAATGCTAGG	C11orf74	uc001mwx.2	intergenic
DNA_motif_1	chr11:37079541-37079983	339	366	-	-24.4494	9.25e-05	0.0706	TTTCTCCACAGCCTCGCCAGTATCTGTT	C11orf74	uc001mwx.2	intergenic
DNA_motif_1	chr11:82625007-82625163	80	107	+	39.6854	1.07e-13	2.29e-10	TCCTGCCGCAGCCTCCTGAGTAGCTGGG	C11orf82	uc009yvd.2	geneBody
DNA_motif_1	chr12:70357597-70357919	193	220	-	40.573	6.19e-14	1.51e-10	TCCTGCCTCAGCCTCCCACGTAGCTGGG	C12orf28	uc001svu.1	intergenic
DNA_motif_1	chr12:70317770-70317950	81	108	-	39.3933	1.27e-13	2.64e-10	TCTTGCCTCAGCCTCCTGAGTAGCTGGG	C12orf28	uc001svu.1	intergenic
DNA_motif_1	chr12:70357597-70357919	59	86	-	36.3146	7.12e-13	1.16e-09	GCCCGCCTCGGTCTCCCAAAGTGCTGGG	C12orf28	uc001svu.1	intergenic
DNA_motif_1	chr12:13491666-13491912	167	194	-	39.1124	1.5e-13	3.06e-10	TCCTACCTCAGCCACCCGAGTAGCTGGG	C12orf36	uc001rbs.2	intergenic
DNA_motif_1	chr12:13491666-13491912	33	60	-	31.1798	8.88e-12	1.16e-08	ATCCGTCTCGGCCTCCCAAAGTGCTGGG	C12orf36	uc001rbs.2	intergenic
DNA_motif_1	chr12:40252436-40252725	81	108	+	51.618	4.52e-18	6.94e-14	TCCTGCCTCAGCCTCCCGAGTAGCTGGG	C12orf40	uc009zjv.1	geneBody
DNA_motif_1	chr12:40252436-40252725	215	242	+	33.9775	2.35e-12	3.43e-09	ACCCGCTTTGGCCTCCCAAAGTGCTGGG	C12orf40	uc009zjv.1	geneBody
DNA_motif_1	chr12:40093784-40094388	46	73	+	-22.9326	6.92e-05	0.0549	GCGCCTCTCCTCCTCCAAAGGAACGCAG	C12orf40	uc009zjv.1	geneBody
DNA_motif_1	chr12:40252436-40252725	49	76	+	-23.2135	7.3e-05	0.0574	TGCAACCTCCGCCTCCCAGGTTCAAGCG	C12orf40	uc009zjv.1	geneBody
DNA_motif_1	chr12:103891647-103891786	48	75	-	49.809	3.3e-17	2.19e-13	TCCTGCCTCAGCCTCCTGAGTAGCTGGG	C12orf42	uc001tjs.3	intergenic
DNA_motif_1	chr12:105355238-105355342	23	50	-	34.7528	1.6e-12	2.39e-09	TCATACCTCAGCCTCCTGAGTAGCCGAG	C12orf45	uc001tlb.3	intergenic
DNA_motif_1	chr12:117092647-117092817	37	64	-	46.3146	9.62e-16	4.33e-12	TCCTGCTTCAGCCTCCTGAGTAGCTGGG	C12orf49	uc001tvz.1	intergenic
DNA_motif_1	chr12:4431207-4431399	64	91	+	48.1236	1.8e-16	1.06e-12	TCCTGCTTCAGCCTCCCGAGTAGCTGGG	C12orf5	uc001qmp.3	geneBody
DNA_motif_1	chr12:105738019-105738362	249	276	-	19.6742	9.16e-10	9.26e-07	ACCTGCCTTGGCCTCCCCAAGTACTGGG	C12orf75	uc001tlh.4	geneBody
DNA_motif_1	chr12:110505676-110505846	88	115	-	44.0787	5.77e-15	2.1e-11	GCCTGCCTCAGCCTCCCAAAGTGCTGGG	C12orf76	uc001tqe.2	geneBody
DNA_motif_1	chr14:99354169-99354280	42	69	-	49.809	3.3e-17	2.19e-13	TCCTGCCTCAGCCTCCTGAGTAGCTGGG	C14orf177	uc001yfz.2	intergenic
DNA_motif_1	chr14:50463660-50463967	140	167	+	49.809	3.3e-17	2.19e-13	TCCTGCCTCAGCCTCCTGAGTAGCTGGG	C14orf182	uc001wxi.1	geneBody
DNA_motif_1	chr14:50463660-50463967	275	302	+	40.1348	8.11e-14	1.78e-10	GCCCACCTCAGCCTCCCAAAGTGCTGGG	C14orf182	uc001wxi.1	geneBody
DNA_motif_1	chr14:104376376-104376453	15	42	-	-23.2135	7.3e-05	0.0574	TCAAGCTAACGGATCCCGAGTTCCGGGG	C14orf2	uc001yoj.4	intergenic
DNA_motif_1	chr14:58702845-58703182	169	196	-	34.1573	2.15e-12	3.16e-09	ACCCGCCTCAGCCTCCCAAACTGCTGGG	C14orf37	uc010tro.2	geneBody
DNA_motif_1	chr14:58702845-58703182	304	331	-	31.1348	9.07e-12	1.18e-08	TCCTGCCTCAGCCTCTGGAGTAGCTGGG	C14orf37	uc010tro.2	geneBody
DNA_motif_1	chr14:23461464-23461627	93	120	-	36.1573	7.74e-13	1.25e-09	CTCTGTCTCAGCCTCCTGAGTAGCTGGG	C14orf93	uc001wig.3	geneBody
DNA_motif_1	chr15:76407965-76408614	544	571	-	-16.2921	1.8e-05	0.0156	ACCCATGCCAGGCTCCCAGGCTGGCTGG	C15orf27	uc010bkp.3	geneBody
DNA_motif_1	chr15:90445308-90445471	80	107	-	39.382	1.28e-13	2.66e-10	ACCTGCCTCAGGCTCCCAAAGTGCTGGG	C15orf38	uc002bou.2	geneBody
DNA_motif_1	chr15:75523578-75523819	131	158	-	34.7753	1.58e-12	2.37e-09	TCCCGCCTCAGCCTCCCAAAGTGTTGGG	C15orf39	uc002azp.4	intergenic
DNA_motif_1	chr15:36944350-36944563	116	143	+	-20.2809	4.1e-05	0.0343	TCCTGCTGTTGCTTCTTCAGAACCTGGA	C15orf41	uc001zje.4	geneBody
DNA_motif_1	chr15:36735900-36736030	18	45	-	-20.5056	4.29e-05	0.0358	CTGCCTCCTGTAGTCCCAAGTAGCTGGG	C15orf41	uc001zje.4	intergenic
DNA_motif_1	chr16:15668801-15668869	17	44	-	44.4607	4.29e-15	1.64e-11	TCCTGCCTCAGTCTCCCGAGTAGCTGGA	C16orf45	uc002ddo.3	geneBody
DNA_motif_1	chr16:9121423-9121684	199	226	+	43.3483	9.75e-15	3.45e-11	TCCTGCCTCAGCCTCCTGAGTAGCTAAG	C16orf72	uc002czm.3	intergenic
DNA_motif_1	chr16:9190792-9191081	113	140	+	41.8764	2.68e-14	7.74e-11	TCCTGCCTCAGCCTCCCCAGTAGCTGGG	C16orf72	uc002czm.3	geneBody
DNA_motif_1	chr16:9257839-9258087	146	173	-	41.3933	3.68e-14	1.01e-10	TCCTGCCTCAGCCTCCCGTGTAGCTGGG	C16orf72	uc002czm.3	intergenic
DNA_motif_1	chr16:9257327-9257542	64	91	+	37.4719	3.8e-13	6.71e-10	ACCCGCCTTGGCCTCCCAAAGTGCTGGG	C16orf72	uc002czm.3	intergenic
DNA_motif_1	chr16:9257839-9258087	13	40	-	35.236	1.25e-12	1.93e-09	GCCCGTCTCGGCCTCCCAAAGTGCTGGG	C16orf72	uc002czm.3	intergenic
DNA_motif_1	chr16:9190792-9191081	248	275	+	18.9551	1.18e-09	1.18e-06	GCCCGCCTTGGCCTCCCATAATGGTGGG	C16orf72	uc002czm.3	geneBody
DNA_motif_1	chr16:9190792-9191081	12	39	-	-23.7303	8.07e-05	0.0627	GCGAGACTTCGTCTCCAAAAAAGGAAAA	C16orf72	uc002czm.3	geneBody
DNA_motif_1	chr16:26870766-26871029	158	185	+	41.1685	4.25e-14	1.12e-10	TCCTGCCTCAGCCTCGCGAGTAGCTGGG	C16orf82	uc010vcm.2	intergenic
DNA_motif_1	chr17:42689869-42690050	66	93	+	34.2247	2.08e-12	3.06e-09	ACCCGCCTTGGCCTCCCAAAATGCTGGG	C17orf104	uc002iha.3	intergenic
DNA_motif_1	chr17:30654400-30654696	91	118	+	51.618	4.52e-18	6.94e-14	TCCTGCCTCAGCCTCCCGAGTAGCTGGG	C17orf75	uc002hhg.3	intergenic
DNA_motif_1	chr17:30654400-30654696	225	252	+	32.1124	5.77e-12	7.87e-09	GCTCGCCTCAGCCTCCCAAAGTGCTGGG	C17orf75	uc002hhg.3	intergenic
DNA_motif_1	chr17:71230547-71230640	31	58	-	-6.98876	2.22e-06	0.002	CCCGCCTTCGGCCTTCCAGTGTGCTGGG	C17orf80	uc010dfj.3	geneBody
DNA_motif_1	chr17:76154456-76154654	28	55	+	51.618	4.52e-18	6.94e-14	TCCTGCCTCAGCCTCCCGAGTAGCTGGG	C17orf99	uc002jus.4	geneBody
DNA_motif_1	chr17:76154456-76154654	163	190	+	37.4719	3.8e-13	6.71e-10	ACCCGCCTTGGCCTCCCAAAGTGCTGGG	C17orf99	uc002jus.4	geneBody
DNA_motif_1	chr17:76152048-76152216	110	137	-	31.7303	6.89e-12	9.27e-09	GCCTGCCTGGGCCTCCCAAAGTGCTGGG	C17orf99	uc002jus.4	geneBody
DNA_motif_1	chr18:43755627-43755817	83	110	+	32.1461	5.68e-12	7.77e-09	GCCCGCCTTGGCTTCCCAAAGTGCTGGG	C18orf25	uc002lbw.3	geneBody
DNA_motif_1	chr18:21105232-21105413	88	115	+	47.2921	3.99e-16	2.11e-12	TCCTGCTTCAGCCTCCCAAGTAGCTGGG	C18orf8	uc021uie.2	geneBody
DNA_motif_1	chr19:16622428-16622549	72	99	+	36.5169	6.4e-13	1.06e-09	TCCCACCTCAGCCTCCCCAATAGCTGGG	C19orf44	uc002neh.1	geneBody
DNA_motif_1	chr19:16622428-16622549	40	67	+	-23.809	8.19e-05	0.0636	TGCCTCCTCCACCTCCTGGGTTTCAGCG	C19orf44	uc002neh.1	geneBody
DNA_motif_1	chr2:67996460-67996667	53	80	-	23.2472	2.44e-10	2.58e-07	CTCTGCCTCAGCCTCCCTGGTAGCTGGG	C1D	uc010fdc.3	intergenic
DNA_motif_1	chr1:244527433-244527747	217	244	+	42.8427	1.39e-14	4.79e-11	TCCCACCTCAGCCTCCCAAAGTGCTGGG	C1orf100	uc001iah.4	geneBody
DNA_motif_1	chr1:244477751-244477950	52	79	+	24.236	1.66e-10	1.79e-07	TCCCACCTCAGCCACCCAAACTGCTGGG	C1orf100	uc001iah.4	intergenic
DNA_motif_1	chr1:244527433-244527747	82	109	+	24.236	1.66e-10	1.79e-07	TCCTGGCTCAGCCTCCCAAACAGCTGGT	C1orf100	uc001iah.4	geneBody
DNA_motif_1	chr1:244406335-244406611	117	144	-	21.3596	4.96e-10	5.11e-07	GCCTGCCTCGGCCTCCTAAAGCACTGGG	C1orf100	uc001iah.4	intergenic
DNA_motif_1	chr1:244787292-244787421	80	107	+	47.7528	2.52e-16	1.43e-12	TCCTGCCTCAGCCTCCCAAGTAGCTGGA	C1orf101	uc001iam.3	geneBody
DNA_motif_1	chr1:221562703-221562828	42	69	+	-20.2247	4.06e-05	0.0339	AAATTATTCAGCTTTCAGAAGTGCTATA	C1orf140	uc001hmw.1	intergenic
DNA_motif_1	chr1:184237449-184237632	102	129	+	50.7865	1e-17	9.63e-14	TCCTGCCTCAGCCTCCCAAGTAGCTGGG	C1orf21	uc001gqv.1	intergenic
DNA_motif_1	chr1:184326329-184326595	148	175	-	24.3596	1.58e-10	1.71e-07	GCCCACCTCGGCCTCCCAAAATACTGGG	C1orf21	uc001gqv.1	intergenic
DNA_motif_1	chr1:45168231-45168448	35	62	-	51.618	4.52e-18	6.94e-14	TCCTGCCTCAGCCTCCCGAGTAGCTGGG	C1orf228	uc001cmf.2	geneBody
DNA_motif_1	chr1:45164602-45164937	236	263	-	31.9888	6.11e-12	8.3e-09	TCCCACCTCAGCCTCCCAAGTAGCTGCC	C1orf228	uc001cmf.2	geneBody
DNA_motif_1	chr1:45164602-45164937	100	127	-	23.809	1.96e-10	2.1e-07	GACTGCCTCTGCCTCCCAAAGTGCTGGG	C1orf228	uc001cmf.2	geneBody
DNA_motif_1	chr1:150250363-150250534	26	53	-	40.618	6.02e-14	1.51e-10	TCCTGCCTCAGCCTCCCAGGTAGCTGGG	C1orf54	uc001euc.3	geneBody
DNA_motif_1	chr1:150250363-150250534	58	85	-	-23.2135	7.3e-05	0.0574	TGCAACCTCCGCCTCCCAGGTTCAAGCG	C1orf54	uc001euc.3	geneBody
DNA_motif_1	chr1:200920939-200921138	104	131	+	47.1348	4.77e-16	2.5e-12	TCCTGCCTCAGCCTCCCGAGAAGCTGGG	C1orf81	uc001gvp.1	geneBody
DNA_motif_1	chr1:187832803-187832984	1	28	+	47.4944	3.25e-16	1.79e-12	TCCTGCCTCAGTCTCCCGAGTAGCTGGG	C1orf99	uc001gsd.3	intergenic
DNA_motif_1	chr1:187334863-187335067	16	43	+	44.6067	3.85e-15	1.48e-11	TCCTGCCTCAGCCTTCTGAGTAGCTGGG	C1orf99	uc001gsd.3	intergenic
DNA_motif_1	chr1:187832803-187832984	136	163	+	38.1685	2.58e-13	4.84e-10	ACCCACCTCGGCCTCCCAAAGTGCTGGG	C1orf99	uc001gsd.3	intergenic
DNA_motif_1	chr1:188123391-188123547	111	138	+	34.7978	1.56e-12	2.34e-09	GCCCACCTCGGCCTCCCAAAATGCTGGG	C1orf99	uc001gsd.3	intergenic
DNA_motif_1	chr1:188286049-188286274	108	135	+	31.8764	6.44e-12	8.71e-09	ACCCACCTCAGCCTCCCAAAGCGCTGGG	C1orf99	uc001gsd.3	intergenic
DNA_motif_1	chr1:187334863-187335067	156	183	+	27.1461	5.14e-11	5.89e-08	GCCCGTCTTGGCCTCCCAAAGTGCTGGT	C1orf99	uc001gsd.3	intergenic
DNA_motif_1	chr1:187503603-187503787	33	60	-	19.0562	1.14e-09	1.14e-06	GCCCACTTCGGATTCCCAAAGTGCTGGG	C1orf99	uc001gsd.3	intergenic
DNA_motif_1	chr1:187518450-187518616	43	70	-	-22.1124	5.9e-05	0.0479	CCTTGCATCAGCCGACAAAGGAGGAAAG	C1orf99	uc001gsd.3	intergenic
DNA_motif_1	chr11:47622825-47622940	24	51	+	38.2809	2.42e-13	4.63e-10	TCTTGCCTCAGCCTCCCGAGTAGCTGAG	C1QTNF4	uc001ngc.2	intergenic
DNA_motif_1	chr20:31275759-31275889	45	72	-	50.7865	1e-17	9.63e-14	TCCTGCCTCAGCCTCCCAAGTAGCTGGG	C20orf203	uc002wxz.3	intergenic
DNA_motif_1	chr20:31213915-31214033	58	85	-	-23.5281	7.76e-05	0.0605	GAAGCTCGCAGCCTACTGAGAAGGTGGG	C20orf203	uc002wxz.3	intergenic
DNA_motif_1	chr20:20323656-20323853	88	115	+	37.191	4.44e-13	7.6e-10	GCCCGCCTCGGCCTCCCAAAATGCTGGG	C20orf26	uc002wru.3	geneBody
DNA_motif_1	chr20:43091863-43092061	98	125	-	16.4494	2.82e-09	2.75e-06	GCTCGTCTCAGCCTCCCAAAGTGTTGGG	C20orf62	uc002xmb.3	geneBody
DNA_motif_1	chr20:18809706-18809900	123	150	+	31.8652	6.47e-12	8.75e-09	GCCTGCTTTGGCCTCCCAAAGTGCTAGG	C20orf78	uc002wrj.2	geneBody
DNA_motif_1	chr21:18738306-18738595	191	218	-	32.0225	6.01e-12	8.18e-09	GCCCGCCTCAGCCTCTCAAAGTGCTGGG	C21orf37	uc011abz.2	intergenic
DNA_motif_1	chr21:19186806-19187150	122	149	-	-11.7865	6.75e-06	0.006	TCCTACTCTAGTCAGTTGAGGTGCTGGC	C21orf91	uc002ykq.4	geneBody
DNA_motif_1	chr11:73820962-73821122	46	73	-	47.6966	2.75e-16	1.54e-12	TCCTGCCTTAGCCTCCCAAGTAGCTGGG	C2CD3	uc001ouu.2	geneBody
DNA_motif_1	chr11:73746899-73747050	114	141	+	30.4157	1.26e-11	1.6e-08	TCGTGTCTCAGACTCCCAAGTAGCTGGG	C2CD3	uc001ouu.2	geneBody
DNA_motif_1	chr2:132528210-132528392	59	86	-	38.2022	2.53e-13	4.82e-10	TCCTGCTTCTGCCTCCCGAGTAGCTGGG	C2orf27A	uc002ttf.1	intergenic
DNA_motif_1	chr2:105962118-105962438	184	211	-	43.191	1.09e-14	3.82e-11	TCCTGTCTCAGCCTCCTGAATAGCTGGG	C2orf49	uc002tcs.1	TES
DNA_motif_1	chr2:105962118-105962438	49	76	-	25.5056	1.01e-10	1.11e-07	GCCCACCTCAGTCTCTCAAAGTGCTGGG	C2orf49	uc002tcs.1	TES
DNA_motif_1	chr2:232500603-232500780	102	129	+	40.4382	6.73e-14	1.56e-10	GCCCGCCTCGGCCTCCCAAAGTGCTGGG	C2orf57	uc002vrz.3	intergenic
DNA_motif_1	chr2:197671226-197671403	96	123	-	44.2022	5.27e-15	1.98e-11	ACCTGCCTCAGCCTCCCAAAGTGCTGGG	C2orf66	uc002utv.3	geneBody
DNA_motif_1	chr2:74034003-74034196	58	85	-	40.1348	8.11e-14	1.78e-10	GCCCACCTCAGCCTCCCAAAGTGCTGGG	C2orf78	uc002sjr.1	geneBody
DNA_motif_1	chr2:228464769-228464943	110	137	-	32.8876	3.99e-12	5.64e-09	TCCTGCCTCAGCCTCCGAAGTAGCTGAT	C2orf83	uc010zlu.2	intergenic
DNA_motif_1	chr2:228464769-228464943	142	169	-	-11.7303	6.67e-06	0.00593	TGCAGCCTCAGCCTCCTGAGATCAAGCG	C2orf83	uc010zlu.2	intergenic
DNA_motif_1	chr3:112757934-112758113	145	172	-	49.809	3.3e-17	2.19e-13	TCCTGCCTCAGCCTCCTGAGTAGCTGGG	C3orf17	uc003dzr.3	intergenic
DNA_motif_1	chr3:112757934-112758113	11	38	-	42.6517	1.59e-14	5.27e-11	ACCCGCCTCAGCCTCCCAAAGTGCTGGG	C3orf17	uc003dzr.3	intergenic
DNA_motif_1	chr3:128295063-128295277	83	110	-	-21.3034	5.03e-05	0.0415	ACAGGGCTCAGCTTTCCCCGTGGGTGGG	C3orf27	uc003ekq.3	TSS
DNA_motif_1	chr3:155471973-155472284	20	47	-	43.6966	7.63e-15	2.74e-11	TCCTGCCTCAGCCTCCCGAGTAGCTGAT	C3orf33	uc003fal.1	intergenic
DNA_motif_1	chr3:155529449-155529771	232	259	-	41.3596	3.76e-14	1.03e-10	CTCTGCCTCAGCCTCCTGAGTAGCTGGG	C3orf33	uc003fal.1	intergenic
DNA_motif_1	chr3:155506822-155507006	61	88	-	35.0787	1.36e-12	2.07e-09	ACCCACCTTGGCCTCCCAAAGTGCTGGG	C3orf33	uc003fal.1	geneBody
DNA_motif_1	chr3:155514679-155514949	48	75	-	28.4607	2.95e-11	3.5e-08	GCCTGCCTTGGCCTCCCAAAGTACTGGG	C3orf33	uc003fal.1	geneBody
DNA_motif_1	chr3:155529449-155529771	99	126	-	21.3483	4.98e-10	5.13e-07	ATCTGCCTTGGCCTCCCAAACTGCTGGT	C3orf33	uc003fal.1	intergenic
DNA_motif_1	chr3:155514679-155514949	183	210	-	15.3258	4.11e-09	3.98e-06	ATTCTCTTCAGCCTCCCAAGTAGCTGGA	C3orf33	uc003fal.1	geneBody
DNA_motif_1	chr3:155471973-155472284	189	216	-	-7.2809	2.38e-06	0.00215	GCTGGCCTTGACCTCCTAAAATGTTGGG	C3orf33	uc003fal.1	intergenic
DNA_motif_1	chr3:129000385-129000443	31	58	-	47.8652	2.3e-16	1.32e-12	TCCTGCCTCAGCCTCCCAAGTAGCTGAG	C3orf37	uc003elt.3	geneBody
DNA_motif_1	chr3:88329056-88329233	68	95	+	36.7865	5.53e-13	9.29e-10	ACCTGCCTCAACCTCCTGAGTAGCTGGG	C3orf38	uc003dqw.3	intergenic
DNA_motif_1	chr3:157501175-157501366	113	140	+	42.6629	1.57e-14	5.27e-11	TTCTGCCTCAGCCTCCAGAGTAGCTGGG	C3orf55	uc003fbp.4	intergenic
DNA_motif_1	chr3:143887070-143887264	72	99	+	41.9888	2.48e-14	7.37e-11	GCCTGCCTCGGCCTCCCAAAGTGCTGGG	C3orf58	uc003evo.3	intergenic
DNA_motif_1	chr3:143827616-143827811	36	63	-	29.6292	1.78e-11	2.17e-08	GCCCACCTCAGCCTCCCAAAGTTCTGGG	C3orf58	uc003evo.3	intergenic
DNA_motif_1	chr3:58761565-58761693	16	43	+	48.9775	7.84e-17	4.96e-13	TCCTGCCTCAGCCTCCTAAGTAGCTGGG	C3orf67	uc003dkt.1	geneBody
DNA_motif_1	chr3:153200398-153200834	227	254	-	51.618	4.52e-18	6.94e-14	TCCTGCCTCAGCCTCCCGAGTAGCTGGG	C3orf79	uc003ezt.3	intergenic
DNA_motif_1	chr3:153200398-153200834	81	108	-	37.3371	4.1e-13	7.09e-10	CCCTGCCTTGGCCTCCCAAAGTGCTGGG	C3orf79	uc003ezt.3	intergenic
DNA_motif_1	chr3:153464164-153464307	41	68	-	-20.5618	4.34e-05	0.0362	TTCTATTCCACTTTCCTAAGTTGTTTCA	C3orf79	uc003ezt.3	intergenic
DNA_motif_1	chr1:207263351-207263578	13	40	-	22.9551	2.72e-10	2.88e-07	GCCCACCTCGGCCTCTCAAAGTGCCGGG	C4BPB	uc001hfj.3	geneBody
DNA_motif_1	chr1:207263351-207263578	147	174	-	-5.96629	1.73e-06	0.00157	CTCTGTATTCTACTCCCAAGTAGCCGGG	C4BPB	uc001hfj.3	geneBody
DNA_motif_1	chr4:113531470-113531707	139	166	-	36.5506	6.28e-13	1.04e-09	TCCTGCCTTAGCCTCCTGGGTAGCTGGG	C4orf21	uc003iau.3	geneBody
DNA_motif_1	chr4:113531470-113531707	4	31	-	33.4382	3.06e-12	4.39e-09	GCCCACCTCGGCCTCCCAAAGTGCTGCG	C4orf21	uc003iau.3	geneBody
DNA_motif_1	chr4:128945777-128946077	179	206	+	51.618	4.52e-18	6.94e-14	TCCTGCCTCAGCCTCCCGAGTAGCTGGG	C4orf29	uc021xrt.1	geneBody
DNA_motif_1	chr4:128890377-128890523	88	115	+	37.764	3.23e-13	5.85e-10	ACCTGCCTCAACCTCCCAAGTAGCTGGG	C4orf29	uc021xrt.1	geneBody
DNA_motif_1	chr4:128945777-128946077	147	174	+	-15.8989	1.66e-05	0.0144	CGCAGCCTCCGCCTCCTGAGTTCAAGCG	C4orf29	uc021xrt.1	geneBody
DNA_motif_1	chr4:120224505-120224811	128	155	+	30.0337	1.49e-11	1.85e-08	GCCCGCCTCGGCCTGCCAAAGTGCTGGG	C4orf3	uc021xrf.1	geneBody
DNA_motif_1	chr4:112988229-112988484	139	166	+	24.9326	1.26e-10	1.38e-07	TTCTGCCTCAGACTGCTGAGTAGCTGGG	C4orf32	uc003iah.2	intergenic
DNA_motif_1	chr4:130210573-130210977	376	403	+	-24.7978	9.88e-05	0.075	TCCTGGTTTAGCCTTGGGAGGGTGTATG	C4orf33	uc003igu.4	intergenic
DNA_motif_1	chr5:134197526-134197700	62	89	+	40.382	6.99e-14	1.6e-10	TCCTGCCTCAGCCTGCCAAGTAGCTGGG	C5orf24	uc003kzx.3	intergenic
DNA_motif_1	chr5:37159264-37159534	58	85	+	51.618	4.52e-18	6.94e-14	TCCTGCCTCAGCCTCCCGAGTAGCTGGG	C5orf42	uc011cpa.1	geneBody
DNA_motif_1	chr5:37257230-37257833	105	132	-	49.809	3.3e-17	2.19e-13	TCCTGCCTCAGCCTCCTGAGTAGCTGGG	C5orf42	uc011cpa.1	intergenic
DNA_motif_1	chr5:37257230-37257833	280	307	-	45.5843	1.8e-15	7.5e-12	TCCTGTCTCAGCCTCCCAAGTAGCTGGG	C5orf42	uc011cpa.1	intergenic
DNA_motif_1	chr5:37241374-37241509	65	92	-	44.6067	3.85e-15	1.48e-11	TCCTGTCTCAGCCTCCTGAGTAGCTGGG	C5orf42	uc011cpa.1	geneBody
DNA_motif_1	chr5:37162969-37163064	56	83	+	42.6517	1.59e-14	5.27e-11	ACCCGCCTCAGCCTCCCAAAGTGCTGGG	C5orf42	uc011cpa.1	geneBody
DNA_motif_1	chr5:37159264-37159534	192	219	+	40.5618	6.23e-14	1.51e-10	ACCCGCCTCGGCCTCCCAAAGTGCTGGG	C5orf42	uc011cpa.1	geneBody
DNA_motif_1	chr5:37257230-37257833	458	485	-	37.3483	4.08e-13	7.06e-10	GCCCGCCTTGGCCTCCCAAAGTGCTGGG	C5orf42	uc011cpa.1	intergenic
DNA_motif_1	chr5:125969713-125969901	158	185	-	34.6067	1.72e-12	2.57e-09	GCCCGCCTCCGCCTCCCAAAGTGCTAGG	C5orf48	uc003kub.1	geneBody
DNA_motif_1	chr6:165617336-165617579	138	165	-	51.618	4.52e-18	6.94e-14	TCCTGCCTCAGCCTCCCGAGTAGCTGGG	C6orf118	uc003qum.4	intergenic
DNA_motif_1	chr6:165617336-165617579	3	30	-	16.6742	2.61e-09	2.56e-06	GCCCACCTCAGCCTCCCAAAGCCCCGGG	C6orf118	uc003qum.4	intergenic
DNA_motif_1	chr6:168186470-168186658	160	187	+	51.618	4.52e-18	6.94e-14	TCCTGCCTCAGCCTCCCGAGTAGCTGGG	C6orf123	uc003sic.3	geneBody
DNA_motif_1	chr6:42083820-42083985	89	116	+	27.2247	4.98e-11	5.72e-08	GCCCGCCGTGGCCTCCCAAAGTGCTGGG	C6orf132	uc003orw.2	geneBody
DNA_motif_1	chr6:88190968-88191124	49	76	-	50.7865	1e-17	9.63e-14	TCCTGCCTCAGCCTCCCAAGTAGCTGGG	C6orf165	uc010kbv.2	geneBody
DNA_motif_1	chr6:121468080-121469016	766	793	+	49.809	3.3e-17	2.19e-13	TCCTGCCTCAGCCTCCTGAGTAGCTGGG	C6orf170	uc003pyo.1	geneBody
DNA_motif_1	chr6:120831789-120831996	113	140	+	46.2022	1.06e-15	4.73e-12	TCCTGCCTCAGCCTCCCAAGTAGCCGGG	C6orf170	uc003pyo.1	intergenic
DNA_motif_1	chr6:121203308-121203476	132	159	+	38.7416	1.86e-13	3.64e-10	TCCTGTCCCAGCCTCCCGAGTAGCTGGA	C6orf170	uc003pyo.1	intergenic
DNA_motif_1	chr6:121468080-121469016	901	928	+	31.4831	7.72e-12	1.02e-08	GCCTGCCTCGGCCTCTCAAAGTGCTGGG	C6orf170	uc003pyo.1	geneBody
DNA_motif_1	chr6:121649457-121649727	83	110	+	28.4944	2.91e-11	3.46e-08	TCCTGCCTCAGCCTACCGAGTAGCGACG	C6orf170	uc003pyo.1	geneBody
DNA_motif_1	chr6:121649457-121649727	216	243	+	19.6854	9.12e-10	9.22e-07	ACTCGCCTCGGCCTCCCAAAGTGTTGGG	C6orf170	uc003pyo.1	geneBody
DNA_motif_1	chr6:107312600-107312886	177	204	+	26.236	7.48e-11	8.36e-08	TGCTTCCTCAGGCTCCCGAGTAGCTGGG	C6orf203	uc011eaj.2	intergenic
DNA_motif_1	chr6:151781284-151781443	39	66	+	41.2022	4.17e-14	1.11e-10	TCTTGCCTCAGCCTCCCGAGTAGCTGGG	C6orf211	uc003qok.1	geneBody
DNA_motif_1	chr6:80541385-80541548	110	137	-	35.2809	1.22e-12	1.9e-09	TCCTGTCTCAGTTTCCTGAGTAGCTGGG	C6orf7	uc021zcb.1	geneBody
DNA_motif_1	chr6:159330070-159330272	7	34	-	38.0449	2.76e-13	5.04e-10	GCCCACCTCGGCCTCCCAAAGTGCTGGG	C6orf99	uc021zhp.1	geneBody
DNA_motif_1	chr6:159330070-159330272	92	119	-	20.3146	7.27e-10	7.4e-07	GCCCGTTTTGGCCTCCCAAAGGGCTGGG	C6orf99	uc021zhp.1	geneBody
DNA_motif_1	chr5:40975560-40975737	14	41	+	45.6517	1.67e-15	7.15e-12	TCCTGCCTCAGCCTCCTGAGGAGCTGAG	C7	uc003jmh.3	geneBody
DNA_motif_1	chr5:40975560-40975737	149	176	+	39.0674	1.54e-13	3.12e-10	GCCTGCCTCGGCCTCCCAAAGTGCTGAG	C7	uc003jmh.3	geneBody
DNA_motif_1	chr7:40205470-40205727	133	160	-	49.809	3.3e-17	2.19e-13	TCCTGCCTCAGCCTCCTGAGTAGCTGGG	C7orf10	uc022acd.1	geneBody
DNA_motif_1	chr7:40188019-40188190	106	133	-	34.4831	1.83e-12	2.72e-09	TCCTGCCTCAGCTGCCTGAGTAGCTGGG	C7orf10	uc022acd.1	geneBody
DNA_motif_1	chr7:40666051-40666214	43	70	+	32.1461	5.68e-12	7.77e-09	ACCCGCCTCAGCCTCTCAAAGTGCTGGG	C7orf10	uc022acd.1	geneBody
DNA_motif_1	chr7:148305330-148305441	74	101	-	45.5843	1.8e-15	7.5e-12	TCCTGCCTCAGCTTCCCAAGTAGCTGGG	C7orf33	uc003wew.3	geneBody
DNA_motif_1	chr7:30181134-30181499	248	275	+	8.92135	3.11e-08	2.92e-05	TTCCGCCTTGGCCTCCCACAATGTTGGA	C7orf41	uc003tar.1	geneBody
DNA_motif_1	chr7:30181134-30181499	113	140	+	-2.55056	7.41e-07	0.000676	TGCTGCTTCATCCTGGCAAGTAGCCAGG	C7orf41	uc003tar.1	geneBody
DNA_motif_1	chr7:112572065-112572304	158	185	+	40.5618	6.23e-14	1.51e-10	ACCCGCCTCGGCCTCCCAAAGTGCTGGG	C7orf60	uc003vgo.1	geneBody
DNA_motif_1	chr7:112572065-112572304	24	51	+	37.9551	2.91e-13	5.29e-10	TCCTACCTCAGCCTCACAAGTAGCTGGG	C7orf60	uc003vgo.1	geneBody
DNA_motif_1	chr8:49972905-49973183	76	103	+	51.618	4.52e-18	6.94e-14	TCCTGCCTCAGCCTCCCGAGTAGCTGGG	C8orf22	uc031tba.1	geneBody
DNA_motif_1	chr8:49972905-49973183	210	237	+	38.0449	2.76e-13	5.04e-10	GCCCACCTCGGCCTCCCAAAGTGCTGGG	C8orf22	uc031tba.1	geneBody
DNA_motif_1	chr8:49972905-49973183	44	71	+	-21.5955	5.33e-05	0.0438	CTCAACCTCCGCCTCCTGGGTTTAAGTG	C8orf22	uc031tba.1	geneBody
DNA_motif_1	chr8:67650748-67651066	223	250	+	51.618	4.52e-18	6.94e-14	TCCTGCCTCAGCCTCCCGAGTAGCTGGG	C8orf44-SGK3	uc003xwp.3	geneBody
DNA_motif_1	chr8:67672626-67672785	52	79	+	47.4157	3.62e-16	1.95e-12	TCCTACCTCAGCCTCCTGAGTAGCTGGG	C8orf44-SGK3	uc003xwp.3	geneBody
DNA_motif_1	chr8:67745327-67745565	22	49	+	46.4157	8.83e-16	4.02e-12	TCCTGCCTCAGCCTTCCGAGTAGCTGGG	C8orf44-SGK3	uc003xwp.3	geneBody
DNA_motif_1	chr8:67745327-67745565	157	184	+	41.9888	2.48e-14	7.37e-11	GCCTGCCTCGGCCTCCCAAAGTGCTGGG	C8orf44-SGK3	uc003xwp.3	geneBody
DNA_motif_1	chr8:67750393-67750609	16	43	+	41.1798	4.22e-14	1.12e-10	TCCTGCCTCAACCTCCCGAGTAGCTGGG	C8orf44-SGK3	uc003xwp.3	geneBody
DNA_motif_1	chr8:67771384-67771515	66	93	-	41.1236	4.38e-14	1.15e-10	TCCTGCCTCACCCTCCCGAGTAGCTGGG	C8orf44-SGK3	uc003xwp.3	geneBody
DNA_motif_1	chr8:67630736-67631008	136	163	+	39.618	1.11e-13	2.37e-10	TCCTCCCTCAGCCTCCTGAGTAGCTGGG	C8orf44-SGK3	uc003xwp.3	geneBody
DNA_motif_1	chr8:67750393-67750609	149	176	+	39.618	1.11e-13	2.37e-10	ACCCGCCTCAGCCTCCCAAAGTGCTGGA	C8orf44-SGK3	uc003xwp.3	geneBody
DNA_motif_1	chr9:97751426-97751565	66	93	+	44.7528	3.46e-15	1.37e-11	TCCCACCTCAGCCTCCCGAGTAGCTGAG	C9orf3	uc004auy.3	geneBody
DNA_motif_1	chr9:91486311-91486510	89	116	+	7.39326	4.89e-08	4.57e-05	CTCCTGTTCAGCCGCCCGAGTAGCTGGG	C9orf47	uc004aqc.2	intergenic
DNA_motif_1	chr9:91486311-91486510	58	85	+	-23.2135	7.3e-05	0.0574	TGCAACCTCCGCCTCCCAGGTTCAAGCG	C9orf47	uc004aqc.2	intergenic
DNA_motif_1	chr9:74707014-74707323	181	208	-	51.618	4.52e-18	6.94e-14	TCCTGCCTCAGCCTCCCGAGTAGCTGGG	C9orf57	uc011lsd.2	intergenic
DNA_motif_1	chr9:74707014-74707323	47	74	-	38.236	2.48e-13	4.74e-10	GCCCGCCTCGGCCTCCCGAAGTGCTGGA	C9orf57	uc011lsd.2	intergenic
DNA_motif_1	chr9:114441815-114441993	99	126	+	39.5618	1.15e-13	2.44e-10	TCCTGCCTCAGCCTCCTGAGTAGCTGGC	C9orf84	uc011lwt.2	intergenic
DNA_motif_1	chr9:114541192-114541323	69	96	-	20.4944	6.81e-10	6.95e-07	TTGTACATCAGCCTCCTGAGTAGCCGGA	C9orf84	uc011lwt.2	geneBody
DNA_motif_1	chr9:114541192-114541323	101	128	-	-23.4944	7.71e-05	0.0602	TGCAACCTCCGCCTCCTGGGTTCAAGTG	C9orf84	uc011lwt.2	geneBody
DNA_motif_1	chr9:74530215-74530407	121	148	+	36.3708	6.91e-13	1.13e-09	GCCCACCTTGGCCTCCCAAGGTGCTGGG	C9orf85	uc010mou.2	geneBody
DNA_motif_1	chr9:74568824-74568944	74	101	-	34.2247	2.08e-12	3.06e-09	TCCTGCCTCAGTCTCCCGAGCAGCTAGG	C9orf85	uc010mou.2	geneBody
DNA_motif_1	chr9:74590386-74590708	244	271	-	31.6854	7.04e-12	9.42e-09	TCCTGCCTCAGCCTCCGGACTAGCTGGG	C9orf85	uc010mou.2	geneBody
DNA_motif_1	chr9:74591276-74591462	50	77	-	30.1236	1.43e-11	1.79e-08	ACCCGCCTCGGCCTCCCAAAGTACTGGG	C9orf85	uc010mou.2	geneBody
DNA_motif_1	chr9:74590386-74590708	110	137	-	24.8539	1.3e-10	1.42e-07	GTCCGCCTTGGCCTCCAAAAGTGCTAGG	C9orf85	uc010mou.2	geneBody
DNA_motif_1	chr15:63644266-63644566	97	124	+	46.6067	7.54e-16	3.57e-12	TTCTGCCTCAGCCTCCCAAGTAGCTGGG	CA12	uc002amc.3	geneBody
DNA_motif_1	chr15:63644266-63644566	233	260	+	39.0225	1.58e-13	3.17e-10	ACCTGCCTTGGCCTCCCAAAGTGCTGGG	CA12	uc002amc.3	geneBody
DNA_motif_1	chr15:63623731-63624029	263	290	-	-12.2921	7.56e-06	0.00671	GCATCCCTCAGTCCAGCAAGATGCCGGT	CA12	uc002amc.3	geneBody
DNA_motif_1	chr15:63623731-63624029	229	256	+	-15.9888	1.69e-05	0.0147	ACCTGTTCTGGCAGGCCCAGGAGCTGCG	CA12	uc002amc.3	geneBody
DNA_motif_1	chr17:58244094-58244234	106	133	-	46.8427	6.2e-16	3.09e-12	TCCTGCCTCAGCCTCCAGAGTAGCTGGG	CA4	uc010wou.2	geneBody
DNA_motif_1	chr8:60805649-60805799	99	126	+	34.5056	1.81e-12	2.69e-09	GCCCACCTCGGCCTCCCAAAGTGCTAGG	CA8	uc003xtz.1	intergenic
DNA_motif_1	chr8:60841278-60841810	479	506	+	31.1348	9.07e-12	1.18e-08	TCCTGCCTCAGCCTCTGGAGTAGCTGGG	CA8	uc003xtz.1	intergenic
DNA_motif_1	chr8:61158945-61159051	15	42	+	25.8202	8.86e-11	9.84e-08	TTGTGCCTCAGGCACCTGAGTAGCTGGG	CA8	uc003xtz.1	geneBody
DNA_motif_1	chr8:61158945-61159051	4	31	-	-22.764	6.69e-05	0.0534	AGGTGCCTGAGGCACAAGAATTGCTTGA	CA8	uc003xtz.1	geneBody
DNA_motif_1	chr9:26889282-26889610	16	43	-	36.9775	4.99e-13	8.45e-10	TTCTGCCTCAGCCTCCCGAGTAGTTGGG	CAAP1	uc003zqb.3	geneBody
DNA_motif_1	chr2:231622870-231622978	24	51	-	24.6742	1.4e-10	1.52e-07	CTCAGCGTTAGCCTCCCAAGTAGCTGGG	CAB39	uc002vqx.3	geneBody
DNA_motif_1	chr2:231682233-231682358	29	56	-	-24.4157	9.19e-05	0.0702	GCCTTCCTCCCTTTCCCTGAGAGATGAA	CAB39	uc002vqx.3	geneBody
DNA_motif_1	chr13:49964063-49964238	4	31	+	46.8427	6.2e-16	3.09e-12	TCCCACCTCAGCCTCCCAAGTAGCTGGG	CAB39L	uc001vcx.3	geneBody
DNA_motif_1	chr22:24457216-24457415	29	56	-	49.809	3.3e-17	2.19e-13	TCCTGCCTCAGCCTCCTGAGTAGCTGGG	CABIN1	uc002zzi.1	geneBody
DNA_motif_1	chr18:20831844-20832085	88	115	-	36.3708	6.91e-13	1.13e-09	TCCTGTCTCAGCTTCCTGAGTAGCTGGA	CABLES1	uc031rhr.1	geneBody
DNA_motif_1	chr18:20831844-20832085	120	147	-	-22.382	6.22e-05	0.0502	TGCAACCTCCGCCTCCCGGGTTCAAGCG	CABLES1	uc031rhr.1	geneBody
DNA_motif_1	chr1:64881596-64882073	274	301	+	-15.191	1.43e-05	0.0125	TTCTGCCTTGGGATCCTGTTGATCGGTG	CACHD1	uc001dbo.1	intergenic
DNA_motif_1	chr19:13541247-13541305	16	43	+	31.5281	7.57e-12	1e-08	GCCCGCCTCGGCCTCCCCAAGTGCTGGG	CACNA1A	uc010xnd.2	geneBody
DNA_motif_1	chr12:2592176-2592363	50	77	-	-23.8876	8.31e-05	0.0644	TTGTGTCTCAGGCACGTGGGGAGGGACT	CACNA1C	uc009zdu.1	geneBody
DNA_motif_1	chr7:82221843-82222032	107	134	-	-22.4157	6.26e-05	0.0504	CTCCACTTTGGCCACCTGTGTTTCAGTT	CACNA2D1	uc003uhr.1	intergenic
DNA_motif_1	chr3:54964803-54965089	202	229	-	46.8876	5.75e-16	2.95e-12	TCCTGCCTCAGCCTCCTGAGTAGCTGAG	CACNA2D3	uc003dhf.3	geneBody
DNA_motif_1	chr3:54964803-54965089	71	98	+	-16.8764	2.04e-05	0.0176	ATATACTTTGGGAGGCTGAGTAGGTGGA	CACNA2D3	uc003dhf.3	geneBody
DNA_motif_1	chr3:54837115-54837344	61	88	+	-24.3483	9.07e-05	0.0694	GCGCCTCTCCTCCTCCAAAAGAACGCAG	CACNA2D3	uc003dhf.3	geneBody
DNA_motif_1	chr10:18653434-18653717	38	65	+	32.1573	5.65e-12	7.75e-09	ACCCACCTTGGCCTCCCAAAGTGCTGAG	CACNB2	uc001ipr.2	geneBody
DNA_motif_1	chr10:18771604-18771772	80	107	+	29.6404	1.77e-11	2.16e-08	GCCCACCTCACCCTCCCAAAGTGCTGGG	CACNB2	uc001ipr.2	geneBody
DNA_motif_1	chr10:18668228-18668368	22	49	+	28.6292	2.75e-11	3.27e-08	TCGTGCCTCAGGCTCCCTAGTAGCTAGG	CACNB2	uc001ipr.2	geneBody
DNA_motif_1	chr2:152963570-152963912	265	292	-	30.4045	1.26e-11	1.61e-08	GCCTGCCTTGGCCTCCCAAACTGCTGGG	CACNB4	uc002tya.3	intergenic
DNA_motif_1	chr16:24422947-24423094	103	130	+	21.5393	4.64e-10	4.8e-07	ACCCTCCTCGGCCTCCCAGAGAGCTGGG	CACNG3	uc002dmf.3	intergenic
DNA_motif_1	chr10:120509286-120509797	434	461	-	49.809	3.3e-17	2.19e-13	TCCTGCCTCAGCCTCCTGAGTAGCTGGG	CACUL1	uc010qst.1	geneBody
DNA_motif_1	chr10:120581966-120582244	127	154	-	49.809	3.3e-17	2.19e-13	TCCTGCCTCAGCCTCCTGAGTAGCTGGG	CACUL1	uc010qst.1	intergenic
DNA_motif_1	chr10:120509286-120509797	300	327	-	37.4719	3.8e-13	6.71e-10	ACCCGCCTTGGCCTCCCAAAGTGCTGGG	CACUL1	uc010qst.1	geneBody
DNA_motif_1	chr3:85974846-85975228	323	350	-	51.618	4.52e-18	6.94e-14	TCCTGCCTCAGCCTCCCGAGTAGCTGGG	CADM2	uc003dqj.3	geneBody
DNA_motif_1	chr3:85363140-85363327	9	36	+	50.7865	1e-17	9.63e-14	TCCTGCCTCAGCCTCCCAAGTAGCTGGG	CADM2	uc003dqj.3	geneBody
DNA_motif_1	chr3:85412832-85413066	38	65	+	50.2022	2.38e-17	2.19e-13	TCCTGCCTCAGCCTCCCGAATAGCTGGG	CADM2	uc003dqj.3	geneBody
DNA_motif_1	chr3:85412832-85413066	172	199	+	38.6292	1.98e-13	3.87e-10	GCCCGCCTCGGCCTCCTAAAGTGCTGGG	CADM2	uc003dqj.3	geneBody
DNA_motif_1	chr3:85363140-85363327	141	168	+	38.0449	2.76e-13	5.04e-10	GCCCACCTCGGCCTCCCAAAGTGCTGGG	CADM2	uc003dqj.3	geneBody
DNA_motif_1	chr3:86044927-86045095	60	87	-	34.4382	1.87e-12	2.78e-09	ACCCGCCTTGGCCTCCCAAAGTGCTGGA	CADM2	uc003dqj.3	geneBody
DNA_motif_1	chr3:86538543-86538729	110	137	+	27.6966	4.09e-11	4.76e-08	GCCCACCTCGGCCTCCCAAAGTGCTCGG	CADM2	uc003dqj.3	intergenic
DNA_motif_1	chr3:85974846-85975228	189	216	-	27.1461	5.14e-11	5.89e-08	GCCCTCCTTGGCCTCCCAAAGTGCTGGG	CADM2	uc003dqj.3	geneBody
DNA_motif_1	chr3:85859901-85860078	32	59	+	35.1685	1.29e-12	2e-09	GCCTGCCTCAGCCTCCCCAAGTGCTGGG	CADM2-AS2	uc031saq.1	geneBody
DNA_motif_1	chr7:122550143-122550334	142	169	-	40.1348	8.11e-14	1.78e-10	GCCCACCTCAGCCTCCCAAAGTGCTGGG	CADPS2	uc022akp.1	intergenic
DNA_motif_1	chr6:7385390-7385559	91	118	+	33.7865	2.59e-12	3.75e-09	ACTTGCCTCAGCCTCCCAAAGTGCTGGG	CAGE1	uc003mxl.2	geneBody
DNA_motif_1	chr6:7329223-7329419	50	77	+	25.0225	1.22e-10	1.34e-07	TCCTGCCTCAGCTGCCCAAGTAACTGGG	CAGE1	uc003mxl.2	geneBody
DNA_motif_1	chr6:163833015-163833225	6	33	-	37.2472	4.31e-13	7.41e-10	TCCTGCCCCAGCCTCCCGAGCAGCTGGG	CAHM	uc021zib.1	intergenic
DNA_motif_1	chr11:14978197-14978374	58	85	+	37.1685	4.5e-13	7.69e-10	TCCCACCTCAGCCTCTCGAGTAGCTGGG	CALCA	uc001mlt.2	intergenic
DNA_motif_1	chr17:46950246-46950444	58	85	-	45.9101	1.36e-15	5.94e-12	TCGTGCCTCAGCCTCCCAAGTAGCTGGG	CALCOCO2	uc010wlp.3	intergenic
DNA_motif_1	chr17:46936081-46936211	83	110	-	40.5618	6.23e-14	1.51e-10	ACCCGCCTCGGCCTCCCAAAGTGCTGGG	CALCOCO2	uc010wlp.3	geneBody
DNA_motif_1	chr7:134557768-134557936	52	79	-	46.4157	8.83e-16	4.02e-12	TCCTGCCTCAGCTTCCCGAGTAGCTGGG	CALD1	uc003vrz.3	geneBody
DNA_motif_1	chr7:71937425-71937666	92	119	-	27.1573	5.12e-11	5.87e-08	TCCCACCTTGGCCTCTCAAAGTGCTGGG	CALN1	uc003twc.4	intergenic
DNA_motif_1	chr7:71541304-71541469	27	54	-	27.1011	5.24e-11	5.99e-08	GCTCGCCTCGGCCTCCCAAAGTGCTGAG	CALN1	uc003twc.4	geneBody
DNA_motif_1	chr10:12532688-12532786	38	65	-	45.2022	2.42e-15	9.86e-12	TCCTGCCTCAGCCTCCTGAGTAGCTGCG	CAMK1D	uc001ilo.3	geneBody
DNA_motif_1	chr10:12532688-12532786	70	97	-	-24.191	8.81e-05	0.0676	TGCAACCTCCGCCTCCTGGGTTCAAGCG	CAMK1D	uc001ilo.3	geneBody
DNA_motif_1	chr4:114441230-114441452	79	106	-	18.2921	1.49e-09	1.48e-06	GCCCGTTTTGGCCTCCCAAAGTGCTTGG	CAMK2D	uc003ibi.3	geneBody
DNA_motif_1	chr4:114563014-114563166	34	61	-	-7.80899	2.7e-06	0.00243	TCCTGCCTCAGCCTTCCTGAGTAGCTGG	CAMK2D	uc003ibi.3	geneBody
DNA_motif_1	chr4:114717873-114718499	181	208	+	-10.6067	5.17e-06	0.00462	TTCTGCCTTGGGATCCTGTTGATCTGTG	CAMK2D	uc003ibi.3	intergenic
DNA_motif_1	chr4:114563014-114563166	33	60	-	-21.0449	4.78e-05	0.0396	CCTGCCTCAGCCTTCCTGAGTAGCTGGG	CAMK2D	uc003ibi.3	geneBody
DNA_motif_1	chr2:44718058-44718224	114	141	-	39.5393	1.17e-13	2.47e-10	TCCCACCTCCGCCTCCCAAGTAGCTGAG	CAMKMT	uc002rum.3	geneBody
DNA_motif_1	chr2:44609796-44609967	65	92	+	37.4719	3.8e-13	6.71e-10	ACCCGCCTTGGCCTCCCAAAGTGCTGGG	CAMKMT	uc002rum.3	geneBody
DNA_motif_1	chr9:138780719-138781042	246	273	-	-22.6629	6.56e-05	0.0525	GTGGGCTGTGGCCCTCAGAGTGGCTGCT	CAMSAP1	uc004cgr.4	geneBody
DNA_motif_1	chr12:67583735-67583936	65	92	+	49.809	3.3e-17	2.19e-13	TCCTGCCTCAGCCTCCTGAGTAGCTGGG	CAND1	uc001stn.2	intergenic
DNA_motif_1	chr12:67774497-67774759	66	93	+	-23.3146	7.45e-05	0.0585	TCCTGTGTTAGTTTGCTGAGAATGATGG	CAND1	uc001stn.2	intergenic
DNA_motif_1	chr3:12836014-12836213	59	86	+	42.6517	1.59e-14	5.27e-11	ACCCGCCTCAGCCTCCCAAAGTGCTGGG	CAND2	uc003bxk.2	intergenic
DNA_motif_1	chr11:76829391-76829645	107	134	+	-23.9663	8.44e-05	0.0652	TCCTTCCTTGGGCCTCAGCAAACCTGTC	CAPN5	uc001oxx.3	geneBody
DNA_motif_1	chr1:223870638-223870733	4	31	+	-15.8764	1.65e-05	0.0144	GTCTCGCTCCATCTCCCAAGTTGGAGTG	CAPN8	uc009xee.2	intergenic
DNA_motif_1	chr1:230939681-230940107	136	163	-	45.6292	1.71e-15	7.2e-12	TTCTGCCTCAGCCTCCTGAGTAGCTGGG	CAPN9	uc001htz.1	intergenic
DNA_motif_1	chr1:230939681-230940107	330	357	-	34.4607	1.85e-12	2.75e-09	TCCTGCTTCAGCCTCCCTAGTAGCTGTG	CAPN9	uc001htz.1	intergenic
DNA_motif_1	chr1:230939681-230940107	3	30	-	-3.98876	1.06e-06	0.000969	GCTCGCCTTGACCTCTGAAAGTGCTGGG	CAPN9	uc001htz.1	intergenic
DNA_motif_1	chr11:34076957-34077211	160	187	+	20.0337	8.05e-10	8.17e-07	AGCCGCCTCGGCCTCCCAGAGTGCTGGG	CAPRIN1	uc001mvh.1	geneBody
DNA_motif_1	chr11:34082942-34083146	56	83	+	13.8989	6.56e-09	6.31e-06	GTCCACTTTGGCCTCCCAAAGTGTTGAG	CAPRIN1	uc001mvh.1	geneBody
DNA_motif_1	chr11:34076957-34077211	21	48	+	-13.2697	9.39e-06	0.00829	TCCTGCCTCGGCCCCCCGCCCAGAGTAG	CAPRIN1	uc001mvh.1	geneBody
DNA_motif_1	chr11:34076957-34077211	26	53	+	-14.3596	1.19e-05	0.0105	CCTCGGCCCCCCGCCCAGAGTAGCTGGG	CAPRIN1	uc001mvh.1	geneBody
DNA_motif_1	chr7:116550782-116551027	145	172	-	49.809	3.3e-17	2.19e-13	TCCTGCCTCAGCCTCCTGAGTAGCTGGG	CAPZA2	uc003vik.1	intergenic
DNA_motif_1	chr7:116550782-116551027	25	52	-	27.7079	4.07e-11	4.74e-08	ACCCACCTCGGCCTCCCAAAGTGTTGGG	CAPZA2	uc003vik.1	intergenic
DNA_motif_1	chr1:19730526-19730814	83	110	-	48.1236	1.8e-16	1.06e-12	TCCTGCTTCAGCCTCCCGAGTAGCTGGG	CAPZB	uc021ohr.1	geneBody
DNA_motif_1	chr1:19730526-19730814	259	286	-	39.0674	1.54e-13	3.12e-10	GCCTGCCTCGGCCTCCCAAAGTGCTGAG	CAPZB	uc021ohr.1	geneBody
DNA_motif_1	chr1:19791017-19791216	12	39	+	37.3146	4.15e-13	7.15e-10	ACCCGCCTCGGCCTCCCAAAATGCTGGG	CAPZB	uc021ohr.1	geneBody
DNA_motif_1	chr1:19863742-19864097	134	161	+	34.3146	1.99e-12	2.94e-09	TCCCACCTCGACCTCCCAAGTAGCTGGG	CAPZB	uc021ohr.1	intergenic
DNA_motif_1	chr1:19863742-19864097	269	296	+	16.0674	3.2e-09	3.12e-06	GCCCACCTTGGCCTCCCAAAGCTCTGGG	CAPZB	uc021ohr.1	intergenic
DNA_motif_1	chr22:37920237-37920348	38	65	+	28.7191	2.64e-11	3.16e-08	TCCTGCCTCAGCCACCCTAGTAGCTGGA	CARD10	uc003ast.1	intergenic
DNA_motif_1	chr5:40879146-40879384	32	59	-	50.7865	1e-17	9.63e-14	TCCTGCCTCAGCCTCCCAAGTAGCTGGG	CARD6	uc003jmg.3	intergenic
DNA_motif_1	chr15:44571612-44571884	194	221	+	49.809	3.3e-17	2.19e-13	TCCTGCCTCAGCCTCCTGAGTAGCTGGG	CASC4	uc001ztp.3	intergenic
DNA_motif_1	chr15:44571612-44571884	11	38	+	41.7865	2.84e-14	8.11e-11	TTCTGCCTCAGGCTCCCAAGTAGCTGGG	CASC4	uc001ztp.3	intergenic
DNA_motif_1	chr15:44625234-44625433	5	32	+	41.2697	3.98e-14	1.08e-10	TCCTGCCTCAGCCTCCCGAGTAGCTCGG	CASC4	uc001ztp.3	geneBody
DNA_motif_1	chr15:44668171-44668371	11	38	-	38.0449	2.76e-13	5.04e-10	GCCCACCTCGGCCTCCCAAAGTGCTGGG	CASC4	uc001ztp.3	geneBody
DNA_motif_1	chr15:44625234-44625433	139	166	+	29.9213	1.56e-11	1.94e-08	GCCCACCTCGGCCTTCCAAAGTGCTGAG	CASC4	uc001ztp.3	geneBody
DNA_motif_1	chr15:44668171-44668371	143	170	-	-7.75281	2.66e-06	0.0024	TCCTGCCTCAGCCGTCCCAAGTAGCTGG	CASC4	uc001ztp.3	geneBody
DNA_motif_1	chr15:40888486-40888685	97	124	+	16.2584	3.01e-09	2.93e-06	TCCTGCCTCAGCTTCCGCAGTAACTGGG	CASC5	uc010bbs.1	geneBody
DNA_motif_1	chr15:40888486-40888685	65	92	+	-24.6404	9.59e-05	0.073	TGCAGCCTCCGCCTCCTGGGTTCAAATG	CASC5	uc010bbs.1	geneBody
DNA_motif_1	chr7:94151193-94151412	85	112	-	-1.08989	5.09e-07	0.000466	TCCTGCCTCAGCCTCCCGATAGCTGGGA	CASD1	uc003uni.4	geneBody
DNA_motif_1	chr16:2242453-2242902	402	429	+	-23.8427	8.24e-05	0.0639	TGGTGCCCCGCGCAGCTGAGGTGCTCAG	CASKIN1	uc010bsg.1	geneBody
DNA_motif_1	chr11:104511110-104511374	111	138	+	28.5843	2.8e-11	3.33e-08	ACCTGCCTTGACCTCCCAAAGTGCTGGG	CASP12	uc031qdo.1	intergenic
DNA_motif_1	chr5:95928511-95928913	66	93	+	50.7865	1e-17	9.63e-14	TCCTGCCTCAGCCTCCCAAGTAGCTGGG	CAST	uc003klt.3	intergenic
DNA_motif_1	chr5:96069108-96069568	355	382	-	39.3034	1.34e-13	2.74e-10	TCCTGCCTCAGCCTCTTGAGTAGCTGGG	CAST	uc003klt.3	geneBody
DNA_motif_1	chr5:95928511-95928913	201	228	+	29.9438	1.55e-11	1.92e-08	GCCCGCCTCGGCCTCCCAAAGTCCTGGG	CAST	uc003klt.3	intergenic
DNA_motif_1	chr1:10931348-10931632	55	82	+	44.0225	6.01e-15	2.18e-11	TCCTATCTCAGCCTCCCGAGTAGCTGGG	CASZ1	uc001aro.4	intergenic
DNA_motif_1	chr1:10931348-10931632	190	217	+	32.3258	5.22e-12	7.23e-09	GCCCTCCTCAGCCTCCCAAAGTGCTGGG	CASZ1	uc001aro.4	intergenic
DNA_motif_1	chr1:10819608-10819799	3	30	+	-15.0449	1.38e-05	0.0121	TCCAGAGCTAGTTCCCTGAGGAGGCATG	CASZ1	uc001aro.4	geneBody
DNA_motif_1	chr1:10781524-10781694	46	73	+	-19.3933	3.43e-05	0.029	CTCCATTCCCGGCTCGCAGGGAGCTTGA	CASZ1	uc001aro.4	geneBody
DNA_motif_1	chr15:43938521-43938639	45	72	+	39.4157	1.25e-13	2.62e-10	TCCTGCCTCAGCCTACTGAGTAGCTGGG	CATSPER2	uc001zsl.1	intergenic
DNA_motif_1	chr14:92044509-92044824	87	114	-	-23.6854	8e-05	0.0622	CTGTGCCGGAGCCCACCATGGGGCGGGG	CATSPERB	uc001xzs.1	intergenic
DNA_motif_1	chr7:116127223-116127354	49	76	-	-23.8427	8.24e-05	0.0639	TCCTGTCCTAGGCAACTACTGAGCTACT	CAV2	uc010lkc.3	geneBody
DNA_motif_1	chr20:32139087-32139233	44	71	+	47.7528	2.52e-16	1.43e-12	TCCTGCCTCAGCCTCCCAAGTAGCTGGA	CBFA2T2	uc002wze.1	geneBody
DNA_motif_1	chr20:32107660-32107827	40	67	-	36.9888	4.96e-13	8.4e-10	GCCTGCCTCGGCCTCCCAAAGTGCTGGT	CBFA2T2	uc002wze.1	geneBody
DNA_motif_1	chr20:32139087-32139233	12	39	+	-19.1124	3.24e-05	0.0274	TGCAACCTCAGCCTCCTGGGTTCAAGTG	CBFA2T2	uc002wze.1	geneBody
DNA_motif_1	chr11:119098875-119099029	51	78	+	25.7416	9.14e-11	1.01e-07	TCCCACCTCAGCCTCCTGAGTGACTGGG	CBL	uc001pwe.4	geneBody
DNA_motif_1	chr11:119085031-119085331	37	64	+	25.1011	1.18e-10	1.3e-07	TAGTGCCTCAGCCTCCCAAGTAGTTGGG	CBL	uc001pwe.4	geneBody
DNA_motif_1	chr11:119085031-119085331	171	198	+	3.55056	1.46e-07	0.000135	GCCCACTGCGACCTCCCAAAGTACTGGG	CBL	uc001pwe.4	geneBody
DNA_motif_1	chr11:119085031-119085331	5	32	+	-24.573	9.47e-05	0.0721	TCTCACCTCTGCCTCCTGGGTTCAAGCA	CBL	uc001pwe.4	geneBody
DNA_motif_1	chr3:105659139-105659543	290	317	+	49.2247	6.35e-17	4.09e-13	TCCTACCTCAGCCTCCCGAGTAGCTGGG	CBLB	uc011bhi.2	intergenic
DNA_motif_1	chr3:105633574-105633771	136	163	-	47.7079	2.68e-16	1.51e-12	TCCTGCCTCAGCCTCCCGAGTAGCTGTG	CBLB	uc011bhi.2	intergenic
DNA_motif_1	chr3:105633574-105633771	2	29	-	18.3034	1.49e-09	1.48e-06	GTCCACCTCGGCCTTCCAAAGTGCTTGG	CBLB	uc011bhi.2	intergenic
DNA_motif_1	chr4:169877616-169877885	15	42	-	15.191	4.3e-09	4.16e-06	TCTCCCCTCAGCCTCCTACATAGCTGGG	CBR4	uc011cjy.2	geneBody
DNA_motif_1	chr7:144011183-144011403	45	72	-	3.5618	1.46e-07	0.000135	CTCCCACCTAGCCTCCCCAGTAGCTGGG	CBRC7TM_40	uc003wec.1	geneBody
DNA_motif_1	chr9:70494427-70494556	28	55	-	22.427	3.33e-10	3.49e-07	ACCCGCCCTGGCTTTCCAAAGTGCTGGG	CBWD3	uc004aga.4	intergenic
DNA_motif_1	chr17:46143140-46143336	122	149	+	-21.618	5.35e-05	0.044	TCCCACCTCAGCCTCCTGGTAGCTGGCA	CBX1	uc002ine.4	intergenic
DNA_motif_1	chr12:54639174-54639417	149	176	-	41.9888	2.48e-14	7.37e-11	GCCTGCCTCGGCCTCCCAAAGTGCTGGG	CBX5	uc001sfk.4	geneBody
DNA_motif_1	chr1:52828696-52829008	253	280	-	51.618	4.52e-18	6.94e-14	TCCTGCCTCAGCCTCCCGAGTAGCTGGG	CC2D1B	uc001ctq.2	geneBody
DNA_motif_1	chr1:52828696-52829008	118	145	-	40.5618	6.23e-14	1.51e-10	ACCCGCCTCGGCCTCCCAAAGTGCTGGG	CC2D1B	uc001ctq.2	geneBody
DNA_motif_1	chr9:131628587-131628747	39	66	-	44.0787	5.77e-15	2.1e-11	GCCTGCCTCAGCCTCCCAAAGTGCTGGG	CCBL1	uc004bwh.3	geneBody
DNA_motif_1	chr2:55734392-55734541	85	112	+	50.7865	1e-17	9.63e-14	TCCTGCCTCAGCCTCCCAAGTAGCTGGG	CCDC104	uc002ryy.2	intergenic
DNA_motif_1	chr22:29175265-29175371	34	61	+	31.4831	7.72e-12	1.02e-08	TCCTGCCTTGGCCTTCCTAGTAGCTGGG	CCDC117	uc003aeb.3	geneBody
DNA_motif_1	chr19:18045814-18045904	19	46	+	37.8202	3.14e-13	5.68e-10	TTCCACCTCAGCCTCCTAAGTAGCTGGA	CCDC124	uc010xpz.2	geneBody
DNA_motif_1	chr5:68624739-68624964	124	151	+	21.764	4.27e-10	4.43e-07	GCTGGCCTCGGCCTCCCAAAGTGCTGGG	CCDC125	uc003jvw.2	geneBody
DNA_motif_1	chr3:42783027-42783228	84	111	-	50.7865	1e-17	9.63e-14	TCCTGCCTCAGCCTCCCAAGTAGCTGGG	CCDC13	uc003cly.4	geneBody
DNA_motif_1	chr2:179772866-179773211	164	191	+	46.7416	6.64e-16	3.25e-12	TCGTGCCTCAGCCTCCCGAGTAGCTGGG	CCDC141	uc002une.2	geneBody
DNA_motif_1	chr2:179772866-179773211	296	323	+	37.2135	4.39e-13	7.52e-10	GCCTGCGTCGGCCTCCCAAAGTGCTGGG	CCDC141	uc002une.2	geneBody
DNA_motif_1	chr2:179772866-179773211	132	159	+	-23.4944	7.71e-05	0.0602	TGCAACCTCCGCCTCCTGGGTTCAAGTG	CCDC141	uc002une.2	geneBody
DNA_motif_1	chr4:24896300-24896775	308	335	+	-15.9438	1.68e-05	0.0146	CAATACCTCAGAATCCCAAGTGGCCGCT	CCDC149	uc011bxr.2	geneBody
DNA_motif_1	chr4:24878249-24878321	3	30	-	-17.0787	2.13e-05	0.0183	CCCTGCTGATCCTCTCCAAGGAGCTGGA	CCDC149	uc011bxr.2	geneBody
DNA_motif_1	chr11:124878829-124879105	176	203	-	47.3483	3.83e-16	2.05e-12	CCCTGCCTCAGCCTCCCGAGTAGCTGGG	CCDC15	uc001qbm.4	geneBody
DNA_motif_1	chr11:124878829-124879105	33	60	-	38.9888	1.61e-13	3.22e-10	GCCCGCCTCAGCCTCCCAAAGTGCTAGG	CCDC15	uc001qbm.4	geneBody
DNA_motif_1	chr22:30763848-30764212	74	101	-	46.8427	6.2e-16	3.09e-12	TCCTGCCTCAGCCTCCAGAGTAGCTGGG	CCDC157	uc011aku.2	geneBody
DNA_motif_1	chr6:109604427-109604625	108	135	+	11.6292	1.35e-08	1.29e-05	ACCAGCCTAGGCCTCCCAAAGTACTGGG	CCDC162P	uc010kdm.1	intergenic
DNA_motif_1	chr6:37472544-37472662	80	107	+	27.427	4.58e-11	5.28e-08	GCCTGCCTCGGTCTCCCAAAGTACTGGG	CCDC167	uc003ont.3	intergenic
DNA_motif_1	chr13:36831487-36831745	103	130	-	41.9888	2.48e-14	7.37e-11	GCCTGCCTCGGCCTCCCAAAGTGCTGGG	CCDC169-SOHLH2	uc010tei.2	geneBody
DNA_motif_1	chr13:36789309-36789508	84	111	-	30.1461	1.42e-11	1.77e-08	TTGTGCCTCAGCCTCCCAGATAGCTGGG	CCDC169-SOHLH2	uc010tei.2	geneBody
DNA_motif_1	chr6:151927066-151927207	79	106	+	15.8989	3.39e-09	3.3e-06	TTCTTACTCAGCCACCCAAGTAGCTGGG	CCDC170	uc003qol.3	geneBody
DNA_motif_1	chr14:74503822-74503978	97	124	+	38.0449	2.76e-13	5.04e-10	GCCCACCTCGGCCTCCCAAAGTGCTGGG	CCDC176	uc001xpm.1	geneBody
DNA_motif_1	chr18:30488306-30488711	93	120	-	49.809	3.3e-17	2.19e-13	TCCTGCCTCAGCCTCCTGAGTAGCTGGG	CCDC178	uc002kxo.2	intergenic
DNA_motif_1	chr1:93744875-93745100	112	139	-	28.3933	3.04e-11	3.6e-08	GCCTGCCTCGGCCTCCCAAAGTGCAAGG	CCDC18	uc021opx.1	intergenic
DNA_motif_1	chr10:13076729-13076865	43	70	-	21.4607	4.78e-10	4.93e-07	ACCCACTTTGGCCGCCCAAAGTGCTGGG	CCDC3	uc001ilr.2	geneBody
DNA_motif_1	chr15:74521721-74522014	27	54	-	-18.2472	2.71e-05	0.0232	TGCAACCTCCGCTTCCCAAGTTCAAGCG	CCDC33	uc002axo.4	intergenic
DNA_motif_1	chr11:27322264-27322453	45	72	-	48.5843	1.19e-16	7.29e-13	TCCTGCCTCAGCCTCCCGAGTAGCTGGA	CCDC34	uc001mrh.1	intergenic
DNA_motif_1	chr3:126153013-126153212	127	154	-	-22.2584	6.07e-05	0.0492	ACGTGCTCCAGGTTCTCTAGCAGCTCAT	CCDC37	uc003eiu.1	geneBody
DNA_motif_1	chr12:96301949-96302128	36	63	-	29.8539	1.61e-11	1.99e-08	GCCAGCCTCGGCCTCCCGAGGTGCCGGG	CCDC38	uc001tek.2	geneBody
DNA_motif_1	chr3:180375848-180376393	283	310	-	44.2022	5.27e-15	1.98e-11	ACCTGCCTCAGCCTCCCAAAGTGCTGGG	CCDC39	uc003fkn.3	geneBody
DNA_motif_1	chr3:180375848-180376393	61	88	-	40.2809	7.42e-14	1.67e-10	TCCTGCCTCATCCTCCCAAGTAGCTGGG	CCDC39	uc003fkn.3	geneBody
DNA_motif_1	chr3:180375848-180376393	420	447	-	-16.2022	1.77e-05	0.0153	CTCCTGCCTCAGCCTCCGAGTAGCTGGG	CCDC39	uc003fkn.3	geneBody
DNA_motif_1	chr3:180375848-180376393	419	446	-	-22.0674	5.84e-05	0.0475	TCCTGCCTCAGCCTCCGAGTAGCTGGGA	CCDC39	uc003fkn.3	geneBody
DNA_motif_1	chr17:61821056-61821205	72	99	+	46.2697	1.02e-15	4.54e-12	TCCTGCCTCAGCCTCCTGAGTAGCTAGG	CCDC47	uc002jbs.4	intergenic
DNA_motif_1	chr12:119837708-119838200	255	282	+	51.618	4.52e-18	6.94e-14	TCCTGCCTCAGCCTCCCGAGTAGCTGGG	CCDC60	uc001txe.3	geneBody
DNA_motif_1	chr12:119848651-119848850	5	32	+	44.6067	3.85e-15	1.48e-11	TCCTGCCTCAGCCTTCTGAGTAGCTGGG	CCDC60	uc001txe.3	geneBody
DNA_motif_1	chr12:119848651-119848850	130	157	+	33.4157	3.1e-12	4.44e-09	CCACACCTCAGCCTCCCAAAGTGCTGGG	CCDC60	uc001txe.3	geneBody
DNA_motif_1	chr12:119837708-119838200	389	416	+	32.8876	3.99e-12	5.64e-09	ACCCGCCTTGGCCTCCCAAAGTGCCGGG	CCDC60	uc001txe.3	geneBody
DNA_motif_1	chr12:111259239-111259447	105	132	+	48.1236	1.8e-16	1.06e-12	TCCTGCTTCAGCCTCCCGAGTAGCTGGG	CCDC63	uc001trv.1	intergenic
DNA_motif_1	chr12:120386531-120386701	83	110	-	40.1348	8.11e-14	1.78e-10	GCCCACCTCAGCCTCCCAAAGTGCTGGG	CCDC64	uc001txl.1	intergenic
DNA_motif_1	chr12:120396450-120396563	85	112	-	34.4045	1.9e-12	2.82e-09	TCATGCCTAAGCCTCCTGAGTAGCTGGG	CCDC64	uc001txl.1	intergenic
DNA_motif_1	chr18:52598469-52598788	247	274	-	-8.1236	2.91e-06	0.00262	TTATGCCCCCGTCTTCTCTAATGCTGGA	CCDC68	uc002lft.3	geneBody
DNA_motif_1	chr19:46934833-46934936	55	82	+	-22.2472	6.05e-05	0.0491	TCCCGCCTCAGCACCCTGACTCCTGGGC	CCDC8	uc002pep.3	intergenic
DNA_motif_1	chr11:85619450-85619600	26	53	-	-4.75281	1.29e-06	0.00117	TCCTGCCTCAGCCTCCACGGGTGCCTTC	CCDC83	uc001pbg.1	geneBody
DNA_motif_1	chr11:118862957-118863201	16	43	-	31.764	6.78e-12	9.14e-09	GCCTGCCTCGGCCCCCCGAGATGCCGGG	CCDC84	uc001pul.3	intergenic
DNA_motif_1	chr11:118862957-118863201	152	179	-	16.2584	3.01e-09	2.93e-06	TCCTGCCTCAGCCTGCAGAGTGCCTGGG	CCDC84	uc001pul.3	intergenic
DNA_motif_1	chr14:91767867-91768258	76	103	-	44.8989	3.08e-15	1.23e-11	TCCTACTTCAGCCTCCCAAGTAGCTGGG	CCDC88C	uc010aty.3	geneBody
DNA_motif_1	chr12:28784147-28784344	66	93	-	51.618	4.52e-18	6.94e-14	TCCTGCCTCAGCCTCCCGAGTAGCTGGG	CCDC91	uc001rio.3	intergenic
DNA_motif_1	chr2:118671161-118671484	98	125	+	37.7528	3.26e-13	5.88e-10	TCCCACCTCTGCCTCCCGAGTAGCTGGG	CCDC93	uc002tlj.3	intergenic
DNA_motif_1	chr2:118671161-118671484	234	261	+	30.764	1.07e-11	1.38e-08	CCCCTCCTCAGCCTCCCAAAGTGCTGGG	CCDC93	uc002tlj.3	intergenic
DNA_motif_1	chr9:36175621-36176144	119	146	+	49.809	3.3e-17	2.19e-13	TCCTGCCTCAGCCTCCTGAGTAGCTGGG	CCIN	uc003zzb.4	intergenic
DNA_motif_1	chr9:36175621-36176144	450	477	+	39.3933	1.27e-13	2.64e-10	TCTTGCCTCAGCCTCCTGAGTAGCTGGG	CCIN	uc003zzb.4	intergenic
DNA_motif_1	chr9:36175621-36176144	253	280	+	-6.73034	2.08e-06	0.00188	TGCTTGCCTCACCTCCCAAAGTGCTGGG	CCIN	uc003zzb.4	intergenic
DNA_motif_1	chr5:43382986-43383139	43	70	+	47.4382	3.46e-16	1.88e-12	TTCTGCCTCAGCCTCCCGAGTAGCTGGG	CCL28	uc003jns.3	geneBody
DNA_motif_1	chr5:43379904-43380261	201	228	-	22.0112	3.89e-10	4.06e-07	TCTTGCCTCAGCCTCCCAAGTAACTGAT	CCL28	uc003jns.3	geneBody
DNA_motif_1	chr5:43379904-43380261	65	92	-	19.4382	9.97e-10	1e-06	ACCCGCCTGTGCCTCCCAAAGTGCTGGA	CCL28	uc003jns.3	geneBody
DNA_motif_1	chr5:43379904-43380261	233	260	-	-21.7303	5.47e-05	0.0448	TGCAACCTCCGCCTCCCGCGTTCAAGTG	CCL28	uc003jns.3	geneBody
DNA_motif_1	chr17:34518729-34518861	22	49	-	41.9888	2.48e-14	7.37e-11	GCCTGCCTCGGCCTCCCAAAGTGCTGGG	CCL3L3	uc002hle.2	intergenic
DNA_motif_1	chr5:162716450-162716793	221	248	-	49.809	3.3e-17	2.19e-13	TCCTGCCTCAGCCTCCTGAGTAGCTGGG	CCNG1	uc003lzc.3	intergenic
DNA_motif_1	chr5:162448389-162448567	66	93	-	44.809	3.28e-15	1.3e-11	TCCTGCCTCAGCCTCCTGAGTAGCTGGT	CCNG1	uc003lzc.3	intergenic
DNA_motif_1	chr5:162716450-162716793	88	115	-	11.2247	1.54e-08	1.46e-05	ACCCGCCTTGGCCTCCTAAAGTATTAGG	CCNG1	uc003lzc.3	intergenic
DNA_motif_1	chr4:77985232-77985385	46	73	-	32.1348	5.71e-12	7.8e-09	TCTTGCCTCAGCTTCCCAAGTAGCTGGA	CCNI	uc003hkm.3	geneBody
DNA_motif_1	chr14:99957041-99957175	106	133	-	51.618	4.52e-18	6.94e-14	TCCTGCCTCAGCCTCCCGAGTAGCTGGG	CCNK	uc001ygi.4	geneBody
DNA_motif_1	chr4:139732143-139732310	119	146	+	49.809	3.3e-17	2.19e-13	TCCTGCCTCAGCCTCCTGAGTAGCTGGG	CCRN4L	uc003ihl.3	intergenic
DNA_motif_1	chr4:139954015-139954158	86	113	-	46.5169	8.1e-16	3.82e-12	CCCTGCCTCAGCCTCCCAAGTAGCTGGG	CCRN4L	uc003ihl.3	geneBody
DNA_motif_1	chr4:139758289-139758488	40	67	+	40.4382	6.73e-14	1.56e-10	GCCCGCCTCGGCCTCCCAAAGTGCTGGG	CCRN4L	uc003ihl.3	intergenic
DNA_motif_1	chr4:139972547-139972728	86	113	+	39.4607	1.22e-13	2.57e-10	GCCCACCTCGGCCTCCCAAGGTGCTGGG	CCRN4L	uc003ihl.3	intergenic
DNA_motif_1	chr4:139902429-139902671	115	142	-	33.9551	2.38e-12	3.47e-09	ACCTGCATCAGCCTCCCAAAGTGCTGGG	CCRN4L	uc003ihl.3	intergenic
DNA_motif_1	chr4:91382095-91382497	230	257	+	50.7865	1e-17	9.63e-14	TCCTGCCTCAGCCTCCCAAGTAGCTGGG	CCSER1	uc003hsv.4	geneBody
DNA_motif_1	chr4:91345071-91345239	53	80	-	46.618	7.43e-16	3.57e-12	TCCTGCCTCAGCCTCCCGAGTAGCTGGT	CCSER1	uc003hsv.4	geneBody
DNA_motif_1	chr4:91382095-91382497	366	393	+	40.4382	6.73e-14	1.56e-10	GCCCGCCTCGGCCTCCCAAAGTGCTGGG	CCSER1	uc003hsv.4	geneBody
DNA_motif_1	chr4:91345071-91345239	85	112	-	-22.7753	6.71e-05	0.0535	TGCAACCTCAGCCTCCCGGGTTCACGCC	CCSER1	uc003hsv.4	geneBody
DNA_motif_1	chr10:86086706-86086978	137	164	+	44.2022	5.27e-15	1.98e-11	TCCTGCGTCAGCCTCCTAAGTAGCTGGG	CCSER2	uc001kdh.1	intergenic
DNA_motif_1	chr10:86117211-86117655	103	130	+	41.8202	2.78e-14	7.95e-11	TCCAGCCTCAGCCTCCCGAGTAGCTGGG	CCSER2	uc001kdh.1	geneBody
DNA_motif_1	chr10:86117211-86117655	238	265	+	21.7753	4.25e-10	4.41e-07	GCCCGCCTCAGACTCCCAAAGTGTTGGG	CCSER2	uc001kdh.1	geneBody
DNA_motif_1	chr6:74474270-74474469	15	42	-	41.9888	2.48e-14	7.37e-11	GCCTGCCTCGGCCTCCCAAAGTGCTGGG	CD109	uc003phq.3	geneBody
DNA_motif_1	chr6:74474270-74474469	151	178	-	33.9438	2.39e-12	3.49e-09	TTCTGCCTCAGCCTCCCGAGTAGTTGGA	CD109	uc003phq.3	geneBody
DNA_motif_1	chr5:66509442-66509680	70	97	+	49.809	3.3e-17	2.19e-13	TCCTGCCTCAGCCTCCTGAGTAGCTGGG	CD180	uc003juy.2	intergenic
DNA_motif_1	chr5:66509442-66509680	205	232	+	36.382	6.87e-13	1.13e-09	ATCCGCCTCGGCCTCCCAAAGTGCTGGG	CD180	uc003juy.2	intergenic
DNA_motif_1	chr5:66575047-66575275	4	31	+	-21.0449	4.78e-05	0.0396	TGCCACCTCCCATTCCTAAGCTGCTTTG	CD180	uc003juy.2	intergenic
DNA_motif_1	chr1:158305814-158306059	105	132	-	-24.1573	8.75e-05	0.0674	TTCTGCGTCACTCACGCTGGGAGCTATA	CD1B	uc001frx.3	intergenic
DNA_motif_1	chr1:167452480-167452595	8	35	+	26.9551	5.57e-11	6.33e-08	ACCTGCCTCAGCCTCCCAAAATGTTAGG	CD247	uc001gei.4	geneBody
DNA_motif_1	chr1:167447490-167447815	172	199	-	-22.4831	6.34e-05	0.051	CCATGAGACAGCCTTTCAAATAGGAAAG	CD247	uc001gei.4	geneBody
DNA_motif_1	chr6:47381096-47381295	142	169	-	37.3483	4.08e-13	7.06e-10	GCCCGCCTTGGCCTCCCAAAGTGCTGGG	CD2AP	uc003oyw.3	intergenic
DNA_motif_1	chr1:207950168-207950330	56	83	+	38.0449	2.76e-13	5.04e-10	TCCTGCCTCAGCTTCCCAAAGTGCTAGG	CD46	uc001hgc.3	geneBody
DNA_motif_1	chr1:207937458-207937684	175	202	+	-18.8989	3.1e-05	0.0263	GCCTACGTTGCTCTGTTAAATTGGTGCT	CD46	uc001hgc.3	geneBody
DNA_motif_1	chr3:107827090-107827242	57	84	-	35.4719	1.11e-12	1.74e-09	TCCTGCCTCAGCCATCCAAGTAGCTGGG	CD47	uc003dwt.1	intergenic
DNA_motif_1	chr1:207451591-207451758	49	76	-	18.3933	1.44e-09	1.43e-06	CACCGCCTTGGTCTCCCAAAGTGCTGAG	CD55	uc001hfr.4	intergenic
DNA_motif_1	chr1:207407396-207407577	154	181	+	-22.5169	6.38e-05	0.0512	TGCAACCTCCGCCTCCCAGGTTCAAGTG	CD55	uc001hfr.4	intergenic
DNA_motif_1	chr19:42378757-42378951	42	69	-	30.1461	1.42e-11	1.77e-08	ACTCGCCTCGGCCTCCCAAAGTGCTGGG	CD79A	uc002oru.3	intergenic
DNA_motif_1	chr3:121802834-121803019	108	135	+	43.8539	6.78e-15	2.45e-11	TCCTGCCTCAGCCTCCTGAGTAGCTGAA	CD86	uc003eet.3	geneBody
DNA_motif_1	chr3:111310008-111310207	94	121	-	35.382	1.16e-12	1.81e-09	TTCTGCCTAAGCCTCCTGAGTAGCTGGG	CD96	uc010hpy.1	geneBody
DNA_motif_1	chr3:111242931-111243048	64	91	-	-23.7865	8.15e-05	0.0633	CTCTGTTTGGGGTCCCTGACTTCCTGCA	CD96	uc010hpy.1	intergenic
DNA_motif_1	chr1:20906421-20906782	137	164	-	46.2697	1.02e-15	4.54e-12	TCCTGCCTCAGCCTCCTGAGTAGCTAGG	CDA	uc001bdk.3	intergenic
DNA_motif_1	chr1:20906421-20906782	4	31	-	44.0787	5.77e-15	2.1e-11	GCCTGCCTCAGCCTCCCAAAGTGCTGGG	CDA	uc001bdk.3	intergenic
DNA_motif_1	chr1:20906421-20906782	317	344	-	13.5393	7.37e-09	7.08e-06	ACCCGCCTTGGCCTCCCAAAGTATTGGA	CDA	uc001bdk.3	intergenic
DNA_motif_1	chr1:100799022-100799538	396	423	-	42.6517	1.59e-14	5.27e-11	ACCCGCCTCAGCCTCCCAAAGTGCTGGG	CDC14A	uc001dtg.4	intergenic
DNA_motif_1	chr1:100810524-100810689	8	35	+	-21.809	5.56e-05	0.0454	TTGTGTCCCAGGCTTCTGGAACACTAAG	CDC14A	uc001dtg.4	intergenic
DNA_motif_1	chr9:99342703-99342985	53	80	+	17.5618	1.93e-09	1.9e-06	GCCCACCTCGGCCTCTGAAAGTGCTGGG	CDC14B	uc004awj.3	geneBody
DNA_motif_1	chr7:49345538-49345873	147	174	+	41.6404	3.13e-14	8.76e-11	TCCTGTGTCAGCCTCCCGAGTAGCTGGG	CDC14C	uc010kyv.1	intergenic
DNA_motif_1	chr7:49345538-49345873	280	307	+	37.6629	3.42e-13	6.15e-10	GCCTGCTTCAGCCTCCCAAAGTGCTGAG	CDC14C	uc010kyv.1	intergenic
DNA_motif_1	chr7:49297374-49297573	112	139	+	34.9551	1.44e-12	2.18e-09	GCCCACCTTGGCCTCCCAAAGTGCTGGG	CDC14C	uc010kyv.1	intergenic
DNA_motif_1	chr7:49345538-49345873	115	142	+	-22.382	6.22e-05	0.0502	TGCAACCTCCGCCTCCCGGGTTCAAGCG	CDC14C	uc010kyv.1	intergenic
DNA_motif_1	chr17:45233646-45233846	101	128	+	30.8315	1.04e-11	1.34e-08	GCCCACCTTGGTCTCCCAAAGTGCTGGG	CDC27	uc002ile.4	geneBody
DNA_motif_1	chr1:22378596-22378799	55	82	-	31.6742	7.07e-12	9.46e-09	ACCTGCCTCGACCTCCCAAAGTGCTGGG	CDC42	uc001bfq.3	TSS
DNA_motif_1	chr11:64596962-64597342	351	378	-	-23.3483	7.5e-05	0.0588	CCGCACCCCGGTGCTCTGTGTAGCCGTC	CDC42BPG	uc001obs.4	geneBody
DNA_motif_1	chr17:71289078-71289315	22	49	+	40.4382	6.73e-14	1.56e-10	GCCCGCCTCGGCCTCCCAAAGTGCTGGG	CDC42EP4	uc002jjo.3	geneBody
DNA_motif_1	chr17:71289078-71289315	152	179	+	16.7191	2.57e-09	2.52e-06	ACCCGCCTTGGCCTCCCAAAGTTCTGGC	CDC42EP4	uc002jjo.3	geneBody
DNA_motif_1	chr5:130654587-130654780	116	143	+	41.7303	2.94e-14	8.39e-11	TCCTGCTTCAGCCTCCTGAGTAGCCGGG	CDC42SE2	uc003kvi.3	geneBody
DNA_motif_1	chr5:130699535-130699799	96	123	+	41.5843	3.24e-14	9.03e-11	TCCTGCCTCAGCCTTCCAAAGTGCTGGG	CDC42SE2	uc003kvi.3	geneBody
DNA_motif_1	chr5:130717161-130717339	98	125	+	40.5618	6.23e-14	1.51e-10	ACCCGCCTCGGCCTCCCAAAGTGCTGGG	CDC42SE2	uc003kvi.3	geneBody
DNA_motif_1	chr5:130701384-130701576	39	66	-	37.3483	4.08e-13	7.06e-10	GCCCGCCTTGGCCTCCCAAAGTGCTGGG	CDC42SE2	uc003kvi.3	geneBody
DNA_motif_1	chr6:44521532-44521701	100	127	+	42.8315	1.4e-14	4.81e-11	TCCCACCTCAGCCTCCTGAGTAGCTGGA	CDC5L	uc003oxl.3	intergenic
DNA_motif_1	chr1:92068484-92068705	76	103	+	47.0112	5.22e-16	2.72e-12	TCCTGCCTCAGCCTCCCGAGTAGCTGCG	CDC7	uc001doe.3	intergenic
DNA_motif_1	chr1:92001723-92001930	175	202	-	30.9663	9.79e-12	1.27e-08	TCCTGCCTCACTTTCCCAAGTAGCTGGG	CDC7	uc001doe.3	intergenic
DNA_motif_1	chr1:92001723-92001930	42	69	-	10.2697	2.06e-08	1.95e-05	CCCACCCTCGGCCTCCCAGAGTGCTGGG	CDC7	uc001doe.3	intergenic
DNA_motif_1	chr1:91949743-91950150	70	97	-	-20.0899	3.95e-05	0.0331	ATAAGCCCCAGTCTCCTGCAGTGCTCCC	CDC7	uc001doe.3	intergenic
DNA_motif_1	chr1:193132953-193133148	64	91	+	35.4831	1.1e-12	1.73e-09	TCCTGCCTCAGTCTTCTGAGTAGCTGGT	CDC73	uc001gtb.3	geneBody
DNA_motif_1	chr1:194396855-194397305	302	329	-	31.1011	9.21e-12	1.2e-08	TCCTGCCTCAGACTCCCGTGTAGCTGGG	CDC73	uc001gtb.3	intergenic
DNA_motif_1	chr1:194396855-194397305	167	194	-	26.3933	7.02e-11	7.86e-08	ACCTGCCTCAATCTCCCAAAATGCTGGG	CDC73	uc001gtb.3	intergenic
DNA_motif_1	chr1:194396855-194397305	335	362	-	-11.6404	6.53e-06	0.00582	TGCAACCTCCGCCCCCCGAGGTTCAAGT	CDC73	uc001gtb.3	intergenic
DNA_motif_1	chr1:194504258-194504811	296	323	-	-21.9888	5.76e-05	0.0469	TCCTGCTCTCTTCAACTCATTTGCTGGG	CDC73	uc001gtb.3	intergenic
DNA_motif_1	chr3:45180154-45180321	69	96	-	28.9326	2.41e-11	2.9e-08	TCTTGCCTCAGCCTCCTGAGTAGTTGGG	CDCP1	uc003com.3	geneBody
DNA_motif_1	chr3:45214679-45215027	312	339	+	-18	2.58e-05	0.0221	TTCTCTTCTGGGCCCCTGAGGAACTAGC	CDCP1	uc003com.3	intergenic
DNA_motif_1	chr3:45180154-45180321	98	125	-	-21.1798	4.91e-05	0.0405	TGCAACCTCCACCTCCTGGGAAGCAGTT	CDCP1	uc003com.3	geneBody
DNA_motif_1	chr1:54597539-54598057	483	510	-	39.4944	1.2e-13	2.52e-10	TCCTACCTCAGCCTCCCGAGCAGCTGGG	CDCP2	uc001cwv.2	intergenic
DNA_motif_1	chr1:54597539-54598057	348	375	-	25.2809	1.1e-10	1.21e-07	ACCCGCCTCGGCCTCTAAAAGTGCTGGG	CDCP2	uc001cwv.2	intergenic
DNA_motif_1	chr5:21949347-21949475	94	121	-	50.2022	2.38e-17	2.19e-13	TCCTGCCTCAGCCTCCCGAATAGCTGGG	CDH12	uc003jgk.2	geneBody
DNA_motif_1	chr5:21898551-21898652	8	35	-	42.5281	1.72e-14	5.56e-11	GCCCGCCTCAGCCTCCCAAAGTGCTGGG	CDH12	uc003jgk.2	geneBody
DNA_motif_1	chr5:22343128-22343246	79	106	+	42.5281	1.72e-14	5.56e-11	GCCCGCCTCAGCCTCCCAAAGTGCTGGG	CDH12	uc003jgk.2	geneBody
DNA_motif_1	chr16:83460689-83460883	73	100	+	44.0787	5.77e-15	2.1e-11	GCCTGCCTCAGCCTCCCAAAGTGCTGGG	CDH13	uc010vns.2	geneBody
DNA_motif_1	chr5:20523648-20523824	110	137	+	50.7865	1e-17	9.63e-14	TCCTGCCTCAGCCTCCCAAGTAGCTGGG	CDH18	uc003jgc.3	geneBody
DNA_motif_1	chr18:64438692-64438891	54	81	+	38.3371	2.34e-13	4.49e-10	TCCTGCCTCAGCCTCCTGAATAGCAGGG	CDH19	uc010dql.2	intergenic
DNA_motif_1	chr18:25788856-25789056	70	97	-	-14.6517	1.27e-05	0.0111	CCCTGCCCCATTCTCATTTGGTGCTGAT	CDH2	uc002kwg.2	intergenic
DNA_motif_1	chr20:59638737-59638882	23	50	+	25.1124	1.18e-10	1.29e-07	ACCCACCTCAGCCCCTCAAAGTGCTGGG	CDH4	uc002ybn.2	intergenic
DNA_motif_1	chr5:30990179-30990408	127	154	+	50.7865	1e-17	9.63e-14	TCCTGCCTCAGCCTCCCAAGTAGCTGGG	CDH6	uc003jhe.2	intergenic
DNA_motif_1	chr5:31180879-31181015	101	128	-	49.809	3.3e-17	2.19e-13	TCCTGCCTCAGCCTCCTGAGTAGCTGGG	CDH6	uc003jhe.2	intergenic
DNA_motif_1	chr18:63769531-63769746	81	108	+	30.3596	1.29e-11	1.63e-08	ACCCTCCTCGGCCTCCCAAAGTGCTGGG	CDH7	uc002ljz.3	intergenic
DNA_motif_1	chr16:62326228-62326544	43	70	+	47.2921	3.99e-16	2.11e-12	TCCTGCTTCAGCCTCCCAAGTAGCTGGG	CDH8	uc002eog.2	intergenic
DNA_motif_1	chr16:61293175-61293797	547	574	+	34.2809	2.02e-12	2.98e-09	TCTTGCCTCGGCCTCCCAAAGTGCTGGG	CDH8	uc002eog.2	intergenic
DNA_motif_1	chr16:61293175-61293797	414	441	+	31.1348	9.07e-12	1.18e-08	TCCTGCCTCAGCCTCTGGAGTAGCTGGG	CDH8	uc002eog.2	intergenic
DNA_motif_1	chr16:62326228-62326544	176	203	+	14.5506	5.31e-09	5.12e-06	ACCTGCCTCTTCCTCCCAAATTGTTGGG	CDH8	uc002eog.2	intergenic
DNA_motif_1	chr5:27150024-27150275	114	141	+	21.8202	4.18e-10	4.34e-07	GCCCGCCTCAGCCTCCCAAAGTGTTGGC	CDH9	uc003jgs.1	intergenic
DNA_motif_1	chr7:105599051-105599572	405	432	-	50.7865	1e-17	9.63e-14	TCCTGCCTCAGCCTCCCAAGTAGCTGGG	CDHR3	uc003vdk.3	geneBody
DNA_motif_1	chr7:105599051-105599572	271	298	-	38.1685	2.58e-13	4.84e-10	ACCCACCTCGGCCTCCCAAAGTGCTGGG	CDHR3	uc003vdk.3	geneBody
DNA_motif_1	chr10:62583960-62584228	115	142	+	31.5955	7.33e-12	9.76e-09	TTCGGCCTCAGCTTCCCAAGTAGCTGGG	CDK1	uc001jld.3	intergenic
DNA_motif_1	chr7:39959919-39960228	131	158	-	49.809	3.3e-17	2.19e-13	TCCTGCCTCAGCCTCCTGAGTAGCTGGG	CDK13	uc003thh.4	intergenic
DNA_motif_1	chr7:40101866-40102149	127	154	+	44.6067	3.85e-15	1.48e-11	TCCTGCCTCAGCTTCCTGAGTAGCTGGG	CDK13	uc003thh.4	geneBody
DNA_motif_1	chr7:39918789-39919030	194	221	-	39.3258	1.32e-13	2.72e-10	TCCTGCCTCAGCCTCCCAAGTAGCTAAT	CDK13	uc003thh.4	intergenic
DNA_motif_1	chr7:39918789-39919030	93	120	-	38.0449	2.76e-13	5.04e-10	GCCCACCTCGGCCTCCCAAAGTGCTGGG	CDK13	uc003thh.4	intergenic
DNA_motif_1	chr7:40130092-40130275	139	166	-	25.6292	9.57e-11	1.06e-07	GCCCGCCCCGGCCTCCCAGAGTGCTGGG	CDK13	uc003thh.4	geneBody
DNA_motif_1	chr7:40101866-40102149	256	283	+	22.0225	3.88e-10	4.04e-07	GCCAGCCTCGGCCTCCCAGAGTGCTGGG	CDK13	uc003thh.4	geneBody
DNA_motif_1	chr7:40150198-40150415	127	154	-	20.0225	8.08e-10	8.2e-07	CACTGCCTCGGCCTCCCAAAGTGCAGGG	CDK13	uc003thh.4	intergenic
DNA_motif_1	chr7:90154353-90154531	79	106	+	46.2809	1e-15	4.49e-12	TCCTGCCTTAGCCTCCCAAATAGCTGGG	CDK14	uc003uky.2	intergenic
DNA_motif_1	chr7:90753296-90753541	14	41	+	38.9326	1.66e-13	3.31e-10	TCCCACCTCAGCTTCCCGAGTAGCTAGG	CDK14	uc003uky.2	geneBody
DNA_motif_1	chr7:90753296-90753541	150	177	+	14.9213	4.7e-09	4.54e-06	TCCTGCTTTCGCCTCACAAAGTGTTGGG	CDK14	uc003uky.2	geneBody
DNA_motif_1	chr1:205478082-205478258	77	104	-	49.2247	6.35e-17	4.09e-13	TCCTACCTCAGCCTCCCGAGTAGCTGGG	CDK18	uc001hcp.3	geneBody
DNA_motif_1	chr6:111036842-111036961	91	118	+	42.1124	2.29e-14	7.08e-11	ACCTGCCTCGGCCTCCCAAAGTGCTGGG	CDK19	uc003pui.1	geneBody
DNA_motif_1	chr6:110954103-110954439	68	95	-	39.0787	1.53e-13	3.11e-10	ACCTGCCTCGGCCTCCCAAAGTGCTGGA	CDK19	uc003pui.1	geneBody
DNA_motif_1	chr6:111105049-111105245	61	88	-	35.3708	1.17e-12	1.82e-09	ACCTGCTTCGGCCTCCCAAAATGCTGGG	CDK19	uc003pui.1	geneBody
DNA_motif_1	chr6:110954103-110954439	201	228	-	22.2022	3.62e-10	3.79e-07	TCCTGCCTCAGCCTCCGTAGTGGCTGGG	CDK19	uc003pui.1	geneBody
DNA_motif_1	chr6:111045347-111045599	93	120	-	2.37079	2.03e-07	0.000187	TCCTGCCTCAGCCTTCCCAAGTAGCTGG	CDK19	uc003pui.1	geneBody
DNA_motif_1	chr6:111076401-111076577	85	112	+	-11	5.65e-06	0.00504	CGCTTGCCTCACCTCCCAAAGTGCTGGG	CDK19	uc003pui.1	geneBody
DNA_motif_1	chr6:111045347-111045599	92	119	-	-20.0674	3.93e-05	0.0329	CCTGCCTCAGCCTTCCCAAGTAGCTGGG	CDK19	uc003pui.1	geneBody
DNA_motif_1	chr9:90635901-90636172	186	213	+	50.7865	1e-17	9.63e-14	TCCTGCCTCAGCCTCCCAAGTAGCTGGG	CDK20	uc004apr.3	intergenic
DNA_motif_1	chr2:219831964-219832257	46	73	-	43.1685	1.1e-14	3.86e-11	CTCTGCCTCAGCCTCCCGAGTAGCTGGG	CDK5R2	uc002vjf.4	intergenic
DNA_motif_1	chr2:219831964-219832257	216	243	-	36.9101	5.18e-13	8.73e-10	ACCTGCCTCGGCTTCCCAAAGTGCTGGG	CDK5R2	uc002vjf.4	intergenic
DNA_motif_1	chr2:219831964-219832257	78	105	-	-23.4494	7.64e-05	0.0599	TGCAACCTCCGCTTTCCAAGTTCAAGCG	CDK5R2	uc002vjf.4	intergenic
DNA_motif_1	chr20:31934262-31934374	35	62	-	31.6966	7e-12	9.38e-09	ACTTGCCTCGGCCTCCCAAAGTGCTGGG	CDK5RAP1	uc002wza.4	intergenic
DNA_motif_1	chr9:123132535-123132859	226	253	-	51.618	4.52e-18	6.94e-14	TCCTGCCTCAGCCTCCCGAGTAGCTGGG	CDK5RAP2	uc011lxw.3	intergenic
DNA_motif_1	chr9:123132535-123132859	85	112	-	39.5955	1.13e-13	2.39e-10	GCCTACCTCGGCCTCCCAAAGTGCTGGG	CDK5RAP2	uc011lxw.3	intergenic
DNA_motif_1	chr7:92378187-92378549	208	235	-	46.9775	5.42e-16	2.81e-12	TCCTGCCTCAGCCCCCCGAGTAGCTGGG	CDK6	uc010lez.3	geneBody
DNA_motif_1	chr7:92378187-92378549	75	102	-	-7.8427	2.72e-06	0.00245	GCCCACCTCGGCCTCCCACATGCTGGGA	CDK6	uc010lez.3	geneBody
DNA_motif_1	chr13:26916208-26916505	85	112	+	40.1348	8.11e-14	1.78e-10	GCCCACCTCAGCCTCCCAAAGTGCTGGG	CDK8	uc001uqr.1	geneBody
DNA_motif_1	chr13:26983650-26984251	40	67	+	-24.7865	9.86e-05	0.0749	TAATACCTTGGCAACGTGAAATGATGAG	CDK8	uc001uqr.1	intergenic
DNA_motif_1	chr6:21204031-21204174	5	32	+	51.618	4.52e-18	6.94e-14	TCCTGCCTCAGCCTCCCGAGTAGCTGGG	CDKAL1	uc003ndd.2	geneBody
DNA_motif_1	chr6:20518270-20518601	11	38	-	47.8876	2.17e-16	1.26e-12	TCCCGCCTCAGCCTCCCAAGTTGCTGGG	CDKAL1	uc003ndd.2	intergenic
DNA_motif_1	chr6:20849482-20849680	80	107	-	37.4719	3.8e-13	6.71e-10	ACCCGCCTTGGCCTCCCAAAGTGCTGGG	CDKAL1	uc003ndd.2	geneBody
DNA_motif_1	chr6:20518270-20518601	268	295	-	34.7753	1.58e-12	2.37e-09	GCCTGCCTTGGTCTCCCAAAGTGCTGGG	CDKAL1	uc003ndd.2	intergenic
DNA_motif_1	chr14:50850133-50850247	17	44	-	44.6067	3.85e-15	1.48e-11	TCCTGTCTCAGCCTCCTGAGTAGCTGGG	CDKL1	uc010anu.2	geneBody
DNA_motif_1	chr4:76528201-76528484	91	118	+	41.8764	2.68e-14	7.74e-11	TCCTGCCTCAGCCTCCCCAGTAGCTGGG	CDKL2	uc003hiq.3	geneBody
DNA_motif_1	chr4:76528201-76528484	226	253	+	40.5618	6.23e-14	1.51e-10	ACCCGCCTCGGCCTCCCAAAGTGCTGGG	CDKL2	uc003hiq.3	geneBody
DNA_motif_1	chr5:133575166-133575484	261	288	+	35.9551	8.61e-13	1.38e-09	CCCCGCCTCGGCCTCCCAAAGTGCTGAG	CDKL3	uc011cxm.1	geneBody
DNA_motif_1	chr5:133575166-133575484	126	153	+	27.9326	3.7e-11	4.34e-08	GCCCACCTCGGCCACCCAAAGTGCTGGG	CDKL3	uc011cxm.1	geneBody
DNA_motif_1	chr2:39408009-39408146	64	91	+	-22.236	6.04e-05	0.049	GCCCACCTCGGCCTCCCAGTGCTGGGAC	CDKL4	uc002rrm.3	geneBody
DNA_motif_1	chr14:54838150-54838349	41	68	-	51.618	4.52e-18	6.94e-14	TCCTGCCTCAGCCTCCCGAGTAGCTGGG	CDKN3	uc001xap.3	intergenic
DNA_motif_1	chr14:54717544-54717699	37	64	-	-22.7753	6.71e-05	0.0535	GCCTCTCTCGGCTCCCCAAGCATGGAGC	CDKN3	uc001xap.3	intergenic
DNA_motif_1	chr11:126000728-126001066	251	278	-	36.3483	7e-13	1.15e-09	TCCTGCTTCGGCCTCCCGAGTGGCTGGG	CDON	uc009zbw.3	intergenic
DNA_motif_1	chr11:126000728-126001066	115	142	-	32.9663	3.85e-12	5.44e-09	ACCCACCTCGGCTTCCCAAAGTGCTGGG	CDON	uc009zbw.3	intergenic
DNA_motif_1	chr11:126000728-126001066	61	88	-	-18.7865	3.03e-05	0.0258	GCCTGCTTTTAATTCCTAAGTAGGTATC	CDON	uc009zbw.3	intergenic
DNA_motif_1	chr3:133310584-133310701	79	106	+	-2.59551	7.5e-07	0.000684	TCCTGCCTCAGCCTCCCCGAGTAGCTGG	CDV3	uc003epq.3	intergenic
DNA_motif_1	chr3:133310584-133310701	80	107	+	-23.8764	8.29e-05	0.0643	CCTGCCTCAGCCTCCCCGAGTAGCTGGG	CDV3	uc003epq.3	intergenic
DNA_motif_1	chrY:19967554-19967763	13	40	+	51.618	4.52e-18	6.94e-14	TCCTGCCTCAGCCTCCCGAGTAGCTGGG	CDY2A	uc004ftl.1	intergenic
DNA_motif_1	chrY:19967554-19967763	147	174	+	40.4382	6.73e-14	1.56e-10	GCCCGCCTCGGCCTCCCAAAGTGCTGGG	CDY2A	uc004ftl.1	intergenic
DNA_motif_1	chr22:17657712-17657836	90	117	-	37.9438	2.93e-13	5.32e-10	TCCCGCCTCGGCTTCCCAAAGTGCTGGG	CECR1	uc011agi.1	intergenic
DNA_motif_1	chr22:17981704-17981850	13	40	-	49.809	3.3e-17	2.19e-13	TCCTGCCTCAGCCTCCTGAGTAGCTGGG	CECR2	uc010gqv.1	geneBody
DNA_motif_1	chr22:17823059-17823153	31	58	+	40.2584	7.54e-14	1.68e-10	ACCCACCTCAGCCTCCCAAAGTGCTGGG	CECR2	uc010gqv.1	intergenic
DNA_motif_1	chr12:51728267-51728463	59	86	+	41.4157	3.63e-14	9.97e-11	TCCTTCCTCAGCCTCCCGAGTAGCTGGG	CELA1	uc001ryi.1	geneBody
DNA_motif_1	chr1:22338354-22338570	74	101	-	40.5843	6.15e-14	1.51e-10	TCCTTCCTCAGCCTCCCAAGTAGCTGGG	CELA3A	uc001bfl.3	TES
DNA_motif_1	chr11:47501673-47501797	74	101	+	51.618	4.52e-18	6.94e-14	TCCTGCCTCAGCCTCCCGAGTAGCTGGG	CELF1	uc001nfn.3	geneBody
DNA_motif_1	chr11:47481935-47482082	15	42	+	39.0112	1.59e-13	3.19e-10	TCCTGCCTCAGCCTCCCGAGTGGCTGAG	CELF1	uc001nfn.3	intergenic
DNA_motif_1	chr10:11430290-11430346	22	49	-	-14.382	1.2e-05	0.0105	CACTGCGTTCCTCTTCCGAGTTGTGGAG	CELF2	uc001iki.4	intergenic
DNA_motif_1	chr22:46939176-46939366	90	117	+	42.5281	1.72e-14	5.56e-11	GCCCGCCTCAGCCTCCCAAAGTGCTGGG	CELSR1	uc003bhw.1	intergenic
DNA_motif_1	chr22:46943603-46943685	42	69	+	-15.8539	1.64e-05	0.0143	ATGTGTTCTGGGCTCTCACGAAGCTAAG	CELSR1	uc003bhw.1	intergenic
DNA_motif_1	chr4:104298850-104299074	67	94	+	41.1236	4.38e-14	1.15e-10	TCCTGCCTCACCCTCCCGAGTAGCTGGG	CENPE	uc003hxb.1	intergenic
DNA_motif_1	chr1:214798477-214798901	330	357	+	26.9888	5.49e-11	6.25e-08	ACCCGCCTCAGCCTTCCAAAGTGTTGGG	CENPF	uc001hkm.3	geneBody
DNA_motif_1	chr1:214798477-214798901	189	216	+	15.9663	3.32e-09	3.23e-06	TCCTGCCTCATCCTCCTGAATAGGAGTA	CENPF	uc001hkm.3	geneBody
DNA_motif_1	chr5:68504270-68504360	24	51	+	44.6067	3.85e-15	1.48e-11	TCCTGTCTCAGCCTCCTGAGTAGCTGGG	CENPH	uc003jvp.3	geneBody
DNA_motif_1	chr5:64800009-64800385	21	48	-	30.4719	1.22e-11	1.56e-08	CCCCACCTTGGCCTCCCAAAGTGCTGAG	CENPK	uc003jts.3	intergenic
DNA_motif_1	chr5:64800009-64800385	156	183	-	14.8539	4.8e-09	4.64e-06	TCCCACCTAGGCCTCCGGAGTATCTGGG	CENPK	uc003jts.3	intergenic
DNA_motif_1	chr1:173788861-173789345	77	104	+	21.9551	3.97e-10	4.14e-07	TCTTGACTCAGTCTCCTGAGTAGCTGAG	CENPL	uc001gjg.4	geneBody
DNA_motif_1	chr1:173770626-173770836	80	107	-	16.3371	2.93e-09	2.86e-06	ACTTGCCTTGGCCTCCTAAAGTGTTGGG	CENPL	uc001gjg.4	geneBody
DNA_motif_1	chr1:173788861-173789345	223	250	+	-4.26966	1.14e-06	0.00104	TGATCCACCAGCCTCCCAAAGTGTTGGG	CENPL	uc001gjg.4	geneBody
DNA_motif_1	chr1:3746894-3747145	191	218	-	42.5281	1.72e-14	5.56e-11	GCCCGCCTCAGCCTCCCAAAGTGCTGGG	CEP104	uc001aky.2	geneBody
DNA_motif_1	chr14:81213848-81214476	185	212	-	46.7753	6.52e-16	3.2e-12	TCCTGCCTCAGCCTCCTGAGTAGCTGGA	CEP128	uc031qpo.1	geneBody
DNA_motif_1	chr14:80982248-80982354	70	97	+	45.6292	1.71e-15	7.2e-12	TTCTGCCTCAGCCTCCTGAGTAGCTGGG	CEP128	uc031qpo.1	geneBody
DNA_motif_1	chr14:81213848-81214476	52	79	-	38.0449	2.76e-13	5.04e-10	GCCCACCTCGGCCTCCCAAAGTGCTGGG	CEP128	uc031qpo.1	geneBody
DNA_motif_1	chr14:80935729-80935967	45	72	-	-14.8427	1.32e-05	0.0116	ACGTATCTAAGTTTTCCAAATTCGGGGA	CEP128	uc031qpo.1	intergenic
DNA_motif_1	chr15:49021392-49021592	88	115	-	11.191	1.55e-08	1.47e-05	TCCCACCTTAGCCTTCGAAAGTGTTGAG	CEP152	uc001zwz.3	intergenic
DNA_motif_1	chr1:243298541-243298813	210	237	+	41.9888	2.48e-14	7.37e-11	GCCTGCCTCGGCCTCCCAAAGTGCTGGG	CEP170	uc021plo.1	geneBody
DNA_motif_1	chr1:243298541-243298813	76	103	+	41.1798	4.22e-14	1.12e-10	TCCTGCCTCAGCCTCCCGAGTAACTGGG	CEP170	uc021plo.1	geneBody
DNA_motif_1	chr1:243400919-243401247	32	59	-	30.3596	1.29e-11	1.63e-08	ACCCTCCTCGGCCTCCCAAAGTGCTGGG	CEP170	uc021plo.1	geneBody
DNA_motif_1	chr1:243400919-243401247	170	197	-	12.809	9.32e-09	8.91e-06	TCCTGCCTCACCACCCCCAGTAGCTAGG	CEP170	uc021plo.1	geneBody
DNA_motif_1	chr20:34075030-34075130	11	38	-	38.0449	2.76e-13	5.04e-10	GCCCACCTCGGCCTCCCAAAGTGCTGGG	CEP250	uc021wco.1	geneBody
DNA_motif_1	chr1:180090466-180090696	102	129	+	44.0787	5.77e-15	2.1e-11	GCCTGCCTCAGCCTCCCAAAGTGCTGGG	CEP350	uc001gnt.3	intergenic
DNA_motif_1	chr7:130062864-130062974	32	59	+	33.2022	3.43e-12	4.89e-09	TCCTGCCTCGGATTCCCAAGTAGCTGGG	CEP41	uc003vpz.4	geneBody
DNA_motif_1	chr6:109449929-109450274	220	247	-	42.1124	2.29e-14	7.08e-11	ACCTGCCTCGGCCTCCCAAAGTGCTGGG	CEP57L1	uc010kdk.3	geneBody
DNA_motif_1	chr6:109461496-109461826	215	242	+	41.5056	3.42e-14	9.46e-11	TCCTGCCTCAGCCACCCGAGTAGCTGGG	CEP57L1	uc010kdk.3	geneBody
DNA_motif_1	chr6:109461496-109461826	183	210	+	-16.2921	1.8e-05	0.0156	TGCAACGTCCGCCTCCCGAGTTCAAGTG	CEP57L1	uc010kdk.3	geneBody
DNA_motif_1	chr3:138251835-138252113	170	197	-	51.618	4.52e-18	6.94e-14	TCCTGCCTCAGCCTCCCGAGTAGCTGGG	CEP70	uc003esl.3	geneBody
DNA_motif_1	chr3:138251835-138252113	36	63	-	38.8989	1.7e-13	3.33e-10	GCCTGCCTTGGCCTCCCAAAGTGCTGGG	CEP70	uc003esl.3	geneBody
DNA_motif_1	chr3:138296206-138296405	32	59	-	37.3483	4.08e-13	7.06e-10	GCCCGCCTTGGCCTCCCAAAGTGCTGGG	CEP70	uc003esl.3	geneBody
DNA_motif_1	chr3:138296206-138296405	166	193	-	35.0787	1.36e-12	2.07e-09	TCCTGTCTCAGCCTCTCAAGTAGCTGGG	CEP70	uc003esl.3	geneBody
DNA_motif_1	chr18:12690615-12690791	82	109	+	29.2584	2.09e-11	2.54e-08	ACCCACCTCGGCCTCCCCAAGTGCTGGG	CEP76	uc002krh.4	geneBody
DNA_motif_1	chr6:118713381-118713536	111	138	+	36.764	5.6e-13	9.4e-10	ACCCACTTCAGCCTCCCAAAGTGCTGGG	CEP85L	uc003pya.2	intergenic
DNA_motif_1	chr2:169419906-169420105	149	176	-	35.6629	1e-12	1.59e-09	GCCCGCCTCGGCCTCCAAAAGTGCTGGG	CERS6	uc002uec.2	geneBody
DNA_motif_1	chr1:196627707-196627914	91	118	+	29.0899	2.25e-11	2.72e-08	GCCGGCCTTGGCCTCCCAAAGTGCTGGG	CFH	uc001gtj.4	geneBody
DNA_motif_1	chr1:196860025-196860379	239	266	-	39.0337	1.57e-13	3.17e-10	TCCTGCCTCAGGCTCCTGAGTAGCTGAA	CFHR4	uc021pgt.1	geneBody
DNA_motif_1	chr1:196860025-196860379	104	131	-	-16.6854	1.96e-05	0.0169	TCCCCGACTTGGCCTCCAAATTGCTGGG	CFHR4	uc021pgt.1	geneBody
DNA_motif_1	chr1:196860025-196860379	103	130	-	-23.6067	7.88e-05	0.0613	CCCCGACTTGGCCTCCAAATTGCTGGGA	CFHR4	uc021pgt.1	geneBody
DNA_motif_1	chr14:35174017-35174149	101	128	-	47.4382	3.46e-16	1.88e-12	TTCTGCCTCAGCCTCCCGAGTAGCTGGG	CFL2	uc001wsi.3	intergenic
DNA_motif_1	chr14:35174017-35174149	33	60	-	37.3483	4.08e-13	7.06e-10	GCCCGCCTTGGCCTCCCAAAGTGCTGGG	CFL2	uc001wsi.3	intergenic
DNA_motif_1	chr14:35150404-35150476	7	34	+	-0.0786517	3.91e-07	0.000358	CTCCAAGGGAGCCTCCCAAGTAGCTGAG	CFL2	uc001wsi.3	intergenic
DNA_motif_1	chr1:151471641-151471849	160	187	-	49.3708	5.35e-17	3.5e-13	TCCTGCCTCAGCCTCCCAAATAGCTGGG	CGN	uc009wmw.3	intergenic
DNA_motif_1	chr1:151471641-151471849	26	53	-	16.5843	2.69e-09	2.63e-06	GTCCGCCTCAGCCTCTCAAAGGGCTGAG	CGN	uc009wmw.3	intergenic
DNA_motif_1	chr15:57822594-57822749	126	153	-	-24.2022	8.83e-05	0.0677	ACATACAACAGCCACCTGAGTTTACAGA	CGNL1	uc010bfw.3	geneBody
DNA_motif_1	chr21:37760279-37760431	85	112	+	31.6517	7.15e-12	9.55e-09	ACCTGCCTCGGCCTCCCAAAGTGTTGGG	CHAF1B	uc002yvj.3	geneBody
DNA_motif_1	chr7:132727854-132727996	17	44	+	38.8764	1.72e-13	3.37e-10	GCCTGCCTCAGCTTCCCAAAGTGCTGGG	CHCHD3	uc003vre.3	geneBody
DNA_motif_1	chr5:98254100-98254299	121	148	-	28.427	3e-11	3.55e-08	GCCCGCCTTGGCCTCCCTAAGTGCTGGG	CHD1	uc003knf.3	geneBody
DNA_motif_1	chr5:98254100-98254299	78	105	-	-24.3483	9.07e-05	0.0694	TCCCGCGCCCGGCTCAGGAAGATGTTTA	CHD1	uc003knf.3	geneBody
DNA_motif_1	chr15:93475985-93476131	96	123	+	39.3034	1.34e-13	2.74e-10	TCCTGCCTCATCCTCCTGAGTAGCTGGG	CHD2	uc002bsp.3	geneBody
DNA_motif_1	chr20:40200060-40200191	79	106	+	46.4157	8.83e-16	4.02e-12	TCCTGCCTCAGCCTTCCGAGTAGCTGGG	CHD6	uc002xka.1	geneBody
DNA_motif_1	chr20:40311821-40312292	410	437	+	40.573	6.19e-14	1.51e-10	TCCTGCCTCAGCCTCCCACGTAGCTGGG	CHD6	uc002xka.1	intergenic
DNA_motif_1	chr20:40266403-40266713	228	255	-	37.6629	3.42e-13	6.15e-10	TCCTGCCTCAGCTTCCCAAGTAGCTGAT	CHD6	uc002xka.1	intergenic
DNA_motif_1	chr20:40014394-40014602	3	30	+	34.236	2.07e-12	3.05e-09	TTCTGCCTCAGGCTCCTGAGTAGCTAGA	CHD6	uc002xka.1	intergenic
DNA_motif_1	chr20:40266403-40266713	92	119	-	33.6966	2.7e-12	3.91e-09	GCCTGCCTTGGCTTCCCAAAGTGCTGGG	CHD6	uc002xka.1	intergenic
DNA_motif_1	chr20:40014394-40014602	140	167	+	31.6517	7.15e-12	9.55e-09	ACCTGCCTCGGCCTCCCAAAGTGTTGGG	CHD6	uc002xka.1	intergenic
DNA_motif_1	chr8:61676627-61676883	164	191	+	40.4382	6.73e-14	1.56e-10	GCCCGCCTCGGCCTCCCAAAGTGCTGGG	CHD7	uc003xue.3	geneBody
DNA_motif_1	chr8:61676627-61676883	28	55	+	34.8202	1.54e-12	2.32e-09	TCCCGCCTAAGCCTCCCGAGTAGCTGGT	CHD7	uc003xue.3	geneBody
DNA_motif_1	chr14:21862081-21862374	108	135	-	-20.6404	4.41e-05	0.0367	GTCAGCCTCCTGGTCCTGAATTGCCCAA	CHD8	uc001was.2	geneBody
DNA_motif_1	chr14:21869011-21869202	152	179	+	-24.2809	8.96e-05	0.0686	TCATCTTTCAGAGTGCTAAAGTGGCGCG	CHD8	uc001was.2	geneBody
DNA_motif_1	chr16:53159220-53159376	24	51	+	47.3483	3.83e-16	2.05e-12	CCCTGCCTCAGCCTCCCGAGTAGCTGGG	CHD9	uc002egy.3	geneBody
DNA_motif_1	chr16:53222683-53222820	57	84	+	41.5506	3.32e-14	9.21e-11	GCCCACCTCAGCCTCCCAAGGTGCTGGG	CHD9	uc002egy.3	geneBody
DNA_motif_1	chr16:52991766-52991911	47	74	-	28.9663	2.38e-11	2.86e-08	ACCCACCTCGGCCTCCCAAATTACTGGG	CHD9	uc002egy.3	intergenic
DNA_motif_1	chr11:67902172-67902303	73	100	-	35.9775	8.51e-13	1.37e-09	TCCTGTCTCAACCTCCCGAGTAGCTGGG	CHKA	uc001onj.3	intergenic
DNA_motif_1	chr2:86773223-86773424	8	35	-	44.236	5.13e-15	1.95e-11	GCCTGCCTCGGCCTCCCGAGGTGCTGGG	CHMP3	uc002srj.3	geneBody
DNA_motif_1	chr2:86773223-86773424	171	198	-	-10	4.5e-06	0.00403	CCCTGCCTTGGGCTCCCATGATTCTCCT	CHMP3	uc002srj.3	geneBody
DNA_motif_1	chr2:86773223-86773424	147	174	-	-19.6517	3.61e-05	0.0304	TCCTGCCTCCGGCCTGCCGAGTGCCTAG	CHMP3	uc002srj.3	geneBody
DNA_motif_1	chr20:32457585-32457774	74	101	+	51.618	4.52e-18	6.94e-14	TCCTGCCTCAGCCTCCCGAGTAGCTGGG	CHMP4B	uc002xaa.3	intergenic
DNA_motif_1	chr20:32488061-32488201	62	89	-	30.6404	1.13e-11	1.46e-08	TCTTGCCTCAGCCTCCCAAGCAGCTGGG	CHMP4B	uc002xaa.3	intergenic
DNA_motif_1	chr21:19633833-19633935	33	60	-	46.3371	9.36e-16	4.26e-12	TCCTGCCTCAGCCTCCCAAATAGCTGGA	CHODL	uc002ykr.3	geneBody
DNA_motif_1	chr11:90039326-90039478	8	35	-	50.7865	1e-17	9.63e-14	TCCTGCCTCAGCCTCCCAAGTAGCTGGG	CHORDC1	uc001pdg.2	intergenic
DNA_motif_1	chr8:141527581-141527642	30	57	+	25.7416	9.14e-11	1.01e-07	TTGGGTCTCAGCCTCCTGAGTAGCTGGG	CHRAC1	uc003yvl.3	TES
DNA_motif_1	chr1:239127094-239127369	160	187	-	51.618	4.52e-18	6.94e-14	TCCTGCCTCAGCCTCCCGAGTAGCTGGG	CHRM3	uc001hyo.1	intergenic
DNA_motif_1	chr1:240029418-240029918	141	168	-	51.618	4.52e-18	6.94e-14	TCCTGCCTCAGCCTCCCGAGTAGCTGGG	CHRM3	uc001hyo.1	geneBody
DNA_motif_1	chr1:239639529-239639770	119	146	-	46.1461	1.12e-15	4.95e-12	TCCTGCCTCAGCCCCCCAAGTAGCTGGG	CHRM3	uc001hyo.1	geneBody
DNA_motif_1	chr1:239837749-239838003	143	170	-	41.6404	3.13e-14	8.76e-11	TCCTGCCTCAGCCTTCAGAGTAGCTGGG	CHRM3	uc001hyo.1	geneBody
DNA_motif_1	chr1:240029418-240029918	7	34	-	32.8764	4.01e-12	5.67e-09	GCCCGCCCCGGCCTCCCAAAGTGCTGAG	CHRM3	uc001hyo.1	geneBody
DNA_motif_1	chr1:239127094-239127369	25	52	-	26.6404	6.34e-11	7.14e-08	GCCTACCTCAACCTCCCAAAGTGCTGCG	CHRM3	uc001hyo.1	intergenic
DNA_motif_1	chr1:239837749-239838003	8	35	-	25.6966	9.31e-11	1.03e-07	CCCCGCCTGGGCCTCCCAAAGTGCTGAG	CHRM3	uc001hyo.1	geneBody
DNA_motif_1	chr15:34361350-34361540	153	180	-	50.7865	1e-17	9.63e-14	TCCTGCCTCAGCCTCCCAAGTAGCTGGG	CHRM5	uc001zhk.1	intergenic
DNA_motif_1	chr15:34361350-34361540	20	47	-	7.50562	4.73e-08	4.42e-05	AGCCTCCTCAGTCTCCCAAAGTGTTGGG	CHRM5	uc001zhk.1	intergenic
DNA_motif_1	chr15:34361350-34361540	29	56	-	-19.8202	3.74e-05	0.0314	TCGTGATTCAGCCTCCTCAGTCTCCCAA	CHRM5	uc001zhk.1	intergenic
DNA_motif_1	chr10:125858251-125858612	73	100	-	-16.3034	1.81e-05	0.0157	TCCCACAGGCGCCACCTGAGAAGGTGCA	CHST15	uc001lhn.4	intergenic
DNA_motif_1	chr16:75509745-75509935	107	134	+	46.7753	6.52e-16	3.2e-12	TCCTGCCTCAGCCTCCTGAGTAGCTGGA	CHST6	uc002fef.3	geneBody
DNA_motif_1	chr5:129290513-129290739	157	184	+	42.7865	1.45e-14	4.96e-11	TCCTGCCTCAGCCTCCCGAGTAGGTGTG	CHSY3	uc003kvd.3	geneBody
DNA_motif_1	chr5:129325025-129325104	38	65	+	25.6629	9.44e-11	1.05e-07	TCCTGCCTCAGTCTCTCAAGTACCTGGG	CHSY3	uc003kvd.3	geneBody
DNA_motif_1	chr10:101972443-101972590	66	93	-	-7.78652	2.68e-06	0.00242	ACTTGTCTTGTAATCCCAAAGTGCTGGG	CHUK	uc001kqp.3	geneBody
DNA_motif_1	chr15:78426608-78426796	98	125	-	49.809	3.3e-17	2.19e-13	TCCTGCCTCAGCCTCCTGAGTAGCTGGG	CIB2	uc002bdb.2	intergenic
DNA_motif_1	chr2:26810000-26810110	56	83	-	51.618	4.52e-18	6.94e-14	TCCTGCCTCAGCCTCCCGAGTAGCTGGG	CIB4	uc002rhm.3	geneBody
DNA_motif_1	chr18:12271047-12271208	94	121	+	15.8764	3.42e-09	3.33e-06	ACCCACCTCGGCCTCCCACCGTGCTAGG	CIDEA	uc002kqt.4	geneBody
DNA_motif_1	chr15:65512413-65512578	85	112	+	31.3034	8.39e-12	1.1e-08	ACCGGCCTTAGCCTCCCAAAGTGCTGGG	CILP	uc002aon.2	intergenic
DNA_motif_1	chr16:69193405-69193594	68	95	-	50.7865	1e-17	9.63e-14	TCCTGCCTCAGCCTCCCAAGTAGCTGGG	CIRH1A	uc002ews.4	geneBody
DNA_motif_1	chr4:103811775-103811917	104	131	-	32.1236	5.74e-12	7.84e-09	TTGTGCCTCAGCCTCCCGAGTAACTGGG	CISD2	uc003hwt.4	geneBody
DNA_motif_1	chr5:80539540-80539984	77	104	+	37.0562	4.78e-13	8.12e-10	TCGTGCCTCAGCCTCCCGAGTGGCTGGG	CKMT2	uc003khc.4	geneBody
DNA_motif_1	chr5:80539540-80539984	215	242	+	34.9551	1.44e-12	2.18e-09	GCCCACCTTGGCCTCCCAAAGTGCTGGG	CKMT2	uc003khc.4	geneBody
DNA_motif_1	chr5:80539540-80539984	45	72	+	-23.4944	7.71e-05	0.0602	TGCAACCTCCGCCTCCTGGGTTCAAGTG	CKMT2	uc003khc.4	geneBody
DNA_motif_1	chr2:122315509-122315669	30	57	-	41.3596	3.76e-14	1.03e-10	CTCTGCCTCAGCCTCCTGAGTAGCTGGG	CLASP1	uc002tnc.3	geneBody
DNA_motif_1	chr2:122315509-122315669	61	88	-	-22.8427	6.8e-05	0.0541	TGCAACCTCAGCCTCCTGGGTTCAAGCA	CLASP1	uc002tnc.3	geneBody
DNA_motif_1	chr3:33537097-33537241	5	32	+	51.618	4.52e-18	6.94e-14	TCCTGCCTCAGCCTCCCGAGTAGCTGGG	CLASP2	uc021wvc.1	TES
DNA_motif_1	chr3:33752942-33753048	53	80	+	36.6404	5.99e-13	9.97e-10	GCCCACTTCAGCCTCCCAAAGTGCTGGG	CLASP2	uc021wvc.1	geneBody
DNA_motif_1	chr4:170620743-170620904	39	66	-	41.7865	2.84e-14	8.11e-11	GCCCGCCTCGGCCTCCCAAAGAGCTGGG	CLCN3	uc003ish.3	geneBody
DNA_motif_1	chr13:96031895-96032381	303	330	-	51.618	4.52e-18	6.94e-14	TCCTGCCTCAGCCTCCCGAGTAGCTGGG	CLDN10	uc001vmg.2	intergenic
DNA_motif_1	chr13:96031895-96032381	172	199	-	20.2135	7.54e-10	7.67e-07	GCCTGTCTCGGCTTCCCAAAATGCCAGG	CLDN10	uc001vmg.2	intergenic
DNA_motif_1	chr13:96031895-96032381	335	362	-	-23.2135	7.3e-05	0.0574	TGCAACCTCCGCCTCCCAGGTTCAAGCG	CLDN10	uc001vmg.2	intergenic
DNA_motif_1	chr13:96031895-96032381	24	51	-	-23.8427	8.24e-05	0.0639	TGCAGCCTCTGCCTCCCGGGTTCAAGAG	CLDN10	uc001vmg.2	intergenic
DNA_motif_1	chr13:96177115-96177416	107	134	+	47.7191	2.62e-16	1.48e-12	TCCTGCCTCGGCCTCCTGAGTAGCTGGG	CLDN10-AS1	uc031qmx.1	geneBody
DNA_motif_1	chr13:96177115-96177416	240	267	+	40.4382	6.73e-14	1.56e-10	GCCCGCCTCGGCCTCCCAAAGTGCTGGG	CLDN10-AS1	uc031qmx.1	geneBody
DNA_motif_1	chr3:170327862-170328224	234	261	-	48.2584	1.56e-16	9.25e-13	TCCCGCCTCAGCCTCCTGAGTAGCTGGG	CLDN11	uc011bpt.1	geneBody
DNA_motif_1	chr3:170152596-170152803	121	148	+	41.7303	2.94e-14	8.39e-11	TTGTGCCTCAGCCTCCCAAGTAGCTGGG	CLDN11	uc011bpt.1	geneBody
DNA_motif_1	chr3:170327862-170328224	96	123	-	37.3146	4.15e-13	7.15e-10	ACCCGCCTCGGCCTCCCAAAATGCTGGG	CLDN11	uc011bpt.1	geneBody
DNA_motif_1	chr3:170345055-170345243	74	101	-	28.3034	3.16e-11	3.73e-08	TTGTGCCTCAGCCTACCAAGTAGCTGGA	CLDN11	uc011bpt.1	geneBody
DNA_motif_1	chr1:43192338-43192531	65	92	-	49.809	3.3e-17	2.19e-13	TCCTGCCTCAGCCTCCTGAGTAGCTGGG	CLDN19	uc001cht.1	intergenic
DNA_motif_1	chr17:6962838-6963011	25	52	-	34.9551	1.44e-12	2.18e-09	GCCCACCTTGGCCTCCCAAAGTGCTGGG	CLEC10A	uc002gej.3	intergenic
DNA_motif_1	chr16:70118989-70119171	60	87	+	46.2022	1.06e-15	4.73e-12	TCCTGCCTCAGCCTCCCAAGTAGCGGGG	CLEC18C	uc002exy.4	geneBody
DNA_motif_1	chr16:70118989-70119171	28	55	+	-22.5169	6.38e-05	0.0512	TGCAACCTCCGCCTCCCAGGTTCAAGTG	CLEC18C	uc002exy.4	geneBody
DNA_motif_1	chr2:71041029-71041105	25	52	+	38.8989	1.7e-13	3.33e-10	GCCTGCCTTGGCCTCCCAAAGTGCTGGG	CLEC4F	uc010yqv.2	geneBody
DNA_motif_1	chr1:25052461-25052572	77	104	-	32.0225	6.01e-12	8.18e-09	ACCCATCTCAGCCTCCCAAAGTGCTGGA	CLIC4	uc001bjo.2	intergenic
DNA_motif_1	chr6:46003994-46004416	162	189	+	51.618	4.52e-18	6.94e-14	TCCTGCCTCAGCCTCCCGAGTAGCTGGG	CLIC5	uc003oxv.3	geneBody
DNA_motif_1	chr6:46003994-46004416	296	323	+	41.9888	2.48e-14	7.37e-11	GCCTGCCTCGGCCTCCCAAAGTGCTGGG	CLIC5	uc003oxv.3	geneBody
DNA_motif_1	chr21:36037546-36037827	168	195	-	41.1124	4.41e-14	1.15e-10	TCCTGCCTCAGCCTCCCGAGTATCTGGG	CLIC6	uc002yuf.1	intergenic
DNA_motif_1	chr21:36037546-36037827	32	59	-	14.6067	5.21e-09	5.03e-06	GCCTGCTTTGGCCTCCCAAAGTACTTGG	CLIC6	uc002yuf.1	intergenic
DNA_motif_1	chr5:157651859-157652030	10	37	+	49.809	3.3e-17	2.19e-13	TCCTGCCTCAGCCTCCTGAGTAGCTGGG	CLINT1	uc003lxi.2	intergenic
DNA_motif_1	chr5:157467447-157467727	69	96	+	47.4157	3.62e-16	1.95e-12	TCCTACCTCAGCCTCCTGAGTAGCTGGG	CLINT1	uc003lxi.2	intergenic
DNA_motif_1	chr5:157337702-157338151	10	37	+	45.0449	2.77e-15	1.12e-11	GCCTGCCTCAGCCTCCCAAGTAGCTGGA	CLINT1	uc003lxi.2	intergenic
DNA_motif_1	chr5:157337702-157338151	296	323	+	42.5618	1.69e-14	5.55e-11	TTGTGCCTCAGCCTCCCGAGTAGCTGGG	CLINT1	uc003lxi.2	intergenic
DNA_motif_1	chr5:157337702-157338151	136	163	+	41.2809	3.95e-14	1.07e-10	ACCTGCCTCAGCCTCCCAAAGTGCTGAG	CLINT1	uc003lxi.2	intergenic
DNA_motif_1	chr5:157290014-157290219	117	144	+	40.5618	6.23e-14	1.51e-10	ACCCGCCTCGGCCTCCCAAAGTGCTGGG	CLINT1	uc003lxi.2	intergenic
DNA_motif_1	chr5:157675894-157676051	66	93	-	35.0112	1.4e-12	2.13e-09	GCCCACCTCGGCCTCCCAAAGTGCTGGA	CLINT1	uc003lxi.2	intergenic
DNA_motif_1	chr5:157467447-157467727	201	228	+	29.7528	1.69e-11	2.07e-08	GCCCATCTTGGCCTCCCAAAGTGCTGGG	CLINT1	uc003lxi.2	intergenic
DNA_motif_1	chr5:157337702-157338151	422	449	+	-22.9775	6.98e-05	0.0553	AAGTGATTTGTCCACCTAAAGTGTTGGG	CLINT1	uc003lxi.2	intergenic
DNA_motif_1	chr2:201723172-201723371	130	157	-	36.1348	7.84e-13	1.27e-09	TCCTGCCTCAGCCTCCCAGGAAGCTGGG	CLK1	uc002uwe.2	geneBody
DNA_motif_1	chr15:74906679-74906802	84	111	+	-13.9888	1.1e-05	0.00967	TCCTGCCTCAGTCCCCTGCAAGGAGCTG	CLK3	uc002ayg.4	geneBody
DNA_motif_1	chr14:95697618-95697842	24	51	+	46.8427	6.2e-16	3.09e-12	TCCTGCCTCAGCCTCCAGAGTAGCTGGG	CLMN	uc001yef.2	geneBody
DNA_motif_1	chr14:95697618-95697842	160	187	+	27.6067	4.24e-11	4.92e-08	GCCCACCTCGGCCTCCCAAAGTACTGGG	CLMN	uc001yef.2	geneBody
DNA_motif_1	chr11:123037992-123038376	110	137	+	49.809	3.3e-17	2.19e-13	TCCTGCCTCAGCCTCCTGAGTAGCTGGG	CLMP	uc001pyt.3	geneBody
DNA_motif_1	chr11:123037992-123038376	244	271	+	38.8989	1.7e-13	3.33e-10	GCCTGCCTTGGCCTCCCAAAGTGCTGGG	CLMP	uc001pyt.3	geneBody
DNA_motif_1	chr11:122965340-122965444	8	35	+	37.236	4.34e-13	7.45e-10	TCCCACCTCAACCTCCCGAGTAGCTGGG	CLMP	uc001pyt.3	geneBody
DNA_motif_1	chr11:123142088-123142265	36	63	-	31.9213	6.3e-12	8.55e-09	GCCCACCTTGGCCTCCCAAAGTGCTGGA	CLMP	uc001pyt.3	intergenic
DNA_motif_1	chr11:122962910-122963105	122	149	+	-19.2921	3.36e-05	0.0284	GCCTAGCTCTGTCGCCCAGGTTGGAGTG	CLMP	uc001pyt.3	geneBody
DNA_motif_1	chr11:57431242-57431570	116	143	+	51.618	4.52e-18	6.94e-14	TCCTGCCTCAGCCTCCCGAGTAGCTGGG	CLP1	uc001nkw.3	intergenic
DNA_motif_1	chr11:57431242-57431570	250	277	+	12.1124	1.16e-08	1.11e-05	GCCCGCCTAGGCCTCCCAAAGTGTGGGA	CLP1	uc001nkw.3	intergenic
DNA_motif_1	chr11:72118717-72119031	82	109	+	50.7865	1e-17	9.63e-14	TCCTGCCTCAGCCTCCCAAGTAGCTGGG	CLPB	uc010rqx.3	geneBody
DNA_motif_1	chr11:72073975-72074134	107	134	-	47.6742	2.87e-16	1.6e-12	TCCCACCTCAGCCTCCCGAGTAGCTGGG	CLPB	uc010rqx.3	geneBody
DNA_motif_1	chr11:72118717-72119031	217	244	+	42.6517	1.59e-14	5.27e-11	ACCCGCCTCAGCCTCCCAAAGTGCTGGG	CLPB	uc010rqx.3	geneBody
DNA_motif_1	chr3:150759640-150759839	65	92	+	15.1011	4.43e-09	4.28e-06	GCCCGCCTCGGGCTCCCAGAGTGCTCGG	CLRN1-AS1	uc011bny.1	geneBody
DNA_motif_1	chr3:150763203-150763358	13	40	-	6.94382	5.58e-08	5.2e-05	GCCCTTCTTGGCCTCCCAAGGTGTTGAA	CLRN1-AS1	uc011bny.1	geneBody
DNA_motif_1	chr3:150670104-150670322	43	70	+	-21.6966	5.43e-05	0.0445	ATACTCTACAGTGTCCTGTGTTGCCAGG	CLRN1-AS1	uc011bny.1	geneBody
DNA_motif_1	chr3:140218597-140218877	194	221	-	43.0562	1.19e-14	4.14e-11	TCCCGCCTCAGCCTTCTGAGTAGCTGGG	CLSTN2	uc003etn.3	geneBody
DNA_motif_1	chr3:140218597-140218877	57	84	-	40.3146	7.28e-14	1.65e-10	GCCTGCCTTGGCCTCCCAAGGTGCTGGG	CLSTN2	uc003etn.3	geneBody
DNA_motif_1	chr13:100347983-100348168	32	59	+	37.3371	4.1e-13	7.09e-10	CCCTGCCTTGGCCTCCCAAAGTGCTGGG	CLYBL	uc001vok.3	geneBody
DNA_motif_1	chr13:100422868-100423195	216	243	+	27.7191	4.05e-11	4.72e-08	TCCTGCCTCAGCCTCCCAAGTGGTTGAG	CLYBL	uc001vok.3	geneBody
DNA_motif_1	chr13:100380643-100381006	132	159	+	21.6292	4.49e-10	4.64e-07	GCCTCCCTCGGCCTCCCAGAGTGCTGGG	CLYBL	uc001vok.3	geneBody
DNA_motif_1	chr13:100422868-100423195	33	60	+	19.8989	8.45e-10	8.56e-07	ACCCTCCTCGGCCTCCCAAAGTGTTGGG	CLYBL	uc001vok.3	geneBody
DNA_motif_1	chr6:25084408-25084731	79	106	+	31.3371	8.26e-12	1.09e-08	ACCAGCCTCGGCCTCCTGAAGTGCTGGG	CMAHP	uc011djv.1	intergenic
DNA_motif_1	chr12:22173902-22174086	21	48	-	36.3596	6.95e-13	1.14e-09	GTCTGCCTCAGCCTCCCAAAGTGCTAGG	CMAS	uc001rfm.4	intergenic
DNA_motif_1	chr12:22173902-22174086	153	180	-	7.60674	4.59e-08	4.29e-05	TCCTTCCTCAGCTTCTGGAGTAGCCAGG	CMAS	uc001rfm.4	intergenic
DNA_motif_1	chr5:10279721-10279810	39	66	+	19.3146	1.04e-09	1.05e-06	CTCCTCCTCAGACTCCTGAGTAGCTGGG	CMBL	uc003jes.3	geneBody
DNA_motif_1	chr16:81670811-81671039	110	137	+	31.0225	9.54e-12	1.24e-08	ACCTGCCTCGGCCACCTGAAGTGCTGGG	CMIP	uc002fgp.3	geneBody
DNA_motif_1	chr1:47801462-47801780	214	241	+	42.5281	1.72e-14	5.56e-11	GCCCGCCTCAGCCTCCCAAAGTGCTGGG	CMPK1	uc001cri.3	geneBody
DNA_motif_1	chr1:47801462-47801780	50	77	+	-23.2135	7.3e-05	0.0574	TGCAACCTCCGCCTCCCAGGTTCAAGCG	CMPK1	uc001cri.3	geneBody
DNA_motif_1	chr16:66626540-66626701	129	156	-	47.4944	3.25e-16	1.79e-12	TCCTGCCTCAGTCTCCCGAGTAGCTGGG	CMTM2	uc002ept.3	intergenic
DNA_motif_1	chr16:66721741-66721934	92	119	+	30.2697	1.34e-11	1.69e-08	GCCCGCCTCGGCCTCCCAGAGTGCTGGG	CMTM4	uc002epz.3	geneBody
DNA_motif_1	chr16:66722198-66722375	32	59	-	-24.573	9.47e-05	0.0721	CCCTAGCTCAGCGTCTCAAGACACCACG	CMTM4	uc002epz.3	geneBody
DNA_motif_1	chr16:57956506-57956633	70	97	+	34.9326	1.46e-12	2.2e-09	GCCCACCTCAGCCTTCCAAAGTGCTGGG	CNGB1	uc002emt.2	geneBody
DNA_motif_1	chr8:87620407-87620816	254	281	-	0.550562	3.31e-07	0.000304	CCCTTTCCCAGTCTGCTAAGTAGCGGGT	CNGB3	uc003ydx.3	geneBody
DNA_motif_1	chr1:224824795-224825027	103	130	+	40.2584	7.54e-14	1.68e-10	ACCCACCTCAGCCTCCCAAAGTGCTGGG	CNIH3	uc001hos.1	geneBody
DNA_motif_1	chrX:21164614-21164782	78	105	+	31.2247	8.7e-12	1.14e-08	GCCTACCTCAGCCTCCCAAAGTGTTGGG	CNKSR2	uc004czx.2	intergenic
DNA_motif_1	chr2:97483982-97484169	81	108	+	17.2921	2.11e-09	2.08e-06	ACTTGCCTCGCCCTCCCAAAGTGCTGTG	CNNM3	uc002swy.3	geneBody
DNA_motif_1	chr16:58588974-58589153	20	47	-	42.3708	1.92e-14	6.18e-11	TCCCACTTCAGCCTCCTGAGTAGCTGGG	CNOT1	uc002enw.4	geneBody
DNA_motif_1	chr12:70685559-70685767	40	67	-	50.7865	1e-17	9.63e-14	TCCTGCCTCAGCCTCCCAAGTAGCTGGG	CNOT2	uc001svv.3	geneBody
DNA_motif_1	chr7:135189955-135190316	227	254	-	51.618	4.52e-18	6.94e-14	TCCTGCCTCAGCCTCCCGAGTAGCTGGG	CNOT4	uc011kpy.2	geneBody
DNA_motif_1	chr7:135189955-135190316	95	122	-	39.4382	1.24e-13	2.6e-10	GCCCGCCTTAGCCTCCCAAAGTGCTGGG	CNOT4	uc011kpy.2	geneBody
DNA_motif_1	chr7:135216066-135216243	69	96	+	29.1124	2.23e-11	2.7e-08	TCCTTCCTCAGCCTCCTGAGTACCTGGG	CNOT4	uc011kpy.2	intergenic
DNA_motif_1	chr7:135146406-135146568	56	83	-	26.2921	7.31e-11	8.19e-08	TCCCACCTTAGCCTCCTGAATAGCCATA	CNOT4	uc011kpy.2	geneBody
DNA_motif_1	chr4:78758432-78758669	56	83	-	41.9888	2.48e-14	7.37e-11	GCCTGCCTCGGCCTCCCAAAGTGCTGGG	CNOT6L	uc003hks.3	intergenic
DNA_motif_1	chr4:78758432-78758669	191	218	-	32.191	5.56e-12	7.64e-09	TCCTGGCTTAGTCTCCTGAGTAGCTGGG	CNOT6L	uc003hks.3	intergenic
DNA_motif_1	chr5:154248826-154249479	96	123	+	40.2584	7.54e-14	1.68e-10	ACCCACCTCAGCCTCCCAAAGTGCTGGG	CNOT8	uc003lvu.3	geneBody
DNA_motif_1	chr5:154248826-154249479	467	494	+	35.6067	1.03e-12	1.63e-09	TGCTGCCTCAGGCTCCCAAGTAGCTGGG	CNOT8	uc003lvu.3	geneBody
DNA_motif_1	chr5:154248826-154249479	287	314	+	29.0112	2.33e-11	2.81e-08	TCATGCCTCAACTTCCTGAGTAGCTGGG	CNOT8	uc003lvu.3	geneBody
DNA_motif_1	chr5:154248826-154249479	600	627	+	25.6854	9.35e-11	1.04e-07	GCCCACCTTGGCCTCCCAAATTTCTGGG	CNOT8	uc003lvu.3	geneBody
DNA_motif_1	chr2:220039984-220040462	117	144	-	32.8202	4.12e-12	5.81e-09	TTGTGCCTCAGCCTCCCCAGTAGCTGGG	CNPPD1	uc002vjv.3	geneBody
DNA_motif_1	chr2:220039984-220040462	149	176	-	-17.3708	2.26e-05	0.0194	CGCAACCTCCGCCTCCTGGGTTCCAGTG	CNPPD1	uc002vjv.3	geneBody
DNA_motif_1	chr1:24206841-24207013	66	93	+	39.4382	1.24e-13	2.6e-10	GCCCGCCTTAGCCTCCCAAAGTGCTGGG	CNR2	uc001bif.3	geneBody
DNA_motif_1	chr1:246853899-246854077	45	72	-	24.0562	1.78e-10	1.91e-07	GTCCACCTCAACCTCCTGAGAAGCTGGG	CNST	uc001ibp.3	intergenic
DNA_motif_1	chr9:17334069-17334233	97	124	+	37.5955	3.55e-13	6.36e-10	TTCTGTCTCAGCCCCCCGAGTAGCTGGG	CNTLN	uc003zmy.3	geneBody
DNA_motif_1	chr3:74819294-74819507	68	95	+	46.3146	9.62e-16	4.33e-12	TCCTGCTTCAGCCTCCTGAGTAGCTGGG	CNTN3	uc003dpm.1	intergenic
DNA_motif_1	chr3:1843514-1843860	124	151	+	51.618	4.52e-18	6.94e-14	TCCTGCCTCAGCCTCCCGAGTAGCTGGG	CNTN4	uc003bpc.3	intergenic
DNA_motif_1	chr3:2395999-2396209	98	125	-	49.809	3.3e-17	2.19e-13	TCCTGCCTCAGCCTCCTGAGTAGCTGGG	CNTN4	uc003bpc.3	geneBody
DNA_motif_1	chr3:1843514-1843860	257	284	+	40.4382	6.73e-14	1.56e-10	GCCCGCCTCGGCCTCCCAAAGTGCTGGG	CNTN4	uc003bpc.3	intergenic
DNA_motif_1	chr3:2794066-2794218	92	119	+	30.2135	1.37e-11	1.73e-08	TACTGCCTCAGCCTCCCATGTAGCTGGG	CNTN4	uc003bpc.3	geneBody
DNA_motif_1	chr3:3100106-3100299	104	131	+	30.2247	1.37e-11	1.72e-08	GCCCGCCTCGGCCTCCCACAGTGCTGGG	CNTN4	uc003bpc.3	TES
DNA_motif_1	chr11:98284895-98285086	124	151	+	40.4382	6.73e-14	1.56e-10	GCCCGCCTCGGCCTCCCAAAGTGCTGGG	CNTN5	uc001pga.3	intergenic
DNA_motif_1	chr11:97721168-97721342	32	59	-	38.0449	2.76e-13	5.04e-10	GCCCACCTCGGCCTCCCAAAGTGCTGGG	CNTN5	uc001pga.3	intergenic
DNA_motif_1	chr11:99516368-99516558	33	60	-	-12.9101	8.68e-06	0.00767	TCCTGTGTTAGTTTCCTGAGAATGATGG	CNTN5	uc001pga.3	geneBody
DNA_motif_1	chr11:99516368-99516558	143	170	+	-19.2022	3.3e-05	0.0279	GCACACTTGGGCCTGTCGGGGTGGGGGG	CNTN5	uc001pga.3	geneBody
DNA_motif_1	chr11:98111648-98111838	156	183	-	-24.4607	9.27e-05	0.0708	TTGTATTACAGCTCTTAAAGATGGTGTG	CNTN5	uc001pga.3	intergenic
DNA_motif_1	chr7:147777363-147777603	82	109	-	44.0787	5.77e-15	2.1e-11	GCCTGCCTCAGCCTCCCAAAGTGCTGGG	CNTNAP2	uc003weu.2	geneBody
DNA_motif_1	chr9:38977505-38977772	209	236	-	49.809	3.3e-17	2.19e-13	TCCTGCCTCAGCCTCCTGAGTAGCTGGG	CNTNAP3	uc004abi.3	intergenic
DNA_motif_1	chr9:38977505-38977772	75	102	-	31.6404	7.18e-12	9.59e-09	GCCCACCTCAGCCTCCCAAACTGCTGGG	CNTNAP3	uc004abi.3	intergenic
DNA_motif_1	chr2:125901460-125901760	234	261	+	35.3596	1.17e-12	1.83e-09	ACCCGCCTCGGCTTCCCAAAGTGCTGGG	CNTNAP5	uc002tno.3	intergenic
DNA_motif_1	chr2:125901460-125901760	99	126	+	31.3708	8.14e-12	1.07e-08	TCCTGCCTCAGCCTCCCCAGTATCTGGG	CNTNAP5	uc002tno.3	intergenic
DNA_motif_1	chr2:124782129-124782736	488	515	+	-22.5169	6.38e-05	0.0512	ACCTCTACTCGTTTCCCAAATGGGGGGA	CNTNAP5	uc002tno.3	TSS
DNA_motif_1	chr2:124782129-124782736	331	358	+	-22.8539	6.81e-05	0.0542	TTTTCCCCTCCCCTCCAAAGGTGAGGTG	CNTNAP5	uc002tno.3	TSS
DNA_motif_1	chr9:123880005-123880171	134	161	-	51.618	4.52e-18	6.94e-14	TCCTGCCTCAGCCTCCCGAGTAGCTGGG	CNTRL	uc004bkx.1	geneBody
DNA_motif_1	chr1:230771928-230772201	72	99	-	38.5056	2.13e-13	4.11e-10	TCCTCCCTCAGCCTCCCGAGTAGCTGAG	COG2	uc001htw.3	intergenic
DNA_motif_1	chr1:230771928-230772201	110	137	-	-21.0562	4.79e-05	0.0396	TGCAGCCTCCACCTCCCGGGTACCCATT	COG2	uc001htw.3	intergenic
DNA_motif_1	chr13:46028992-46029424	319	346	-	47.2472	4.18e-16	2.2e-12	TCCTGCCTCAGCCTCCCAAGTAGCTAGG	COG3	uc001vak.3	intergenic
DNA_motif_1	chr13:46028992-46029424	135	162	-	41.8652	2.7e-14	7.74e-11	TCCTGCCTCAGCCTCCCTAGTAGCTGGG	COG3	uc001vak.3	intergenic
DNA_motif_1	chr13:46028992-46029424	1	28	-	30.0449	1.48e-11	1.84e-08	GCCCGCCTCGGCCTCCCAAAGTGATGGG	COG3	uc001vak.3	intergenic
DNA_motif_1	chr16:69365823-69365938	62	89	-	-23.6292	7.91e-05	0.0616	TTGAGGCACAGCTTCCCAAAGGGCAATG	COG8	uc002ewy.2	geneBody
DNA_motif_1	chr17:55013468-55013566	26	53	+	28.764	2.59e-11	3.1e-08	CCCTACCTCAGCCTCCCAAGTAAGTGGG	COIL	uc002iuu.3	intergenic
DNA_motif_1	chr6:75907062-75907687	75	102	+	36.2135	7.52e-13	1.22e-09	TCCTGCCTCAGCCTCCTGAGTAGCAAGG	COL12A1	uc003phs.3	geneBody
DNA_motif_1	chr6:75907062-75907687	209	236	+	22.1124	3.75e-10	3.91e-07	GCCCTCCTCAGCCTCCCACAGTGCTGGG	COL12A1	uc003phs.3	geneBody
DNA_motif_1	chr6:75907062-75907687	43	70	+	-20.6404	4.41e-05	0.0367	TGCAACCTCAGCCTCCTAGGTTCAAGCG	COL12A1	uc003phs.3	geneBody
DNA_motif_1	chr8:121175791-121175998	93	120	-	50.7865	1e-17	9.63e-14	TCCTGCCTCAGCCTCCCAAGTAGCTGGG	COL14A1	uc003yox.4	geneBody
DNA_motif_1	chr8:121140828-121140934	28	55	-	32.4831	4.84e-12	6.74e-09	GCCCGCCTCAGCCTCCCAAGTATCTAGG	COL14A1	uc003yox.4	geneBody
DNA_motif_1	chr6:70709057-70709117	1	28	+	38.0449	2.76e-13	5.04e-10	GCCCACCTCGGCCTCCCAAAGTGCTGGG	COL19A1	uc003pfc.1	geneBody
DNA_motif_1	chr6:70692524-70692714	88	115	-	35.236	1.25e-12	1.93e-09	GCCCGTCTCGGCCTCCCAAAGTGCTGGG	COL19A1	uc003pfc.1	geneBody
DNA_motif_1	chr6:56015726-56015880	43	70	-	41.9101	2.61e-14	7.71e-11	ACCCGCCTCGGCCTCCCAAAGAGCTGGG	COL21A1	uc003pcu.1	geneBody
DNA_motif_1	chr8:139699275-139699492	33	60	+	36.5281	6.36e-13	1.05e-09	TTGTGCCTCAGCTTCCCAAGTAGCTGGG	COL22A1	uc003yvd.3	geneBody
DNA_motif_1	chr8:139699275-139699492	168	195	+	18.4831	1.4e-09	1.39e-06	GCCTGCCTTGGCCTCCGAAAGTACTGGG	COL22A1	uc003yvd.3	geneBody
DNA_motif_1	chr5:177883395-177883566	52	79	-	19.2247	1.08e-09	1.08e-06	GCCCAGCTCAGCCTCTCAAAGTGCTGGG	COL23A1	uc021yiy.1	geneBody
DNA_motif_1	chr5:177917069-177917169	40	67	-	15.5506	3.81e-09	3.7e-06	TTCTGCCTCAGCCTCCTGAGTACAGGCG	COL23A1	uc021yiy.1	geneBody
DNA_motif_1	chr5:177756617-177756763	70	97	-	-20.7079	4.47e-05	0.0372	GCCTGCCTCGGCCTCCCGGTCCTGGGAT	COL23A1	uc021yiy.1	geneBody
DNA_motif_1	chr1:86607360-86607524	132	159	+	38.5955	2.02e-13	3.94e-10	TTCTGCCTTAGCCTCCCAAGTAGGTGGG	COL24A1	uc001dlj.3	geneBody
DNA_motif_1	chr9:117018402-117018741	253	280	-	51.618	4.52e-18	6.94e-14	TCCTGCCTCAGCCTCCCGAGTAGCTGGG	COL27A1	uc011lxl.2	geneBody
DNA_motif_1	chr9:117018402-117018741	117	144	-	32.191	5.56e-12	7.64e-09	GCCAGCCTCGGCCTCCCAAAGTGCTGGG	COL27A1	uc011lxl.2	geneBody
DNA_motif_1	chr13:110854036-110854262	42	69	-	44.2022	5.27e-15	1.98e-11	ACCTGCCTCAGCCTCCCAAAGTGCTGGG	COL4A1	uc001vqw.4	geneBody
DNA_motif_1	chr13:110854036-110854262	175	202	-	44.0337	5.95e-15	2.17e-11	TCCCGTCTCAGCCTCCCAAGTAGCTGGG	COL4A1	uc001vqw.4	geneBody
DNA_motif_1	chr13:110941229-110941332	32	59	-	34.9888	1.42e-12	2.16e-09	TCCTGCCTCCACCTCCTGAGTAGCTGGG	COL4A1	uc001vqw.4	geneBody
DNA_motif_1	chr2:190031532-190031717	75	102	-	-17.9775	2.57e-05	0.022	TTCTTTCCGAGCCTCATGGGGAGCTAAT	COL5A2	uc002uqk.3	geneBody
DNA_motif_1	chr3:15243295-15243403	75	102	-	37.3933	3.97e-13	6.97e-10	TCCTGCCTCAGCCTCCCAAGTAGCTTGA	COL6A4P1	uc010hel.1	geneBody
DNA_motif_1	chr3:129925882-129926029	102	129	-	19.1461	1.11e-09	1.11e-06	ACCCGCGCTGGCCTCCCCAAGTGCTGGG	COL6A4P2	uc011blf.2	intergenic
DNA_motif_1	chr3:130150976-130151296	170	197	-	27.6742	4.12e-11	4.8e-08	GCCCGCCTTGGCCTCCCGAAGTTCTGGG	COL6A5	uc010hti.2	geneBody
DNA_motif_1	chr3:130258180-130258423	180	207	-	49.809	3.3e-17	2.19e-13	TCCTGCCTCAGCCTCCTGAGTAGCTGGG	COL6A6	uc010htl.3	intergenic
DNA_motif_1	chr3:130258180-130258423	47	74	-	33.1348	3.55e-12	5.04e-09	ACCGGCCTCGGCCTCCCGAAGTGCTGGG	COL6A6	uc010htl.3	intergenic
DNA_motif_1	chr6:71060755-71060871	85	112	-	51.618	4.52e-18	6.94e-14	TCCTGCCTCAGCCTCCCGAGTAGCTGGG	COL9A1	uc003pfg.4	intergenic
DNA_motif_1	chr20:61468902-61468996	6	33	-	25.0337	1.21e-10	1.33e-07	GCCCACCTCAGCCCCCCAAAGTGTTGGG	COL9A3	uc002ydm.3	geneBody
DNA_motif_1	chr5:115422526-115422660	30	57	-	35.1573	1.3e-12	2.01e-09	TTGTGCCTCAGCCTCCCAAGTAGCTAGA	COMMD10	uc003krt.1	geneBody
DNA_motif_1	chr5:115606325-115606650	56	83	-	33.9888	2.34e-12	3.42e-09	ATCCACCTCGGCCTCCCAAAGTGCTGGG	COMMD10	uc003krt.1	geneBody
DNA_motif_1	chr5:115606325-115606650	193	220	-	6.02247	7.28e-08	6.78e-05	TCCTGTCTCAGCCTCCCAAGTAGTGTTC	COMMD10	uc003krt.1	geneBody
DNA_motif_1	chr20:31281281-31281362	7	34	-	41.1573	4.29e-14	1.13e-10	TCCTGCCTCAGCCTCCCGAGTAGTTGGG	COMMD7	uc002wya.4	intergenic
DNA_motif_1	chr20:31281281-31281362	39	66	-	-21.6854	5.42e-05	0.0444	TGCAACCTCCGCCTCCCGGGTTCAAGTG	COMMD7	uc002wya.4	intergenic
DNA_motif_1	chr1:160273923-160274295	124	151	+	44.0787	5.77e-15	2.1e-11	GCCTGCCTCAGCCTCCCAAAGTGCTGGG	COPA	uc009wti.3	geneBody
DNA_motif_1	chr1:160273923-160274295	280	307	-	30.3146	1.31e-11	1.66e-08	GCCCACCTTGGCCCCCCAAAGTGCTGGG	COPA	uc009wti.3	geneBody
DNA_motif_1	chr11:14481193-14481300	78	105	+	40.3483	7.11e-14	1.62e-10	TCCTGCCTCAACCTCCCAAGTAGCTGGG	COPB1	uc001mlh.2	geneBody
DNA_motif_1	chr3:128991933-128992046	41	68	+	40.3708	7.03e-14	1.61e-10	TCTTGCCTCAGCCTCCCAAGTAGCTGGG	COPG1	uc003els.3	geneBody
DNA_motif_1	chr3:128939538-128939708	18	45	-	38.0449	2.76e-13	5.04e-10	GCCCACCTCGGCCTCCCAAAGTGCTGGG	COPG1	uc003els.3	intergenic
DNA_motif_1	chr17:30172072-30172237	23	50	+	19.573	9.5e-10	9.58e-07	ACCCACCTCAGCCTCCCAAAGTACTGGC	COPRS	uc002hgp.3	intergenic
DNA_motif_1	chr12:54727647-54727876	115	142	-	11.9775	1.21e-08	1.15e-05	TCCCCGTTCAGCCTCCCAAGTAGCTGAC	COPZ1	uc001sfs.2	geneBody
DNA_motif_1	chr4:84155128-84155318	122	149	+	8.37079	3.66e-08	3.43e-05	TACTCACTCAGCCTCTTGAGTAGCTGGG	COQ2	uc011ccp.2	intergenic
DNA_motif_1	chr9:131092526-131092592	8	35	-	36.8876	5.24e-13	8.84e-10	TTCTGCCTCAGCTTCCTGAGTAGCTAGG	COQ4	uc004bur.4	geneBody
DNA_motif_1	chr4:47615262-47615584	90	117	-	50.7865	1e-17	9.63e-14	TCCTGCCTCAGCCTCCCAAGTAGCTGGG	CORIN	uc003gxm.3	geneBody
DNA_motif_1	chr15:68897278-68897425	57	84	-	45.6854	1.64e-15	7.01e-12	TCCTGCCTCAGTCTCCTGAGTAGCTGGG	CORO2B	uc002arj.4	geneBody
DNA_motif_1	chr15:68939733-68939877	43	70	-	35.3596	1.17e-12	1.83e-09	GCCTGCCTTGGCCTCCCAAAGTGCTAGG	CORO2B	uc002arj.4	geneBody
DNA_motif_1	chr15:68800182-68800353	90	117	-	21.8652	4.11e-10	4.27e-07	GCCCGCCTCGTGCTCCCAAAATGCTGGG	CORO2B	uc002arj.4	intergenic
DNA_motif_1	chr14:70818892-70819080	120	147	+	51.618	4.52e-18	6.94e-14	TCCTGCCTCAGCCTCCCGAGTAGCTGGG	COX16	uc001xmb.3	geneBody
DNA_motif_1	chr4:73782039-73782231	35	62	-	2.20225	2.12e-07	0.000195	GTCGGCCTCAGTGTCCCAAAGTACTGAG	COX18	uc003hgm.1	intergenic
DNA_motif_1	chr20:30214680-30214869	23	50	+	25.573	9.78e-11	1.08e-07	GCCTGTCTTGGCCTCCCAAAGTGCCAGG	COX4I2	uc002wwj.1	intergenic
DNA_motif_1	chr2:42630312-42630483	78	105	+	42.4719	1.79e-14	5.78e-11	TCCCACCTCAGCCTTCCGAGTAGCTGGG	COX7A2L	uc002rsl.3	intergenic
DNA_motif_1	chr5:85900859-85901297	158	185	+	38.1461	2.61e-13	4.89e-10	GCCCGCCTCCGCCTCCCAAAGTGCTGGG	COX7C	uc003kir.3	intergenic
DNA_motif_1	chr5:85818929-85819261	61	88	-	37.0674	4.75e-13	8.08e-10	ACCCGCTTCGGCCTCCCAAAGTGCTGGG	COX7C	uc003kir.3	intergenic
DNA_motif_1	chr5:85818929-85819261	195	222	-	36.191	7.61e-13	1.24e-09	TCCTGCTGCAGCCTCCTGAGTAGCTGGG	COX7C	uc003kir.3	intergenic
DNA_motif_1	chr5:85900859-85901297	10	37	+	27.3146	4.8e-11	5.52e-08	TCCTGCCTCAGTCTCCCCAGTAACTGGG	COX7C	uc003kir.3	intergenic
DNA_motif_1	chr5:85900859-85901297	285	312	+	20.5169	6.76e-10	6.9e-07	ACCCACCTTGGTCTCACAAAGTGCTGGG	COX7C	uc003kir.3	intergenic
DNA_motif_1	chr7:129905245-129905367	87	114	+	39.0225	1.58e-13	3.17e-10	ACCTGCCTTGGCCTCCCAAAGTGCTGGG	CPA2	uc003vpq.3	intergenic
DNA_motif_1	chr8:68659380-68659692	87	114	+	39.4607	1.22e-13	2.57e-10	TCCTGCCTCAGCCTCCTGAGTAGCTCGG	CPA6	uc003xxq.4	TSS
DNA_motif_1	chr8:68659380-68659692	222	249	+	11.5506	1.39e-08	1.32e-05	GCTTGTCTCGGCCTTGCGAAGTGCTGGG	CPA6	uc003xxq.4	TSS
DNA_motif_1	chr8:68659380-68659692	55	82	+	-23.2135	7.3e-05	0.0574	TGCAACCTCCGCCTCCCAGGTTCAAGCG	CPA6	uc003xxq.4	TSS
DNA_motif_1	chr13:46659993-46660308	165	192	-	-6.7191	2.08e-06	0.00188	TCCAGCCACAGCCTTGCAGGGAGCCGAA	CPB2-AS1	uc001vau.1	geneBody
DNA_motif_1	chr13:46659993-46660308	159	186	+	-18.5843	2.91e-05	0.0248	GCATCTTTCGGCTCCCTGCAAGGCTGTG	CPB2-AS1	uc001vau.1	geneBody
DNA_motif_1	chr15:83300821-83300922	20	47	+	19.1685	1.1e-09	1.1e-06	TCTCGCCTCAGCCTCTGGAGTAGCTGGG	CPEB1	uc002biv.3	geneBody
DNA_motif_1	chr4:15082808-15082967	95	122	+	50.7865	1e-17	9.63e-14	TCCTGCCTCAGCCTCCCAAGTAGCTGGG	CPEB2	uc003gnk.2	intergenic
DNA_motif_1	chr10:93880523-93880962	43	70	+	50.7865	1e-17	9.63e-14	TCCTGCCTCAGCCTCCCAAGTAGCTGGG	CPEB3	uc001khw.2	geneBody
DNA_motif_1	chr10:94006313-94006495	61	88	+	50.7865	1e-17	9.63e-14	TCCTGCCTCAGCCTCCCAAGTAGCTGGG	CPEB3	uc001khw.2	geneBody
DNA_motif_1	chr10:93880523-93880962	351	378	+	41.6517	3.11e-14	8.76e-11	TCCTGCCTCAGCCTCCCGATTAGCTGGG	CPEB3	uc001khw.2	geneBody
DNA_motif_1	chr10:93880523-93880962	178	205	+	40.2584	7.54e-14	1.68e-10	ACCCACCTCAGCCTCCCAAAGTGCTGGG	CPEB3	uc001khw.2	geneBody
DNA_motif_1	chr10:93921030-93921384	107	134	+	24.7079	1.38e-10	1.5e-07	TCCTGCCTCAGCCCCTTGACTAGCTGGG	CPEB3	uc001khw.2	geneBody
DNA_motif_1	chr10:93921030-93921384	243	270	+	6.37079	6.59e-08	6.13e-05	ACCCACGTTGGCCTCCCAAAGTATTGGA	CPEB3	uc001khw.2	geneBody
DNA_motif_1	chr5:173279354-173279893	205	232	-	46.8427	6.2e-16	3.09e-12	TCCCACCTCAGCCTCCCAAGTAGCTGGG	CPEB4	uc003mcs.4	intergenic
DNA_motif_1	chr5:173301841-173302021	92	119	-	40.0787	8.4e-14	1.84e-10	TCCTGCCTCAGCCTCCTGAGCAGCTGGG	CPEB4	uc003mcs.4	intergenic
DNA_motif_1	chr7:120674384-120674644	26	53	+	43.3483	9.75e-15	3.45e-11	TCCTGCTTCAGCCTCCAGAGTAGCTGGG	CPED1	uc003vjq.4	geneBody
DNA_motif_1	chr7:120674384-120674644	159	186	+	24.4831	1.51e-10	1.63e-07	GCCCGCCTCTGCCTTCCAAAGTGCTGAG	CPED1	uc003vjq.4	geneBody
DNA_motif_1	chr7:120929976-120930177	148	175	+	-23.3146	7.45e-05	0.0585	TCCTGTGTTAGTTTGCTGAGAATGATGG	CPED1	uc003vjq.4	geneBody
DNA_motif_1	chr12:69480687-69480859	2	29	-	32.8315	4.1e-12	5.77e-09	TCCTACCTCAGTCTCCTGAGTAGTTGGG	CPM	uc001sur.3	intergenic
DNA_motif_1	chr3:131731741-131731976	208	235	-	49.809	3.3e-17	2.19e-13	TCCTGCCTCAGCCTCCTGAGTAGCTGGG	CPNE4	uc003eom.3	geneBody
DNA_motif_1	chr3:131731741-131731976	73	100	-	42.6517	1.59e-14	5.27e-11	ACCCGCCTCAGCCTCCCAAAGTGCTGGG	CPNE4	uc003eom.3	geneBody
DNA_motif_1	chr3:131932717-131932837	4	31	-	31.809	6.64e-12	8.96e-09	TCCAGCCTTGGCCTCCCAAAGTGCTGGG	CPNE4	uc003eom.3	geneBody
DNA_motif_1	chr12:39427336-39427566	178	205	+	37.3483	4.08e-13	7.06e-10	GCCCGCCTTGGCCTCCCAAAGTGCTGGG	CPNE8	uc001rls.1	intergenic
DNA_motif_1	chr12:39387435-39387604	10	37	-	35.6404	1.01e-12	1.6e-09	GCCTGCCTTAGCCTCCTAAAGTGCTAGG	CPNE8	uc001rls.1	intergenic
DNA_motif_1	chr12:39427336-39427566	45	72	+	21.9551	3.97e-10	4.14e-07	TCCTGCCTCAGCCTCCCTTGTGGCTGGG	CPNE8	uc001rls.1	intergenic
DNA_motif_1	chr12:39433210-39433354	3	30	-	8.07865	3.99e-08	3.74e-05	TCTGACTTCGTCCTCCCAAAGTGCTGGG	CPNE8	uc001rls.1	intergenic
DNA_motif_1	chr3:98305416-98305643	120	147	-	41.9888	2.48e-14	7.37e-11	GCCTGCCTCGGCCTCCCAAAGTGCTGGG	CPOX	uc003dsx.3	geneBody
DNA_motif_1	chr16:12750475-12750633	106	133	+	28.6292	2.75e-11	3.27e-08	ACCTGACTTGGCCTCCCAAAGTGCTGGG	CPPED1	uc002dca.4	intergenic
DNA_motif_1	chr2:211696490-211696611	88	115	-	50.7865	1e-17	9.63e-14	TCCTGCCTCAGCCTCCCAAGTAGCTGGG	CPS1	uc010fur.3	intergenic
DNA_motif_1	chr2:211790123-211790311	87	114	+	-17.0112	2.1e-05	0.0181	TCTGACTCAGCCTCTCCGAGTAGCTGGG	CPS1	uc010fur.3	intergenic
DNA_motif_1	chr14:92653225-92653376	73	100	+	12.6629	9.77e-09	9.33e-06	TCCCACCTCAGTCTGTGGAGTAGCTGGG	CPSF2	uc001yah.2	intergenic
DNA_motif_1	chr12:69673648-69673826	106	133	+	51.618	4.52e-18	6.94e-14	TCCTGCCTCAGCCTCCCGAGTAGCTGGG	CPSF6	uc001sut.4	intergenic
DNA_motif_1	chr11:68542712-68542874	85	112	+	-22.3371	6.16e-05	0.0499	TCCCACTGCAGCCTGGTGGGGTACGGAA	CPT1A	uc001oof.4	geneBody
DNA_motif_1	chr7:29227105-29227260	121	148	-	51.618	4.52e-18	6.94e-14	TCCTGCCTCAGCCTCCCGAGTAGCTGGG	CPVL	uc003szx.3	geneBody
DNA_motif_1	chr20:2768173-2768275	21	48	+	47.4382	3.46e-16	1.88e-12	TTCTGCCTCAGCCTCCCGAGTAGCTGGG	CPXM1	uc010gas.3	intergenic
DNA_motif_1	chr10:125549291-125549666	225	252	-	44.6067	3.85e-15	1.48e-11	TCCTGTCTCAGCCTCCTGAGTAGCTGGG	CPXM2	uc001lhj.3	geneBody
DNA_motif_1	chr10:125549291-125549666	91	118	-	41.9888	2.48e-14	7.37e-11	GCCTGCCTCGGCCTCCCAAAGTGCTGGG	CPXM2	uc001lhj.3	geneBody
DNA_motif_1	chr10:125610985-125611081	48	75	-	37.3483	4.08e-13	7.06e-10	GCCCGCCTTGGCCTCCCAAAGTGCTGGG	CPXM2	uc001lhj.3	geneBody
DNA_motif_1	chr10:125549291-125549666	307	334	-	-23.9663	8.44e-05	0.0652	TCTTGCTCTGTCCACCCAGGTTGGAGTG	CPXM2	uc001lhj.3	geneBody
DNA_motif_1	chr20:22165467-22165918	244	271	-	49.2247	6.35e-17	4.09e-13	TCCTACCTCAGCCTCCCGAGTAGCTGGG	CR627206	uc002wsk.1	intergenic
DNA_motif_1	chr20:22165467-22165918	110	137	-	42.1124	2.29e-14	7.08e-11	ACCTGCCTCGGCCTCCCAAAGTGCTGGG	CR627206	uc002wsk.1	intergenic
DNA_motif_1	chr1:142810380-142810673	171	198	-	50.2697	1.83e-17	1.74e-13	TCCTGCCTCAGCCTCCCGAGTTGCTGGG	CR936796	uc001eiw.1	geneBody
DNA_motif_1	chr1:142581921-142582322	266	293	-	40.5618	6.23e-14	1.51e-10	ACCCGCCTCGGCCTCCCAAAGTGCTGGG	CR936796	uc001eiw.1	intergenic
DNA_motif_1	chr1:142810380-142810673	37	64	-	27.1011	5.24e-11	5.99e-08	GCCCACCTTGGGCTCCCAAAGTGCTGGA	CR936796	uc001eiw.1	geneBody
DNA_motif_1	chr15:78648343-78648533	131	158	+	48.5843	1.19e-16	7.29e-13	TCCTGCCTCAGCCTCCCGAGTAGCTGGA	CRABP1	uc002bdp.2	intergenic
DNA_motif_1	chr12:94079502-94079829	149	176	-	50.7865	1e-17	9.63e-14	TCCTGCCTCAGCCTCCCAAGTAGCTGGG	CRADD	uc010sur.1	geneBody
DNA_motif_1	chr12:94164023-94164173	93	120	+	40.4382	6.73e-14	1.56e-10	GCCCGCCTCGGCCTCCCAAAGTGCTGGG	CRADD	uc010sur.1	geneBody
DNA_motif_1	chr12:94079502-94079829	13	40	-	37.191	4.44e-13	7.6e-10	GCCCGCCTCGGCCTCCCAAAATGCTGGG	CRADD	uc010sur.1	geneBody
DNA_motif_1	chr1:197214234-197214538	275	302	-	16.5955	2.68e-09	2.62e-06	TCCGACCTCAGCCTCTTGAGTATCTGGG	CRB1	uc010poz.2	geneBody
DNA_motif_1	chr11:46227973-46228107	80	107	+	42.1124	2.29e-14	7.08e-11	ACCTGCCTCGGCCTCCCAAAGTGCTGGG	CREB3L1	uc021qil.1	intergenic
DNA_motif_1	chr11:46238556-46238855	265	292	-	39.1685	1.45e-13	2.96e-10	TCCCACCCCAGCCTCCCAAGTAGCTGGA	CREB3L1	uc021qil.1	intergenic
DNA_motif_1	chr11:46238556-46238855	127	154	-	8.58427	3.44e-08	3.22e-05	GCCAGACGTGGCCTCCCAAAGTGCTGGG	CREB3L1	uc021qil.1	intergenic
DNA_motif_1	chr11:46295810-46296166	295	322	+	-24.1461	8.73e-05	0.0673	TCCTGAGCCCGTCACAGAAGGAGCTGCC	CREB3L1	uc021qil.1	intergenic
DNA_motif_1	chr7:28632837-28633031	138	165	+	41.3483	3.79e-14	1.03e-10	TCCTGCCTCAGCCTCCTGAGTAGGTAGG	CREB5	uc003szo.3	geneBody
DNA_motif_1	chr7:28731440-28731636	93	120	-	30.1461	1.42e-11	1.77e-08	ACTCGCCTCGGCCTCCCAAAGTGCTGGG	CREB5	uc003szo.3	geneBody
DNA_motif_1	chr7:28395381-28395580	92	119	+	-17.3933	2.27e-05	0.0195	ACCTGATATGGCTTCCCTGAGTGCCAGG	CREB5	uc003szo.3	geneBody
DNA_motif_1	chr5:172485543-172485627	52	79	+	41.6404	3.13e-14	8.76e-11	TCCTGCCTCAGCCTCCGGAGTAGCTGGG	CREBRF	uc003mch.3	geneBody
DNA_motif_1	chr10:35404218-35404359	19	46	-	38.1461	2.61e-13	4.89e-10	GCCCGCCTCCGCCTCCCAAAGTGCTGGG	CREM	uc001iya.3	intergenic
DNA_motif_1	chr17:29122454-29122673	114	141	-	34.9551	1.44e-12	2.18e-09	GCCCACCTTGGCCTCCCAAAGTGCTGGG	CRLF3	uc002hfr.4	geneBody
DNA_motif_1	chr1:17274559-17274925	271	298	-	-3.1573	8.64e-07	0.000788	TCCTGCTCCCGCCCGCTCAGCTGCCGGG	CROCC	uc009voy.1	intergenic
DNA_motif_1	chr1:17186190-17186496	163	190	-	-24.0112	8.51e-05	0.0658	ACACTCTTCGGCTCCCAGAAGCTGCAGG	CROCC	uc009voy.1	geneBody
DNA_motif_1	chr3:33171123-33171322	15	42	+	45.6292	1.71e-15	7.2e-12	TTCTGCCTCAGCCTCCTGAGTAGCTGGG	CRTAP	uc003cfl.4	geneBody
DNA_motif_1	chr3:33171123-33171322	149	176	+	43.3596	9.66e-15	3.43e-11	GCCCGCCTCAGCCTCCCGAAGTGCTGGG	CRTAP	uc003cfl.4	geneBody
DNA_motif_1	chr1:153927760-153927941	31	58	-	41.9888	2.48e-14	7.37e-11	GCCTGCCTCGGCCTCCCAAAGTGCTGGG	CRTC2	uc021pab.1	geneBody
DNA_motif_1	chr15:91110649-91110756	17	44	-	42.1124	2.29e-14	7.08e-11	ACCTGCCTCGGCCTCCCAAAGTGCTGGG	CRTC3	uc002bpp.4	geneBody
DNA_motif_1	chr15:91078081-91078389	194	221	-	35.2697	1.23e-12	1.91e-09	TCTTGCCTCAGTCTCCTGAGTAGCTGGG	CRTC3	uc002bpp.4	geneBody
DNA_motif_1	chr15:91078081-91078389	58	85	-	34.7753	1.58e-12	2.37e-09	GCCTGCCTTGGTCTCCCAAAGTGCTGGG	CRTC3	uc002bpp.4	geneBody
DNA_motif_1	chr15:91078081-91078389	226	253	-	-23.2135	7.3e-05	0.0574	TGCAACCTCCGCCTCCCAGGTTCAAGCG	CRTC3	uc002bpp.4	geneBody
DNA_motif_1	chr22:25842222-25842606	76	103	-	36.236	7.42e-13	1.21e-09	TCCTGCCTCAGCCTCCCACATAGCTGAG	CRYBB2P1	uc003abv.3	intergenic
DNA_motif_1	chr22:25842222-25842606	321	348	-	27.1011	5.24e-11	5.99e-08	GCCCGCCTTGGCCTCCCAAAGTGCTGGC	CRYBB2P1	uc003abv.3	intergenic
DNA_motif_1	chr3:97586799-97587185	211	238	-	51.618	4.52e-18	6.94e-14	TCCTGCCTCAGCCTCCCGAGTAGCTGGG	CRYBG3	uc021xbn.2	geneBody
DNA_motif_1	chr3:97586799-97587185	76	103	-	40.4382	6.73e-14	1.56e-10	GCCCGCCTCGGCCTCCCAAAGTGCTGGG	CRYBG3	uc021xbn.2	geneBody
DNA_motif_1	chr13:20993656-20993749	18	45	+	42.6517	1.59e-14	5.27e-11	ACCCGCCTCAGCCTCCCAAAGTGCTGGG	CRYL1	uc001une.3	geneBody
DNA_motif_1	chr13:20988990-20989496	123	150	-	-22.0225	5.79e-05	0.0472	TACTGCCTCAGTCCTACAGAGCTCTGGT	CRYL1	uc001une.3	geneBody
DNA_motif_1	chr13:20900746-20900950	152	179	+	-22.1573	5.95e-05	0.0483	TCCTGCCCAGGCCTCGCCTATTCCCAGT	CRYL1	uc001une.3	intergenic
DNA_motif_1	chr1:36941259-36941522	113	140	+	-6.48315	1.96e-06	0.00178	TCCTGTCTCACCCTTCAAGATATGGGGG	CSF3R	uc001cav.2	geneBody
DNA_motif_1	chr15:75098352-75098625	67	94	+	51.618	4.52e-18	6.94e-14	TCCTGCCTCAGCCTCCCGAGTAGCTGGG	CSK	uc010bkb.1	intergenic
DNA_motif_1	chr15:75098352-75098625	201	228	+	37.4719	3.8e-13	6.71e-10	ACCCGCCTTGGCCTCCCAAAGTGCTGGG	CSK	uc010bkb.1	intergenic
DNA_motif_1	chr15:75088392-75088553	49	76	-	18.9213	1.2e-09	1.2e-06	TCATGCCTTGACCACCTGAGTAGCTGGG	CSK	uc010bkb.1	geneBody
DNA_motif_1	chr15:75088392-75088553	81	108	-	-15.2921	1.46e-05	0.0127	AACTACCTCCGCCTCCCAGGTTCAAGTG	CSK	uc010bkb.1	geneBody
DNA_motif_1	chr8:3610051-3610416	7	34	-	41.5955	3.22e-14	8.98e-11	TCCTGTCTCAGGCTCCCGAGTAGCTGGG	CSMD1	uc022aqr.1	geneBody
DNA_motif_1	chr8:5530427-5530544	52	79	-	25.9551	8.39e-11	9.34e-08	GCCTGCCTCAGCCTCCCGAACTGTTGGG	CSMD1	uc022aqr.1	intergenic
DNA_motif_1	chr8:112814079-112814416	36	63	+	49.809	3.3e-17	2.19e-13	TCCTGCCTCAGCCTCCTGAGTAGCTGGG	CSMD3	uc003ynu.3	intergenic
DNA_motif_1	chr8:112784721-112785087	112	139	+	46.2697	1.02e-15	4.54e-12	TCCTGCCTCAGCCTCCTGAGTAGCTAGG	CSMD3	uc003ynu.3	intergenic
DNA_motif_1	chr8:113308552-113308808	110	137	-	44.5506	4.05e-15	1.56e-11	ACCTGCCTCAGCCTCCCGAGAAGCTGGG	CSMD3	uc003ynu.3	geneBody
DNA_motif_1	chr8:112784721-112785087	249	276	+	43.1461	1.12e-14	3.9e-11	TCCCGCCTCGGCCTCCCAAAGTGCTGGG	CSMD3	uc003ynu.3	intergenic
DNA_motif_1	chr8:112567553-112567975	260	287	+	41.8764	2.68e-14	7.74e-11	TCCTGCCTCAGCCTCCCCAGTAGCTGGG	CSMD3	uc003ynu.3	intergenic
DNA_motif_1	chr8:112567553-112567975	395	422	+	40.0562	8.53e-14	1.86e-10	TCCCGCCTTGGCCTCCCAAAGTGCTGGG	CSMD3	uc003ynu.3	intergenic
DNA_motif_1	chr8:113145781-113146526	527	554	-	38.1685	2.58e-13	4.84e-10	ACCCACCTCGGCCTCCCAAAGTGCTGGG	CSMD3	uc003ynu.3	intergenic
DNA_motif_1	chr8:112814079-112814416	169	196	+	32.191	5.56e-12	7.64e-09	ACCCGCCTCAGCCTCCCAAAGTGTTGGG	CSMD3	uc003ynu.3	intergenic
DNA_motif_1	chr8:113145781-113146526	694	721	-	-6.65169	2.05e-06	0.00185	TTCTTTCTCGGCCTCCTGTACAGGGGTG	CSMD3	uc003ynu.3	intergenic
DNA_motif_1	chr5:148927419-148927665	123	150	+	48.1236	1.8e-16	1.06e-12	TCCTGCTTCAGCCTCCCGAGTAGCTGGG	CSNK1A1	uc003lqw.2	geneBody
DNA_motif_1	chr22:38696771-38696916	101	128	+	-16.2472	1.79e-05	0.0155	TTCTTCCCCAGCCCCATGAGGAAGTTGT	CSNK1E	uc003avm.2	geneBody
DNA_motif_1	chr5:123039744-123039964	71	98	-	43.9213	6.47e-15	2.34e-11	TCCTGCCTCAGCCTCCAGAGTAGCTGAG	CSNK1G3	uc003ktn.4	intergenic
DNA_motif_1	chr20:465399-465629	194	221	-	26.236	7.48e-11	8.36e-08	TCCCACCTCAACCTCCCAGGTAGCTGGG	CSNK2A1	uc002wdw.1	geneBody
DNA_motif_1	chr20:465399-465629	59	86	-	14.3146	5.73e-09	5.52e-06	GCCCAACTTGGCCTCCCAAAGTGCTGGC	CSNK2A1	uc002wdw.1	geneBody
DNA_motif_1	chr20:23622666-23622867	140	167	-	-20.1011	3.96e-05	0.0331	TCTCGCCTCAGTCTGCAAGGCTGCCAGC	CST3	uc002wtm.3	intergenic
DNA_motif_1	chr20:24936171-24936807	157	184	+	40.4382	6.73e-14	1.56e-10	GCCCGCCTCGGCCTCCCAAAGTGCTGGG	CST7	uc002wtx.2	geneBody
DNA_motif_1	chr20:24936171-24936807	23	50	+	30.618	1.15e-11	1.47e-08	TCCTGCCTCATCCTCCCGAGTACCTGGG	CST7	uc002wtx.2	geneBody
[truncated: 6,647 more rows]
