# Supplementary material for: Genome-wide non-CpG methylation of the host genome during M. tuberculosis infection
Source: Sci Rep. 2016 Apr 26;6:25006. doi: 10.1038/srep25006 (PMC4845000; doi:10.1038/srep25006)
Supplement: Supplementary Table 7 [file srep25006-s8.xls]

## Sheet: Sheet1
#pattern name	Sequence Coordinates	start	stop	strand	score	p-value	q-value	matched sequence	Nearest Gene	UCSC ID of the gene	Localisation of the DMR
DNA_motif_1	chr1:50614907-50615008	45	72	-	51.618	4.52e-18	5.38e-14	TCCTGCCTCAGCCTCCCGAGTAGCTGGG	ELAVL4	uc001cry.3	geneBody
DNA_motif_1	chr1:51996518-51996625	10	37	-	51.618	4.52e-18	5.38e-14	TCCTGCCTCAGCCTCCCGAGTAGCTGGG	EPS15	uc001csq.1	intergenic
DNA_motif_1	chr1:59754517-59754709	93	120	+	51.618	4.52e-18	5.38e-14	TCCTGCCTCAGCCTCCCGAGTAGCTGGG	FGGY	uc009wac.3	intergenic
DNA_motif_1	chr1:62128160-62128259	2	29	+	51.618	4.52e-18	5.38e-14	TCCTGCCTCAGCCTCCCGAGTAGCTGGG	MGC34796	uc031pmt.1	intergenic
DNA_motif_1	chr1:72122137-72122380	67	94	+	51.618	4.52e-18	5.38e-14	TCCTGCCTCAGCCTCCCGAGTAGCTGGG	NEGR1	uc001dfw.3	geneBody
DNA_motif_1	chr1:81183195-81183522	54	81	+	51.618	4.52e-18	5.38e-14	TCCTGCCTCAGCCTCCCGAGTAGCTGGG	LPHN2	uc001dis.3	intergenic
DNA_motif_1	chr1:93791735-93791851	38	65	+	51.618	4.52e-18	5.38e-14	TCCTGCCTCAGCCTCCCGAGTAGCTGGG	LOC100131564	uc001dpt.2	geneBody
DNA_motif_1	chr1:144877573-144877708	63	90	-	51.618	4.52e-18	5.38e-14	TCCTGCCTCAGCCTCCCGAGTAGCTGGG	LOC100288142	uc021ott.2	geneBody
DNA_motif_1	chr1:193076334-193076880	432	459	-	51.618	4.52e-18	5.38e-14	TCCTGCCTCAGCCTCCCGAGTAGCTGGG	GLRX2	uc001gta.2	intergenic
DNA_motif_1	chr1:243425134-243425590	88	115	+	51.618	4.52e-18	5.38e-14	TCCTGCCTCAGCCTCCCGAGTAGCTGGG	SDCCAG8	uc001hzw.3	geneBody
DNA_motif_1	chr2:39026741-39027057	33	60	-	51.618	4.52e-18	5.38e-14	TCCTGCCTCAGCCTCCCGAGTAGCTGGG	DHX57	uc002rrf.3	geneBody
DNA_motif_1	chr2:57619537-57619743	44	71	+	51.618	4.52e-18	5.38e-14	TCCTGCCTCAGCCTCCCGAGTAGCTGGG	VRK2	uc002rzo.2	intergenic
DNA_motif_1	chr2:85891571-85891749	125	152	+	51.618	4.52e-18	5.38e-14	TCCTGCCTCAGCCTCCCGAGTAGCTGGG	SFTPB	uc002sqj.3	geneBody
DNA_motif_1	chr2:86943757-86943956	148	175	-	51.618	4.52e-18	5.38e-14	TCCTGCCTCAGCCTCCCGAGTAGCTGGG	RNF103-CHMP3	uc010ytl.2	geneBody
DNA_motif_1	chr2:126990962-126991067	36	63	-	51.618	4.52e-18	5.38e-14	TCCTGCCTCAGCCTCCCGAGTAGCTGGG	GYPC	uc010flv.4	intergenic
DNA_motif_1	chr2:137078447-137078648	84	111	+	51.618	4.52e-18	5.38e-14	TCCTGCCTCAGCCTCCCGAGTAGCTGGG	CXCR4	uc002tuz.3	intergenic
DNA_motif_1	chr2:166779948-166780138	115	142	+	51.618	4.52e-18	5.38e-14	TCCTGCCTCAGCCTCCCGAGTAGCTGGG	TTC21B	uc002udk.3	geneBody
DNA_motif_1	chr2:172897658-172897902	186	213	-	51.618	4.52e-18	5.38e-14	TCCTGCCTCAGCCTCCCGAGTAGCTGGG	METAP1D	uc002uhk.3	geneBody
DNA_motif_1	chr2:181064138-181064246	26	53	-	51.618	4.52e-18	5.38e-14	TCCTGCCTCAGCCTCCCGAGTAGCTGGG	CWC22	uc002unp.2	intergenic
DNA_motif_1	chr2:225482533-225482855	61	88	+	51.618	4.52e-18	5.38e-14	TCCTGCCTCAGCCTCCCGAGTAGCTGGG	CUL3	uc002vny.3	intergenic
DNA_motif_1	chr2:230480261-230480361	49	76	-	51.618	4.52e-18	5.38e-14	TCCTGCCTCAGCCTCCCGAGTAGCTGGG	DNER	uc002vpv.3	geneBody
DNA_motif_1	chr3:43510216-43510396	95	122	+	51.618	4.52e-18	5.38e-14	TCCTGCCTCAGCCTCCCGAGTAGCTGGG	ANO10	uc003cmv.3	geneBody
DNA_motif_1	chr3:61718029-61718298	236	263	-	51.618	4.52e-18	5.38e-14	TCCTGCCTCAGCCTCCCGAGTAGCTGGG	PTPRG	uc003dlb.3	geneBody
DNA_motif_1	chr3:68381105-68381254	17	44	+	51.618	4.52e-18	5.38e-14	TCCTGCCTCAGCCTCCCGAGTAGCTGGG	FAM19A1	uc003dnd.3	geneBody
DNA_motif_1	chr3:138606074-138606216	4	31	+	51.618	4.52e-18	5.38e-14	TCCTGCCTCAGCCTCCCGAGTAGCTGGG	AK128202	uc003esv.1	intergenic
DNA_motif_1	chr3:167176074-167176418	73	100	+	51.618	4.52e-18	5.38e-14	TCCTGCCTCAGCCTCCCGAGTAGCTGGG	SERPINI2	uc003fes.2	geneBody
DNA_motif_1	chr3:175238102-175238500	93	120	+	51.618	4.52e-18	5.38e-14	TCCTGCCTCAGCCTCCCGAGTAGCTGGG	NAALADL2	uc003fit.3	geneBody
DNA_motif_1	chr3:190379219-190379672	24	51	+	51.618	4.52e-18	5.38e-14	TCCTGCCTCAGCCTCCCGAGTAGCTGGG	IL1RAP	uc003fsq.3	intergenic
DNA_motif_1	chr4:90040031-90040230	64	91	-	51.618	4.52e-18	5.38e-14	TCCTGCCTCAGCCTCCCGAGTAGCTGGG	TIGD2	uc003hsk.3	intergenic
DNA_motif_1	chr4:119730193-119730331	44	71	+	51.618	4.52e-18	5.38e-14	TCCTGCCTCAGCCTCCCGAGTAGCTGGG	SEC24D	uc003ici.4	geneBody
DNA_motif_1	chr5:86555328-86555527	98	125	-	51.618	4.52e-18	5.38e-14	TCCTGCCTCAGCCTCCCGAGTAGCTGGG	RASA1	uc003kiw.3	intergenic
DNA_motif_1	chr5:93486894-93487068	110	137	-	51.618	4.52e-18	5.38e-14	TCCTGCCTCAGCCTCCCGAGTAGCTGGG	KIAA0825	uc011cuk.2	TES
DNA_motif_1	chr5:95736448-95736732	225	252	-	51.618	4.52e-18	5.38e-14	TCCTGCCTCAGCCTCCCGAGTAGCTGGG	PCSK1	uc003kls.2	geneBody
DNA_motif_1	chr5:106696641-106696942	77	104	+	51.618	4.52e-18	5.38e-14	TCCTGCCTCAGCCTCCCGAGTAGCTGGG	EFNA5	uc003kol.3	intergenic
DNA_motif_1	chr5:112152319-112152411	53	80	-	51.618	4.52e-18	5.38e-14	TCCTGCCTCAGCCTCCCGAGTAGCTGGG	APC	uc011cvt.2	geneBody
DNA_motif_1	chr5:174457418-174457652	173	200	+	51.618	4.52e-18	5.38e-14	TCCTGCCTCAGCCTCCCGAGTAGCTGGG	FLJ16171	uc031sly.1	intergenic
DNA_motif_1	chr6:37040195-37040347	68	95	-	51.618	4.52e-18	5.38e-14	TCCTGCCTCAGCCTCCCGAGTAGCTGGG	FGD2	uc010jwp.1	intergenic
DNA_motif_1	chr6:70488790-70489022	170	197	-	51.618	4.52e-18	5.38e-14	TCCTGCCTCAGCCTCCCGAGTAGCTGGG	LMBRD1	uc003pfa.3	geneBody
DNA_motif_1	chr6:93524510-93524736	106	133	-	51.618	4.52e-18	5.38e-14	TCCTGCCTCAGCCTCCCGAGTAGCTGGG	EPHA7	uc003poe.3	intergenic
DNA_motif_1	chr6:113835004-113835313	151	178	+	51.618	4.52e-18	5.38e-14	TCCTGCCTCAGCCTCCCGAGTAGCTGGG	MARCKS	uc003pvy.4	intergenic
DNA_motif_1	chr6:132037905-132038069	88	115	-	51.618	4.52e-18	5.38e-14	TCCTGCCTCAGCCTCCCGAGTAGCTGGG	ENPP3	uc003qcu.4	geneBody
DNA_motif_1	chr6:136413752-136413816	29	56	-	51.618	4.52e-18	5.38e-14	TCCTGCCTCAGCCTCCCGAGTAGCTGGG	PDE7B	uc003qgp.3	geneBody
DNA_motif_1	chr6:149910480-149910613	37	64	+	51.618	4.52e-18	5.38e-14	TCCTGCCTCAGCCTCCCGAGTAGCTGGG	GINM1	uc003qmq.1	geneBody
DNA_motif_1	chr7:46365465-46365793	177	204	-	51.618	4.52e-18	5.38e-14	TCCTGCCTCAGCCTCCCGAGTAGCTGGG	AK125311	uc003tnu.1	intergenic
DNA_motif_1	chr7:124427028-124427269	121	148	+	51.618	4.52e-18	5.38e-14	TCCTGCCTCAGCCTCCCGAGTAGCTGGG	LOC154872	uc003vlj.2	geneBody
DNA_motif_1	chr8:4599601-4599796	60	87	+	51.618	4.52e-18	5.38e-14	TCCTGCCTCAGCCTCCCGAGTAGCTGGG	CSMD1	uc022aqr.1	geneBody
DNA_motif_1	chr8:53841999-53842347	32	59	+	51.618	4.52e-18	5.38e-14	TCCTGCCTCAGCCTCCCGAGTAGCTGGG	NPBWR1	uc011ldu.2	intergenic
DNA_motif_1	chr8:116345574-116345698	13	40	-	51.618	4.52e-18	5.38e-14	TCCTGCCTCAGCCTCCCGAGTAGCTGGG	TRPS1	uc003yny.3	intergenic
DNA_motif_1	chr9:72376126-72376251	92	119	-	51.618	4.52e-18	5.38e-14	TCCTGCCTCAGCCTCCCGAGTAGCTGGG	PTAR1	uc004ahj.4	intergenic
DNA_motif_1	chr9:74309138-74309231	9	36	+	51.618	4.52e-18	5.38e-14	TCCTGCCTCAGCCTCCCGAGTAGCTGGG	TMEM2	uc011lsa.1	geneBody
DNA_motif_1	chr10:111779179-111779432	42	69	+	51.618	4.52e-18	5.38e-14	TCCTGCCTCAGCCTCCCGAGTAGCTGGG	ADD3	uc001kyt.4	geneBody
DNA_motif_1	chr10:117926327-117926626	93	120	+	51.618	4.52e-18	5.38e-14	TCCTGCCTCAGCCTCCCGAGTAGCTGGG	GFRA1	uc001lcj.3	geneBody
DNA_motif_1	chr11:17471946-17472148	104	131	+	51.618	4.52e-18	5.38e-14	TCCTGCCTCAGCCTCCCGAGTAGCTGGG	ABCC8	uc001mnc.3	geneBody
DNA_motif_1	chr11:72819605-72819804	117	144	+	51.618	4.52e-18	5.38e-14	TCCTGCCTCAGCCTCCCGAGTAGCTGGG	FCHSD2	uc009ytl.3	geneBody
DNA_motif_1	chr11:83794158-83794351	47	74	-	51.618	4.52e-18	5.38e-14	TCCTGCCTCAGCCTCCCGAGTAGCTGGG	DLG2	uc001pak.2	geneBody
DNA_motif_1	chr11:91814429-91814781	256	283	-	51.618	4.52e-18	5.38e-14	TCCTGCCTCAGCCTCCCGAGTAGCTGGG	FAT3	uc001pdj.4	intergenic
DNA_motif_1	chr11:103203995-103204272	105	132	+	51.618	4.52e-18	5.38e-14	TCCTGCCTCAGCCTCCCGAGTAGCTGGG	DYNC2H1	uc001phn.1	geneBody
DNA_motif_1	chr11:105129105-105129439	287	314	+	51.618	4.52e-18	5.38e-14	TCCTGCCTCAGCCTCCCGAGTAGCTGGG	CARD18	uc021qpy.1	intergenic
DNA_motif_1	chr11:123231564-123231740	69	96	+	51.618	4.52e-18	5.38e-14	TCCTGCCTCAGCCTCCCGAGTAGCTGGG	MIR4493	uc021qrs.1	intergenic
DNA_motif_1	chr12:20506754-20506978	35	62	+	51.618	4.52e-18	5.38e-14	TCCTGCCTCAGCCTCCCGAGTAGCTGGG	PDE3A	uc001reh.2	intergenic
DNA_motif_1	chr12:30769652-30769758	53	80	-	51.618	4.52e-18	5.38e-14	TCCTGCCTCAGCCTCCCGAGTAGCTGGG	IPO8	uc001rjd.3	intergenic
DNA_motif_1	chr12:65076029-65076354	200	227	-	51.618	4.52e-18	5.38e-14	TCCTGCCTCAGCCTCCCGAGTAGCTGGG	RASSF3	uc001ssd.3	geneBody
DNA_motif_1	chr12:65730846-65731038	59	86	-	51.618	4.52e-18	5.38e-14	TCCTGCCTCAGCCTCCCGAGTAGCTGGG	MSRB3	uc009zqp.3	geneBody
DNA_motif_1	chr12:69980265-69980395	65	92	-	51.618	4.52e-18	5.38e-14	TCCTGCCTCAGCCTCCCGAGTAGCTGGG	CCT2	uc001svb.1	geneBody
DNA_motif_1	chr12:73223080-73223245	86	113	+	51.618	4.52e-18	5.38e-14	TCCTGCCTCAGCCTCCCGAGTAGCTGGG	TRHDE	uc001sxa.3	intergenic
DNA_motif_1	chr12:87902181-87902477	70	97	+	51.618	4.52e-18	5.38e-14	TCCTGCCTCAGCCTCCCGAGTAGCTGGG	MKRN9P	uc021rbq.1	intergenic
DNA_motif_1	chr12:89141315-89141486	8	35	+	51.618	4.52e-18	5.38e-14	TCCTGCCTCAGCCTCCCGAGTAGCTGGG	KITLG	uc001tav.3	intergenic
DNA_motif_1	chr12:105517866-105518050	140	167	+	51.618	4.52e-18	5.38e-14	TCCTGCCTCAGCCTCCCGAGTAGCTGGG	KIAA1033	uc001tld.3	geneBody
DNA_motif_1	chr13:66140538-66140771	183	210	-	51.618	4.52e-18	5.38e-14	TCCTGCCTCAGCCTCCCGAGTAGCTGGG	PCDH9	uc001vik.3	intergenic
DNA_motif_1	chr14:22028240-22028375	41	68	-	51.618	4.52e-18	5.38e-14	TCCTGCCTCAGCCTCCCGAGTAGCTGGG	OR10G3	uc010tmb.2	intergenic
DNA_motif_1	chr14:35449218-35449332	75	102	-	51.618	4.52e-18	5.38e-14	TCCTGCCTCAGCCTCCCGAGTAGCTGGG	SRP54	uc001wso.3	intergenic
DNA_motif_1	chr14:45221493-45221722	77	104	-	51.618	4.52e-18	5.38e-14	TCCTGCCTCAGCCTCCCGAGTAGCTGGG	C14orf28	uc001wvo.3	intergenic
DNA_motif_1	chr14:50607719-50607906	85	112	-	51.618	4.52e-18	5.38e-14	TCCTGCCTCAGCCTCCCGAGTAGCTGGG	SOS2	uc001wxs.4	geneBody
DNA_motif_1	chr14:61760833-61761173	114	141	+	51.618	4.52e-18	5.38e-14	TCCTGCCTCAGCCTCCCGAGTAGCTGGG	PRKCH	uc010tsa.2	geneBody
DNA_motif_1	chr14:84320033-84320160	12	39	-	51.618	4.52e-18	5.38e-14	TCCTGCCTCAGCCTCCCGAGTAGCTGGG	LINC00911	uc031qpp.1	intergenic
DNA_motif_1	chr14:91270546-91270734	14	41	-	51.618	4.52e-18	5.38e-14	TCCTGCCTCAGCCTCCCGAGTAGCTGGG	TTC7B	uc001xyp.3	geneBody
DNA_motif_1	chr15:59480720-59480861	57	84	-	51.618	4.52e-18	5.38e-14	TCCTGCCTCAGCCTCCCGAGTAGCTGGG	MYO1E	uc002aga.4	geneBody
DNA_motif_1	chr15:64878367-64878436	40	67	-	51.618	4.52e-18	5.38e-14	TCCTGCCTCAGCCTCCCGAGTAGCTGGG	ZNF609	uc002ann.3	geneBody
DNA_motif_1	chr15:79163732-79163812	32	59	-	51.618	4.52e-18	5.38e-14	TCCTGCCTCAGCCTCCCGAGTAGCTGGG	MORF4L1	uc002bel.4	intergenic
DNA_motif_1	chr15:98150958-98151118	4	31	+	51.618	4.52e-18	5.38e-14	TCCTGCCTCAGCCTCCCGAGTAGCTGGG	BC024169	uc002buf.3	intergenic
DNA_motif_1	chr17:19788274-19788360	8	35	+	51.618	4.52e-18	5.38e-14	TCCTGCCTCAGCCTCCCGAGTAGCTGGG	ULK2	uc002gwm.4	intergenic
DNA_motif_1	chr17:45279416-45279523	44	71	+	51.618	4.52e-18	5.38e-14	TCCTGCCTCAGCCTCCCGAGTAGCTGGG	MYL4	uc002ilg.3	intergenic
DNA_motif_1	chr17:55228801-55228851	4	31	-	51.618	4.52e-18	5.38e-14	TCCTGCCTCAGCCTCCCGAGTAGCTGGG	AKAP1	uc002iux.3	intergenic
DNA_motif_1	chr18:2636078-2636383	17	44	+	51.618	4.52e-18	5.38e-14	TCCTGCCTCAGCCTCCCGAGTAGCTGGG	CBX3P2	uc021ugl.1	intergenic
DNA_motif_1	chr18:20853870-20854069	135	162	+	51.618	4.52e-18	5.38e-14	TCCTGCCTCAGCCTCCCGAGTAGCTGGG	TMEM241	uc010xaq.2	geneBody
DNA_motif_1	chr20:43055289-43055473	40	67	-	51.618	4.52e-18	5.38e-14	TCCTGCCTCAGCCTCCCGAGTAGCTGGG	HNF4A	uc002xlu.4	geneBody
DNA_motif_1	chr20:54989658-54990051	227	254	-	51.618	4.52e-18	5.38e-14	TCCTGCCTCAGCCTCCCGAGTAGCTGGG	CASS4	uc002xxp.2	geneBody
DNA_motif_1	chr21:28370322-28370672	43	70	+	51.618	4.52e-18	5.38e-14	TCCTGCCTCAGCCTCCCGAGTAGCTGGG	ADAMTS5	uc002ymg.3	intergenic
DNA_motif_1	chrX:53120884-53121038	94	121	+	51.618	4.52e-18	5.38e-14	TCCTGCCTCAGCCTCCCGAGTAGCTGGG	TSPYL2	uc004drw.3	intergenic
DNA_motif_1	chr1:14693519-14693682	87	114	-	50.7865	1e-17	7.64e-14	TCCTGCCTCAGCCTCCCAAGTAGCTGGG	KAZN	uc001avm.4	intergenic
DNA_motif_1	chr1:108866186-108866320	74	101	-	50.7865	1e-17	7.64e-14	TCCTGCCTCAGCCTCCCAAGTAGCTGGG	NBPF4	uc001dvq.3	intergenic
DNA_motif_1	chr1:112193443-112193702	89	116	+	50.7865	1e-17	7.64e-14	TCCTGCCTCAGCCTCCCAAGTAGCTGGG	RAP1A	uc001ebi.3	geneBody
DNA_motif_1	chr1:151289406-151289600	1	28	+	50.7865	1e-17	7.64e-14	TCCTGCCTCAGCCTCCCAAGTAGCTGGG	PI4KB	uc001exr.3	geneBody
DNA_motif_1	chr2:48801335-48801541	62	89	-	50.7865	1e-17	7.64e-14	TCCTGCCTCAGCCTCCCAAGTAGCTGGG	STON1-GTF2A1L	uc021vhf.1	geneBody
DNA_motif_1	chr2:74575664-74575755	15	42	-	50.7865	1e-17	7.64e-14	TCCTGCCTCAGCCTCCCAAGTAGCTGGG	SLC4A5	uc002skl.3	geneBody
DNA_motif_1	chr3:21653567-21653790	118	145	+	50.7865	1e-17	7.64e-14	TCCTGCCTCAGCCTCCCAAGTAGCTGGG	ZNF385D	uc010hfb.1	geneBody
DNA_motif_1	chr3:51587141-51587756	61	88	+	50.7865	1e-17	7.64e-14	TCCTGCCTCAGCCTCCCAAGTAGCTGGG	RAD54L2	uc011bdt.2	geneBody
DNA_motif_1	chr3:69353515-69353670	2	29	-	50.7865	1e-17	7.64e-14	TCCTGCCTCAGCCTCCCAAGTAGCTGGG	FRMD4B	uc003dnw.2	geneBody
DNA_motif_1	chr3:87149331-87149506	143	170	-	50.7865	1e-17	7.64e-14	TCCTGCCTCAGCCTCCCAAGTAGCTGGG	BC050344	uc003dqo.3	intergenic
DNA_motif_1	chr3:137878110-137878652	128	155	-	50.7865	1e-17	7.64e-14	TCCTGCCTCAGCCTCCCAAGTAGCTGGG	DBR1	uc003erv.3	intergenic
DNA_motif_1	chr4:108519771-108519872	58	85	-	50.7865	1e-17	7.64e-14	TCCTGCCTCAGCCTCCCAAGTAGCTGGG	PAPSS1	uc003hyk.3	intergenic
DNA_motif_1	chr4:180733172-180733573	162	189	+	50.7865	1e-17	7.64e-14	TCCTGCCTCAGCCTCCCAAGTAGCTGGG	LINC00290	uc003iuz.3	intergenic
DNA_motif_1	chr5:19735411-19735825	202	229	+	50.7865	1e-17	7.64e-14	TCCTGCCTCAGCCTCCCAAGTAGCTGGG	CDH18	uc003jgc.3	geneBody
DNA_motif_1	chr5:97629042-97629207	54	81	-	50.7865	1e-17	7.64e-14	TCCTGCCTCAGCCTCCCAAGTAGCTGGG	HM358988	uc021ybu.1	intergenic
DNA_motif_1	chr5:142063169-142063336	99	126	-	50.7865	1e-17	7.64e-14	TCCTGCCTCAGCCTCCCAAGTAGCTGGG	FGF1	uc003lms.4	geneBody
DNA_motif_1	chr5:157303692-157304208	424	451	+	50.7865	1e-17	7.64e-14	TCCTGCCTCAGCCTCCCAAGTAGCTGGG	CLINT1	uc003lxi.2	intergenic
DNA_motif_1	chr5:166373196-166373357	58	85	-	50.7865	1e-17	7.64e-14	TCCTGCCTCAGCCTCCCAAGTAGCTGGG	TENM2	uc010jjd.3	intergenic
DNA_motif_1	chr6:32567799-32568715	450	477	-	50.7865	1e-17	7.64e-14	TCCTGCCTCAGCCTCCCAAGTAGCTGGG	HLA-DRB5	uc003obk.4	intergenic
DNA_motif_1	chr6:37095507-37095684	84	111	-	50.7865	1e-17	7.64e-14	TCCTGCCTCAGCCTCCCAAGTAGCTGGG	PIM1	uc003onk.3	intergenic
DNA_motif_1	chr6:99985186-99985385	139	166	+	50.7865	1e-17	7.64e-14	TCCTGCCTCAGCCTCCCAAGTAGCTGGG	TSTD3	uc003pqc.3	geneBody
DNA_motif_1	chr6:107512075-107512328	129	156	+	50.7865	1e-17	7.64e-14	TCCTGCCTCAGCCTCCCAAGTAGCTGGG	PDSS2	uc003prt.2	geneBody
DNA_motif_1	chr6:113676467-113676754	229	256	+	50.7865	1e-17	7.64e-14	TCCTGCCTCAGCCTCCCAAGTAGCTGGG	MARCKS	uc003pvy.4	intergenic
DNA_motif_1	chr6:139356585-139356811	143	170	+	50.7865	1e-17	7.64e-14	TCCTGCCTCAGCCTCCCAAGTAGCTGGG	ABRACL	uc003qil.2	geneBody
DNA_motif_1	chr6:139834907-139835045	78	105	-	50.7865	1e-17	7.64e-14	TCCTGCCTCAGCCTCCCAAGTAGCTGGG	LOC645434	uc003qiq.1	intergenic
DNA_motif_1	chr7:39806107-39806293	46	73	+	50.7865	1e-17	7.64e-14	TCCTGCCTCAGCCTCCCAAGTAGCTGGG	LINC00265	uc003thf.3	geneBody
DNA_motif_1	chr8:101350261-101350446	54	81	+	50.7865	1e-17	7.64e-14	TCCTGCCTCAGCCTCCCAAGTAGCTGGG	RNF19A	uc003yjk.2	intergenic
DNA_motif_1	chr9:23030757-23030942	18	45	+	50.7865	1e-17	7.64e-14	TCCTGCCTCAGCCTCCCAAGTAGCTGGG	FLJ35282	uc003zpq.1	intergenic
DNA_motif_1	chr9:85364115-85364273	65	92	-	50.7865	1e-17	7.64e-14	TCCTGCCTCAGCCTCCCAAGTAGCTGGG	Mir_1302	uc022biy.1	intergenic
DNA_motif_1	chr10:58690091-58690228	44	71	+	50.7865	1e-17	7.64e-14	TCCTGCCTCAGCCTCCCAAGTAGCTGGG	MIR3924	uc021prb.1	intergenic
DNA_motif_1	chr10:93733385-93733595	158	185	-	50.7865	1e-17	7.64e-14	TCCTGCCTCAGCCTCCCAAGTAGCTGGG	BTAF1	uc001khr.3	geneBody
DNA_motif_1	chr10:122775177-122775367	80	107	-	50.7865	1e-17	7.64e-14	TCCTGCCTCAGCCTCCCAAGTAGCTGGG	MIR5694	uc031pxj.1	intergenic
DNA_motif_1	chr11:11921791-11922005	25	52	+	50.7865	1e-17	7.64e-14	TCCTGCCTCAGCCTCCCAAGTAGCTGGG	USP47	uc001mjr.3	geneBody
DNA_motif_1	chr11:61841978-61842142	39	66	-	50.7865	1e-17	7.64e-14	TCCTGCCTCAGCCTCCCAAGTAGCTGGG	INCENP	uc001nsw.1	intergenic
DNA_motif_1	chr11:88171171-88171444	208	235	-	50.7865	1e-17	7.64e-14	TCCTGCCTCAGCCTCCCAAGTAGCTGGG	BC038205	uc001pco.3	intergenic
DNA_motif_1	chr12:5502992-5503311	223	250	-	50.7865	1e-17	7.64e-14	TCCTGCCTCAGCCTCCCAAGTAGCTGGG	NTF3	uc001qnk.4	intergenic
DNA_motif_1	chr12:26988124-26988378	211	238	-	50.7865	1e-17	7.64e-14	TCCTGCCTCAGCCTCCCAAGTAGCTGGG	ITPR2	uc001rhg.3	intergenic
DNA_motif_1	chr12:56450908-56451152	65	92	+	50.7865	1e-17	7.64e-14	TCCTGCCTCAGCCTCCCAAGTAGCTGGG	RPS26	uc001sjf.3	intergenic
DNA_motif_1	chr13:21622795-21622982	63	90	-	50.7865	1e-17	7.64e-14	TCCTGCCTCAGCCTCCCAAGTAGCTGGG	LATS2	uc001unr.4	geneBody
DNA_motif_1	chr13:48638013-48638347	206	233	+	50.7865	1e-17	7.64e-14	TCCTGCCTCAGCCTCCCAAGTAGCTGGG	MED4	uc010tgf.2	intergenic
DNA_motif_1	chr14:42613682-42613852	35	62	-	50.7865	1e-17	7.64e-14	TCCTGCCTCAGCCTCCCAAGTAGCTGGG	LRFN5	uc001wvm.3	intergenic
DNA_motif_1	chr14:55742423-55742578	1	28	-	50.7865	1e-17	7.64e-14	TCCTGCCTCAGCCTCCCAAGTAGCTGGG	FBXO34	uc001xbu.3	geneBody
DNA_motif_1	chr15:23014659-23014856	106	133	+	50.7865	1e-17	7.64e-14	TCCTGCCTCAGCCTCCCAAGTAGCTGGG	NIPA2	uc001yvb.3	geneBody
DNA_motif_1	chr15:50873487-50873615	91	118	-	50.7865	1e-17	7.64e-14	TCCTGCCTCAGCCTCCCAAGTAGCTGGG	TRPM7	uc001zyt.4	geneBody
DNA_motif_1	chr17:29774269-29774397	96	123	-	50.7865	1e-17	7.64e-14	TCCTGCCTCAGCCTCCCAAGTAGCTGGG	RAB11FIP4	uc002hgn.1	geneBody
DNA_motif_1	chr17:66094717-66094957	145	172	-	50.7865	1e-17	7.64e-14	TCCTGCCTCAGCCTCCCAAGTAGCTGGG	LINC00674	uc002jgq.3	intergenic
DNA_motif_1	chr20:39295820-39296385	22	49	-	50.7865	1e-17	7.64e-14	TCCTGCCTCAGCCTCCCAAGTAGCTGGG	MAFB	uc002xji.3	intergenic
DNA_motif_1	chr21:14564840-14565035	146	173	+	50.7865	1e-17	7.64e-14	TCCTGCCTCAGCCTCCCAAGTAGCTGGG	ANKRD30BP2	uc002yja.4	intergenic
DNA_motif_1	chr21:30823368-30823544	25	52	-	50.7865	1e-17	7.64e-14	TCCTGCCTCAGCCTCCCAAGTAGCTGGG	GRIK1	uc002ynn.3	intergenic
DNA_motif_1	chr22:17664943-17665035	15	42	+	50.7865	1e-17	7.64e-14	TCCTGCCTCAGCCTCCCAAGTAGCTGGG	CECR1	uc011agi.1	geneBody
DNA_motif_1	chr19:57580609-57581062	419	446	+	50.382	1.37e-17	1.04e-13	TCCTGCCTCAGCCTCCCGAGGAGCTGGG	USP29	uc002qny.3	intergenic
DNA_motif_1	chr14:36260601-36260982	94	121	-	50.2697	1.83e-17	1.37e-13	TCCTGCCTCAGCCTCCCGAGTTGCTGGG	RALGAPA1	uc001wti.3	geneBody
DNA_motif_1	chr2:158526360-158526627	186	213	-	50.2022	2.38e-17	1.74e-13	TCCTGCCTCAGCCTCCCGAATAGCTGGG	ACVR1C	uc002tzk.4	intergenic
DNA_motif_1	chr14:96624188-96624387	99	126	+	50.2022	2.38e-17	1.74e-13	TCCTGCCTCAGCCTCCCGAATAGCTGGG	BDKRB2	uc010avm.1	intergenic
DNA_motif_1	chr4:46685199-46685304	77	104	+	50.0674	2.75e-17	1.74e-13	TCCCGCCTCAGCCTCCCGAGTAGCTGGG	COX7B2	uc003gxf.3	intergenic
DNA_motif_1	chr6:89767970-89768153	156	183	-	50.0674	2.75e-17	1.74e-13	TCCCGCCTCAGCCTCCCGAGTAGCTGGG	PNRC1	uc003pmv.3	intergenic
DNA_motif_1	chr11:91371707-91371906	53	80	-	50.0674	2.75e-17	1.74e-13	TCCCGCCTCAGCCTCCCGAGTAGCTGGG	FAT3	uc001pdj.4	intergenic
DNA_motif_1	chr1:4043887-4044095	71	98	+	49.809	3.3e-17	1.74e-13	TCCTGCCTCAGCCTCCTGAGTAGCTGGG	LOC728716	uc001ali.2	intergenic
DNA_motif_1	chr1:178713788-178713981	46	73	-	49.809	3.3e-17	1.74e-13	TCCTGCCTCAGCCTCCTGAGTAGCTGGG	RALGPS2	uc001glz.3	geneBody
DNA_motif_1	chr1:184127329-184127403	40	67	+	49.809	3.3e-17	1.74e-13	TCCTGCCTCAGCCTCCTGAGTAGCTGGG	U7	uc021xuz.1	intergenic
DNA_motif_1	chr1:191509303-191509431	38	65	+	49.809	3.3e-17	1.74e-13	TCCTGCCTCAGCCTCCTGAGTAGCTGGG	RGS18	uc001gsg.3	intergenic
DNA_motif_1	chr1:194661740-194661933	134	161	-	49.809	3.3e-17	1.74e-13	TCCTGCCTCAGCCTCCTGAGTAGCTGGG	CDC73	uc001gtb.3	intergenic
DNA_motif_1	chr1:211957643-211957765	72	99	-	49.809	3.3e-17	1.74e-13	TCCTGCCTCAGCCTCCTGAGTAGCTGGG	LPGAT1	uc001hiv.3	geneBody
DNA_motif_1	chr2:20593348-20593511	70	97	-	49.809	3.3e-17	1.74e-13	TCCTGCCTCAGCCTCCTGAGTAGCTGGG	PUM2	uc002rdu.1	intergenic
DNA_motif_1	chr2:101216571-101216751	33	60	+	49.809	3.3e-17	1.74e-13	TCCTGCCTCAGCCTCCTGAGTAGCTGGG	PDCL3	uc002tao.2	intergenic
DNA_motif_1	chr2:133087865-133088015	115	142	+	49.809	3.3e-17	1.74e-13	TCCTGCCTCAGCCTCCTGAGTAGCTGGG	AK094599	uc002ttk.1	intergenic
DNA_motif_1	chr2:222661630-222661808	30	57	-	49.809	3.3e-17	1.74e-13	TCCTGCCTCAGCCTCCTGAGTAGCTGGG	AX747413	uc002vms.1	intergenic
DNA_motif_1	chr3:32815698-32815790	54	81	-	49.809	3.3e-17	1.74e-13	TCCTGCCTCAGCCTCCTGAGTAGCTGGG	CNOT10	uc003cfc.2	TES
DNA_motif_1	chr3:51481786-51481881	60	87	-	49.809	3.3e-17	1.74e-13	TCCTGCCTCAGCCTCCTGAGTAGCTGGG	VPRBP	uc003dbe.2	geneBody
DNA_motif_1	chr3:59507386-59507565	106	133	+	49.809	3.3e-17	1.74e-13	TCCTGCCTCAGCCTCCTGAGTAGCTGGG	FHIT	uc003dkx.4	intergenic
DNA_motif_1	chr3:100109735-100109937	132	159	-	49.809	3.3e-17	1.74e-13	TCCTGCCTCAGCCTCCTGAGTAGCTGGG	TOMM70A	uc003dtw.3	geneBody
DNA_motif_1	chr3:102588690-102588846	76	103	+	49.809	3.3e-17	1.74e-13	TCCTGCCTCAGCCTCCTGAGTAGCTGGG	DD413615	uc021xbx.1	intergenic
DNA_motif_1	chr3:108408377-108408522	39	66	-	49.809	3.3e-17	1.74e-13	TCCTGCCTCAGCCTCCTGAGTAGCTGGG	DZIP3	uc003dxd.3	geneBody
DNA_motif_1	chr3:152653349-152653588	30	57	+	49.809	3.3e-17	1.74e-13	TCCTGCCTCAGCCTCCTGAGTAGCTGGG	P2RY1	uc003ezq.3	intergenic
DNA_motif_1	chr3:171876891-171876984	60	87	-	49.809	3.3e-17	1.74e-13	TCCTGCCTCAGCCTCCTGAGTAGCTGGG	FNDC3B	uc003fhy.3	geneBody
DNA_motif_1	chr4:84008744-84008935	145	172	-	49.809	3.3e-17	1.74e-13	TCCTGCCTCAGCCTCCTGAGTAGCTGGG	PLAC8	uc011cco.2	intergenic
DNA_motif_1	chr4:84455909-84456115	86	113	+	49.809	3.3e-17	1.74e-13	TCCTGCCTCAGCCTCCTGAGTAGCTGGG	AGPAT9	uc003hoy.4	TSS
DNA_motif_1	chr4:85371311-85371485	72	99	+	49.809	3.3e-17	1.74e-13	TCCTGCCTCAGCCTCCTGAGTAGCTGGG	NKX6-1	uc003hpa.1	intergenic
DNA_motif_1	chr4:169912028-169912223	59	86	-	49.809	3.3e-17	1.74e-13	TCCTGCCTCAGCCTCCTGAGTAGCTGGG	CBR4	uc011cjy.2	geneBody
DNA_motif_1	chr5:89485572-89485748	54	81	-	49.809	3.3e-17	1.74e-13	TCCTGCCTCAGCCTCCTGAGTAGCTGGG	MIR3660	uc021ybi.1	intergenic
DNA_motif_1	chr5:105506550-105506691	85	112	+	49.809	3.3e-17	1.74e-13	TCCTGCCTCAGCCTCCTGAGTAGCTGGG	RAB9BP1	uc003kok.3	intergenic
DNA_motif_1	chr5:168682699-168682888	70	97	-	49.809	3.3e-17	1.74e-13	TCCTGCCTCAGCCTCCTGAGTAGCTGGG	SLIT3	uc010jjg.4	geneBody
DNA_motif_1	chr6:45839465-45839738	152	179	-	49.809	3.3e-17	1.74e-13	TCCTGCCTCAGCCTCCTGAGTAGCTGGG	CLIC5	uc003oxv.3	intergenic
DNA_motif_1	chr6:69691881-69692080	5	32	+	49.809	3.3e-17	1.74e-13	TCCTGCCTCAGCCTCCTGAGTAGCTGGG	BAI3	uc003pev.4	geneBody
DNA_motif_1	chr6:106270976-106271222	127	154	+	49.809	3.3e-17	1.74e-13	TCCTGCCTCAGCCTCCTGAGTAGCTGGG	PRDM1	uc003prd.2	intergenic
DNA_motif_1	chr6:111403543-111403683	24	51	+	49.809	3.3e-17	1.74e-13	TCCTGCCTCAGCCTCCTGAGTAGCTGGG	SLC16A10	uc003pus.3	intergenic
DNA_motif_1	chr6:135099084-135099329	7	34	-	49.809	3.3e-17	1.74e-13	TCCTGCCTCAGCCTCCTGAGTAGCTGGG	ALDH8A1	uc003qew.3	intergenic
DNA_motif_1	chr6:135594614-135594801	12	39	+	49.809	3.3e-17	1.74e-13	TCCTGCCTCAGCCTCCTGAGTAGCTGGG	AHI1	uc003qgi.3	intergenic
DNA_motif_1	chr8:56969779-56969951	29	56	-	49.809	3.3e-17	1.74e-13	TCCTGCCTCAGCCTCCTGAGTAGCTGGG	RPS20	uc003xsm.2	intergenic
DNA_motif_1	chr9:97610542-97610741	74	101	-	49.809	3.3e-17	1.74e-13	TCCTGCCTCAGCCTCCTGAGTAGCTGGG	C9orf3	uc004auy.3	geneBody
DNA_motif_1	chr10:82314637-82314764	10	37	-	49.809	3.3e-17	1.74e-13	TCCTGCCTCAGCCTCCTGAGTAGCTGGG	SH2D4B	uc001kck.1	geneBody
DNA_motif_1	chr10:102012017-102012216	57	84	-	49.809	3.3e-17	1.74e-13	TCCTGCCTCAGCCTCCTGAGTAGCTGGG	CWF19L1	uc001kqq.1	geneBody
DNA_motif_1	chr10:121691151-121691343	22	49	+	49.809	3.3e-17	1.74e-13	TCCTGCCTCAGCCTCCTGAGTAGCTGGG	SEC23IP	uc001leu.2	geneBody
DNA_motif_1	chr11:72439433-72439558	75	102	-	49.809	3.3e-17	1.74e-13	TCCTGCCTCAGCCTCCTGAGTAGCTGGG	ARAP1	uc001osv.3	geneBody
DNA_motif_1	chr11:74296008-74296182	86	113	-	49.809	3.3e-17	1.74e-13	TCCTGCCTCAGCCTCCTGAGTAGCTGGG	POLD3	uc001ovf.2	intergenic
DNA_motif_1	chr11:77837038-77837183	49	76	-	49.809	3.3e-17	1.74e-13	TCCTGCCTCAGCCTCCTGAGTAGCTGGG	ALG8	uc001oyz.1	geneBody
DNA_motif_1	chr12:20807425-20807638	114	141	+	49.809	3.3e-17	1.74e-13	TCCTGCCTCAGCCTCCTGAGTAGCTGGG	PDE3A	uc001reh.2	geneBody
DNA_motif_1	chr12:24592548-24592747	163	190	-	49.809	3.3e-17	1.74e-13	TCCTGCCTCAGCCTCCTGAGTAGCTGGG	SOX5	uc001rfx.4	geneBody
DNA_motif_1	chr12:56047260-56047432	142	169	-	49.809	3.3e-17	1.74e-13	TCCTGCCTCAGCCTCCTGAGTAGCTGGG	OR10P1	uc010spq.2	intergenic
DNA_motif_1	chr12:76615366-76615732	12	39	+	49.809	3.3e-17	1.74e-13	TCCTGCCTCAGCCTCCTGAGTAGCTGGG	BBS10	uc001syd.1	intergenic
DNA_motif_1	chr13:67658895-67659053	86	113	-	49.809	3.3e-17	1.74e-13	TCCTGCCTCAGCCTCCTGAGTAGCTGGG	PCDH9	uc001vik.3	geneBody
DNA_motif_1	chr13:87956594-87956793	127	154	+	49.809	3.3e-17	1.74e-13	TCCTGCCTCAGCCTCCTGAGTAGCTGGG	MIR4500HG	uc001vlm.2	intergenic
DNA_motif_1	chr14:21658139-21658247	76	103	-	49.809	3.3e-17	1.74e-13	TCCTGCCTCAGCCTCCTGAGTAGCTGGG	LINC00641	uc021rov.1	intergenic
DNA_motif_1	chr14:50036792-50036944	46	73	-	49.809	3.3e-17	1.74e-13	TCCTGCCTCAGCCTCCTGAGTAGCTGGG	NEMF	uc010anj.1	geneBody
DNA_motif_1	chr15:46971047-46971154	27	54	+	49.809	3.3e-17	1.74e-13	TCCTGCCTCAGCCTCCTGAGTAGCTGGG	SEMA6D	uc001zvw.3	intergenic
DNA_motif_1	chr15:50496772-50496864	40	67	-	49.809	3.3e-17	1.74e-13	TCCTGCCTCAGCCTCCTGAGTAGCTGGG	SLC27A2	uc001zxw.3	geneBody
DNA_motif_1	chr15:51605841-51605916	35	62	-	49.809	3.3e-17	1.74e-13	TCCTGCCTCAGCCTCCTGAGTAGCTGGG	CYP19A1	uc001zyz.4	geneBody
DNA_motif_1	chr15:76664105-76664203	36	63	-	49.809	3.3e-17	1.74e-13	TCCTGCCTCAGCCTCCTGAGTAGCTGGG	SCAPER	uc002bby.3	geneBody
DNA_motif_1	chr15:89517383-89517561	32	59	-	49.809	3.3e-17	1.74e-13	TCCTGCCTCAGCCTCCTGAGTAGCTGGG	MFGE8	uc002bng.4	intergenic
DNA_motif_1	chr15:90337537-90337680	60	87	-	49.809	3.3e-17	1.74e-13	TCCTGCCTCAGCCTCCTGAGTAGCTGGG	ANPEP	uc002bop.4	geneBody
DNA_motif_1	chr18:51779578-51779837	120	147	+	49.809	3.3e-17	1.74e-13	TCCTGCCTCAGCCTCCTGAGTAGCTGGG	POLI	uc002lfj.4	intergenic
DNA_motif_1	chr20:35904087-35904271	77	104	-	49.809	3.3e-17	1.74e-13	TCCTGCCTCAGCCTCCTGAGTAGCTGGG	MANBAL	uc002xgu.3	intergenic
DNA_motif_1	chr8:30336072-30336246	52	79	+	49.3708	5.35e-17	2.79e-13	TCCTGCCTCAGCCTCCCAAATAGCTGGG	RBPMS	uc003xic.1	geneBody
DNA_motif_1	chr8:82439700-82439835	6	33	+	49.3708	5.35e-17	2.79e-13	TCCTGCCTCAGCCTCCCAAATAGCTGGG	FABP12	uc011lfp.2	geneBody
DNA_motif_1	chr6:78069060-78069211	96	123	+	49.236	5.8e-17	3.01e-13	TCCCGCCTCAGCCTCCCAAGTAGCTGGG	HTR1B	uc003pil.1	intergenic
DNA_motif_1	chr8:78257639-78257791	20	47	-	49.0337	7.17e-17	3.7e-13	ACCTGCCTCAGCCTCCCGAGTAGCTGGG	PEX2	uc022awe.1	intergenic
DNA_motif_1	chr3:180608862-180609024	20	47	-	48.9775	7.84e-17	4.01e-13	TCCTGCCTCAGCCTCCTAAGTAGCTGGG	BC034416	uc011bqi.2	intergenic
DNA_motif_1	chr13:93762670-93762857	31	58	+	48.9775	7.84e-17	4.01e-13	TCCTGCCTCAGCCTCCTAAGTAGCTGGG	GPC6	uc001vlt.3	intergenic
DNA_motif_1	chr1:192118012-192118211	158	185	-	48.6966	1.09e-16	5.41e-13	TCCTGCCTCAGCCTCCCGAGTAGCTGAG	RGS18	uc001gsg.3	intergenic
DNA_motif_1	chr2:62190155-62190312	22	49	-	48.6966	1.09e-16	5.41e-13	TCCTGCCTCAGCCTCCCGAGTAGCTGAG	COMMD1	uc002sbp.3	geneBody
DNA_motif_1	chr4:40274867-40274941	46	73	-	48.6966	1.09e-16	5.41e-13	TCCTGCCTCAGCCTCCCGAGTAGCTGAG	RHOH	uc003guz.2	intergenic
DNA_motif_1	chr8:9382297-9382487	84	111	-	48.6966	1.09e-16	5.41e-13	TCCTGCCTCAGCCTCCCGAGTAGCTGAG	TNKS	uc003wss.3	intergenic
DNA_motif_1	chr9:34180842-34181092	75	102	+	48.6966	1.09e-16	5.41e-13	TCCTGCCTCAGCCTCCCGAGTAGCTGAG	UBAP1	uc022bfy.1	geneBody
DNA_motif_1	chr10:35659708-35659895	44	71	+	48.6966	1.09e-16	5.41e-13	TCCTGCCTCAGCCTCCCGAGTAGCTGAG	CCNY	uc001iyu.4	geneBody
DNA_motif_1	chr1:113404479-113404594	24	51	-	48.5843	1.19e-16	5.8e-13	TCCTGCCTCAGCCTCCCGAGTAGCTGGA	HP08777	uc021orw.1	geneBody
DNA_motif_1	chr4:160376011-160376163	87	114	-	48.5843	1.19e-16	5.8e-13	TCCTGCCTCAGCCTCCCGAGTAGCTGGA	RAPGEF2	uc003iqg.4	intergenic
DNA_motif_1	chr13:72250442-72250637	16	43	+	48.5843	1.19e-16	5.8e-13	TCCTGCCTCAGCCTCCCGAGTAGCTGGA	DACH1	uc021rkj.1	geneBody
DNA_motif_1	chrX:37937599-37937798	23	50	+	48.5843	1.19e-16	5.8e-13	TCCTGCCTCAGCCTCCCGAGTAGCTGGA	SYTL5	uc004ddu.3	geneBody
DNA_motif_1	chr3:78559079-78559276	149	176	-	48.5281	1.29e-16	6.21e-13	TCCTGCCTTAGCCTCCCGAGTAGCTGGG	ROBO1	uc003dqe.2	intergenic
DNA_motif_1	chr6:149962222-149962493	199	226	+	48.5281	1.29e-16	6.21e-13	TCCTGCCTTAGCCTCCCGAGTAGCTGGG	KATNA1	uc003qms.3	geneBody
DNA_motif_1	chr14:21964414-21964594	153	180	-	48.5281	1.29e-16	6.21e-13	TCCTGCCTTAGCCTCCCGAGTAGCTGGG	TOX4	uc001waz.3	geneBody
DNA_motif_1	chr1:86920196-86920493	161	188	-	48.3933	1.48e-16	7.05e-13	TCCTACCTCAGCCTCCCAAGTAGCTGGG	CLCA2	uc001dlr.4	geneBody
DNA_motif_1	chr11:77385884-77386037	42	69	-	48.3933	1.48e-16	7.05e-13	TCCTACCTCAGCCTCCCAAGTAGCTGGG	RSF1	uc001oyn.3	geneBody
DNA_motif_1	chr5:167746083-167746365	224	251	-	48.2921	1.51e-16	7.17e-13	TCCTGCCTCGGCCTCCCGAGGAGCTGGG	WWC1	uc003lzv.3	geneBody
DNA_motif_1	chr2:183784402-183784554	86	113	+	48.2584	1.56e-16	7.28e-13	TCCCGCCTCAGCCTCCTGAGTAGCTGGG	NCKAP1	uc002upb.4	intergenic
DNA_motif_1	chr6:117525813-117526003	149	176	-	48.2584	1.56e-16	7.28e-13	TCCCGCCTCAGCCTCCTGAGTAGCTGGG	VGLL2	uc003pxn.3	intergenic
DNA_motif_1	chr12:21672737-21672892	38	65	+	48.2584	1.56e-16	7.28e-13	TCCCGCCTCAGCCTCCTGAGTAGCTGGG	GOLT1B	uc001rez.2	intergenic
DNA_motif_1	chr2:52784259-52784404	54	81	-	48.1236	1.8e-16	8.3e-13	TCCTGCTTCAGCCTCCCGAGTAGCTGGG	ASB3	uc002rxi.4	intergenic
DNA_motif_1	chr3:179483694-179483918	182	209	+	48.1236	1.8e-16	8.3e-13	TCCTGCTTCAGCCTCCCGAGTAGCTGGG	USP13	uc003fkh.3	geneBody
DNA_motif_1	chr6:34695562-34695677	9	36	-	48.1236	1.8e-16	8.3e-13	TCCTGCTTCAGCCTCCCGAGTAGCTGGG	SNRPC	uc003ojt.2	intergenic
DNA_motif_1	chr14:100846177-100846290	10	37	+	48.1236	1.8e-16	8.3e-13	TCCTGCTTCAGCCTCCCGAGTAGCTGGG	WDR25	uc010avx.3	geneBody
DNA_motif_1	chr3:135628142-135628341	137	164	+	48.0787	1.95e-16	8.81e-13	TCCTGCCTCAGCCTCCCGAGTAGCTAGG	PPP2R3A	uc003eqv.2	intergenic
DNA_motif_1	chr8:56996659-56996987	228	255	-	48.0787	1.95e-16	8.81e-13	TCCTGCCTCAGCCTCCCGAGTAGCTAGG	RPS20	uc003xsm.2	intergenic
DNA_motif_1	chr9:26803149-26803563	371	398	-	48.0787	1.95e-16	8.81e-13	GCCTGCCTCAGCCTCCCAAGTAGCTGGG	CAAP1	uc003zqb.3	intergenic
DNA_motif_1	chr13:90496545-90496814	115	142	+	48.0787	1.95e-16	8.81e-13	TCCTGCCTCAGCCTCCCGAGTAGCTAGG	LINC00559	uc031qmr.1	intergenic
DNA_motif_1	chr1:243022732-243022936	101	128	-	47.8652	2.3e-16	1.03e-12	TCCTGCCTCAGCCTCCCAAGTAGCTGAG	LOC731275	uc001hzq.2	intergenic
DNA_motif_1	chr6:104143426-104143621	89	116	+	47.8652	2.3e-16	1.03e-12	TCCTGCCTCAGCCTCCCAAGTAGCTGAG	HACE1	uc003pqu.1	intergenic
DNA_motif_1	chr20:49606896-49607032	11	38	+	47.8652	2.3e-16	1.03e-12	TCCTGCCTCAGCCTCCCAAGTAGCTGAG	KCNG1	uc002xwa.4	intergenic
DNA_motif_1	chr5:30056674-30056855	8	35	-	47.7528	2.52e-16	1.11e-12	TCCTGCCTCAGCCTCCCAAGTAGCTGGA	AK098570	uc003jha.1	intergenic
DNA_motif_1	chr5:136698074-136698278	53	80	+	47.7528	2.52e-16	1.11e-12	TCCTGCCTCAGCCTCCCAAGTAGCTGGA	SPOCK1	uc003lbp.3	geneBody
DNA_motif_1	chr17:30653679-30653878	164	191	-	47.7528	2.52e-16	1.11e-12	TCCTGCCTCAGCCTCCCAAGTAGCTGGA	C17orf75	uc002hhg.3	intergenic
DNA_motif_1	chr1:243425134-243425590	383	410	+	47.7079	2.68e-16	1.18e-12	TCCTGCCTCAGCCTCCCGAGTAGCTGTG	SDCCAG8	uc001hzw.3	geneBody
DNA_motif_1	chr5:151182172-151182701	204	231	-	47.4944	3.25e-16	1.42e-12	TCCTGCCTCAGTCTCCCGAGTAGCTGGG	G3BP1	uc003lun.3	geneBody
DNA_motif_1	chr11:72659808-72660007	11	38	+	47.4944	3.25e-16	1.42e-12	TCCTGCCTCAGTCTCCCGAGTAGCTGGG	FCHSD2	uc009ytl.3	geneBody
DNA_motif_1	chr3:60896173-60896272	19	46	+	47.4382	3.46e-16	1.48e-12	TTCTGCCTCAGCCTCCCGAGTAGCTGGG	FHIT	uc003dkx.4	geneBody
DNA_motif_1	chr6:148452334-148452533	122	149	+	47.4382	3.46e-16	1.48e-12	TTCTGCCTCAGCCTCCCGAGTAGCTGGG	SASH1	uc003qme.1	intergenic
DNA_motif_1	chr10:98467142-98467392	16	43	+	47.4382	3.46e-16	1.48e-12	TTCTGCCTCAGCCTCCCGAGTAGCTGGG	PIK3AP1	uc001kmq.3	geneBody
DNA_motif_1	chr17:28247005-28247109	28	55	+	47.4382	3.46e-16	1.48e-12	TTCTGCCTCAGCCTCCCGAGTAGCTGGG	SSH2	uc002heo.1	geneBody
DNA_motif_1	chr2:124774522-124774880	214	241	-	47.4157	3.62e-16	1.52e-12	TCCTACCTCAGCCTCCTGAGTAGCTGGG	AX747402	uc002tnn.1	intergenic
DNA_motif_1	chr8:81337170-81337565	94	121	+	47.4157	3.62e-16	1.52e-12	TCCTACCTCAGCCTCCTGAGTAGCTGGG	DJ031142	uc031tbp.1	intergenic
DNA_motif_1	chr9:15359432-15359560	72	99	+	47.4157	3.62e-16	1.52e-12	TCCTACCTCAGCCTCCTGAGTAGCTGGG	TTC39B	uc003zlr.2	intergenic
DNA_motif_1	chr9:133727663-133727721	22	49	+	47.4157	3.62e-16	1.52e-12	TCCTACCTCAGCCTCCTGAGTAGCTGGG	ABL1	uc004bzv.3	geneBody
DNA_motif_1	chr12:28213554-28213795	79	106	+	47.4157	3.62e-16	1.52e-12	TCCTACCTCAGCCTCCTGAGTAGCTGGG	PTHLH	uc001ril.3	intergenic
DNA_motif_1	chr3:61718029-61718298	104	131	-	47.3483	3.83e-16	1.6e-12	CCCTGCCTCAGCCTCCCGAGTAGCTGGG	PTPRG	uc003dlb.3	geneBody
DNA_motif_1	chr7:88643662-88643954	77	104	+	47.3483	3.83e-16	1.6e-12	TCCTGCCTCAGCCTCCCGAGTTGCTGAG	ZNF804B	uc011khi.2	geneBody
DNA_motif_1	chr20:9004215-9004358	45	72	-	47.2921	3.99e-16	1.66e-12	TCCTGCTTCAGCCTCCCAAGTAGCTGGG	PLCB4	uc010gbx.3	intergenic
DNA_motif_1	chr5:158535376-158535612	122	149	-	47.2472	4.18e-16	1.73e-12	TCCTGCCTCAGCCTCCCAAGTAGCTAGG	AK123543	uc003lxm.1	geneBody
DNA_motif_1	chr11:29942573-29942720	79	106	+	47.1348	4.77e-16	1.97e-12	TCCTGCCTCAGCCTCCCGAGAAGCTGGG	KCNA4	uc001msk.3	intergenic
DNA_motif_1	chr20:42932364-42932441	9	36	+	46.9775	5.42e-16	2.23e-12	TCCTGCCCCAGCCTCCCGAGTAGCTGGG	FITM2	uc002xlr.1	intergenic
DNA_motif_1	chr14:97179055-97179251	59	86	-	46.8876	5.75e-16	2.35e-12	TCCTGCTTCAGCCTCCCGAGGAGCTGGG	VRK1	uc001yft.3	intergenic
DNA_motif_1	chr12:39617154-39617564	261	288	-	46.8764	5.85e-16	2.38e-12	TCCTGCCTCAGCCTCCCAAGTAGCTGTG	KIF21A	uc001rly.3	intergenic
DNA_motif_1	chr2:58171671-58171868	82	109	-	46.8427	6.2e-16	2.46e-12	TCCTGCCTCAGCCTCCAGAGTAGCTGGG	VRK2	uc002rzo.2	geneBody
DNA_motif_1	chr2:82749908-82750028	11	38	+	46.8427	6.2e-16	2.46e-12	TCCTGCCTCAGCCTCCAGAGTAGCTGGG	LOC1720	uc021vjv.2	intergenic
DNA_motif_1	chr6:143901407-143901644	97	124	-	46.8427	6.2e-16	2.46e-12	TCCTGCCTCAGCCTCCAGAGTAGCTGGG	LOC285740	uc003qjp.2	intergenic
DNA_motif_1	chr9:5024090-5024171	48	75	-	46.8427	6.2e-16	2.46e-12	TCCCACCTCAGCCTCCCAAGTAGCTGGG	JAK2	uc010mhm.3	geneBody
DNA_motif_1	chr12:32345165-32345371	85	112	-	46.8427	6.2e-16	2.46e-12	TCCCACCTCAGCCTCCCAAGTAGCTGGG	BICD1	uc001rku.3	geneBody
DNA_motif_1	chr13:41273449-41273694	148	175	-	46.8427	6.2e-16	2.46e-12	TCCTGCCTCAGCCTCCAGAGTAGCTGGG	MIR320D1	uc021rip.1	intergenic
DNA_motif_1	chr15:22536974-22537208	123	150	-	46.8427	6.2e-16	2.46e-12	TCCTGCCTCAGCCTCCAGAGTAGCTGGG	REREP3	uc021sfg.1	intergenic
DNA_motif_1	chr15:67004865-67005002	46	73	-	46.7753	6.52e-16	2.58e-12	TCCTGCCTCAGCCTCCTGAGTAGCTGGA	SMAD6	uc010bhx.3	geneBody
DNA_motif_1	chr5:86881880-86882079	118	145	+	46.7191	6.81e-16	2.68e-12	TCCTGCCTTAGCCTCCTGAGTAGCTGGG	CCNH	uc003kjb.3	intergenic
DNA_motif_1	chr18:24147524-24147615	36	63	+	46.6966	6.92e-16	2.71e-12	TCCTGCCTCAGCCTCCCGAGTAGGTGGG	KCTD1	uc031rhu.1	geneBody
DNA_motif_1	chr6:138991066-138991230	74	101	-	46.6629	7.11e-16	2.77e-12	TCCTGCCTCAGTCTCCCAAGTAGCTGGG	FLJ46906	uc003qhz.1	intergenic
DNA_motif_1	chr10:73817940-73818329	166	193	-	46.6629	7.11e-16	2.77e-12	TCCTGCCTCAGTCTCCCAAGTAGCTGGG	ANAPC16	uc021psn.1	geneBody
DNA_motif_1	chr1:238485742-238485901	120	147	-	46.6067	7.54e-16	2.9e-12	TTCTGCCTCAGCCTCCCAAGTAGCTGGG	LOC339535	uc001hyn.3	intergenic
DNA_motif_1	chr2:18001225-18001497	56	83	+	46.6067	7.54e-16	2.9e-12	TTCTGCCTCAGCCTCCCAAGTAGCTGGG	MSGN1	uc010yjt.2	intergenic
DNA_motif_1	chr4:42368580-42368706	2	29	+	46.6067	7.54e-16	2.9e-12	TTCTGCCTCAGCCTCCCAAGTAGCTGGG	SHISA3	uc003gwp.3	intergenic
DNA_motif_1	chr3:189553373-189553824	212	239	-	46.5843	7.67e-16	2.94e-12	TCCTACCTCAGCCTCCTAAGTAGCTGGG	TP63	uc003fry.2	geneBody
DNA_motif_1	chr6:107431800-107431959	73	100	+	46.573	7.77e-16	2.97e-12	TCCCGCTTCAGCCTCCCGAGTAGCTGGG	BEND3	uc003prs.2	geneBody
DNA_motif_1	chr6:10675034-10675194	117	144	+	46.5169	8.1e-16	3.07e-12	CCCTGCCTCAGCCTCCCAAGTAGCTGGG	C6orf52	uc011dil.2	geneBody
DNA_motif_1	chr11:111960882-111960987	59	86	+	46.5169	8.1e-16	3.07e-12	CCCTGCCTCAGCCTCCCAAGTAGCTGGG	SDHD	uc031qed.1	geneBody
DNA_motif_1	chr4:114607080-114607240	22	49	-	46.4607	8.46e-16	3.2e-12	TCATGCCTCAGCCTCCCGAGTAGCTGGG	CAMK2D	uc003ibi.3	geneBody
DNA_motif_1	chr5:89987279-89987403	31	58	+	46.4157	8.83e-16	3.28e-12	TCCTGCCTCAGCCTTCCGAGTAGCTGGG	GPR98	uc003kjt.4	geneBody
DNA_motif_1	chr9:25899484-25899903	38	65	-	46.4157	8.83e-16	3.28e-12	TCCTGTCTCAGCCTCCCGAGTAGCTGGG	BC043546	uc003zpy.3	intergenic
DNA_motif_1	chr12:68683259-68683455	34	61	+	46.4157	8.83e-16	3.28e-12	TCCTGTCTCAGCCTCCCGAGTAGCTGGG	MDM1	uc010stc.1	intergenic
DNA_motif_1	chr17:71198322-71198411	38	65	-	46.4157	8.83e-16	3.28e-12	TCCTGCCTCAGCCTTCCGAGTAGCTGGG	COG1	uc002jjg.3	geneBody
DNA_motif_1	chr21:42926105-42926548	108	135	+	46.4157	8.83e-16	3.28e-12	TCCTGCCTCAGCCTTCCGAGTAGCTGGG	TMPRSS2	uc010gos.1	intergenic
DNA_motif_1	chr9:17091320-17091510	110	137	-	46.3146	9.62e-16	3.56e-12	TCCTGCTTCAGCCTCCTGAGTAGCTGGG	CNTLN	uc003zmy.3	intergenic
DNA_motif_1	chr1:168278446-168278619	47	74	-	46.2697	1.02e-15	3.75e-12	TCCTGCCTCAGCCTCCTGAGTAGCTAGG	TBX19	uc001gfj.4	geneBody
DNA_motif_1	chr7:81009036-81009175	89	116	+	46.2022	1.06e-15	3.9e-12	TCCTGCCTCAGCCTCCCAAGTAGCGGGG	AY927633	uc003uhk.1	intergenic
DNA_motif_1	chr8:15936781-15936909	15	42	-	46.1798	1.08e-15	3.97e-12	TCCTGCCTCAGCCTCCCAAGTAGCTGCG	MSR1	uc003wwz.3	intergenic
DNA_motif_1	chr4:184002946-184003089	89	116	+	46.0112	1.25e-15	4.55e-12	TCCTGCCTCAGCCTCCCAAGGAGCTAGG	WWC2-AS2	uc003ivj.1	intergenic
DNA_motif_1	chr2:141489090-141489268	129	156	-	45.6854	1.64e-15	5.93e-12	TCCTGCCTCAGTCTCCTGAGTAGCTGGG	LRP1B	uc002tvj.1	geneBody
DNA_motif_1	chr8:65546975-65547148	43	70	-	45.6854	1.64e-15	5.93e-12	TCCTGCCTCAGTCTCCTGAGTAGCTGGG	CYP7B1	uc003xvj.2	geneBody
DNA_motif_1	chr1:46226856-46227117	200	227	+	45.6292	1.71e-15	6.02e-12	TTCTGCCTCAGCCTCCTGAGTAGCTGGG	IPP	uc001cos.4	intergenic
DNA_motif_1	chr1:114368295-114368504	149	176	+	45.6292	1.71e-15	6.02e-12	TTCTGCCTCAGCCTCCTGAGTAGCTGGG	PTPN22	uc001eds.3	geneBody
DNA_motif_1	chr1:180488501-180488698	6	33	+	45.6292	1.71e-15	6.02e-12	TTCTGCCTCAGCCTCCTGAGTAGCTGGG	ACBD6	uc001gog.3	intergenic
DNA_motif_1	chr5:42292504-42292709	89	116	+	45.6292	1.71e-15	6.02e-12	TTCTGCCTCAGCCTCCTGAGTAGCTGGG	AK000840	uc003jms.1	intergenic
DNA_motif_1	chr7:12500405-12500554	122	149	-	45.6292	1.71e-15	6.02e-12	TTCTGCCTCAGCCTCCTGAGTAGCTGGG	VWDE	uc003ssj.2	intergenic
DNA_motif_1	chr9:104107310-104107511	67	94	-	45.6292	1.71e-15	6.02e-12	TTCTGCCTCAGCCTCCTGAGTAGCTGGG	BAAT	uc004bbd.4	intergenic
DNA_motif_1	chr11:6437990-6438117	90	117	+	45.6292	1.71e-15	6.02e-12	TTCTGCCTCAGCCTCCTGAGTAGCTGGG	APBB1	uc001mdc.1	geneBody
DNA_motif_1	chr11:17958892-17959066	74	101	-	45.6292	1.71e-15	6.02e-12	TCATGCCTCAGCCTCCCAAGTAGCTGGG	SERGEF	uc001mnm.3	geneBody
DNA_motif_1	chr14:79226405-79226751	91	118	+	45.6292	1.71e-15	6.02e-12	TTCTGCCTCAGCCTCCTGAGTAGCTGGG	NRXN3	uc001xum.2	geneBody
DNA_motif_1	chr6:55051979-55052178	114	141	-	45.5843	1.8e-15	6.32e-12	TCCTGCCTCAGCTTCCCAAGTAGCTGGG	HCRTR2	uc003pcl.3	geneBody
DNA_motif_1	chr1:63090391-63090649	133	160	-	45.5393	1.86e-15	6.49e-12	CCCTGCCTCAGCCTCCTGAGTAGCTGGG	DOCK7	uc001daq.4	geneBody
DNA_motif_1	chr12:56611085-56611318	128	155	-	45.5393	1.86e-15	6.49e-12	CCCTGCCTCAGCCTCCTGAGTAGCTGGG	RNF41	uc001skg.2	geneBody
DNA_motif_1	chr1:165487712-165488158	62	89	+	45.3146	2.23e-15	7.7e-12	GCCTGCCTCAGCCTCCCAAATTGCTGGG	LOC400794	uc001gdc.2	geneBody
DNA_motif_1	chr3:19647303-19647515	135	162	-	45.3146	2.23e-15	7.7e-12	TCCTACCTCAGCCTCCCGAGTAGCTGTG	KCNH8	uc003cbk.1	intergenic
DNA_motif_1	chr7:86856820-86856981	38	65	-	45.236	2.35e-15	8.1e-12	TCCCGCCTCAGCCTCCCAAAGTGCTGGG	TMEM243	uc003uio.3	intergenic
DNA_motif_1	chr7:8372404-8372554	54	81	-	45.2247	2.39e-15	8.2e-12	TCCTGCCTCAGCCTCCTGAGTAGCGGGG	AX746880	uc003sru.1	intergenic
DNA_motif_1	chr1:47711843-47712039	65	92	+	45.0674	2.71e-15	9.29e-12	TCCTGCCTCAGCTTCCCGAGTTGCTGGG	STIL	uc001crb.1	geneBody
DNA_motif_1	chr12:123193555-123193697	56	83	+	44.9888	2.88e-15	9.82e-12	TCCTGCCTCAGGCTCCTGAGTAGCTGGG	HCAR1	uc001ucw.1	geneBody
DNA_motif_1	chr6:134536312-134536490	50	77	+	44.9326	3e-15	1.02e-11	TCGTGCCTCAGCCTCCTGAGTAGCTGGG	SGK1	uc003qeo.4	geneBody
DNA_motif_1	chr2:63308944-63309293	137	164	+	44.6966	3.61e-15	1.22e-11	TCCTGCCTCGGCCTCCCAAAGTGCTGGG	OTX1	uc021vim.1	intergenic
DNA_motif_1	chr7:117163549-117163710	125	152	+	44.6966	3.61e-15	1.22e-11	TCCTGCCTCGGCCTCCCAAAGTGCTGGG	CFTR	uc003vjd.3	geneBody
DNA_motif_1	chr7:104681901-104681991	56	83	+	44.6742	3.63e-15	1.22e-11	TCCTGCCTCAGCCTCCCGAGTAGCTGTA	KMT2E	uc003vcm.3	geneBody
DNA_motif_1	chr15:35180234-35180495	147	174	-	44.6517	3.73e-15	1.25e-11	TCATGCCTCAGCCTCCTGAGTAGCTGGG	AQR	uc001ziv.3	geneBody
DNA_motif_1	chr2:174301257-174301398	56	83	+	44.6067	3.85e-15	1.28e-11	TCCTGTCTCAGCCTCCTGAGTAGCTGGG	CDCA7	uc002uic.1	intergenic
DNA_motif_1	chr5:167823065-167823355	205	232	-	44.6067	3.85e-15	1.28e-11	TCCTGTCTCAGCCTCCTGAGTAGCTGGG	WWC1	uc003lzv.3	geneBody
DNA_motif_1	chr6:64309462-64309594	99	126	+	44.6067	3.85e-15	1.28e-11	TCCTGTCTCAGCCTCCTGAGTAGCTGGG	PTP4A1	uc003pek.3	intergenic
DNA_motif_1	chr4:76494015-76494100	11	38	+	44.5169	4.14e-15	1.37e-11	TTCTGCCTCGGCCTCCCAAGTAGCTGGG	C4orf26	uc031sfx.1	intergenic
DNA_motif_1	chr12:70265074-70265374	44	71	+	44.4045	4.46e-15	1.47e-11	TTCTGCCTCAGCCTCCCGAGTAGCTGGA	RAB3IP	uc001svm.3	intergenic
DNA_motif_1	chr3:57719309-57719464	40	67	-	44.3708	4.62e-15	1.52e-11	TCCTGCTTCAGCCTCCCAAGTAGCTGAG	SLMAP	uc003djd.1	intergenic
DNA_motif_1	chr2:7817505-7817598	14	41	+	44.2022	5.27e-15	1.71e-11	ACCTGCCTCAGCCTCCCAAAGTGCTGGG	LOC100506274	uc002qyv.3	intergenic
DNA_motif_1	chr4:76806819-76807021	92	119	-	44.2022	5.27e-15	1.71e-11	ACCTGCCTCAGCCTCCCAAAGTGCTGGG	PPEF2	uc003hix.3	geneBody
DNA_motif_1	chr5:111789081-111789329	131	158	+	44.2022	5.27e-15	1.71e-11	ACCTGCCTCAGCCTCCCAAAGTGCTGGG	FLJ11235	uc003kpx.2	intergenic
DNA_motif_1	chr9:4279043-4279165	6	33	-	44.2022	5.27e-15	1.71e-11	ACCTGCCTCAGCCTCCCAAAGTGCTGGG	GLIS3	uc003zhx.1	geneBody
DNA_motif_1	chr10:125191373-125191516	10	37	-	44.2022	5.27e-15	1.71e-11	ACCTGCCTCAGCCTCCCAAAGTGCTGGG	GPR26	uc001lhh.3	intergenic
DNA_motif_1	chr20:266331-266532	127	154	+	44.2022	5.27e-15	1.71e-11	ACCTGCCTCAGCCTCCCAAAGTGCTGGG	C20orf96	uc021vzl.1	geneBody
DNA_motif_1	chr1:46114402-46114501	45	72	-	44.0787	5.77e-15	1.83e-11	GCCTGCCTCAGCCTCCCAAAGTGCTGGG	GPBP1L1	uc001coq.3	geneBody
DNA_motif_1	chr1:171838032-171838231	134	161	+	44.0787	5.77e-15	1.83e-11	GCCTGCCTCAGCCTCCCAAAGTGCTGGG	DNM3	uc001gie.4	geneBody
DNA_motif_1	chr5:43587896-43588025	34	61	-	44.0787	5.77e-15	1.83e-11	GCCTGCCTCAGCCTCCCAAAGTGCTGGG	LOC100652772	uc031sjh.1	geneBody
DNA_motif_1	chr8:74866615-74866715	26	53	-	44.0787	5.77e-15	1.83e-11	GCCTGCCTCAGCCTCCCAAAGTGCTGGG	TCEB1	uc022avx.1	geneBody
DNA_motif_1	chr14:67889710-67889893	83	110	+	44.0787	5.77e-15	1.83e-11	GCCTGCCTCAGCCTCCCAAAGTGCTGGG	PLEK2	uc001xjh.1	intergenic
DNA_motif_1	chr16:76020609-76020855	125	152	+	44.0787	5.77e-15	1.83e-11	GCCTGCCTCAGCCTCCCAAAGTGCTGGG	CNTNAP4	uc002feu.1	intergenic
DNA_motif_1	chr20:57238888-57239007	89	116	+	44.0787	5.77e-15	1.83e-11	GCCTGCCTCAGCCTCCCAAAGTGCTGGG	STX16	uc021wfi.1	geneBody
DNA_motif_1	chr6:54631562-54631927	102	129	+	43.9326	6.4e-15	2.02e-11	TCCTGCCCCAGCCTCCTGAGGAGCTGGG	JA072123	uc011dxb.1	intergenic
DNA_motif_1	chr5:159406640-159406802	117	144	-	43.9213	6.47e-15	2.04e-11	TCCTGCCTCAGCCTCCAGAGTAGCTGAG	ADRA1B	uc003lxt.1	intergenic
DNA_motif_1	chr9:84158330-84158500	53	80	-	43.7079	7.55e-15	2.37e-11	TCCTGCCTTAGGCTCCCGAGTAGCTGGG	TLE1	uc004aly.3	intergenic
DNA_motif_1	chr3:110348549-110348765	92	119	-	43.5843	8.22e-15	2.57e-11	TCCTGCCTCAGTCTCCCGAGTAGCTGTG	LOC151760	uc003dxs.1	intergenic
DNA_motif_1	chr6:88711871-88711988	80	107	-	43.4944	8.81e-15	2.74e-11	TCCTGTCTCAGCCTCCCGAGTAGCTGAG	SPACA1	uc003pmn.3	intergenic
DNA_motif_1	chr11:8012547-8012675	77	104	-	43.4944	8.81e-15	2.74e-11	TCCTGCCTCAGCTTCCCGAGTAGCTGAG	EIF3F	uc001mfw.3	geneBody
DNA_motif_1	chr2:52459337-52459536	46	73	-	43.4607	8.98e-15	2.79e-11	ACCTGCCTCGGCCTCCCAAAGAGCTGGG	NRXN1	uc021vhi.1	intergenic
DNA_motif_1	chr8:16281814-16281890	38	65	-	43.3483	9.75e-15	3.02e-11	TCCTGCTTCAGCCTCCAGAGTAGCTGGG	MSR1	uc003wwz.3	intergenic
DNA_motif_1	chr5:19735411-19735825	336	363	+	43.1461	1.12e-14	3.46e-11	TCCCGCCTCGGCCTCCCAAAGTGCTGGG	CDH18	uc003jgc.3	geneBody
DNA_motif_1	chr8:132435838-132436011	68	95	+	43.1124	1.15e-14	3.52e-11	TCCTGCCCCAGCCTCCCAAGTAGCTGGA	ADCY8	uc003ytd.4	intergenic
DNA_motif_1	chr11:22268257-22268409	27	54	-	43.0899	1.17e-14	3.58e-11	TCCTGCCTCAGCCTCCAAAGTAGCTGAG	ANO5	uc001mqi.2	geneBody
DNA_motif_1	chrX:45199234-45199438	21	48	-	42.9888	1.25e-14	3.82e-11	TCGTGCCTCAGCCTCCCAAGTAGCTGAG	CXorf36	uc004dgg.2	intergenic
DNA_motif_1	chr7:10730781-10730980	124	151	-	42.8427	1.39e-14	4.25e-11	TCCCACCTCAGCCTCCCAAAGTGCTGGG	NDUFA4	uc003srx.2	intergenic
DNA_motif_1	chr1:149241827-149242030	75	102	-	42.6629	1.57e-14	4.74e-11	TCCTGCCTCAGCCTTCCAAGTAGCTGAG	BC062745	uc010pbe.1	intergenic
DNA_motif_1	chr7:121474410-121474931	270	297	+	42.6629	1.57e-14	4.74e-11	TTCCGCCTCAGCCTCCTGAATAGCTGGG	PTPRZ1	uc003vjy.3	intergenic
DNA_motif_1	chr2:225482533-225482855	196	223	+	42.6517	1.59e-14	4.74e-11	ACCCGCCTCAGCCTCCCAAAGTGCTGGG	CUL3	uc002vny.3	intergenic
DNA_motif_1	chr3:68981939-68982352	281	308	-	42.6517	1.59e-14	4.74e-11	ACCCGCCTCAGCCTCCCAAAGTGCTGGG	FAM19A4	uc021xag.1	TSS
DNA_motif_1	chr3:184210758-184210896	52	79	+	42.6517	1.59e-14	4.74e-11	ACCCGCCTCAGCCTCCCAAAGTGCTGGG	EPHB3	uc003foz.3	intergenic
DNA_motif_1	chr9:133603986-133604137	34	61	+	42.6517	1.59e-14	4.74e-11	ACCCGCCTCAGCCTCCCAAAGTGCTGGG	ABL1	uc004bzv.3	geneBody
DNA_motif_1	chr12:27913388-27913551	93	120	+	42.6517	1.59e-14	4.74e-11	ACCCGCCTCAGCCTCCCAAAGTGCTGGG	MANSC4	uc010sjs.1	intergenic
DNA_motif_1	chr13:105719860-105720098	27	54	+	42.6404	1.6e-14	4.77e-11	TCCTGCCTCAGCCTCCCAAGTAGCTACG	DAOA-AS1	uc021rmh.1	intergenic
DNA_motif_1	chr10:23897080-23897393	29	56	-	42.5955	1.65e-14	4.89e-11	TCCTACCTCAGCCTCCCAAATTGCTGGA	KIAA1217	uc001irs.3	intergenic
DNA_motif_1	chr14:87307150-87307344	126	153	+	42.5618	1.69e-14	4.99e-11	TTGTGCCTCAGCCTCCCGAGTAGCTGGG	LOC283585	uc001xvs.3	intergenic
DNA_motif_1	chr1:47711843-47712039	166	193	+	42.5281	1.72e-14	4.99e-11	GCCCGCCTCAGCCTCCCAAAGTGCTGGG	STIL	uc001crb.1	geneBody
DNA_motif_1	chr3:62331300-62331442	54	81	+	42.5281	1.72e-14	4.99e-11	GCCCGCCTCAGCCTCCCAAAGTGCTGGG	C3orf14	uc003dlf.3	intergenic
DNA_motif_1	chr3:162351454-162351662	104	131	-	42.5281	1.72e-14	4.99e-11	GCCCGCCTCAGCCTCCCAAAGTGCTGGG	BC073807	uc003feg.3	intergenic
DNA_motif_1	chr3:166915039-166915178	35	62	-	42.5281	1.72e-14	4.99e-11	GCCCGCCTCAGCCTCCCAAAGTGCTGGG	ZBBX	uc011bpc.2	intergenic
DNA_motif_1	chr3:183252875-183253076	99	126	+	42.5281	1.72e-14	4.99e-11	GCCCGCCTCAGCCTCCCAAAGTGCTGGG	KLHL6	uc003flr.3	geneBody
DNA_motif_1	chr4:178894635-178894760	71	98	+	42.5281	1.72e-14	4.99e-11	GCCCGCCTCAGCCTCCCAAAGTGCTGGG	LOC285501	uc010iru.3	geneBody
DNA_motif_1	chr11:30238936-30239198	72	99	+	42.5281	1.72e-14	4.99e-11	GCCCGCCTCAGCCTCCCAAAGTGCTGGG	FSHB	uc001msl.3	intergenic
DNA_motif_1	chr12:62716087-62716219	73	100	+	42.5281	1.72e-14	4.99e-11	GCCCGCCTCAGCCTCCCAAAGTGCTGGG	USP15	uc001src.2	geneBody
DNA_motif_1	chr14:93150436-93150603	36	63	-	42.5281	1.72e-14	4.99e-11	GCCCGCCTCAGCCTCCCAAAGTGCTGGG	RIN3	uc001yap.3	geneBody
DNA_motif_1	chr3:4526222-4526300	39	66	+	42.5056	1.76e-14	5.07e-11	TCCTGTCTCAGCCTCCCGAGTAGCTGTG	ITPR1	uc003bqc.3	intergenic
DNA_motif_1	chr20:29615224-29615406	61	88	+	42.4944	1.77e-14	5.09e-11	TCCTGCCTTAGCTTCCCAAGTAGCTGGG	FRG1B	uc010ztj.1	geneBody
DNA_motif_1	chr3:131226821-131226992	82	109	+	42.3933	1.9e-14	5.43e-11	ACCTGCCTCAGCCTCCTAAAGTGCTGGG	MRPL3	uc003eoh.3	intergenic
DNA_motif_1	chr15:33124695-33124899	166	193	-	42.3933	1.9e-14	5.43e-11	CCCTGCCTCAGTCTCCCAAGTAGCTGGG	FMN1	uc031qrh.1	geneBody
DNA_motif_1	chr4:128855830-128856021	13	40	+	42.2921	2.02e-14	5.77e-11	TCCTGTCTCAGTCTCCCGAGTAGCTGGG	MFSD8	uc003ifp.3	geneBody
DNA_motif_1	chr6:46595180-46595376	84	111	+	42.236	2.11e-14	5.99e-11	TTCTGCCTCAGCCTTCCGAGTAGCTGGG	CYP39A1	uc003oyf.1	geneBody
DNA_motif_1	chr15:35214752-35214929	111	138	+	42.2135	2.13e-14	6.05e-11	TCCTATCTCAGCCTCCTGAGTAGCTGGG	AQR	uc001ziv.3	geneBody
DNA_motif_1	chr1:81726522-81726725	131	158	+	42.1124	2.29e-14	6.31e-11	ACCTGCCTCGGCCTCCCAAAGTGCTGGG	LPHN2	uc001dis.3	intergenic
DNA_motif_1	chr1:186687590-186687724	55	82	-	42.1124	2.29e-14	6.31e-11	ACCTGCCTCGGCCTCCCAAAGTGCTGGG	PTGS2	uc001gsb.3	intergenic
DNA_motif_1	chr1:220508083-220508230	74	101	+	42.1124	2.29e-14	6.31e-11	ACCTGCCTCGGCCTCCCAAAGTGCTGGG	RAB3GAP2	uc010puk.1	intergenic
DNA_motif_1	chr5:177786226-177786375	46	73	-	42.1124	2.29e-14	6.31e-11	ACCTGCCTCGGCCTCCCAAAGTGCTGGG	COL23A1	uc021yiy.1	geneBody
DNA_motif_1	chr6:37761993-37762156	50	77	-	42.1124	2.29e-14	6.31e-11	ACCTGCCTCGGCCTCCCAAAGTGCTGGG	ZFAND3	uc003onx.3	intergenic
DNA_motif_1	chr6:56976297-56976464	125	152	+	42.1124	2.29e-14	6.31e-11	ACCTGCCTCGGCCTCCCAAAGTGCTGGG	ZNF451	uc003pdm.2	geneBody
DNA_motif_1	chr6:135594614-135594801	147	174	+	42.1124	2.29e-14	6.31e-11	ACCTGCCTCGGCCTCCCAAAGTGCTGGG	AHI1	uc003qgi.3	intergenic
DNA_motif_1	chr9:76780717-76780917	91	118	-	42.1124	2.29e-14	6.31e-11	ACCTGCCTCGGCCTCCCAAAGTGCTGGG	RORB	uc004ajh.3	intergenic
DNA_motif_1	chr12:23402166-23402284	13	40	-	42.1124	2.29e-14	6.31e-11	ACCTGCCTCGGCCTCCCAAAGTGCTGGG	AK094733	uc001rfu.1	intergenic
DNA_motif_1	chr17:44209233-44209417	9	36	-	42.1124	2.29e-14	6.31e-11	ACCTGCCTCGGCCTCCCAAAGTGCTGGG	KANSL1-AS1	uc002ike.3	intergenic
DNA_motif_1	chr2:72914008-72914092	7	34	-	41.9888	2.48e-14	6.62e-11	GCCTGCCTCGGCCTCCCAAAGTGCTGGG	EXOC6B	uc010fep.3	geneBody
DNA_motif_1	chr2:78751445-78751597	57	84	+	41.9888	2.48e-14	6.62e-11	GCCTGCCTCGGCCTCCCAAAGTGCTGGG	BC024248	uc002snv.4	geneBody
DNA_motif_1	chr2:174881536-174881728	37	64	-	41.9888	2.48e-14	6.62e-11	GCCTGCCTCGGCCTCCCAAAGTGCTGGG	SP3	uc002uig.3	intergenic
DNA_motif_1	chr3:49101587-49101685	20	47	+	41.9888	2.48e-14	6.62e-11	GCCTGCCTCGGCCTCCCAAAGTGCTGGG	QRICH1	uc003cvu.3	geneBody
DNA_motif_1	chr3:81365182-81365330	27	54	+	41.9888	2.48e-14	6.62e-11	GCCTGCCTCGGCCTCCCAAAGTGCTGGG	GBE1	uc021xav.1	intergenic
DNA_motif_1	chr3:102424801-102425321	349	376	-	41.9888	2.48e-14	6.62e-11	GCCTGCCTCGGCCTCCCAAAGTGCTGGG	ZPLD1	uc003dvs.1	intergenic
DNA_motif_1	chr3:190379219-190379672	158	185	+	41.9888	2.48e-14	6.62e-11	GCCTGCCTCGGCCTCCCAAAGTGCTGGG	IL1RAP	uc003fsq.3	intergenic
DNA_motif_1	chr4:124612381-124612431	20	47	+	41.9888	2.48e-14	6.62e-11	GCCTGCCTCGGCCTCCCAAAGTGCTGGG	LOC285419	uc011cgn.1	geneBody
DNA_motif_1	chr14:42820329-42820563	203	230	+	41.9888	2.48e-14	6.62e-11	GCCTGCCTCGGCCTCCCAAAGTGCTGGG	LRFN5	uc001wvm.3	intergenic
DNA_motif_1	chr14:55527066-55527181	70	97	+	41.9888	2.48e-14	6.62e-11	GCCTGCCTCGGCCTCCCAAAGTGCTGGG	MAPK1IP1L	uc001xbq.1	geneBody
DNA_motif_1	chr15:33166201-33166573	264	291	+	41.9888	2.48e-14	6.62e-11	GCCTGCCTCGGCCTCCCAAAGTGCTGGG	FMN1	uc031qrh.1	geneBody
DNA_motif_1	chr15:35180234-35180495	12	39	-	41.9888	2.48e-14	6.62e-11	GCCTGCCTCGGCCTCCCAAAGTGCTGGG	AQR	uc001ziv.3	geneBody
DNA_motif_1	chr16:75586093-75586210	6	33	-	41.9888	2.48e-14	6.62e-11	GCCTGCCTCGGCCTCCCAAAGTGCTGGG	TMEM231	uc002fel.4	geneBody
DNA_motif_1	chr21:35243737-35243893	58	85	-	41.9888	2.48e-14	6.62e-11	GCCTGCCTCGGCCTCCCAAAGTGCTGGG	DONSON	uc002ysn.1	geneBody
DNA_motif_1	chr7:77610719-77610964	148	175	-	41.9101	2.61e-14	6.84e-11	TCCTGCCTTAGCTTCCCGAATAGCTGGG	INTS4	uc001oys.3	geneBody
DNA_motif_1	chr18:57565871-57566246	221	248	+	41.9101	2.61e-14	6.84e-11	ACCCGCCTCGGCCTCCCAAAGAGCTGGG	PMAIP1	uc002lic.2	TSS
DNA_motif_1	chr1:61612906-61613037	25	52	+	41.8989	2.63e-14	6.84e-11	TCGTGCCTCAGCCTCCTGAGTAGCTGGA	NFIA	uc001czy.3	geneBody
DNA_motif_1	chr3:155729037-155729235	103	130	-	41.8989	2.63e-14	6.84e-11	TCGTGCCTCAGCCTCCTGAGTAGCTGGA	GMPS	uc003faq.3	intergenic
DNA_motif_1	chr4:15466082-15466335	43	70	-	41.8989	2.63e-14	6.84e-11	CCCCGCCTCGGCCTCCTGAGTAGCTGGG	CC2D2A	uc010idv.2	intergenic
DNA_motif_1	chr3:148576180-148576387	61	88	-	41.8876	2.65e-14	6.84e-11	TCCTGCCTCAGCCTCCCGAGCAGCTGGG	CPB1	uc003ewl.3	geneBody
DNA_motif_1	chr6:68245135-68245434	34	61	+	41.8876	2.65e-14	6.84e-11	TCCTGCCTCAGCCTCCCGAGCAGCTGGG	LOC648232	uc003pes.1	intergenic
DNA_motif_1	chr14:72939874-72940069	160	187	-	41.8876	2.65e-14	6.84e-11	TCCTGCCTCAGCCTCCCGAGTCGCTGGG	RGS6	uc021rvv.1	geneBody
DNA_motif_1	chr1:198382531-198382834	86	113	-	41.8764	2.68e-14	6.84e-11	TCCTGCCTCAGCCTCCCCAGTAGCTGGG	NEK7	uc001gun.4	intergenic
DNA_motif_1	chr4:118871486-118871952	273	300	-	41.8764	2.68e-14	6.84e-11	TCCTGCCTCAGCCTCCCCAGTAGCTGGG	NDST3	uc003ibx.3	intergenic
DNA_motif_1	chr5:120790994-120791254	117	144	+	41.8764	2.68e-14	6.84e-11	TCCTGCCTCAGCCTCCCCAGTAGCTGGG	FTMT	uc003kss.3	intergenic
DNA_motif_1	chr5:157303692-157304208	121	148	+	41.8764	2.68e-14	6.84e-11	TCCTGCCTCAGCCTCCCCAGTAGCTGGG	CLINT1	uc003lxi.2	intergenic
DNA_motif_1	chr8:130007217-130007581	207	234	-	41.8764	2.68e-14	6.84e-11	TCCTGCCTCAGCCTCCCCAGTAGCTGGG	LOC728724	uc003ysp.2	intergenic
DNA_motif_1	chr10:89448247-89448437	78	105	+	41.8764	2.68e-14	6.84e-11	TCCTGCCTCAGCCTCCCCAGTAGCTGGG	PAPSS2	uc001kew.3	geneBody
DNA_motif_1	chr12:63005287-63005537	180	207	-	41.8764	2.68e-14	6.84e-11	TCCTGCCTCAGCCTCCCCAGTAGCTGGG	MIRLET7I	uc001srj.2	intergenic
DNA_motif_1	chr14:81676726-81677172	281	308	+	41.8764	2.68e-14	6.84e-11	TCCTGCCTCAGCCTCCCCAGTAGCTGGG	GTF2A1	uc001xvg.2	geneBody
DNA_motif_1	chr14:81795274-81795784	407	434	-	41.8764	2.68e-14	6.84e-11	TCCTGCCTCAGCCTCCCCAGTAGCTGGG	STON2	uc001xvk.2	geneBody
DNA_motif_1	chr6:104613499-104613760	145	172	-	41.8652	2.7e-14	6.84e-11	TCCTGCCTCAGCCTCCCTAGTAGCTGGG	HACE1	uc003pqu.1	intergenic
DNA_motif_1	chr8:115264058-115264308	87	114	+	41.8652	2.7e-14	6.84e-11	TCCTGCCTCAGCCTCCCTAGTAGCTGGG	CSMD3	uc003ynu.3	intergenic
DNA_motif_1	chr15:94248095-94248310	184	211	-	41.8652	2.7e-14	6.84e-11	TCCTGCCTCAGCCTCCCTAGTAGCTGGG	BC037497	uc002bte.1	intergenic
DNA_motif_1	chr15:52327566-52327741	137	164	-	41.8315	2.75e-14	6.97e-11	TTCTGCCTCAGCCTCCAAAGTAGCTGGG	MAPK6	uc002abp.3	geneBody
DNA_motif_1	chr1:205101966-205102105	72	99	+	41.8202	2.78e-14	7e-11	TCCAGCCTCAGCCTCCCGAGTAGCTGGG	DSTYK	uc001hbw.3	intergenic
DNA_motif_1	chr4:178611683-178611855	29	56	-	41.8202	2.78e-14	7e-11	TCCAGCCTCAGCCTCCCGAGTAGCTGGG	AK094945	uc003iux.1	intergenic
DNA_motif_1	chr8:54783244-54783573	176	203	-	41.809	2.8e-14	7.04e-11	ACCTACCTCAGCCTCCCAAAGTGCTGGG	RGS20	uc003xrp.3	geneBody
DNA_motif_1	chr6:139163319-139163406	24	51	-	41.7416	2.92e-14	7.33e-11	TCCCGCTTCAGCCTCCCAAAGTGCTGGG	ECT2L	uc003qif.2	geneBody
DNA_motif_1	chr5:137461407-137461606	5	32	+	41.6854	3.04e-14	7.58e-11	TCCTGCCTCAGCCTTCTGAGTAGCTGAG	NME5	uc003lce.3	geneBody
DNA_motif_1	chr15:47223304-47223563	116	143	+	41.6854	3.04e-14	7.58e-11	TCCTGCCTCAGCCTTCTGAGTAGCTGAG	SEMA6D	uc001zvw.3	intergenic
DNA_motif_1	chr1:155546913-155547101	75	102	+	41.6404	3.13e-14	7.71e-11	TCCTGCCTCAGCCTCCGGAGTAGCTGGG	ASH1L-AS1	uc010pge.2	intergenic
DNA_motif_1	chr1:240343844-240344058	131	158	+	41.6404	3.13e-14	7.71e-11	TCCTGCCTCAGCCTCCGGAGTAGCTGGG	FMN2	uc010pyd.2	geneBody
DNA_motif_1	chr2:194546431-194546630	46	73	+	41.6404	3.13e-14	7.71e-11	TCCTGCCTCAGCCTCCGGAGTAGCTGGG	BC038548	uc002utf.1	intergenic
DNA_motif_1	chr3:14696611-14696727	89	116	-	41.6404	3.13e-14	7.71e-11	TCCCACCTCAGCTTCCCAAGTAGCTGGG	CCDC174	uc003byw.3	geneBody
DNA_motif_1	chr4:170480910-170481182	132	159	-	41.6404	3.13e-14	7.71e-11	TCCTGCCTCAGCCTCCGGAGTAGCTGGG	NEK1	uc003isd.2	geneBody
DNA_motif_1	chr12:24480582-24480896	44	71	+	41.6404	3.13e-14	7.71e-11	TCCTGCCTCAGCCTCCGGAGTAGCTGGG	SOX5	uc001rfx.4	geneBody
DNA_motif_1	chr20:51746966-51747092	81	108	-	41.618	3.18e-14	7.82e-11	TCATGCCTCAGCCTCCTGAGTAGCTGGA	TSHZ2	uc002xwo.3	geneBody
DNA_motif_1	chr17:47140570-47140644	29	56	-	41.5955	3.22e-14	7.89e-11	CCCCACCTCAGCCTCCTGAGTAGCTGGG	IGF2BP1	uc002iom.3	intergenic
DNA_motif_1	chr10:69998342-69998713	290	317	+	41.573	3.26e-14	7.98e-11	TCCTGTCTCAGCCTCCTGAGTAGCTGGA	ATOH7	uc001jnq.3	intergenic
DNA_motif_1	chr11:70043747-70044115	193	220	-	41.5618	3.29e-14	8.03e-11	TCCTGCCTCAGCCTCCCGAGTAGCAGGG	FADD	uc001opm.2	intergenic
DNA_motif_1	chr1:178268707-178268817	34	61	+	41.4607	3.52e-14	8.56e-11	TCCTGTCTCAGTCTCCCAAGTAGCTGGG	RASAL2	uc001glq.3	geneBody
DNA_motif_1	chr1:46226856-46227117	3	30	+	41.427	3.59e-14	8.72e-11	TCCTCCCTCAGCCTCCCGAGTAGCTGGG	IPP	uc001cos.4	intergenic
DNA_motif_1	chr10:122628643-122628794	88	115	+	41.4045	3.66e-14	8.85e-11	TCCTGCCTCAGCCTCCCGCGTAGCTGGG	WDR11	uc021pzt.1	geneBody
DNA_motif_1	chr10:101187101-101187214	33	60	+	41.3933	3.68e-14	8.89e-11	TCCTGCCTCAGCCTCCCGTGTAGCTGGG	GOT1	uc001kpr.3	geneBody
DNA_motif_1	chr1:72122137-72122380	189	216	+	41.2697	3.98e-14	9.54e-11	GCCCGCCTCGGCCTCCCGAAGTGCTGGG	NEGR1	uc001dfw.3	geneBody
DNA_motif_1	chr5:125133606-125133805	43	70	+	41.2697	3.98e-14	9.54e-11	TACTGCCTCAGCCTCCCGAGTAGCTGGG	GRAMD3	uc011cwt.2	intergenic
DNA_motif_1	chr7:53172148-53172370	40	67	-	41.2697	3.98e-14	9.54e-11	GCCCGCCTCGGCCTCCCGAAGTGCTGGG	POM121L12	uc003tpz.3	intergenic
DNA_motif_1	chr22:26069163-26069329	109	136	+	41.2697	3.98e-14	9.54e-11	GCCCGCCTCGGCCTCCCGAAGTGCTGGG	ADRBK2	uc003abx.4	geneBody
DNA_motif_1	chr2:217493638-217494149	287	314	+	41.2584	4.01e-14	9.59e-11	TCCCACCTCAGCCTCCTGAGTAGCTGCG	IGFBP2	uc021vwn.1	intergenic
DNA_motif_1	chr2:159688039-159688195	32	59	-	41.2247	4.11e-14	9.72e-11	TCCTGACTCAGCCTCCCGAGTAGCTGGG	DAPL1	uc031rpu.1	geneBody
DNA_motif_1	chr1:52764451-52764624	138	165	+	41.2135	4.13e-14	9.72e-11	TCCTGCCTCAGCCTGCCGAGTAGCTGGG	ZFYVE9	uc001cto.4	geneBody
DNA_motif_1	chr2:197042772-197042926	14	41	-	41.2135	4.13e-14	9.72e-11	TCCTGGCTCAGCCTCCCGAGTAGCTGGG	STK17B	uc010fsh.3	intergenic
DNA_motif_1	chr3:174958437-174958609	116	143	+	41.2135	4.13e-14	9.72e-11	TCCTGGCTCAGCCTCCCGAGTAGCTGGG	NAALADL2	uc003fit.3	geneBody
DNA_motif_1	chr5:37634241-37634329	42	69	-	41.2135	4.13e-14	9.72e-11	TCCTGGCTCAGCCTCCCGAGTAGCTGGG	WDR70	uc003jkv.3	geneBody
DNA_motif_1	chr5:138488173-138488237	19	46	-	41.2135	4.13e-14	9.72e-11	TCCTGCCTCAGCCTGCCGAGTAGCTGGG	SIL1	uc003ldo.3	geneBody
DNA_motif_1	chr8:52918147-52918329	59	86	+	41.2135	4.13e-14	9.72e-11	TCCTGTCTCAGCCTTCCGAGTAGCTGGG	AX747167	uc003xqy.1	intergenic
DNA_motif_1	chr1:167202473-167202651	9	36	+	41.1798	4.22e-14	9.86e-11	TCCTACCTCAGCCTCCTGAGGAGCTGGT	POU2F1	uc001gec.3	geneBody
DNA_motif_1	chr4:125205659-125205848	101	128	+	41.1798	4.22e-14	9.86e-11	TCCTGCCTCAACCTCCCGAGTAGCTGGG	AK057455	uc003ife.1	intergenic
DNA_motif_1	chr9:96652144-96652303	32	59	-	41.1798	4.22e-14	9.86e-11	TCCTGCCTCAGCCTCCCGAGTAACTGGG	BARX1	uc010mrh.3	intergenic
DNA_motif_1	chr9:3106115-3106353	91	118	-	41.1573	4.29e-14	1e-10	TCCTGCCTCAGCCTCCCGAGTAGTTGGG	RFX3	uc003zhr.3	intergenic
DNA_motif_1	chr2:207016640-207016828	58	85	+	41.1124	4.41e-14	1.02e-10	TCCTGCCTCAGCCTCTCGAGTAGCTGGG	NDUFS1	uc002vbe.3	geneBody
DNA_motif_1	chr6:76081890-76082063	75	102	-	41.1124	4.41e-14	1.02e-10	TCCTGCCTCAGCCTCTCGAGTAGCTGGG	FILIP1	uc003phy.1	geneBody
DNA_motif_1	chr8:67810693-67810817	48	75	-	41.1124	4.41e-14	1.02e-10	TCCTGCCTCATCCTCCCGAGTAGCTGGG	MCMDC2	uc003xwz.4	geneBody
DNA_motif_1	chr9:102301144-102301281	93	120	-	41.1124	4.41e-14	1.02e-10	TCCTGCCTCAGCCTCTCGAGTAGCTGGG	AK057451	uc004bad.1	intergenic
DNA_motif_1	chrX:120228203-120228393	144	171	+	41.1124	4.41e-14	1.02e-10	TCCTGCCTCAGCCTCCCGAGTATCTGGG	GLUD2	uc004eto.3	intergenic
DNA_motif_1	chr6:109338537-109338890	60	87	+	41.0562	4.57e-14	1.05e-10	TCCTGCCTCAGCCTCCCAAGCAGCTGGG	SESN1	uc003psu.3	geneBody
DNA_motif_1	chr9:108437254-108437373	71	98	-	41.0562	4.57e-14	1.05e-10	TCCTGCCTCAGCCTCCCAAGCAGCTGGG	TAL2	uc004bct.3	intergenic
DNA_motif_1	chr10:83582982-83583191	126	153	+	41.0562	4.57e-14	1.05e-10	TCCTGCCTCAGCCTCCCAAGCAGCTGGG	NRG3	uc021pvb.1	intergenic
DNA_motif_1	chr6:114064771-114064919	20	47	-	41	4.74e-14	1.08e-10	TCCTGTCTCAGCCTCCCAAGTAGCCGGG	MARCKS	uc003pvy.4	intergenic
DNA_motif_1	chr8:87169996-87170241	38	65	-	40.9888	4.78e-14	1.09e-10	GCCTGCCTTAGCCTCCCAAAGTGCTGGG	ATP6V0D2	uc003ydp.1	intergenic
DNA_motif_1	chr12:62984531-62984669	38	65	+	40.9888	4.78e-14	1.09e-10	TCCAGCCTCAGCCTCCCAAGTAGCTGGG	MON2	uc001sre.3	geneBody
DNA_motif_1	chr3:135866009-135866162	79	106	-	40.9775	4.81e-14	1.09e-10	TCCTGCCTCAGCCTCCCAAGTTGGTAGG	PPP2R3A	uc003eqv.2	geneBody
DNA_motif_1	chr20:20838414-20838673	151	178	-	40.7303	5.61e-14	1.27e-10	TCCTGCCTCAGCCTCCCAAGTAGCAGGG	RALGAPA2	uc002wrz.3	intergenic
DNA_motif_1	chr2:58602045-58602144	18	45	+	40.7079	5.69e-14	1.29e-10	TCACACCTCAGCCTCCTGAGTAGCTGGG	FANCL	uc002rzw.4	intergenic
DNA_motif_1	chr6:78269514-78269747	164	191	-	40.6629	5.86e-14	1.32e-10	TCGTGCCTCGGCCTCCTAAGTTGCTGGG	HTR1B	uc003pil.1	intergenic
DNA_motif_1	chr6:80347109-80347191	48	75	-	40.6629	5.86e-14	1.32e-10	ACCTGCCTCAGCCTCCCAAAGTGCTAGG	SH3BGRL2	uc003piz.1	geneBody
DNA_motif_1	chr2:182266419-182266602	72	99	-	40.618	6.02e-14	1.34e-10	TCCTGCCTCAGCCTCCCAGGTAGCTGGG	AK125001	uc002uns.1	intergenic
DNA_motif_1	chr7:50238395-50238683	116	143	+	40.618	6.02e-14	1.34e-10	TCCTGCCTCAGCCTCCCAGGTAGCTGGG	C7orf72	uc011kcj.2	intergenic
DNA_motif_1	chr6:152098903-152099205	74	101	-	40.573	6.19e-14	1.34e-10	TCCTGCCTCAGCCTCCCACGTAGCTGGG	ESR1	uc003qom.4	geneBody
DNA_motif_1	chr1:58938899-58939043	63	90	-	40.5618	6.23e-14	1.34e-10	ACCCGCCTCGGCCTCCCAAAGTGCTGGG	DAB1	uc001cyt.1	geneBody
DNA_motif_1	chr1:153546247-153546349	16	43	-	40.5618	6.23e-14	1.34e-10	ACCCGCCTCGGCCTCCCAAAGTGCTGGG	S100A2	uc001fcb.3	intergenic
DNA_motif_1	chr1:182550670-182550914	188	215	+	40.5618	6.23e-14	1.34e-10	ACCCGCCTCGGCCTCCCAAAGTGCTGGG	RNASEL	uc009wxz.2	geneBody
DNA_motif_1	chr1:192118012-192118211	17	44	-	40.5618	6.23e-14	1.34e-10	ACCCGCCTCGGCCTCCCAAAGTGCTGGG	RGS18	uc001gsg.3	intergenic
DNA_motif_1	chr1:233835144-233835351	55	82	-	40.5618	6.23e-14	1.34e-10	ACCCGCCTCGGCCTCCCAAAGTGCTGGG	KCNK1	uc010pxo.1	intergenic
DNA_motif_1	chr2:226228373-226228539	32	59	-	40.5618	6.23e-14	1.34e-10	ACCCGCCTCGGCCTCCCAAAGTGCTGGG	NYAP2	uc002voe.2	intergenic
DNA_motif_1	chr3:86469814-86470011	69	96	-	40.5618	6.23e-14	1.34e-10	ACCCGCCTCGGCCTCCCAAAGTGCTGGG	CADM2	uc003dqj.3	intergenic
DNA_motif_1	chr6:65388577-65388748	48	75	-	40.5618	6.23e-14	1.34e-10	ACCCGCCTCGGCCTCCCAAAGTGCTGGG	EYS	uc011dxu.1	geneBody
DNA_motif_1	chr6:120780395-120780532	39	66	+	40.5618	6.23e-14	1.34e-10	ACCCGCCTCGGCCTCCCAAAGTGCTGGG	C6orf170	uc003pyo.1	intergenic
DNA_motif_1	chr6:139353329-139353412	15	42	+	40.5618	6.23e-14	1.34e-10	ACCCGCCTCGGCCTCCCAAAGTGCTGGG	ABRACL	uc003qil.2	geneBody
DNA_motif_1	chr7:3696542-3696692	80	107	+	40.5618	6.23e-14	1.34e-10	ACCCGCCTCGGCCTCCCAAAGTGCTGGG	SDK1	uc003smx.3	geneBody
DNA_motif_1	chr8:121261367-121261435	33	60	+	40.5618	6.23e-14	1.34e-10	ACCCGCCTCGGCCTCCCAAAGTGCTGGG	COL14A1	uc003yox.4	geneBody
DNA_motif_1	chr10:34975368-34975460	43	70	-	40.5618	6.23e-14	1.34e-10	ACCCGCCTCGGCCTCCCAAAGTGCTGGG	PARD3	uc010qej.2	geneBody
DNA_motif_1	chr11:115142148-115142361	97	124	+	40.5618	6.23e-14	1.34e-10	ACCCGCCTCGGCCTCCCAAAGTGCTGGG	CADM1	uc001ppf.4	geneBody
DNA_motif_1	chr11:120827124-120827229	33	60	+	40.5618	6.23e-14	1.34e-10	ACCCGCCTCGGCCTCCCAAAGTGCTGGG	GRIK4	uc001pxn.2	geneBody
DNA_motif_1	chr12:56450908-56451152	200	227	+	40.5618	6.23e-14	1.34e-10	ACCCGCCTCGGCCTCCCAAAGTGCTGGG	RPS26	uc001sjf.3	intergenic
DNA_motif_1	chr13:33410860-33411017	79	106	+	40.5618	6.23e-14	1.34e-10	ACCCGCCTCGGCCTCCCAAAGTGCTGGG	LINC00423	uc031qlb.1	geneBody
DNA_motif_1	chr13:47112641-47112808	25	52	-	40.5618	6.23e-14	1.34e-10	ACCCGCCTCGGCCTCCCAAAGTGCTGGG	LRCH1	uc001vbl.4	intergenic
DNA_motif_1	chr14:22973324-22973656	93	120	-	40.5618	6.23e-14	1.34e-10	ACCCGCCTCGGCCTCCCAAAGTGCTGGG	TCRA	uc001wbw.2	geneBody
DNA_motif_1	chr21:42926105-42926548	242	269	+	40.5618	6.23e-14	1.34e-10	ACCCGCCTCGGCCTCCCAAAGTGCTGGG	TMPRSS2	uc010gos.1	intergenic
DNA_motif_1	chrX:37937599-37937798	157	184	+	40.5618	6.23e-14	1.34e-10	ACCCGCCTCGGCCTCCCAAAGTGCTGGG	SYTL5	uc004ddu.3	geneBody
DNA_motif_1	chr12:22014278-22014446	131	158	+	40.5393	6.31e-14	1.35e-10	GCCTGCCTCAGCCTCCCAAAGTGCTAGG	ABCC9	uc001rfh.3	geneBody
DNA_motif_1	chr1:112193443-112193702	224	251	+	40.4382	6.73e-14	1.35e-10	GCCCGCCTCGGCCTCCCAAAGTGCTGGG	RAP1A	uc001ebi.3	geneBody
DNA_motif_1	chr1:235699410-235699574	123	150	+	40.4382	6.73e-14	1.35e-10	GCCCGCCTCGGCCTCCCAAAGTGCTGGG	GNG4	uc009xfz.3	intergenic
DNA_motif_1	chr2:116714699-116714887	56	83	+	40.4382	6.73e-14	1.35e-10	GCCCGCCTCGGCCTCCCAAAGTGCTGGG	DPP10	uc002tla.2	intergenic
DNA_motif_1	chr3:79333029-79333231	61	88	+	40.4382	6.73e-14	1.35e-10	GCCCGCCTCGGCCTCCCAAAGTGCTGGG	ROBO1	uc003dqe.2	geneBody
DNA_motif_1	chr3:176444783-176444959	129	156	+	40.4382	6.73e-14	1.35e-10	GCCCGCCTCGGCCTCCCAAAGTGCTGGG	TBL1XR1	uc003fix.4	intergenic
DNA_motif_1	chr3:189955523-189955721	131	158	+	40.4382	6.73e-14	1.35e-10	GCCCGCCTCGGCCTCCCAAAGTGCTGGG	CLDN1	uc003fsh.3	intergenic
DNA_motif_1	chr4:41529500-41529745	100	127	-	40.4382	6.73e-14	1.35e-10	GCCCGCCTCGGCCTCCCAAAGTGCTGGG	LIMCH1	uc003gvu.4	geneBody
DNA_motif_1	chr4:124360738-124360934	49	76	-	40.4382	6.73e-14	1.35e-10	GCCCGCCTCGGCCTCCCAAAGTGCTGGG	SPRY1	uc031sgy.1	intergenic
DNA_motif_1	chr4:128855830-128856021	125	152	+	40.4382	6.73e-14	1.35e-10	GCCCGCCTCGGCCTCCCAAAGTGCTGGG	MFSD8	uc003ifp.3	geneBody
DNA_motif_1	chr4:160679921-160680071	50	77	-	40.4382	6.73e-14	1.35e-10	GCCCGCCTCGGCCTCCCAAAGTGCTGGG	RAPGEF2	uc003iqg.4	intergenic
DNA_motif_1	chr5:95736448-95736732	91	118	-	40.4382	6.73e-14	1.35e-10	GCCCGCCTCGGCCTCCCAAAGTGCTGGG	PCSK1	uc003kls.2	geneBody
DNA_motif_1	chr5:151182172-151182701	70	97	-	40.4382	6.73e-14	1.35e-10	GCCCGCCTCGGCCTCCCAAAGTGCTGGG	G3BP1	uc003lun.3	geneBody
DNA_motif_1	chr5:158767356-158767548	37	64	+	40.4382	6.73e-14	1.35e-10	GCCCGCCTCGGCCTCCCAAAGTGCTGGG	LOC285626	uc003lxs.1	geneBody
DNA_motif_1	chr5:163792938-163793044	78	105	+	40.4382	6.73e-14	1.35e-10	GCCCGCCTCGGCCTCCCAAAGTGCTGGG	BC011998	uc003lzn.3	geneBody
DNA_motif_1	chr8:85313552-85313721	68	95	-	40.4382	6.73e-14	1.35e-10	GCCCGCCTCGGCCTCCCAAAGTGCTGGG	RALYL	uc003ycq.4	geneBody
DNA_motif_1	chr8:130007217-130007581	45	72	-	40.4382	6.73e-14	1.35e-10	GCCCGCCTCGGCCTCCCAAAGTGCTGGG	LOC728724	uc003ysp.2	intergenic
DNA_motif_1	chr9:14462297-14462763	226	253	+	40.4382	6.73e-14	1.35e-10	GCCCGCCTCGGCCTCCCAAAGTGCTGGG	NFIB	uc022bdp.1	intergenic
DNA_motif_1	chr9:119396284-119396762	333	360	-	40.4382	6.73e-14	1.35e-10	GCCCGCCTCGGCCTCCCAAAGTGCTGGG	ASTN2	uc004bjt.2	geneBody
DNA_motif_1	chr10:35528021-35528220	125	152	+	40.4382	6.73e-14	1.35e-10	GCCCGCCTCGGCCTCCCAAAGTGCTGGG	CCNY	uc001iyu.4	intergenic
DNA_motif_1	chr10:93733385-93733595	24	51	-	40.4382	6.73e-14	1.35e-10	GCCCGCCTCGGCCTCCCAAAGTGCTGGG	BTAF1	uc001khr.3	geneBody
DNA_motif_1	chr10:98467142-98467392	151	178	+	40.4382	6.73e-14	1.35e-10	GCCCGCCTCGGCCTCCCAAAGTGCTGGG	PIK3AP1	uc001kmq.3	geneBody
DNA_motif_1	chr12:5502992-5503311	90	117	-	40.4382	6.73e-14	1.35e-10	GCCCGCCTCGGCCTCCCAAAGTGCTGGG	NTF3	uc001qnk.4	intergenic
DNA_motif_1	chr12:26160891-26161109	63	90	-	40.4382	6.73e-14	1.35e-10	GCCCGCCTCGGCCTCCCAAAGTGCTGGG	RASSF8	uc001rgz.3	geneBody
DNA_motif_1	chr12:65076029-65076354	70	97	-	40.4382	6.73e-14	1.35e-10	GCCCGCCTCGGCCTCCCAAAGTGCTGGG	RASSF3	uc001ssd.3	geneBody
DNA_motif_1	chr13:73523664-73523773	34	61	+	40.4382	6.73e-14	1.35e-10	GCCCGCCTCGGCCTCCCAAAGTGCTGGG	PIBF1	uc001vjc.3	geneBody
DNA_motif_1	chr14:37525431-37525535	12	39	-	40.4382	6.73e-14	1.35e-10	GCCCGCCTCGGCCTCCCAAAGTGCTGGG	SLC25A21	uc021rsf.1	geneBody
DNA_motif_1	chr14:79226405-79226751	223	250	+	40.4382	6.73e-14	1.35e-10	GCCCGCCTCGGCCTCCCAAAGTGCTGGG	NRXN3	uc001xum.2	geneBody
DNA_motif_1	chr14:81795274-81795784	273	300	-	40.4382	6.73e-14	1.35e-10	GCCCGCCTCGGCCTCCCAAAGTGCTGGG	STON2	uc001xvk.2	geneBody
DNA_motif_1	chr15:33124695-33124899	33	60	-	40.4382	6.73e-14	1.35e-10	GCCCGCCTCGGCCTCCCAAAGTGCTGGG	FMN1	uc031qrh.1	geneBody
DNA_motif_1	chr15:37862442-37862618	94	121	+	40.4382	6.73e-14	1.35e-10	GCCCGCCTCGGCCTCCCAAAGTGCTGGG	TMCO5A	uc001zjv.1	intergenic
DNA_motif_1	chr17:30257017-30257162	27	54	-	40.4382	6.73e-14	1.35e-10	GCCCGCCTCGGCCTCCCAAAGTGCTGGG	SUZ12	uc002hgs.2	intergenic
DNA_motif_1	chr17:65433892-65434073	39	66	-	40.4382	6.73e-14	1.35e-10	GCCCGCCTCGGCCTCCCAAAGTGCTGGG	PITPNC1	uc002jgb.4	geneBody
DNA_motif_1	chr20:21255921-21256079	94	121	-	40.4382	6.73e-14	1.35e-10	GCCCGCCTCGGCCTCCCAAAGTGCTGGG	XRN2	uc002wsf.1	intergenic
DNA_motif_1	chr21:22280658-22280944	87	114	-	40.4382	6.73e-14	1.35e-10	GCCCGCCTCGGCCTCCCAAAGTGCTGGG	NCAM2	uc002yld.2	intergenic
DNA_motif_1	chr21:37888212-37888371	117	144	+	40.427	6.78e-14	1.35e-10	CCCTGCCTCGGCCTCCCAAAGTGCTGGG	CLDN14	uc002yvo.1	geneBody
DNA_motif_1	chr6:147520413-147520505	48	75	-	40.3933	6.93e-14	1.38e-10	TCCTGACTCAGCCTCCCAAGTAGCTGGG	STXBP5-AS1	uc003qlt.2	geneBody
DNA_motif_1	chr12:48190189-48190350	126	153	+	40.382	6.99e-14	1.39e-10	TCCTGGCTCAGCCTCCCAAGTAGCTGGG	HDAC7	uc010slo.2	geneBody
DNA_motif_1	chr11:46553087-46553280	55	82	-	40.3708	7.03e-14	1.39e-10	TCTTGCCTCAGCCTCCCAAGTAGCTGGG	AMBRA1	uc001ncv.3	geneBody
DNA_motif_1	chr15:35588183-35588388	66	93	+	40.3708	7.03e-14	1.39e-10	TCTTGCCTCAGCCTCCCAAGTAGCTGGG	ANP32AP1	uc001ziy.3	intergenic
DNA_motif_1	chr14:42820329-42820563	69	96	+	40.3483	7.11e-14	1.41e-10	TCCTGCCTCAGCCTCCCAAGTAACTGGG	LRFN5	uc001wvm.3	intergenic
DNA_motif_1	chr1:155190315-155190423	22	49	+	40.3258	7.22e-14	1.43e-10	TCCTGCCTCAGCCTCCCAAGTAGTTGGG	GBAP1	uc021pau.2	geneBody
DNA_motif_1	chr17:47962634-47962820	98	125	+	40.3146	7.28e-14	1.43e-10	TCCCACTTCAGCCTCCCAAGTAGCTGGA	FLJ45513	uc021tzt.1	intergenic
DNA_motif_1	chr6:94442850-94443160	237	264	-	40.3034	7.32e-14	1.44e-10	ACCTGCCTCGGCCTCCTAAAGTGCTGGG	TSG1	uc003poj.2	geneBody
DNA_motif_1	chr7:21374509-21374617	78	105	+	40.3034	7.32e-14	1.44e-10	ACCTGCCTCGGCCTCCTAAAGTGCTGGG	SP4	uc003sva.3	intergenic
DNA_motif_1	chr4:60685163-60685282	13	40	+	40.2809	7.42e-14	1.45e-10	TCCTGCCTCAGCCTCTCAAGTAGCTGGG	DJ439575	uc021sng.1	intergenic
DNA_motif_1	chr13:61080631-61080862	142	169	-	40.2809	7.42e-14	1.45e-10	TCCTGCCTCAGCCTCTCAAGTAGCTGGG	TDRD3	uc001vhz.4	geneBody
DNA_motif_1	chr1:86006232-86006451	156	183	-	40.2584	7.54e-14	1.47e-10	ACCCACCTCAGCCTCCCAAAGTGCTGGG	DDAH1	uc001dlc.3	geneBody
DNA_motif_1	chr13:100222996-100223184	130	157	+	40.2584	7.54e-14	1.47e-10	ACCCACCTCAGCCTCCCAAAGTGCTGGG	TM9SF2	uc001voj.2	intergenic
DNA_motif_1	chr6:134927879-134927949	32	59	+	40.2472	7.59e-14	1.48e-10	CTCTGCCTCAGCCTCCCGAGTAGCTGAG	AJ606331	uc003qev.1	geneBody
DNA_motif_1	chr8:18791043-18791132	43	70	+	40.1685	7.95e-14	1.54e-10	TCGTGCCTCAGCCTCCCGAGTAGCTAGA	PSD3	uc003wza.3	geneBody
DNA_motif_1	chr5:134613342-134613462	83	110	+	40.1348	8.11e-14	1.56e-10	GCCCACCTCAGCCTCCCAAAGTGCTGGG	LOC100996485	uc003laj.2	geneBody
DNA_motif_1	chr6:158842078-158842266	63	90	-	40.1348	8.11e-14	1.56e-10	GCCCACCTCAGCCTCCCAAAGTGCTGGG	TULP4	uc003qrf.3	geneBody
DNA_motif_1	chr7:77564600-77564887	185	212	+	40.1348	8.11e-14	1.56e-10	GCCCACCTCAGCCTCCCAAAGTGCTGGG	PHTF2	uc010ldv.3	geneBody
DNA_motif_1	chr7:130652451-130652592	18	45	-	40.1348	8.11e-14	1.56e-10	GCCCACCTCAGCCTCCCAAAGTGCTGGG	FLJ43663	uc003vqq.3	geneBody
DNA_motif_1	chr14:81676726-81677172	32	59	-	40.1348	8.11e-14	1.56e-10	GCCCACCTCAGCCTCCCAAAGTGCTGGG	GTF2A1	uc001xvg.2	geneBody
DNA_motif_1	chr20:50559150-50559318	15	42	+	40.1348	8.11e-14	1.56e-10	GCCCACCTCAGCCTCCCAAAGTGCTGGG	SALL4	uc002xwh.4	intergenic
DNA_motif_1	chr9:71853933-71854045	54	81	-	40.1236	8.17e-14	1.57e-10	TCCTGCCTCAGCCTCCTGAGTGGCTGGG	TJP2	uc011lrs.2	geneBody
DNA_motif_1	chr6:88329124-88329461	109	136	+	40.0787	8.4e-14	1.61e-10	TCCTGCCTCAGCCTCCTGAGCAGCTGGG	ORC3	uc003pmg.3	geneBody
DNA_motif_1	chr9:91826345-91826459	36	63	-	40.0787	8.4e-14	1.61e-10	TCCTGCCTCAGCCTCCTGAGCAGCTGGG	SHC3	uc004aqf.2	intergenic
DNA_motif_1	chr12:131721401-131721576	37	64	-	40	8.82e-14	1.68e-10	TCCGGCCTCAGCCTCCTGAGTAGCTGGG	LOC116437	uc001uiw.3	intergenic
DNA_motif_1	chr6:88449512-88449684	81	108	+	39.9663	9e-14	1.71e-10	TCCTGCCCCAGCCTTCTGAGTAGCTGGG	AKIRIN2	uc003pmk.3	intergenic
DNA_motif_1	chr4:109465318-109465443	18	45	-	39.9551	9.07e-14	1.72e-10	GCCTGCCTCAGTCTCCCAAAGTGCTGGG	RPL34-AS1	uc003hyy.2	geneBody
DNA_motif_1	chr4:163039433-163039580	88	115	+	39.8876	9.44e-14	1.79e-10	TCCTGCCTCTGCCTCCTGAGTAGCTGGG	FSTL5	uc003iqi.4	geneBody
DNA_motif_1	chr2:216332100-216332243	89	116	-	39.8315	9.78e-14	1.85e-10	TCCTGTGTCAGCCTCCTGAGTAGCTGGG	FN1	uc002vfa.3	intergenic
DNA_motif_1	chr1:240336228-240336557	116	143	+	39.6629	1.08e-13	2.04e-10	TCCCGCCTCAGCTTTCCGAGTAGCTGGG	FMN2	uc010pyd.2	geneBody
DNA_motif_1	chr9:84465385-84465557	50	77	+	39.6292	1.1e-13	2.08e-10	TCCTGCCTCAGCCTCCCAAGTAGCGAGA	SPATA31D5P	uc011lst.2	intergenic
DNA_motif_1	chr10:33847119-33847311	20	47	+	39.6067	1.12e-13	2.11e-10	TCCTTCCTCAGCCTCCTGAGTAGCTGGG	LINC00838	uc001ixd.3	intergenic
DNA_motif_1	chr7:140292364-140292543	144	171	+	39.5843	1.13e-13	2.13e-10	TCCTGCCTCAGCCTCCTGTGTAGCTGGG	DENND2A	uc010lnk.3	geneBody
DNA_motif_1	chr10:23897080-23897393	167	194	-	39.573	1.14e-13	2.14e-10	TTCCACCTTAGCCTCCCAAGTAGCTGGG	KIAA1217	uc001irs.3	intergenic
DNA_motif_1	chr9:115089665-115089825	57	84	-	39.4045	1.26e-13	2.36e-10	TCCTGCCTCAGCGTCCTGAGTAGCTGGG	MIR3134	uc022bma.1	geneBody
DNA_motif_1	chr6:55306431-55306670	166	193	+	39.3933	1.27e-13	2.37e-10	TCTTGCCTCAGCCTCCTGAGTAGCTGGG	HMGCLL1	uc003pcn.3	geneBody
DNA_motif_1	chr7:90070652-90070951	205	232	-	39.3933	1.27e-13	2.37e-10	TCTTGCCTCAGCCTCCTGAGTAGCTGGG	CLDN12	uc003ukp.3	intergenic
DNA_motif_1	chr3:102424801-102425321	484	511	-	39.3708	1.29e-13	2.39e-10	TCCTGCCTCAACCTCCTGAGTAGCTGGG	ZPLD1	uc003dvs.1	intergenic
DNA_motif_1	chr6:74164924-74165060	32	59	+	39.3708	1.29e-13	2.39e-10	TCCTGCCTCAACCTCCTGAGTAGCTGGG	MB21D1	uc003pgx.1	intergenic
DNA_motif_1	chr9:4955170-4955395	136	163	+	39.3708	1.29e-13	2.39e-10	TCCTGCCTCAGCCTCCTGAGTAACTGGG	JAK2	uc010mhm.3	intergenic
DNA_motif_1	chr12:95589765-95589964	13	40	-	39.3708	1.29e-13	2.39e-10	TCCTGCTTCAGCCTCCCAAGTAGCTGAT	FGD6	uc001tdp.4	geneBody
DNA_motif_1	chr6:126226559-126226706	92	119	+	39.3258	1.32e-13	2.44e-10	GCCTGCTTCGGCCTCCCGAAGTGCTGGG	NCOA7	uc010kes.3	geneBody
DNA_motif_1	chr2:27173927-27174066	77	104	-	39.3146	1.33e-13	2.45e-10	TCCTGCCTCAGCCTCCTGAGTACCTGGG	DPYSL5	uc002rhu.4	intergenic
DNA_motif_1	chr3:34375351-34375593	29	56	+	39.3146	1.33e-13	2.45e-10	TCCTGCCTCAGCCTCCTGAGTACCTGGG	PDCD6IP	uc003cfy.4	intergenic
DNA_motif_1	chr1:191495058-191495257	62	89	-	39.3034	1.34e-13	2.46e-10	TCCTGCCTCAGCCTCTTGAGTAGCTGGG	RGS18	uc001gsg.3	intergenic
DNA_motif_1	chr3:86038759-86039025	151	178	-	39.3034	1.34e-13	2.46e-10	GCCTGCCTCAGCCTCCAAAAGTGCTGGG	CADM2	uc003dqj.3	geneBody
DNA_motif_1	chr1:198227232-198227431	86	113	-	39.2809	1.36e-13	2.49e-10	GCCCGCCTCAGCCTCCCAAAATGCTGGG	NEK7	uc001gun.4	geneBody
DNA_motif_1	chr7:83207697-83207810	57	84	-	39.2584	1.37e-13	2.52e-10	TCCTACCTCAGCCTCCCGATTAGCTGGG	SEMA3E	uc003uhy.2	geneBody
DNA_motif_1	chr5:157707483-157707778	88	115	+	39.2247	1.4e-13	2.56e-10	CTCCACCTCAGCCTCCCGAGTAGCTGGG	EBF1	uc010jip.3	intergenic
DNA_motif_1	chr10:21767235-21767428	7	34	+	39.191	1.43e-13	2.61e-10	ACCTGCCTCGGCCTCCCAAAGTGCTGAG	C10orf114	uc001iqn.4	intergenic
DNA_motif_1	chr6:32567799-32568715	317	344	-	39.1124	1.5e-13	2.73e-10	ACCCGCCTCAGCCTCCCAAAGTGCTAGG	HLA-DRB5	uc003obk.4	intergenic
DNA_motif_1	chr10:99403818-99403995	37	64	-	39.0674	1.54e-13	2.79e-10	GCCTGCCTCGGCCTCCCAAAGTGCTGAG	PI4K2A	uc010qoy.1	geneBody
DNA_motif_1	chr14:83087818-83088017	165	192	-	39.0674	1.54e-13	2.79e-10	GCCTGCCTCGGCCTCCCAAAGTGCTGAG	Prion_pknot	uc021ssm.1	intergenic
DNA_motif_1	chr3:137878110-137878652	304	331	-	39.0225	1.58e-13	2.86e-10	ACCTGCCTTGGCCTCCCAAAGTGCTGGG	DBR1	uc003erv.3	intergenic
DNA_motif_1	chr3:152653349-152653588	164	191	+	38.9888	1.61e-13	2.91e-10	GCCCGCCTCAGCCTCCCAAAGTGCTAGG	P2RY1	uc003ezq.3	intergenic
DNA_motif_1	chr9:91408541-91408650	31	58	-	38.9888	1.61e-13	2.91e-10	TCCTGCCTCAGTCCCCCAAGTAGCTGGA	MIR4289	uc022bjl.1	intergenic
DNA_motif_1	chr3:36212183-36212274	50	77	-	38.9551	1.64e-13	2.96e-10	GCCTGCCTCGGCCTCCCAAAGTGCTGGA	STAC	uc003cgh.1	intergenic
DNA_motif_1	chr12:76615366-76615732	149	176	+	38.9551	1.64e-13	2.96e-10	GCCTGCCTCGGCCTCCCAAAGTGCTGGA	BBS10	uc001syd.1	intergenic
DNA_motif_1	chr15:62766707-62766867	16	43	-	38.9326	1.66e-13	2.99e-10	TCCCATCTCAGCCTCCCGAGTAGCTAGG	MGC15885	uc010uib.1	intergenic
DNA_motif_1	chr1:243425134-243425590	221	248	+	38.8989	1.7e-13	3.01e-10	GCCTGCCTTGGCCTCCCAAAGTGCTGGG	SDCCAG8	uc001hzw.3	geneBody
DNA_motif_1	chr6:109338537-109338890	194	221	+	38.8989	1.7e-13	3.01e-10	GCCTGCCTTGGCCTCCCAAAGTGCTGGG	SESN1	uc003psu.3	geneBody
DNA_motif_1	chr7:90070652-90070951	73	100	-	38.8989	1.7e-13	3.01e-10	GCCTGCCTTGGCCTCCCAAAGTGCTGGG	CLDN12	uc003ukp.3	intergenic
DNA_motif_1	chr12:28213554-28213795	214	241	+	38.8989	1.7e-13	3.01e-10	GCCTGCCTTGGCCTCCCAAAGTGCTGGG	PTHLH	uc001ril.3	intergenic
DNA_motif_1	chr14:53560593-53560762	48	75	-	38.8989	1.7e-13	3.01e-10	GCCTGCCTTGGCCTCCCAAAGTGCTGGG	DDHD1	uc001xai.3	geneBody
DNA_motif_1	chr17:70902129-70902227	6	33	+	38.8989	1.7e-13	3.01e-10	GCCTGCCTTGGCCTCCCAAAGTGCTGGG	SLC39A11	uc002jjb.3	geneBody
DNA_motif_1	chr20:36710921-36711074	111	138	+	38.8989	1.7e-13	3.01e-10	GCCTGCCTTGGCCTCCCAAAGTGCTGGG	RPRD1B	uc002xho.4	geneBody
DNA_motif_1	chr8:121160597-121160754	16	43	+	38.8764	1.72e-13	3.04e-10	GCCCACCTCGGCCTCCCGAAGTGCTGGG	COL14A1	uc003yox.4	geneBody
DNA_motif_1	chr16:48522687-48522819	35	62	-	38.8764	1.72e-13	3.04e-10	GCCTGCCTCAGCCTTCCAAAGTGCTGGG	SIAH1	uc002efl.3	intergenic
DNA_motif_1	chr12:64363412-64363579	44	71	-	38.8315	1.77e-13	3.12e-10	TCCTAACTCAGCCTCCCGAGTAGCTGGG	SRGAP1	uc010ssp.1	geneBody
DNA_motif_1	chr3:72499289-72499474	38	65	-	38.764	1.83e-13	3.23e-10	TCACACCTCAGCCTCCCAAGTAGCTGAG	RYBP	uc003dpe.3	intergenic
DNA_motif_1	chr17:44209233-44209417	142	169	-	38.764	1.83e-13	3.23e-10	TCCTACCTCAGCCTCCCGAGTAGTTGGG	KANSL1-AS1	uc002ike.3	intergenic
DNA_motif_1	chr13:48658070-48658224	74	101	-	38.7416	1.86e-13	3.27e-10	GCCTGCCTCGGCCTCCCAAAATGCTGGG	MED4	uc010tgf.2	geneBody
DNA_motif_1	chr13:50389447-50389683	146	173	-	38.5618	2.06e-13	3.62e-10	TCCTGCCTTAGCCTCCCGATTAGCTGGG	KPNA3	uc001vdj.2	intergenic
DNA_motif_1	chr1:217873943-217874288	248	275	+	38.5281	2.1e-13	3.68e-10	ACCCGCCTCAGTCTCCCAAAGTGCTGGG	SPATA17	uc001hlh.1	geneBody
DNA_motif_1	chr5:10611010-10611095	28	55	-	38.5281	2.1e-13	3.68e-10	TCCTGCCTCGGCCTCCCAGGTAGCTGGG	ANKRD33B	uc021xwp.1	geneBody
DNA_motif_1	chr5:129124016-129124212	87	114	-	38.4494	2.2e-13	3.83e-10	GCCTGCCTCGGCCTCCCAAAGTGCTAGG	KIAA1024L	uc031skx.1	intergenic
DNA_motif_1	chr7:86501260-86501476	28	55	-	38.4494	2.2e-13	3.83e-10	GCCTGCCTCGGCCTCCCAAAGTGCTAGG	KIAA1324L	uc011kha.2	intergenic
DNA_motif_1	chr1:24471671-24471743	39	66	-	38.3933	2.27e-13	3.95e-10	TCCTGCTTCAGCCTCCCGAGCAGCTGGG	IL22RA1	uc001biq.2	intergenic
DNA_motif_1	chr15:21959666-21959816	6	33	+	38.3708	2.3e-13	4e-10	TCCTGCCTCAGCCTCCCGCGTAGCTGGA	LOC646214	uc010tzj.1	intergenic
DNA_motif_1	chr15:47548755-47548949	50	77	-	38.3483	2.33e-13	4.04e-10	GCCCGCCTCGGCCTCCCGAAGTGCTGAG	SEMA6D	uc001zvw.3	geneBody
DNA_motif_1	chr9:308640-308801	126	153	+	38.3371	2.34e-13	4.06e-10	TCCTCCCTTAGCCTCCCGAGTAGCTGGG	DOCK8	uc003zgf.2	geneBody
DNA_motif_1	chr1:27266809-27266972	40	67	-	38.3258	2.36e-13	4.07e-10	TCCTTCCTTAGCCTCCCGAGTAGCTGGG	BC016143	uc021ojq.1	geneBody
DNA_motif_1	chr6:152075697-152076219	397	424	-	38.3258	2.36e-13	4.07e-10	GCCCACCTCAGCCTCCTAAAGTGCTGGG	ESR1	uc003qom.4	geneBody
DNA_motif_1	chr3:40512711-40512957	191	218	+	38.3034	2.39e-13	4.12e-10	TCCCGCCTCAGCCTCCTGACTAGCTGGG	ZNF619	uc011azb.2	intergenic
DNA_motif_1	chr3:51587141-51587756	194	221	+	38.2697	2.44e-13	4.19e-10	ACCCGCCTCCGCCTCCCAAAGTGCTGGG	RAD54L2	uc011bdt.2	geneBody
DNA_motif_1	chr11:118726203-118726446	73	100	+	38.2584	2.45e-13	4.21e-10	TCCTGCCTCAGCCTCCCGAGTAACTGAG	CXCR5	uc001pue.4	intergenic
DNA_motif_1	chr1:50974551-50974735	68	95	+	38.1685	2.58e-13	4.33e-10	ACCCACCTCGGCCTCCCAAAGTGCTGGG	FAF1	uc001cse.1	geneBody
DNA_motif_1	chr1:151289406-151289600	138	165	+	38.1685	2.58e-13	4.33e-10	ACCCACCTCGGCCTCCCAAAGTGCTGGG	PI4KB	uc001exr.3	geneBody
DNA_motif_1	chr6:127827837-127828120	130	157	+	38.1685	2.58e-13	4.33e-10	ACCCACCTCGGCCTCCCAAAGTGCTGGG	SOGA3	uc003qbd.3	geneBody
DNA_motif_1	chr7:46365465-46365793	36	63	-	38.1685	2.58e-13	4.33e-10	ACCCACCTCGGCCTCCCAAAGTGCTGGG	AK125311	uc003tnu.1	intergenic
DNA_motif_1	chr9:78094231-78094405	72	99	-	38.1685	2.58e-13	4.33e-10	ACCCACCTCGGCCTCCCAAAGTGCTGGG	OSTF1	uc004ajv.4	intergenic
DNA_motif_1	chr10:19081942-19082181	109	136	+	38.1685	2.58e-13	4.33e-10	ACCCACCTCGGCCTCCCAAAGTGCTGGG	AK022915	uc001iqe.3	intergenic
DNA_motif_1	chr11:60503345-60503477	33	60	+	38.1685	2.58e-13	4.33e-10	ACCCACCTCGGCCTCCCAAAGTGCTGGG	AB231761	uc001npw.1	geneBody
DNA_motif_1	chr11:117968528-117968843	200	227	+	38.1685	2.58e-13	4.33e-10	ACCCACCTCGGCCTCCCAAAGTGCTGGG	TMPRSS4	uc021qrd.1	geneBody
DNA_motif_1	chr12:11702503-11702833	255	282	+	38.1685	2.58e-13	4.33e-10	ACCCACCTCGGCCTCCCAAAGTGCTGGG	LOC338817	uc001qzy.3	geneBody
DNA_motif_1	chr13:41273449-41273694	14	41	-	38.1685	2.58e-13	4.33e-10	ACCCACCTCGGCCTCCCAAAGTGCTGGG	MIR320D1	uc021rip.1	intergenic
DNA_motif_1	chr13:55059015-55059169	61	88	+	38.1685	2.58e-13	4.33e-10	ACCCACCTCGGCCTCCCAAAGTGCTGGG	MIR1297	uc021rkb.1	intergenic
DNA_motif_1	chr14:71335431-71335630	78	105	-	38.1685	2.58e-13	4.33e-10	ACCCACCTCGGCCTCCCAAAGTGCTGGG	PCNX	uc001xmo.2	intergenic
DNA_motif_1	chr14:79028451-79028610	38	65	-	38.1685	2.58e-13	4.33e-10	ACCCACCTCGGCCTCCCAAAGTGCTGGG	NRXN3	uc001xum.2	geneBody
DNA_motif_1	chr21:28100277-28100521	67	94	+	38.1685	2.58e-13	4.33e-10	ACCCACCTCGGCCTCCCAAAGTGCTGGG	ADAMTS1	uc002ymf.3	intergenic
DNA_motif_1	chr18:71879407-71879849	43	70	-	38.1461	2.61e-13	4.38e-10	TCCTACCTCAGCCTCCCAAGTAGCTGGC	CYB5A	uc002llh.3	intergenic
DNA_motif_1	chr5:116078522-116079034	447	474	-	38.0787	2.71e-13	4.5e-10	TCCTGTCTCAGCCTCCCAAGTAGCCGAG	SEMA6A	uc010jck.3	intergenic
DNA_motif_1	chr7:92578648-92578854	80	107	-	38.0562	2.75e-13	4.5e-10	TCCCGCCTCAGCCTCCCAAGTAGCTACA	CDK6	uc010lez.3	intergenic
DNA_motif_1	chr2:39026741-39027057	204	231	-	38.0449	2.76e-13	4.5e-10	GCCCACCTCGGCCTCCCAAAGTGCTGGG	DHX57	uc002rrf.3	geneBody
DNA_motif_1	chr2:202094294-202094464	27	54	-	38.0449	2.76e-13	4.5e-10	GCCCACCTCGGCCTCCCAAAGTGCTGGG	CASP10	uc002uxl.2	TES
DNA_motif_1	chr2:225967083-225967236	56	83	+	38.0449	2.76e-13	4.5e-10	GCCCACCTCGGCCTCCCAAAGTGCTGGG	DOCK10	uc010fwz.1	intergenic
DNA_motif_1	chr3:107550802-107551045	43	70	-	38.0449	2.76e-13	4.5e-10	GCCCACCTCGGCCTCCCAAAGTGCTGGG	LINC00635	uc003dwp.4	intergenic
DNA_motif_1	chr3:137878110-137878652	440	467	-	38.0449	2.76e-13	4.5e-10	GCCCACCTCGGCCTCCCAAAGTGCTGGG	DBR1	uc003erv.3	intergenic
DNA_motif_1	chr4:122741222-122741399	117	144	+	38.0449	2.76e-13	4.5e-10	GCCCACCTCGGCCTCCCAAAGTGCTGGG	CCNA2	uc003iec.4	geneBody
DNA_motif_1	chr6:149962222-149962493	27	54	+	38.0449	2.76e-13	4.5e-10	GCCCACCTCGGCCTCCCAAAGTGCTGGG	KATNA1	uc003qms.3	geneBody
DNA_motif_1	chr8:105018458-105018601	67	94	-	38.0449	2.76e-13	4.5e-10	GCCCACCTCGGCCTCCCAAAGTGCTGGG	RIMS2	uc003ylp.3	geneBody
DNA_motif_1	chr9:33470406-33470529	32	59	-	38.0449	2.76e-13	4.5e-10	GCCCACCTCGGCCTCCCAAAGTGCTGGG	NOL6	uc003zsz.3	geneBody
DNA_motif_1	chr10:111779179-111779432	176	203	+	38.0449	2.76e-13	4.5e-10	GCCCACCTCGGCCTCCCAAAGTGCTGGG	ADD3	uc001kyt.4	geneBody
DNA_motif_1	chr11:41724614-41724792	72	99	-	38.0449	2.76e-13	4.5e-10	GCCCACCTCGGCCTCCCAAAGTGCTGGG	LRRC4C	uc031pzt.1	intergenic
DNA_motif_1	chr11:72659808-72660007	145	172	+	38.0449	2.76e-13	4.5e-10	GCCCACCTCGGCCTCCCAAAGTGCTGGG	FCHSD2	uc009ytl.3	geneBody
DNA_motif_1	chr12:65025516-65025668	82	109	+	38.0449	2.76e-13	4.5e-10	GCCCACCTCGGCCTCCCAAAGTGCTGGG	RASSF3	uc001ssd.3	geneBody
DNA_motif_1	chr14:25493227-25493380	36	63	-	38.0449	2.76e-13	4.5e-10	GCCCACCTCGGCCTCCCAAAGTGCTGGG	STXBP6	uc001wpv.3	geneBody
DNA_motif_1	chr14:32314596-32314769	19	46	-	38.0449	2.76e-13	4.5e-10	GCCCACCTCGGCCTCCCAAAGTGCTGGG	NUBPL	uc001wrk.4	geneBody
DNA_motif_1	chr17:47859426-47859588	59	86	-	38.0449	2.76e-13	4.5e-10	GCCCACCTCGGCCTCCCAAAGTGCTGGG	FAM117A	uc010wlz.2	geneBody
DNA_motif_1	chr20:48853821-48853920	12	39	+	38.0449	2.76e-13	4.5e-10	GCCCACCTCGGCCTCCCAAAGTGCTGGG	AK307192	uc010zyr.2	intergenic
DNA_motif_1	chr21:31434330-31434525	148	175	-	38	2.84e-13	4.61e-10	TCCTGACTCAGCCTCCTGAATAGCTGGG	CLDN17	uc011acv.2	intergenic
DNA_motif_1	chr3:189553373-189553824	87	114	-	37.9888	2.85e-13	4.62e-10	ACCTGCCTCGGTCTCCCAAAGTGCTGGG	TP63	uc003fry.2	geneBody
DNA_motif_1	chr6:169279497-169279690	141	168	+	37.9888	2.85e-13	4.62e-10	TCCCACCTCAGCCTCCCGAGTGGCTGGG	SMOC2	uc003qws.2	intergenic
DNA_motif_1	chr13:36554343-36554542	131	158	-	37.9888	2.85e-13	4.62e-10	TCCCACCTCAGCCTCCCGAGTGGCTGGG	DCLK1	uc001uvf.3	geneBody
DNA_motif_1	chr11:128968407-128968584	16	43	+	37.9551	2.91e-13	4.7e-10	TCCTGCCTCAACCTCCTGAATAGCTGGG	ARHGAP32	uc009zcp.3	geneBody
DNA_motif_1	chr3:61499514-61499675	46	73	-	37.9326	2.94e-13	4.75e-10	ATCTGCCTCGGCCTCCCAAAGTGCTGGG	PTPRG	uc003dlb.3	intergenic
DNA_motif_1	chr6:146601761-146601979	102	129	+	37.9213	2.96e-13	4.77e-10	TCCCACCTCAGCCTCCCTAGTAGCTGGG	GRM1	uc010khv.2	geneBody
DNA_motif_1	chr13:60129717-60129865	26	53	+	37.7528	3.26e-13	5.24e-10	GCCCGCCTCAGCCTCCAAAAGTGCTGGG	DIAPH3	uc001vht.4	intergenic
DNA_motif_1	chr1:153572780-153572894	46	73	-	37.6966	3.36e-13	5.4e-10	CTCTGCCCCAGCCTCCCAAGTAGCTGGG	S100A16	uc001fcd.1	intergenic
DNA_motif_1	chr6:68245135-68245434	168	195	+	37.6517	3.44e-13	5.52e-10	ACCCGCCTCAGCCTCCCAAAGTGCTGGT	LOC648232	uc003pes.1	intergenic
DNA_motif_1	chr6:116971316-116971518	151	178	-	37.5955	3.55e-13	5.69e-10	CCCTGCCTCAGCCTCCCTAGTAGCTGGG	ZUFSP	uc003pxf.2	geneBody
DNA_motif_1	chr4:103803925-103804244	87	114	+	37.5843	3.58e-13	5.72e-10	TCCTGCCTCAGCCTCCCAGGTAGCTGGA	CISD2	uc003hwt.4	geneBody
DNA_motif_1	chr10:59957223-59957438	70	97	-	37.573	3.6e-13	5.74e-10	TCCTGCCTCAGCCTCCCGAGTATCTAGG	IPMK	uc001jkb.3	geneBody
DNA_motif_1	chr3:36821219-36821342	46	73	+	37.5281	3.69e-13	5.86e-10	ACCCGCCTCGGCCTCCCAAAGTGCTGGA	DCLK3	uc003cgi.2	intergenic
DNA_motif_1	chr5:173118584-173118895	21	48	-	37.5281	3.69e-13	5.86e-10	ACCTGCCTCGGCCTCCCAAAGTGCCGGG	BOD1	uc003mcq.2	intergenic
DNA_motif_1	chr10:55160761-55161006	145	172	-	37.5281	3.69e-13	5.86e-10	ACCTGCCTCGGCCTCCCAAAGTGCCGGG	PCDH15	uc001jjv.1	intergenic
DNA_motif_1	chr5:54352454-54352653	77	104	+	37.5169	3.71e-13	5.88e-10	GCCCGCCTCGGCCTCCCAAAGTGCTGAG	GZMK	uc003jpl.1	intergenic
DNA_motif_1	chr14:25217163-25217374	177	204	-	37.5169	3.71e-13	5.88e-10	TCCTGCCTCAGTCTCCGGAGTAGCTGGG	STXBP6	uc001wpv.3	intergenic
DNA_motif_1	chr2:156196290-156196424	63	90	+	37.4719	3.8e-13	6e-10	TTCTGCCTCAGCCTCCCGATTAGCTGGG	KCNJ3	uc002tyv.2	intergenic
DNA_motif_1	chr2:190587350-190587539	6	33	-	37.4719	3.8e-13	6e-10	ACCCGCCTTGGCCTCCCAAAGTGCTGGG	ANKAR	uc002uqu.3	geneBody
DNA_motif_1	chr7:88643662-88643954	211	238	+	37.4719	3.8e-13	6e-10	ACCCGCCTTGGCCTCCCAAAGTGCTGGG	ZNF804B	uc011khi.2	geneBody
DNA_motif_1	chr2:210815484-210815621	41	68	+	37.4494	3.85e-13	6.07e-10	ACCCGTCTCAGCCTCCCAAAGTGCTGGG	UNC80	uc010zjc.1	geneBody
DNA_motif_1	chr8:124775139-124775277	46	73	-	37.4045	3.95e-13	6.21e-10	GCCCGCCTCGGCCTCCCAAAGTGCTGGA	FAM91A1	uc003yqv.3	intergenic
DNA_motif_1	chr2:203301027-203301092	24	51	-	37.382	4e-13	6.28e-10	TCCCACCTCAGGCCCCCAAGTAGCTGGG	BMPR2	uc002uzf.4	geneBody
DNA_motif_1	chr2:54231725-54231920	65	92	+	37.3483	4.08e-13	6.31e-10	GCCCGCCTTGGCCTCCCAAAGTGCTGGG	PSME4	uc002rxp.2	intergenic
DNA_motif_1	chr3:34375351-34375593	163	190	+	37.3483	4.08e-13	6.31e-10	GCCCGCCTTGGCCTCCCAAAGTGCTGGG	PDCD6IP	uc003cfy.4	intergenic
DNA_motif_1	chr5:20927014-20927170	80	107	+	37.3483	4.08e-13	6.31e-10	GCCCGCCTTGGCCTCCCAAAGTGCTGGG	AK093362	uc003jge.1	geneBody
DNA_motif_1	chr5:157303692-157304208	255	282	+	37.3483	4.08e-13	6.31e-10	GCCCGCCTTGGCCTCCCAAAGTGCTGGG	CLINT1	uc003lxi.2	intergenic
DNA_motif_1	chr8:115264058-115264308	221	248	+	37.3483	4.08e-13	6.31e-10	GCCCGCCTTGGCCTCCCAAAGTGCTGGG	CSMD3	uc003ynu.3	intergenic
DNA_motif_1	chr9:87821643-87821785	36	63	+	37.3483	4.08e-13	6.31e-10	GCCCGCCTTGGCCTCCCAAAGTGCTGGG	NTRK2	uc004anz.1	intergenic
DNA_motif_1	chr11:11921791-11922005	159	186	+	37.3483	4.08e-13	6.31e-10	GCCCGCCTTGGCCTCCCAAAGTGCTGGG	USP47	uc001mjr.3	geneBody
DNA_motif_1	chr11:108999593-108999769	132	159	+	37.3483	4.08e-13	6.31e-10	GCCCGCCTTGGCCTCCCAAAGTGCTGGG	DDX10	uc001pkm.3	intergenic
DNA_motif_1	chr12:64462336-64462685	201	228	-	37.3483	4.08e-13	6.31e-10	GCCCGCCTTGGCCTCCCAAAGTGCTGGG	SRGAP1	uc010ssp.1	geneBody
DNA_motif_1	chr8:27636396-27636580	144	171	+	37.3371	4.1e-13	6.34e-10	CTCTGCCTCAGCCTCCCAAGTAGCTGGT	ESCO2	uc010luy.1	geneBody
DNA_motif_1	chr7:130114922-130115116	135	162	+	37.3258	4.12e-13	6.36e-10	GCCCGCCTCAGCTTCCCAAAGTGCTGGG	MEST	uc003vqc.3	intergenic
DNA_motif_1	chr21:18787932-18788118	59	86	-	37.3258	4.12e-13	6.36e-10	GCCCGTCTCAGCCTCCCAAAGTGCTGGG	C21orf37	uc011abz.2	intergenic
DNA_motif_1	chr20:57140098-57140292	97	124	+	37.3146	4.15e-13	6.39e-10	TCCTGCCTCAGCCTCCCAAGTAACTGGA	APCDD1L-AS1	uc002xzg.2	geneBody
DNA_motif_1	chr4:170600608-170601024	179	206	-	37.2697	4.25e-13	6.53e-10	GCCCGCCTCGGCCTCCCAAGGTGCCGGG	CLCN3	uc003ish.3	geneBody
DNA_motif_1	chr13:101133636-101133807	58	85	-	37.2697	4.25e-13	6.53e-10	TCCCACCTCAGCCTGCCGAGTAGCTGGG	PCCA	uc001voo.3	geneBody
DNA_motif_1	chr12:49615378-49615552	30	57	-	37.236	4.34e-13	6.65e-10	ACGTGCCTCGGCCTCCCAAAGTGCTGGG	TUBA1C	uc010smh.1	intergenic
DNA_motif_1	chr11:33253191-33253301	73	100	+	37.191	4.44e-13	6.8e-10	ACCTGCCTCGGCCTCCCAAAGTGGTGGG	HIPK3	uc031pzm.1	intergenic
DNA_motif_1	chr3:102424801-102425321	100	127	+	37.1124	4.63e-13	7.07e-10	ACCTGCCTCGGCCTCCCAAAGTGCTGGT	ZPLD1	uc003dvs.1	intergenic
DNA_motif_1	chr20:48572498-48572565	33	60	-	37.1124	4.63e-13	7.07e-10	TCCTGCCTCAGCCTCCAGAGTCGCTGGG	RNF114	uc002xux.3	intergenic
DNA_motif_1	chr7:17859082-17859180	11	38	+	37.1011	4.66e-13	7.11e-10	GCCCACCTCAGCCTCCCAAAGTGCTGGA	SNX13	uc003stv.3	geneBody
DNA_motif_1	chr5:40604810-40605009	165	192	-	37.0899	4.69e-13	7.13e-10	GCCTGCCTTGGCCTCCTAAAGTGCTGGG	PTGER4	uc003jlz.3	intergenic
DNA_motif_1	chr5:98866662-98867091	63	90	+	37.0899	4.69e-13	7.13e-10	GCCTGCCTTGGCCTCCTAAAGTGCTGGG	DQ597441	uc011cuu.2	intergenic
DNA_motif_1	chr11:117968528-117968843	66	93	+	37.0787	4.72e-13	7.17e-10	TCCTGCCTCCGTCTTCCAAGTAGCTGGG	TMPRSS4	uc021qrd.1	geneBody
DNA_motif_1	chr12:64462336-64462685	22	49	+	37.0674	4.75e-13	7.2e-10	GCCTGCCTTGGCCTCCCAAGATGCTGGG	SRGAP1	uc010ssp.1	geneBody
DNA_motif_1	chr5:105841785-105841896	59	86	-	37.0225	4.87e-13	7.38e-10	ACCCGCCTCGGCCTCCCAAAGTGCTAGG	EFNA5	uc003kol.3	intergenic
DNA_motif_1	chr1:199948906-199949280	80	107	-	37.0112	4.9e-13	7.41e-10	ACCCACCTCAGCCTCCCAAAATGCTGGG	NR5A2	uc001gvb.4	intergenic
DNA_motif_1	chr9:87915806-87915964	59	86	+	36.9663	5.02e-13	7.58e-10	TCCTGCCTCAGCTTCCTGAGTAGCTGCA	AGTPBP1	uc010mqc.3	intergenic
DNA_motif_1	chr7:32754889-32755065	68	95	-	36.9438	5.08e-13	7.66e-10	GCCCGCTTCGGCCTCCCAAAGTGCTGGG	AVL9	uc011kai.2	geneBody
DNA_motif_1	chr1:92394439-92394518	33	60	-	36.9326	5.11e-13	7.7e-10	TTCTGCCTCAGCCTCTCGAGTAGCTGGG	BRDT	uc001dol.4	intergenic
DNA_motif_1	chr8:18287132-18287325	35	62	-	36.8876	5.24e-13	7.88e-10	ACCTGCCTCAGCCTCCCAATTTGCTGGG	NAT2	uc003wyw.1	intergenic
DNA_motif_1	chr13:98792414-98792627	87	114	+	36.8539	5.34e-13	8.01e-10	TCCTGCCTCAGCCTCCCAAGTAGATAGG	FARP1	uc001vnh.3	intergenic
DNA_motif_1	chr9:2215622-2215787	42	69	-	36.7978	5.5e-13	8.24e-10	TCCTGCTTCACCCTCCCAAGTAGCTGGG	SMARCA2	uc003zhc.3	intergenic
DNA_motif_1	chr3:121272496-121272675	152	179	-	36.7191	5.74e-13	8.57e-10	ACCCACCTCAGCCTCCCAAAGTGCTAGG	POLQ	uc003eee.4	intergenic
DNA_motif_1	chr8:99040947-99041140	111	138	+	36.7191	5.74e-13	8.57e-10	ACCCACCTCAGCCTCCCAAAGTGCTAGG	RPL30	uc010mbk.2	geneBody
DNA_motif_1	chr17:30653679-30653878	30	57	-	36.7191	5.74e-13	8.57e-10	ACCCACCTCAGCCTCCCAAAGTGCTAGG	C17orf75	uc002hhg.3	intergenic
DNA_motif_1	chr1:166793641-166793992	58	85	+	36.6742	5.88e-13	8.75e-10	TCCTGCCTCAGCCTTCCCAGTAGCTGGG	POGK	uc001gdt.1	intergenic
DNA_motif_1	chr3:23811146-23811332	141	168	-	36.6742	5.88e-13	8.75e-10	TCCTGTCTCAGCCTCCCCAGTAGCTGGG	UBE2E1	uc003cch.3	intergenic
DNA_motif_1	chr10:51728440-51728652	37	64	-	36.6629	5.92e-13	8.79e-10	TCCTGTCTCAGCCTCCCTAGTAGCTGGG	PARG	uc001jih.3	geneBody
DNA_motif_1	chr8:26578048-26578165	64	91	-	36.6404	5.99e-13	8.88e-10	GCCTGCCTCGGCCTCCTAAAGTGCTAGG	ADRA1A	uc003xfc.1	intergenic
DNA_motif_1	chr4:155438857-155439020	8	35	-	36.618	6.06e-13	8.98e-10	TCCCACCTCAGCCTCCCATGTAGCTGGG	PLRG1	uc003iny.3	intergenic
DNA_motif_1	chr6:32567799-32568715	748	775	-	36.5955	6.13e-13	9.06e-10	GCCCACCTCAGCCTCCCAAAGTGCTAGG	HLA-DRB5	uc003obk.4	intergenic
DNA_motif_1	chr13:43173710-43173890	104	131	+	36.5955	6.13e-13	9.06e-10	GCCTGCCTCAGCCTCTTGAGTAGCTGGG	TNFSF11	uc001uyt.2	geneBody
DNA_motif_1	chr12:11702503-11702833	118	145	+	36.5843	6.17e-13	9.11e-10	TCCTGCTTCAGCCTCCTGAGCAGCTGGG	LOC338817	uc001qzy.3	geneBody
DNA_motif_1	chr4:95302170-95302361	50	77	-	36.5169	6.4e-13	9.43e-10	TGCTGCCTCAGCCTCCCAAGTAGCTGTG	HPGDS	uc003hte.1	intergenic
DNA_motif_1	chr1:115069305-115069477	25	52	-	36.4944	6.47e-13	9.53e-10	TCCTGACTCAGCCTCCTGAGTAGCTGAG	DENND2C	uc001eez.3	geneBody
DNA_motif_1	chr6:142406395-142406580	148	175	-	36.4494	6.64e-13	9.75e-10	TCCTGCCTCAACCTCCTGAGTAGCTGAG	NMBR	uc003qiu.3	geneBody
DNA_motif_1	chr7:119318895-119318979	43	70	-	36.427	6.71e-13	9.85e-10	TCCTGCCTCAGCCTCCTGAGTAGTTGAG	KCND2	uc003vjj.1	intergenic
DNA_motif_1	chr1:25101130-25101297	34	61	-	36.3933	6.83e-13	1e-09	TCCCACCTCAGCCTCGCAAGTAGCTGGG	CLIC4	uc001bjo.2	geneBody
DNA_motif_1	chr3:5124900-5125090	82	109	-	36.382	6.87e-13	1.01e-09	TCCCACCTCAGCCTCCCAAGTAGTTGGG	ARL8B	uc003bqg.3	intergenic
DNA_motif_1	chr15:33166201-33166573	130	157	+	36.3596	6.95e-13	1.02e-09	TCCTGCCTTAGCCTCCTGAGTAGCTTGG	FMN1	uc031qrh.1	geneBody
DNA_motif_1	chr16:82163289-82163488	158	185	-	36.3371	7.04e-13	1.03e-09	TCCTGCCTCAGCCTCTAGAGTAGCTGGG	MPHOSPH6	uc002fgw.3	intergenic
DNA_motif_1	chr20:54474348-54474547	21	48	-	36.3371	7.04e-13	1.03e-09	TCCTGCCTCGGTCTTCCAAGTAGCTGGA	CBLN4	uc002xxa.4	intergenic
DNA_motif_1	chr3:172168215-172168502	229	256	+	36.3146	7.12e-13	1.04e-09	GCCCGCCTCGGTCTCCCAAAGTGCTGGG	GHSR	uc003fib.2	intergenic
DNA_motif_1	chr2:63308944-63309293	3	30	+	36.3034	7.17e-13	1.04e-09	TCCTGTCTCAGCCACCCGAGTAGCTGGG	OTX1	uc021vim.1	intergenic
DNA_motif_1	chr10:65052145-65052337	108	135	-	36.2697	7.29e-13	1.06e-09	TCCCACCCCAGCCTCCTGAATAGCTAGG	JMJD1C	uc001jmn.3	geneBody
DNA_motif_1	chr7:26447769-26447956	80	107	+	36.2584	7.34e-13	1.06e-09	GTCCGCCTCGGCCTCCCAAAGTGCTGGG	LOC441204	uc003sxy.1	geneBody
DNA_motif_1	chr17:10225365-10225502	92	119	-	36.2584	7.34e-13	1.06e-09	GTCCGCCTCGGCCTCCCAAAGTGCTGGG	MYH13	uc002gmk.1	geneBody
DNA_motif_1	chr17:34771567-34771716	73	100	+	36.2584	7.34e-13	1.06e-09	GTCCGCCTCGGCCTCCCAAAGTGCTGGG	TBC1D3H	uc021tvh.1	geneBody
DNA_motif_1	chrX:49310211-49310358	32	59	+	36.236	7.42e-13	1.07e-09	TCATGCCTCAGCCTCCCGTGTAGCTGGG	GAGE8	uc011mne.2	geneBody
DNA_motif_1	chr1:148638865-148639059	49	76	-	36.191	7.61e-13	1.1e-09	TTTTGCCTCAGCCTCCCAAGTAGCTGGG	PPIAL4E	uc010paz.2	intergenic
DNA_motif_1	chr3:108967758-108967922	56	83	-	36.1461	7.79e-13	1.12e-09	TTCTGCCTCAGCCTCCCAAGTAGTTGGG	DPPA2	uc003dxo.3	intergenic
DNA_motif_1	chr1:199921182-199921463	215	242	-	36.0112	8.36e-13	1.2e-09	CCCTGCCTCAGCCTCTCAAGTAGCTGGG	NR5A2	uc001gvb.4	intergenic
DNA_motif_1	chr7:17751302-17751450	60	87	+	36.0112	8.36e-13	1.2e-09	GCCCACCTCAGTCTCCCAAAGTGCTGGG	SNX13	uc003stv.3	intergenic
DNA_motif_1	chr4:170600608-170601024	55	82	-	35.9775	8.51e-13	1.22e-09	GCCTGCCTTGGCCTCCCAAAGTGCTGAG	CLCN3	uc003ish.3	geneBody
DNA_motif_1	chr11:12416388-12416591	132	159	-	35.9663	8.56e-13	1.22e-09	TCCTGCCTCCACCTCCCAAGTAGCTGGG	PARVA	uc001mki.4	geneBody
DNA_motif_1	chrX:113307943-113308374	186	213	-	35.9663	8.56e-13	1.22e-09	TCCTGCCTCCACCTCCCAAGTAGCTGGG	HTR2C	uc010nqc.1	intergenic
DNA_motif_1	chr5:173118584-173118895	155	182	-	35.9551	8.61e-13	1.23e-09	TCCTGCCTCAGCTTCCCGAGTAGTTGGG	BOD1	uc003mcq.2	intergenic
DNA_motif_1	chr17:67398510-67398695	136	163	+	35.8989	8.87e-13	1.27e-09	TCTTGCTTCAGCCTCCTGAGTAGCTGGG	MAP2K6	uc002jij.3	intergenic
DNA_motif_1	chr18:25244827-25245026	76	103	+	35.8876	8.92e-13	1.27e-09	GCCAGCCTCAGCCTCCTGAATAGCTGGG	AK127888	uc002kwf.2	intergenic
DNA_motif_1	chr15:32901567-32901769	50	77	-	35.8764	8.98e-13	1.28e-09	TCCGACCTCAGCCTCCCGAGTAGCTAGG	ARHGAP11A	uc010ubw.1	intergenic
DNA_motif_1	chr11:22736652-22736886	103	130	-	35.8652	9.03e-13	1.28e-09	GCCTGCCTTGGCCTCCCAAAGTGCTGGA	GAS2	uc009yie.3	geneBody
DNA_motif_1	chr9:114301912-114302054	13	40	-	35.8427	9.13e-13	1.3e-09	TCCTGCCTCAGCCTCCCAAGTAGCCTGG	ZNF483	uc004bfg.2	geneBody
DNA_motif_1	chr9:86666163-86666284	88	115	+	35.8202	9.24e-13	1.31e-09	TCCTGCTTCAGCCTCCTGAGTACCTGGG	BX537783	uc004ant.3	intergenic
DNA_motif_1	chr15:69943148-69943315	63	90	+	35.764	9.52e-13	1.35e-09	TCCTGCCTCAGTCTCCCGAGGACCTGGG	AK097902	uc002asi.1	intergenic
DNA_motif_1	chr2:86943757-86943956	11	38	-	35.6854	9.92e-13	1.4e-09	ACGCGCCTCGGCCTCCCAAAGTGCTGGG	RNF103-CHMP3	uc010ytl.2	geneBody
DNA_motif_1	chr4:180733172-180733573	296	323	+	35.6629	1e-12	1.41e-09	GCCCGCCTCGGCCTCCAAAAGTGCTGGG	LINC00290	uc003iuz.3	intergenic
DNA_motif_1	chr11:76117751-76117911	49	76	-	35.6629	1e-12	1.41e-09	ACCCGCCTTGGCCTCCTAAAGTGCTGGG	AK125821	uc001oxi.1	geneBody
DNA_motif_1	chr11:62134417-62134541	7	34	-	35.573	1.05e-12	1.48e-09	ACCCGCCTCAGCCTCCCAAGCTGCTGGG	ASRGL1	uc001nte.4	geneBody
DNA_motif_1	chr5:68782841-68783026	22	49	-	35.5506	1.06e-12	1.49e-09	TCCCATCTCGGCCTCCCAAAGTGCTGGG	OCLN	uc003jwu.3	intergenic
DNA_motif_1	chr12:29366356-29366538	149	176	-	35.4157	1.14e-12	1.6e-09	CCCTGCCTCAGCCGCCTGAGTAGCTGGG	FAR2	uc001ris.5	geneBody
DNA_motif_1	chr2:154741143-154741324	36	63	-	35.3596	1.17e-12	1.64e-09	GCCCACCTCAGCCTCCAAAAGTGCTGGG	GALNT13	uc002tyr.4	geneBody
DNA_motif_1	chr13:45981223-45981378	57	84	-	35.3596	1.17e-12	1.64e-09	ACCCGTCTCGGCCTCCCAAAGTGCTGGG	SLC25A30	uc001vag.3	geneBody
DNA_motif_1	chr9:77465224-77465421	159	186	-	35.3371	1.19e-12	1.66e-09	ACCCACCTCAGCCTCCCAAAGTGGTGGG	TRPM6	uc004ajl.1	geneBody
DNA_motif_1	chr17:61849109-61849308	80	107	-	35.2472	1.24e-12	1.74e-09	ACCCACCTCGGCCTCCCAAAGTGCTGAG	CCDC47	uc002jbs.4	geneBody
DNA_motif_1	chr10:117926327-117926626	227	254	+	35.236	1.25e-12	1.74e-09	GCCCGTCTCGGCCTCCCAAAGTGCTGGG	GFRA1	uc001lcj.3	geneBody
DNA_motif_1	chr20:20838414-20838673	17	44	-	35.236	1.25e-12	1.74e-09	GCCCGTCTCGGCCTCCCAAAGTGCTGGG	RALGAPA2	uc002wrz.3	intergenic
DNA_motif_1	chr6:110814931-110815048	88	115	-	35.1798	1.29e-12	1.79e-09	TCCTGCCTCGACCTCCCGAGTAGCTGTG	SLC22A16	uc003puf.3	intergenic
DNA_motif_1	chr10:12359034-12359107	23	50	-	35.1685	1.29e-12	1.8e-09	TTCTGCCTCAGCCTCCTGAGTAGTTGGG	CAMK1D	uc001ilo.3	intergenic
DNA_motif_1	chr1:185175037-185175402	162	189	+	35.1461	1.31e-12	1.82e-09	TCCTGTCTCAACCTCCCAAGTAGCTGGG	SWT1	uc001grg.4	geneBody
DNA_motif_1	chr21:27179763-27180036	145	172	-	35.1011	1.34e-12	1.86e-09	TCCTGCCTCAGCCTTCTGAGTAGGCGGG	GABPA	uc002ylx.4	intergenic
DNA_motif_1	chr4:134232584-134232759	85	112	+	35.0787	1.36e-12	1.87e-09	ACCCACCTTGGCCTCCCAAAGTGCTGGG	BC042378	uc003ihb.3	intergenic
DNA_motif_1	chr9:108035396-108035668	120	147	+	35.0787	1.36e-12	1.87e-09	ACCTGCTTCGGCCTCCCAAAGTGCTAGG	SLC44A1	uc004bcn.3	geneBody
DNA_motif_1	chr10:62655280-62655448	125	152	+	35.0787	1.36e-12	1.87e-09	ACCCACCTTGGCCTCCCAAAGTGCTGGG	RHOBTB1	uc001jlk.3	geneBody
DNA_motif_1	chr12:56047260-56047432	7	34	-	35.0787	1.36e-12	1.87e-09	ACCCACCTTGGCCTCCCAAAGTGCTGGG	OR10P1	uc010spq.2	intergenic
DNA_motif_1	chr12:70265074-70265374	181	208	+	35.0787	1.36e-12	1.87e-09	ACCCACCTTGGCCTCCCAAAGTGCTGGG	RAB3IP	uc001svm.3	intergenic
DNA_motif_1	chr2:54264494-54264550	1	28	+	35.0337	1.39e-12	1.91e-09	ACCTGTCTCAGCTTCCCAAATTGCTGGG	PSME4	uc002rxp.2	intergenic
DNA_motif_1	chr2:103069158-103069452	117	144	+	35.0112	1.4e-12	1.92e-09	GCCCACCTCGGCCTCCCAAAGTGCTGGA	IL18RAP	uc002tbx.3	TES
DNA_motif_1	chr14:81676726-81677172	416	443	+	35.0112	1.4e-12	1.92e-09	GCCCACCTCGGCCTCCCAAAGTGCTGGA	GTF2A1	uc001xvg.2	geneBody
DNA_motif_1	chr1:60290040-60290239	81	108	+	34.9551	1.44e-12	1.97e-09	GCCCACCTTGGCCTCCCAAAGTGCTGGG	HOOK1	uc009wad.3	geneBody
DNA_motif_1	chr10:28751242-28751441	122	149	-	34.9551	1.44e-12	1.97e-09	GCCCACCTTGGCCTCCCAAAGTGCTGGG	WAC-AS1	uc001iuc.3	intergenic
DNA_motif_1	chr1:239344807-239344995	28	55	-	34.8427	1.53e-12	2.09e-09	ATCTGCCTTGGCCTCCCAAAGTGCTGGG	CHRM3	uc001hyo.1	intergenic
DNA_motif_1	chr3:145683255-145683457	94	121	-	34.764	1.59e-12	2.17e-09	ACCCGCTTCGGCCTCCCAAATTGCTAGG	PLOD2	uc003evr.1	intergenic
DNA_motif_1	chr13:44539570-44539793	50	77	-	34.6517	1.68e-12	2.29e-09	TCCTGCCTTAGCCGCCCAAGTAGCTGAG	LINC00284	uc001uzg.3	intergenic
DNA_motif_1	chr3:62386499-62386630	17	44	+	34.5506	1.77e-12	2.41e-09	ACCCGCCTTGGCCTCCCAAAGTGCTGAG	CADPS	uc003dll.2	geneBody
DNA_motif_1	chr6:81571488-81571684	118	145	+	34.5169	1.8e-12	2.44e-09	TCCTGCCTCAGACTCCTGAGTAGCTGGT	BCKDHB	uc003pjd.2	intergenic
DNA_motif_1	chr4:104223417-104223573	4	31	-	34.5056	1.81e-12	2.46e-09	GCCCACCTCGGCCTCCCAAAGTGCTAGG	CENPE	uc003hxb.1	intergenic
DNA_motif_1	chr12:29366356-29366538	14	41	-	34.4382	1.87e-12	2.53e-09	ACCCGCCTTGGCCTCCCAAAGTGCTGGA	FAR2	uc001ris.5	geneBody
DNA_motif_1	chr20:22667500-22667736	91	118	+	34.4382	1.87e-12	2.53e-09	ACCCGCCTTGGCCTCCCAAAGTGCTGGA	AK055550	uc002wso.1	intergenic
DNA_motif_1	chr18:2636078-2636383	151	178	+	34.427	1.88e-12	2.54e-09	GCCCGCCTTGGCCTCCCAAAGTGCTGAG	CBX3P2	uc021ugl.1	intergenic
DNA_motif_1	chr2:48239840-48239971	89	116	-	34.3146	1.99e-12	2.69e-09	GCCCGCCTTGGCCTCCCAAAGTGCTGGA	FBXO11	uc002rwe.3	intergenic
DNA_motif_1	chr7:145827260-145827461	41	68	-	34.2809	2.02e-12	2.73e-09	TCTTGCCTCGGCCTCCCAAAGTGCTGGG	CNTNAP2	uc003weu.2	geneBody
DNA_motif_1	chr14:91200571-91200719	75	102	-	34.2584	2.05e-12	2.75e-09	TCATGCCTCAGCCTACTGAGTAGCTGGG	TTC7B	uc001xyp.3	geneBody
DNA_motif_1	chr16:50139684-50139848	41	68	+	34.2584	2.05e-12	2.75e-09	GCCTGCCCTGGCCTCCCAAAGTGCTGGG	AF086132	uc002efy.3	TSS
DNA_motif_1	chr2:78230154-78230318	36	63	-	34.2472	2.06e-12	2.77e-09	ACCTGCCTTGGCCTCCAAAAGTGCTGGG	BC030125	uc002snu.4	intergenic
DNA_motif_1	chr6:120781872-120782008	68	95	+	34.2247	2.08e-12	2.79e-09	ACCCGCCTTGGCCTCCCAAAATGCTGGG	C6orf170	uc003pyo.1	intergenic
DNA_motif_1	chr5:31652890-31653088	111	138	-	34.191	2.12e-12	2.84e-09	TCCCACCTCAGCCTCCCAAGCAGCTGAG	PDZD2	uc003jhl.3	geneBody
DNA_motif_1	chr13:45070646-45070808	57	84	-	34.1685	2.14e-12	2.86e-09	TCCTGTCTCAACCTCCTGAGTAGCTGGG	TSC22D1	uc001uzn.4	geneBody
DNA_motif_1	chr13:72952982-72953175	48	75	-	34.1685	2.14e-12	2.86e-09	TCCTGTCTCAACCTCCTGAGTAGCTGGG	SNORD37	uc021rkm.1	intergenic
DNA_motif_1	chr8:125645017-125645197	135	162	+	34.1011	2.21e-12	2.95e-09	ACCTGCCTTGGCCTCCCAAAGTGGTGGG	MTSS1	uc003yrk.2	geneBody
DNA_motif_1	chr5:72637767-72637848	2	29	-	34	2.33e-12	3.1e-09	TCCCATCTCAGCCTCCCAAGTAGCTGCA	FOXD1	uc003kcp.3	intergenic
DNA_motif_1	chr7:130356856-130357021	117	144	+	33.9775	2.35e-12	3.13e-09	GCCCACCTTGGCCTCCTGAAGTGCTGGG	TSGA13	uc003vqj.3	geneBody
DNA_motif_1	chr3:82854551-82854643	35	62	-	33.9213	2.42e-12	3.22e-09	GCCCACCTCGGTCTCCCAAAGTGCTGGG	BC031255	uc003dqh.1	intergenic
DNA_motif_1	chr1:108670653-108670850	85	112	-	33.8652	2.49e-12	3.29e-09	GTCCACCTCGGCCTCCCAAAGTGCTGGG	SLC25A24	uc001dvn.5	intergenic
DNA_motif_1	chr20:46717491-46717673	81	108	+	33.8652	2.49e-12	3.29e-09	GTCCACCTCGGCCTCCCAAAGTGCTGGG	BX648826	uc002xts.1	intergenic
DNA_motif_1	chr20:57575969-57576235	158	185	+	33.8652	2.49e-12	3.29e-09	GCCTGTCTCGGCCTCCCAAAGTGCTGAG	CTSZ	uc002yai.2	geneBody
DNA_motif_1	chr14:21964414-21964594	19	46	-	33.8539	2.5e-12	3.31e-09	GCCCGCTTTGGCCTCCCAAAGTGCTGGG	TOX4	uc001waz.3	geneBody
DNA_motif_1	chr5:73594919-73595042	6	33	-	33.7753	2.6e-12	3.43e-09	TCCTGCCTTTGCCTCCCAAAGTGCTGGG	BC043537	uc003kdb.3	intergenic
DNA_motif_1	chr5:148838408-148838691	209	236	-	33.7753	2.6e-12	3.43e-09	ACCTGCCTCGGCCTCCCAAAGGGCTGGG	MIR143HG	uc021yfm.1	intergenic
DNA_motif_1	chr13:77514767-77514942	55	82	+	33.7416	2.64e-12	3.48e-09	TCCCACCTCAGCATCCCGAGTAGCTAGG	IRG1	uc031qmh.1	intergenic
DNA_motif_1	chr11:118726203-118726446	191	218	-	33.6854	2.72e-12	3.58e-09	TCCGGCCTCAGCTTCCCGAGTAGCTGAG	CXCR5	uc001pue.4	intergenic
DNA_motif_1	chr16:23531306-23531378	9	36	-	33.6517	2.76e-12	3.63e-09	GCCTGCCTCGGCCTCCCAAAGGGCTGGG	EARS2	uc002dls.4	intergenic
DNA_motif_1	chr16:71772139-71772323	66	93	+	33.6404	2.78e-12	3.65e-09	GCCTGCCTCAGCCTCCCAAAGTACTGGG	AP1G1	uc021tkz.1	geneBody
DNA_motif_1	chr1:86920196-86920493	26	53	-	33.618	2.81e-12	3.68e-09	ACCTGCCTCGGCCTCCCAAACTGCTGGG	CLCA2	uc001dlr.4	geneBody
DNA_motif_1	chr7:83396054-83396196	111	138	+	33.618	2.81e-12	3.68e-09	ACCTGCCTCGGCCTCCCAAACTGCTGGG	SEMA3E	uc003uhy.2	intergenic
DNA_motif_1	chr1:27402411-27402538	67	94	-	33.573	2.87e-12	3.75e-09	ACCTGCCTCGGCCTCCCAACGTGCTGGG	BC016143	uc021ojq.1	intergenic
DNA_motif_1	chr12:39617154-39617564	126	153	-	33.4157	3.1e-12	4.05e-09	ACCTGTTTCGGCCTCCCAAAGTGCTGGG	KIF21A	uc001rly.3	intergenic
DNA_motif_1	chr10:121691151-121691343	156	183	+	33.3933	3.13e-12	4.09e-09	ACCCACGTCGGCCTCCCAAAGTGCTGGG	SEC23IP	uc001leu.2	geneBody
DNA_motif_1	chr3:42002073-42002139	27	54	+	33.2472	3.36e-12	4.38e-09	GCCTGCCTCGGCCTTCCAAAGTGCTAGG	ULK4	uc003ckv.4	geneBody
DNA_motif_1	chr11:78262121-78262796	523	550	-	33.1685	3.49e-12	4.54e-09	GTCCGCCTTGGCCTCCCAAAGTGCTGGG	NARS2	uc010rsq.2	geneBody
DNA_motif_1	chr12:77123738-77123898	87	114	+	33.0562	3.68e-12	4.79e-09	TTCCACCTCAACCTCCCGAGTAGCTGGG	ZDHHC17	uc001syk.1	intergenic
DNA_motif_1	chr3:38508991-38509190	134	161	-	33	3.78e-12	4.91e-09	TCCCACTTCAGCCTCCCAAGTAGCTCGG	ACVR2B	uc003cif.3	geneBody
DNA_motif_1	chr9:26803149-26803563	236	263	-	32.9663	3.85e-12	4.99e-09	ACCCACCTCGGCCTTCCAAAGTGCTGGG	CAAP1	uc003zqb.3	intergenic
DNA_motif_1	chr6:145833413-145833850	317	344	-	32.8652	4.04e-12	5.23e-09	CTCTGCCTCAGTCTCCTAAGTAGCTAGG	EPM2A	uc003qkx.3	intergenic
DNA_motif_1	chr6:117525813-117526003	17	44	-	32.8427	4.08e-12	5.27e-09	GCCCACCTCGGCTTCCCAAAGTGCTGGG	VGLL2	uc003pxn.3	intergenic
DNA_motif_1	chr9:107215271-107215358	18	45	-	32.8427	4.08e-12	5.27e-09	GCCCATCTCGGCCTCCCAAAGTGCTGGG	OR13F1	uc011lvm.2	intergenic
DNA_motif_1	chr1:60061142-60061334	102	129	-	32.809	4.15e-12	5.35e-09	TTCTGCCTCAGTCTCTCGAGTAGCTGGG	FGGY	uc009wac.3	geneBody
DNA_motif_1	chr7:105264807-105264919	39	66	-	32.764	4.24e-12	5.46e-09	GCCCGCCTTGGCCTCCCAAAGTGCCGGG	ATXN7L1	uc003vde.2	geneBody
DNA_motif_1	chr1:156158207-156158264	18	45	-	32.7191	4.33e-12	5.57e-09	GTCCGCCTCGGCCTCCCAAAGTGCTAGG	SLC25A44	uc001fnp.3	intergenic
DNA_motif_1	chr1:190987719-190987976	120	147	+	32.7079	4.35e-12	5.6e-09	GTCCACCTCAGCCTCCCAAAATGCTGGG	LOC440704	uc021pgm.2	intergenic
DNA_motif_1	chr12:24592548-24592747	28	55	-	32.6966	4.38e-12	5.62e-09	ACCCGCGTTGGCCTCCCAAAGTGCTGGG	SOX5	uc001rfx.4	geneBody
DNA_motif_1	chr5:56012403-56012580	103	130	+	32.6517	4.47e-12	5.72e-09	GCCCACCTCAGCCTCCCAAGGAGCTGGC	MAP3K1	uc003jqw.4	intergenic
DNA_motif_1	chr6:116971316-116971518	17	44	-	32.6517	4.47e-12	5.72e-09	ACCCGCCTCGGCTTCCCGAAGTGCTAGG	ZUFSP	uc003pxf.2	geneBody
DNA_motif_1	chr12:100780582-100780770	128	155	+	32.6517	4.47e-12	5.72e-09	ACCCGCCTTGGGCTCCCAAAGTGCTGGG	SLC17A8	uc010svi.2	geneBody
DNA_motif_1	chr12:117521747-117521836	34	61	-	32.618	4.54e-12	5.81e-09	TCCTGCGTCAGCCTCCCCAGAAGCTGGG	TESC	uc001twi.3	geneBody
DNA_motif_1	chr10:103510070-103510223	4	31	-	32.6067	4.57e-12	5.83e-09	GCCCGCCTCTGCCTCCCAAAGTGCTGGG	FGF8	uc021pxg.1	intergenic
DNA_motif_1	chr10:29448276-29448380	68	95	+	32.5843	4.62e-12	5.88e-09	TTGTGTCTCAGCCTCCAGAGTAGCTGGG	LYZL1	uc001iul.3	intergenic
DNA_motif_1	chr5:116078522-116079034	311	338	-	32.5169	4.77e-12	6.07e-09	ACCTGCGTCGGGCTCCCAAAGTGCTGGG	SEMA6A	uc010jck.3	intergenic
DNA_motif_1	chrX:113307943-113308374	50	77	-	32.4944	4.82e-12	6.13e-09	ACCCGCGCCGGCCTCCCAAAGAGCTGGG	HTR2C	uc010nqc.1	intergenic
DNA_motif_1	chr4:139915682-139915824	81	108	+	32.4719	4.87e-12	6.18e-09	GACTGCCTCGGCCTCCCGAAGTGCTGGG	CCRN4L	uc003ihl.3	intergenic
DNA_motif_1	chr5:115470505-115470702	56	83	+	32.4607	4.89e-12	6.21e-09	ACCCCCCTCAGCCTCCCAAAGTGCTGGG	COMMD10	uc003krt.1	geneBody
DNA_motif_1	chr16:82163289-82163488	25	52	-	32.4382	4.95e-12	6.27e-09	ACCTGCCTCGGCCTCCCGAAGTTCTGGG	MPHOSPH6	uc002fgw.3	intergenic
DNA_motif_1	chr9:128322718-128322850	27	54	-	32.4157	5e-12	6.33e-09	TCTCACCTCAGCCTCCTGAGTAGCTGGA	MAPKAP1	uc004bpv.3	geneBody
DNA_motif_1	chr22:31820033-31820121	61	88	+	32.3596	5.13e-12	6.49e-09	CCCCACCTCGGTCTCCCAAAGTGCTGGG	DRG1	uc003aku.3	geneBody
DNA_motif_1	chr1:156322456-156322549	9	36	+	32.3371	5.19e-12	6.54e-09	ACCCGCTTCGGCCTCCTAAAGTGCTGAG	TSACC	uc001foo.3	intergenic
DNA_motif_1	chr3:123404303-123404439	19	46	-	32.3371	5.19e-12	6.54e-09	TCCCACCTCAGCCTCCAAAGCAGCTGGG	MYLK	uc003ego.3	geneBody
DNA_motif_1	chr6:3804853-3805029	109	136	+	32.2697	5.36e-12	6.73e-09	ACCCGTCTTGGCCTCCCAAAGTGCTGGG	FAM50B	uc003mvu.3	intergenic
DNA_motif_1	chr6:104613499-104613760	11	38	-	32.2697	5.36e-12	6.73e-09	ACCCGCCTTGGCTTCCCAAAGTGCTGGG	HACE1	uc003pqu.1	intergenic
DNA_motif_1	chr14:52858028-52858148	39	66	-	32.2697	5.36e-12	6.73e-09	TTCTGCCTCAGCCTACAGAGTAGCTGGG	TXNDC16	uc010tqu.2	intergenic
DNA_motif_1	chr11:128699963-128700145	75	102	-	32.2584	5.38e-12	6.76e-09	ATCCGCCTCGGTCTCCCAAAGTGCTGGG	KCNJ1	uc001qep.2	intergenic
DNA_motif_1	chr11:18538602-18538735	75	102	+	32.2472	5.41e-12	6.79e-09	TCCCACCTCAGCCTTCCGTGTAGCTGGG	TSG101	uc001mor.3	geneBody
DNA_motif_1	chr1:162156843-162157042	22	49	+	32.2247	5.47e-12	6.85e-09	TCCCACCTCAGCCCCCGAAGTAGCTGGG	NOS1AP	uc001gbv.2	geneBody
DNA_motif_1	chr3:115779260-115779459	95	122	-	32.191	5.56e-12	6.94e-09	ACCCGCCTCAGCCTCCCAAAGTGTTGGG	LSAMP	uc003ebs.3	geneBody
DNA_motif_1	chr11:70043747-70044115	50	77	-	32.191	5.56e-12	6.94e-09	ACCCGCCTCAGCCTCCCAAAGTGTTGGG	FADD	uc001opm.2	intergenic
DNA_motif_1	chr1:155663482-155663575	18	45	-	32.1798	5.59e-12	6.97e-09	GCCGGCCTCGGCCTCCCAAAGTGCTGGG	DAP3	uc001fls.3	geneBody
DNA_motif_1	chr11:96639952-96640271	224	251	+	32.1685	5.62e-12	7e-09	GCCCGCCTCAGCCTCCCAAAGTGCTTGG	JRKL-AS1	uc031qdh.1	intergenic
DNA_motif_1	chr12:20506754-20506978	188	215	+	32.1461	5.68e-12	7.06e-09	GCCCGTCTTGGCCTCCCAAAGTGCTGGG	PDE3A	uc001reh.2	intergenic
DNA_motif_1	chr16:58693421-58693621	11	38	+	32.1461	5.68e-12	7.06e-09	TCCTGCCTCAGCCTCCCCAGCAGCTGGG	SLC38A7	uc002eod.1	intergenic
DNA_motif_1	chr7:39902564-39902757	82	109	+	32.1348	5.71e-12	7.09e-09	TCCTGCCTCAGCCTCCCTAGCAGCTGGG	LINC00265	uc003thf.3	intergenic
DNA_motif_1	chr7:77610719-77610964	13	40	-	32.0899	5.83e-12	7.23e-09	GCCCGCCTCAACCTCCCAAAGTGCTGGG	INTS4	uc001oys.3	geneBody
DNA_motif_1	chr3:127940897-127941095	88	115	+	32.0787	5.86e-12	7.26e-09	TCATGCCCCAGCCTCCCCAGTAGCTGGG	EEFSEC	uc003eki.3	geneBody
DNA_motif_1	chr1:7991876-7992068	75	102	-	32.0674	5.89e-12	7.29e-09	GCCCGCCTCAGCCTCCCAAAGTGTTGGG	TNFRSF9	uc001aot.3	geneBody
DNA_motif_1	chr17:63124606-63124775	134	161	+	32.0337	5.98e-12	7.4e-09	GCCCACCTTGGCCTCCCAAAGTGCTGAG	RGS9	uc002jfd.3	intergenic
DNA_motif_1	chr1:212440286-212440377	24	51	+	32.0225	6.01e-12	7.43e-09	GCCCGCCTCATCCTCCCAAAGTGCTGGG	PPP2R5A	uc001hjb.3	intergenic
DNA_motif_1	chr5:104999700-104999851	117	144	-	31.9551	6.21e-12	7.66e-09	TCCTGCCTCAGCCTTCAGAGTGGCTGGG	RAB9BP1	uc003kok.3	intergenic
DNA_motif_1	chr5:157707483-157707778	224	251	+	31.9326	6.27e-12	7.73e-09	GCCTGCCTCGGCCTCCCAAAGTGCAGGG	EBF1	uc010jip.3	intergenic
DNA_motif_1	chr11:100915570-100915769	111	138	+	31.8989	6.37e-12	7.84e-09	GCCCACCTCAGCTTCCCAAAGTGCTGGA	PGR	uc001pgi.3	geneBody
DNA_motif_1	chr15:36622304-36622469	43	70	+	31.8539	6.51e-12	8e-09	ACCTGCCTGGGCCTCCCAAAGTGCTGGG	C15orf41	uc001zje.4	intergenic
DNA_motif_1	chr1:59889829-59890080	139	166	-	31.8202	6.61e-12	8.11e-09	GCCTGCCTCGGCCTCCCAGAGTGCTGGG	FGGY	uc009wac.3	geneBody
DNA_motif_1	chr2:126942747-126943019	115	142	-	31.7416	6.85e-12	8.41e-09	GCCTGCCTAGGCCTCCCAAAGTGCTGGG	GYPC	uc010flv.4	intergenic
DNA_motif_1	chr2:192412758-192412862	40	67	-	31.7303	6.89e-12	8.43e-09	TTCTGTCTCAGCCTCCCGAGTATCTGGG	MYO1B	uc010fsg.2	intergenic
DNA_motif_1	chr5:167823065-167823355	71	98	-	31.7303	6.89e-12	8.43e-09	GCCTGCCTGGGCCTCCCAAAGTGCTGGG	WWC1	uc003lzv.3	geneBody
DNA_motif_1	chr11:22582269-22582396	79	106	+	31.7191	6.93e-12	8.46e-09	TCCTGCCTCAGCCTCCCGGGCAGCTGGG	FANCF	uc001mql.1	intergenic
DNA_motif_1	chr2:204290481-204290678	11	38	-	31.6966	7e-12	8.52e-09	ACTTGCCTCGGCCTCCCAAAGTGCTGGG	ABI2	uc002uzz.3	geneBody
DNA_motif_1	chr3:21366740-21366914	117	144	+	31.6966	7e-12	8.52e-09	ACCTGCCTCAGTCTCCCAAAGCGCTGGG	VENTXP7	uc003ccd.4	intergenic
DNA_motif_1	chr21:21560825-21561022	159	186	-	31.6966	7e-12	8.52e-09	TCCTGCCTCAGCCTCCCTGGTAGCTGGG	LINC00320	uc002ykz.4	intergenic
DNA_motif_1	chr3:167176074-167176418	219	246	+	31.6517	7.15e-12	8.67e-09	GCCCACCTCGGCCTCCTAAAGTGCCGGG	SERPINI2	uc003fes.2	geneBody
DNA_motif_1	chr6:152696096-152696270	88	115	+	31.6517	7.15e-12	8.67e-09	TCCTGTCTCAGCCTCCCAAGTAGATAGG	SYNE1	uc003qou.4	geneBody
DNA_motif_1	chr21:15719471-15719694	15	42	-	31.6517	7.15e-12	8.67e-09	ACCTGCCTCGGCCTCCCAAAGTGTTGGG	ABCC13	uc002yjs.3	intergenic
DNA_motif_1	chr2:207064544-207064650	5	32	+	31.618	7.26e-12	8.8e-09	ACCTGCCTCGCCCTCCCAAAGTGCTGGG	GPR1	uc010fuf.3	geneBody
DNA_motif_1	chr12:63005287-63005537	44	71	-	31.6067	7.3e-12	8.83e-09	ACCTGCCTCGGCCTCTCAAAGTGCTGGG	MIRLET7I	uc001srj.2	intergenic
DNA_motif_1	chr15:89528049-89528114	24	51	+	31.6067	7.3e-12	8.83e-09	ACCTGCCTCGGCCTCTCAAAGTGCTGGG	MFGE8	uc002bng.4	intergenic
DNA_motif_1	chr6:56927594-56927716	2	29	-	31.5843	7.37e-12	8.91e-09	GCCCACCTCGGCCTCCCAAAGTGCTAAG	KIAA1586	uc003pdj.3	intergenic
DNA_motif_1	chr1:53906319-53906392	15	42	+	31.5281	7.57e-12	9.13e-09	GCCTGCCTCGGCCTCCCAAAGTGTTGGG	SLC25A3P1	uc009vzj.3	TSS
DNA_motif_1	chr13:75359959-75360070	72	99	+	31.4831	7.72e-12	9.31e-09	TCGTGCTTCAGCCTCCTGACTAGCTGGG	LINC00347	uc021rkp.1	intergenic
DNA_motif_1	chr13:37641022-37641246	69	96	+	31.4719	7.76e-12	9.35e-09	TCCTGCCTCAGCCTACCTAGTAGCTGGG	SUPT20H	uc001uwg.3	intergenic
DNA_motif_1	chr11:111535201-111535292	21	48	-	31.4494	7.85e-12	9.43e-09	TCTTGCCTCAGCCTCCCTAGTAGCTGGG	SIK2	uc001plt.3	geneBody
DNA_motif_1	chr18:9801375-9801471	12	39	+	31.4382	7.89e-12	9.47e-09	TCCTGCCTCAACCTCCCCAGTAGCTGGG	RAB31	uc002kog.2	geneBody
DNA_motif_1	chr1:81183195-81183522	188	215	+	31.4157	7.97e-12	9.55e-09	GCCCACCTTGGCCTCCCAAAGTGCTAGG	LPHN2	uc001dis.3	intergenic
DNA_motif_1	chr8:74889447-74889582	78	105	+	31.4157	7.97e-12	9.55e-09	TCCTGCCTCAGCCTCCCCAGTAGTTGGG	TMEM70	uc022awa.1	geneBody
DNA_motif_1	chr11:122555426-122555615	123	150	+	31.3034	8.39e-12	1e-08	ACCCGCCTTGGCCTCCCAAAATGCTGAG	UBASH3B	uc001pyi.4	geneBody
DNA_motif_1	chr6:54866864-54867132	175	202	-	31.2809	8.48e-12	1.01e-08	TGCTGCCTCAGCCTCCGGAGTAGCTGGG	FAM83B	uc003pck.4	intergenic
DNA_motif_1	chr8:72492867-72493067	81	108	-	31.2809	8.48e-12	1.01e-08	GCCTGCTTTGGTCTCCCAAAGTGCTGGG	BC048982	uc003xyw.3	intergenic
DNA_motif_1	chr2:139720759-139720952	102	129	+	31.2584	8.57e-12	1.02e-08	TTCTGCCTCAGTCTCCTGAGTAGCTGGC	YY1P2	uc021vqc.1	intergenic
DNA_motif_1	chr7:113900014-113900177	39	66	+	31.2247	8.7e-12	1.04e-08	TCTTGCCTCAGCCTTCAGAGTAGCTGGG	FOXP2	uc003vgu.3	geneBody
DNA_motif_1	chr3:23811146-23811332	9	36	-	31.2022	8.79e-12	1.05e-08	GCCCGCTTCAGCCTCCCAAAATGCGGGG	UBE2E1	uc003cch.3	intergenic
DNA_motif_1	chr10:61558461-61558623	39	66	-	31.1573	8.97e-12	1.07e-08	ATCCACCTCAGCCTCCCAAAGTGGTGGG	CCDC6	uc001jks.4	geneBody
DNA_motif_1	chr12:26155123-26155350	125	152	-	31.1461	9.02e-12	1.07e-08	TCCTGCCTCAGCCTCTCGATTAGCTGGG	RASSF8	uc001rgz.3	geneBody
DNA_motif_1	chr2:21987798-21987931	76	103	-	31.1348	9.07e-12	1.07e-08	TCCTCCCTCAGACTCCCGAGTAGCTGGG	LOC645949	uc002ree.2	intergenic
DNA_motif_1	chr6:140996177-140996520	105	132	-	31.1348	9.07e-12	1.07e-08	TCCTGCCTCAGCCTCTGGAGTAGCTGGG	MIR4465	uc021zge.1	intergenic
DNA_motif_1	chr7:113203451-113203650	144	171	-	31.1348	9.07e-12	1.07e-08	TCCTGCCTCAGCCTCTGGAGTAGCTGGG	PPP1R3A	uc010ljy.1	intergenic
DNA_motif_1	chr13:98964090-98964290	116	143	+	31.1348	9.07e-12	1.07e-08	TCCTGCCTCAGCCTCTGGAGTAGCTGGG	FARP1	uc001vnh.3	geneBody
DNA_motif_1	chr21:22280658-22280944	221	248	-	31.1348	9.07e-12	1.07e-08	TCCTGCCTCAGCCTCTGGAGTAGCTGGG	NCAM2	uc002yld.2	intergenic
DNA_motif_1	chr8:56469843-56469955	40	67	+	30.9888	9.69e-12	1.14e-08	TCCTGTCTCAGCCTCCCGAGTATGTGGG	XKR4	uc003xsf.3	intergenic
DNA_motif_1	chr12:46841560-46841798	123	150	+	30.9551	9.84e-12	1.16e-08	TCTTGCCTCAGCCTCCCGAGTAGCTGGC	SLC38A2	uc001rpg.3	intergenic
DNA_motif_1	chr3:28905699-28905966	136	163	+	30.9438	9.89e-12	1.16e-08	TCCTGCCTCAGCCACCCAAGCAGCTGGG	LINC00693	uc021wur.1	intergenic
DNA_motif_1	chr6:95416839-95416957	37	64	-	30.9213	9.99e-12	1.17e-08	TCCCACCTTAGCCTCCCTAGTAGCTGTG	MANEA	uc003poo.2	intergenic
DNA_motif_1	chr3:137874819-137875018	122	149	+	30.8539	1.03e-11	1.21e-08	TCCCACTTCAGCCTCCCAAACTGCTGGG	DBR1	uc003erv.3	intergenic
DNA_motif_1	chr5:22031279-22031439	46	73	-	30.764	1.07e-11	1.26e-08	TCCTGCCTCAGACTCCTAAGTAGCTGAT	CDH12	uc003jgk.2	geneBody
DNA_motif_1	chr5:101970859-101971057	138	165	-	30.764	1.07e-11	1.26e-08	TCTTGCCTCAACCTCCCGAGTAGCTGGG	AX747345	uc003knr.1	intergenic
DNA_motif_1	chr8:14835487-14835825	237	264	-	30.6517	1.13e-11	1.32e-08	ACCCCCCTCAGCCTCCTAAAGTGCTGGG	SGCZ	uc003wwq.3	geneBody
DNA_motif_1	chr4:30169614-30169843	120	147	+	30.5506	1.18e-11	1.38e-08	TCCTGCCTCAGCCTCCCAAGCATCTGGG	PCDH7	uc011bxx.2	intergenic
DNA_motif_1	chr7:81408653-81409188	93	120	-	30.4944	1.21e-11	1.42e-08	ACCCACCTTGGCCTCCCAAAGTGCCGGG	HGF	uc003uhl.3	intergenic
DNA_motif_1	chr7:41424333-41424523	135	162	+	30.3596	1.29e-11	1.5e-08	ACCCTCCTCGGCCTCCCAAAGTGCTGGG	INHBA	uc003thr.3	intergenic
DNA_motif_1	chr1:20044864-20045002	29	56	-	30.3146	1.31e-11	1.53e-08	TCCCACCTCGACCTCCCAAAGTGCTGGG	TMCO4	uc001bcn.3	geneBody
DNA_motif_1	chr4:181963804-181963961	74	101	+	30.3146	1.31e-11	1.53e-08	GCCCACCTTGGCCCCCCAAAGTGCTGGG	LINC00290	uc003iuz.3	intergenic
DNA_motif_1	chr8:107565723-107565888	68	95	+	30.2921	1.33e-11	1.54e-08	ACCTGCCTCGGTCTCCAAAAGTGCTGAG	OXR1	uc022azp.1	geneBody
DNA_motif_1	chr12:13097897-13098142	149	176	+	30.2921	1.33e-11	1.54e-08	TCCTGCCTCAGCCTCACAAGTAGCAGGG	GPRC5D	uc010shp.2	geneBody
DNA_motif_1	chr5:139404007-139404371	76	103	+	30.2697	1.34e-11	1.55e-08	GCCCGCCTCGGCCTCCCAGAGTGCTGGG	NRG2	uc003lev.2	geneBody
DNA_motif_1	chr1:241831318-241831597	241	268	-	30.2472	1.35e-11	1.56e-08	GCCCCCCTCGGCCTCCCAAAGTGCTGGG	WDR64	uc001hzg.2	geneBody
DNA_motif_1	chr10:115867204-115867384	45	72	-	30.2472	1.35e-11	1.56e-08	TTGTGCCTCAGCCTCTTGAGTAGCTGGG	C10orf118	uc001lbb.1	intergenic
DNA_motif_1	chr12:87902181-87902477	204	231	+	30.2472	1.35e-11	1.56e-08	GCCCCCCTCGGCCTCCCAAAGTGCTGGG	MKRN9P	uc021rbq.1	intergenic
DNA_motif_1	chr13:66140538-66140771	56	83	-	30.2472	1.35e-11	1.56e-08	GCCCCCCTCGGCCTCCCAAAGTGCTGGG	PCDH9	uc001vik.3	intergenic
DNA_motif_1	chr15:53066715-53066871	25	52	+	30.2584	1.35e-11	1.56e-08	TCCCACCTCGCCCTCCCAAAGTGCTGGG	ONECUT1	uc002aci.2	geneBody
DNA_motif_1	chr4:102880447-102880621	91	118	+	30.236	1.36e-11	1.56e-08	GCCCTCCTCGGCCTCCCAAAGTGCTGGG	BANK1	uc003hvx.4	geneBody
DNA_motif_1	chr11:88171171-88171444	73	100	-	30.236	1.36e-11	1.56e-08	GCCCTCCTCGGCCTCCCAAAGTGCTGGG	BC038205	uc001pco.3	intergenic
DNA_motif_1	chr12:111934053-111934195	30	57	-	30.236	1.36e-11	1.56e-08	ACCCACCTTGGCCTCCTAAAGTGCTGGA	ATXN2	uc001tsj.3	geneBody
DNA_motif_1	chr2:57619537-57619743	178	205	+	30.191	1.39e-11	1.59e-08	GCCCGCCTAGGCCTCCCAAAGTGCTGGG	VRK2	uc002rzo.2	intergenic
DNA_motif_1	chr13:105719860-105720098	161	188	+	30.191	1.39e-11	1.59e-08	GCCCGCCTAGGCCTCCCAAAGTGCTGGG	DAOA-AS1	uc021rmh.1	intergenic
DNA_motif_1	chr3:150808538-150808684	36	63	-	30.1685	1.4e-11	1.61e-08	ACCCGCCTCGGCCTCCCAAAGTGATGGG	MED12L	uc003eyp.3	geneBody
DNA_motif_1	chr12:127184285-127184443	81	108	+	30.1685	1.4e-11	1.61e-08	ACCCGCCTCGGCCTCCCAAAGTGATGGG	LINC00944	uc001uhk.4	intergenic
DNA_motif_1	chr13:52721811-52721895	43	70	-	30.1461	1.42e-11	1.62e-08	ACTCGCCTCGGCCTCCCAAAGTGCTGGG	NEK3	uc010tgx.2	geneBody
DNA_motif_1	chr3:175238102-175238500	227	254	+	30.1011	1.44e-11	1.65e-08	ACCCGCCTCGGCCTCCCAAAGTGTTGGG	NAALADL2	uc003fit.3	geneBody
DNA_motif_1	chr4:34662685-34663039	76	103	+	30.1124	1.44e-11	1.64e-08	TCCTGCCTCAGCCTCCCAGGTATCTGGG	BC036345	uc003gsn.3	intergenic
DNA_motif_1	chr21:21560825-21561022	23	50	-	30.0899	1.45e-11	1.66e-08	GACCGCCTCGGCCTCCCAAAGTGCTGGG	LINC00320	uc002ykz.4	intergenic
DNA_motif_1	chr9:79704045-79704133	59	86	+	30.0449	1.48e-11	1.69e-08	GCCCGCCTCGGCATCCCAAAGTGCTGGG	FOXB2	uc004ako.1	intergenic
DNA_motif_1	chr2:61333005-61333183	43	70	+	29.9888	1.52e-11	1.72e-08	GCCCGCCTCGGCCTCGCAAAGTGCTGGG	KIAA1841	uc002say.3	geneBody
DNA_motif_1	chr8:67511748-67512056	169	196	-	29.9888	1.52e-11	1.72e-08	TTCTGCCTCAGCCTTATGAGTAGCTGGG	MYBL1	uc003xwj.3	geneBody
DNA_motif_1	chr10:21565725-21565925	55	82	-	29.9888	1.52e-11	1.72e-08	TCATGCCTCAGCTTCACAAGTAGCTGGG	NEBL-AS1	uc031ptk.1	intergenic
DNA_motif_1	chr2:191203600-191203693	51	78	-	29.9663	1.53e-11	1.74e-08	TCCCGCCTCGGTTTTCCAAAGAGCTGGG	INPP1	uc002ury.4	intergenic
DNA_motif_1	chr14:61760833-61761173	248	275	+	29.9775	1.53e-11	1.73e-08	GCCCGCCTCGGCCTCCCAAAGTGTTGGG	PRKCH	uc010tsa.2	geneBody
DNA_motif_1	chr6:33494386-33494593	102	129	-	29.9438	1.55e-11	1.75e-08	TCCTGGCTCAGCCTCCCAAGTAACTGGG	BAK1	uc003oes.3	intergenic
DNA_motif_1	chr1:110298032-110298218	142	169	-	29.9213	1.56e-11	1.77e-08	GCCCACCTCGGCTTCCCAAAGTGCTGAG	EPS8L3	uc001dys.2	geneBody
DNA_motif_1	chr9:6601810-6602138	64	91	+	29.8764	1.6e-11	1.8e-08	GCCTGCCTTGGCCTCACAAGGTGCTGGG	GLDC	uc003zkc.3	geneBody
DNA_motif_1	chr1:193076334-193076880	297	324	-	29.8539	1.61e-11	1.82e-08	ACCCATCTCAGCTTCCCAAAGTGCTGGG	GLRX2	uc001gta.2	intergenic
DNA_motif_1	chr21:27179763-27180036	12	39	-	29.8539	1.61e-11	1.82e-08	ACCCACCTCGGCCTCCAAAAGTGCTAGG	GABPA	uc002ylx.4	intergenic
DNA_motif_1	chr3:76690973-76691104	24	51	+	29.8202	1.64e-11	1.84e-08	TCCCACCTCAGCCTCCCGAGCAGCCAGG	ROBO2	uc021xat.1	geneBody
DNA_motif_1	chr14:72939874-72940069	25	52	-	29.7865	1.66e-11	1.87e-08	ACCCACCTCGGCCTCCCAAAGCGCTGGG	RGS6	uc021rvv.1	geneBody
DNA_motif_1	chr2:18001225-18001497	188	215	+	29.7528	1.69e-11	1.89e-08	GCCCACCTTGGCTTCCCAAAGTGCTGGG	MSGN1	uc010yjt.2	intergenic
DNA_motif_1	chr5:22020476-22020638	69	96	-	29.7303	1.7e-11	1.91e-08	CCCTGCCTCAGCCCCCCGAGTAGCAGAG	CDH12	uc003jgk.2	geneBody
DNA_motif_1	chr6:52104931-52105136	51	78	-	29.7191	1.71e-11	1.92e-08	ACCCACCTCGGCTTCCCAAAATGCTGGG	IL17F	uc003pam.1	geneBody
DNA_motif_1	chr3:132763972-132764084	83	110	+	29.6966	1.73e-11	1.93e-08	GCCCACCTCAACCTCCCAAAGTGCTGGG	TMEM108	uc003epi.3	geneBody
DNA_motif_1	chr10:25342996-25343187	101	128	-	29.6742	1.74e-11	1.95e-08	GCCCACCTCAGCCTCCCAAAGTGTTGGG	ENKUR	uc001ish.2	geneBody
DNA_motif_1	chr14:36260601-36260982	259	286	-	29.6742	1.74e-11	1.95e-08	GCCCACCTCAGCCTCCCAAAGTGTTGGG	RALGAPA1	uc001wti.3	geneBody
DNA_motif_1	chr1:213132179-213132373	135	162	+	29.6629	1.75e-11	1.96e-08	GCCCACCTCGGCCTCCCAAAGCGCTGGG	VASH2	uc001hjx.3	geneBody
DNA_motif_1	chr2:197096422-197096602	38	65	-	29.5056	1.88e-11	2.1e-08	GTCTGCCTCAGCCTCCCAAAGTGATGGG	HECW2	uc002utm.1	geneBody
DNA_motif_1	chr5:76127667-76127799	79	106	-	29.427	1.95e-11	2.17e-08	TCCCATCTTGGCCTCCCAAAGTGCTGGA	F2RL1	uc003keo.3	geneBody
DNA_motif_1	chrX:146206624-146206893	217	244	-	29.3371	2.02e-11	2.25e-08	GCCTGCCTCTGGCTCCCAAAGTGCTGGG	MIR506	uc022cfu.1	intergenic
DNA_motif_1	chr5:113135330-113135412	53	80	+	29.3034	2.05e-11	2.28e-08	GCCCATCTCGGCCTCCCAAAGTGCTAGG	YTHDC2	uc003kqn.3	intergenic
DNA_motif_1	chr6:155023801-155024058	167	194	+	29.1573	2.19e-11	2.43e-08	TTCTGCCTTAGCCTCCTGAGTAGTTGAG	SCAF8	uc011efj.2	intergenic
DNA_motif_1	chr2:148423798-148423932	60	87	-	29.1348	2.21e-11	2.45e-08	TCCTGCCTCAGCCTCTTGGGTAGCTGGG	ACVR2A	uc002twg.3	intergenic
DNA_motif_1	chr15:86342915-86343114	56	83	-	29	2.34e-11	2.6e-08	TCTTGCCTCAGCCTCCTGAGTAGATGGG	KLHL25	uc002bly.3	intergenic
DNA_motif_1	chr6:123732219-123732381	81	108	+	28.9888	2.35e-11	2.61e-08	TCCAACCTCAGCCTCACGAGTAGCTGGG	TRDN	uc003pzj.2	geneBody
DNA_motif_1	chr4:137251108-137251336	126	153	-	28.9551	2.39e-11	2.64e-08	TCTTGCCTCAGCCTCCTGAGTAACTGGG	BC031238	uc003ihd.3	intergenic
DNA_motif_1	chr4:180050471-180050698	84	111	+	28.9551	2.39e-11	2.64e-08	ACCCGTCTCAGCCTCCCAAACTGCTGGG	LOC285501	uc010iru.3	intergenic
DNA_motif_1	chr7:86501260-86501476	162	189	-	28.9551	2.39e-11	2.64e-08	TTCCACTTCAGCCTCCCACGTAGCTGGG	KIAA1324L	uc011kha.2	intergenic
DNA_motif_1	chr16:58693421-58693621	144	171	+	28.8539	2.5e-11	2.75e-08	ACCTGCCTTGGCCTCCCAGAGTGCTGGG	SLC38A7	uc002eod.1	intergenic
DNA_motif_1	chr2:69598693-69598799	24	51	-	28.7865	2.57e-11	2.83e-08	GCCCGCCTCACCCTCCCAAAATGCTGGG	GFPT1	uc002sfi.2	geneBody
DNA_motif_1	chr13:32797277-32797367	61	88	+	28.7303	2.63e-11	2.9e-08	ACCCGCCTTGGCCTTCCAAAGTGCTAGG	FRY	uc001utx.3	geneBody
DNA_motif_1	chr7:152527679-152527778	63	90	+	28.6629	2.71e-11	2.98e-08	TCCCACCTCAGCCCCTCAAGTAGCTGGA	ACTR3B	uc003wle.2	geneBody
DNA_motif_1	chr21:31434330-31434525	14	41	-	28.6067	2.78e-11	3.05e-08	ACTTGCCTTGGCCTCCCAAAGTGCTGGG	CLDN17	uc011acv.2	intergenic
DNA_motif_1	chr3:136477747-136477882	82	109	+	28.5955	2.79e-11	3.06e-08	GCCTGCCTCGGCCTCCCAAAGTGCTTGA	STAG1	uc003era.1	intergenic
DNA_motif_1	chr12:81334651-81334813	51	78	+	28.5169	2.88e-11	3.16e-08	TCCTGACTCAGCCTCCCAAATAGTTGGG	LIN7A	uc001szj.1	intergenic
DNA_motif_1	chr4:169941797-169941980	117	144	+	28.4944	2.91e-11	3.18e-08	GCATGCCTCGGCCTCCCAAAGGGCTGGG	CBR4	uc011cjy.2	intergenic
DNA_motif_1	chr20:12450144-12450315	115	142	+	28.4944	2.91e-11	3.18e-08	GCCTGCATCGGCCTCCCAAAATGCTGGG	SPTLC3	uc002wod.1	intergenic
DNA_motif_1	chr6:89788085-89788273	109	136	-	28.4831	2.93e-11	3.2e-08	GCCTGTCTCAGCCTCCCAAAGTGATGGG	PNRC1	uc003pmv.3	intergenic
DNA_motif_1	chr6:89767970-89768153	22	49	-	28.3933	3.04e-11	3.32e-08	GCCTGCCTTGGCCTCTCAAAGTGCTGGG	PNRC1	uc003pmv.3	intergenic
DNA_motif_1	chr5:95099681-95099832	76	103	+	28.3371	3.12e-11	3.4e-08	GCCCACCGTAGCCTCCCAAGGTGCTGGG	RHOBTB3	uc003klm.3	geneBody
DNA_motif_1	chr8:107941191-107941372	46	73	-	28.3146	3.14e-11	3.42e-08	ACCCGCCTTGGCCTCTCAAAGAGCTGGG	ABRA	uc003ymm.4	intergenic
DNA_motif_1	chr1:210479349-210479415	3	30	+	28.2472	3.24e-11	3.52e-08	ATCCGCCTCAGCCTCCCATAGTGCTGGG	HHAT	uc009xcx.3	intergenic
DNA_motif_1	chr5:101394553-101394752	133	160	-	28.1011	3.44e-11	3.74e-08	TCCTGCATCAGCCTCCCGAGTAGCTCAG	SLCO4C1	uc003knm.3	intergenic
DNA_motif_1	chr7:113872686-113872853	64	91	-	28.1011	3.44e-11	3.74e-08	TCCTGCCTCAGCCTCTGGAGTAGCTGGA	FOXP2	uc003vgu.3	geneBody
DNA_motif_1	chr15:75912254-75912374	79	106	+	28.0562	3.51e-11	3.81e-08	ACCCACCTCGGCCACCCAAAGTGCTGGG	SNUPN	uc002bas.3	geneBody
DNA_motif_1	chr4:80332989-80333234	138	165	+	28.0449	3.53e-11	3.82e-08	TCCTGCCTTAGCCTCTGGAGTAGCTGGG	GK2	uc003hlu.3	intergenic
DNA_motif_1	chr12:112519854-112519970	83	110	-	27.9551	3.66e-11	3.96e-08	TTCTGTCTTAGCCTCCCAAGTAGCTTGG	NAA25	uc001ttm.3	geneBody
DNA_motif_1	chr12:68683259-68683455	168	195	+	27.9213	3.72e-11	4.02e-08	ACCCACCTAGGCCTCCCAAAGTGCTGGG	MDM1	uc010stc.1	intergenic
DNA_motif_1	chr11:6123077-6123249	16	43	-	27.8876	3.77e-11	4.07e-08	GCCTGCCTCGGTCTTCAAAAGTGCTGGG	OR56B4	uc010qzx.2	intergenic
DNA_motif_1	chr5:77922669-77922847	117	144	-	27.8764	3.79e-11	4.09e-08	TCCTGCCTCGGCCACCTGAGTCGCTGGG	LHFPL2	uc003kfo.3	geneBody
DNA_motif_1	chr14:55701747-55701884	47	74	+	27.8539	3.82e-11	4.12e-08	CTCTGCCACAGCCTTCCGAGTAGCTGGG	FBXO34	uc001xbu.3	intergenic
DNA_motif_1	chr3:161647731-161647863	66	93	+	27.8202	3.88e-11	4.18e-08	TGCTACCTCAGCCTCCCACGTAGCTGGG	OTOL1	uc011bpb.2	intergenic
DNA_motif_1	chr11:107627930-107628093	110	137	+	27.7978	3.92e-11	4.21e-08	TTGTGCTTCAACCTCCCAAGTAGCTGGG	SLC35F2	uc001pjq.3	intergenic
DNA_motif_1	chr11:117327577-117327771	57	84	+	27.7753	3.95e-11	4.25e-08	ACCCACCTCGGCATCCCAAAGTGCTGGG	DSCAML1	uc001prh.1	geneBody
DNA_motif_1	chr15:94248095-94248310	47	74	-	27.6742	4.12e-11	4.43e-08	ACCCACCTCGGCCTCCCAAAGTCCTGGG	BC037497	uc002bte.1	intergenic
DNA_motif_1	chr1:65747481-65747664	53	80	+	27.6629	4.14e-11	4.44e-08	ACCCACCTCGGCCTCCCAAAGTTCTGGG	DNAJC6	uc010opc.2	geneBody
DNA_motif_1	chr5:36245264-36245432	100	127	+	27.6629	4.14e-11	4.44e-08	ACCCACCTCGGCCTCTCAAAGTGCTGGG	NADKD1	uc003jkg.4	intergenic
DNA_motif_1	chr9:89158009-89158208	154	181	-	27.6067	4.24e-11	4.53e-08	GCCCACCTCGGCCTCACAAAGTGCTGGG	ZCCHC6	uc004aou.3	intergenic
DNA_motif_1	chr10:33847119-33847311	154	181	+	27.6067	4.24e-11	4.53e-08	GCCCACCTCGGCCTCCCAAAGTACTGGG	LINC00838	uc001ixd.3	intergenic
DNA_motif_1	chr20:42013613-42013759	62	89	-	27.6067	4.24e-11	4.53e-08	GCCCACCTCGACCTCCCAAAGTGCTGGG	SRSF6	uc002xki.3	intergenic
DNA_motif_1	chr21:15719471-15719694	135	162	-	27.573	4.3e-11	4.59e-08	TCGTGCCTCAGCCTCCCACGTAGCCAGG	ABCC13	uc002yjs.3	intergenic
DNA_motif_1	chr6:54631562-54631927	235	262	+	27.5393	4.36e-11	4.65e-08	GCCCGCCTTGGCTTCCCAAAGTGCTGCG	JA072123	uc011dxb.1	intergenic
DNA_motif_1	chr8:31250616-31250805	63	90	-	27.5393	4.36e-11	4.65e-08	TCTTGCCTCAGCCTCCTGAATAACTGGG	WRN	uc003xio.4	intergenic
DNA_motif_1	chr5:91081410-91081552	33	60	+	27.5281	4.39e-11	4.66e-08	ATCTGCCTCGGCCTGCCAAAGTGCTGGG	ARRDC3-AS1	uc003kka.4	intergenic
DNA_motif_1	chr1:182550670-182550914	55	82	+	27.4944	4.45e-11	4.72e-08	TCCTGCCTCAGCTTCCCAAGTAGGTGAC	RNASEL	uc009wxz.2	geneBody
DNA_motif_1	chr15:38314175-38314371	79	106	+	27.4944	4.45e-11	4.72e-08	ACCCGTGTTGGCCTCCCAAAGTGCTGGG	BC039545	uc001zjx.1	geneBody
DNA_motif_1	chr3:97704567-97704876	252	279	+	27.4607	4.51e-11	4.78e-08	TCCTGCCTCAGCCTCCCAAGTAGCACAG	GABRR3	uc021xbo.1	intergenic
DNA_motif_1	chr10:61936187-61936349	80	107	-	27.4045	4.62e-11	4.89e-08	GCCGGCCTCGGCCTCCAAAAGTGCTGGG	ANK3	uc001jkz.4	geneBody
DNA_motif_1	chr16:69177797-69177982	102	129	+	27.3483	4.73e-11	5e-08	TTCTGCCTCAGCCTCCCCAGTAGCTCGG	CIRH1A	uc002ews.4	geneBody
DNA_motif_1	chr6:78269514-78269747	27	54	-	27.2584	4.91e-11	5.18e-08	GCCCGCCTGGGCCTCCCAAAGTGCTGAG	HTR1B	uc003pil.1	intergenic
DNA_motif_1	chr15:52327566-52327741	13	40	-	27.2584	4.91e-11	5.18e-08	ACCCGCCTCGGCCTCCCAAAGCGGTGGG	MAPK6	uc002abp.3	geneBody
DNA_motif_1	chr1:208143495-208143680	103	130	-	27.236	4.96e-11	5.22e-08	GCCCGCCATGGCCTCCCAAAGTGCTGGG	PLXNA2	uc001hgz.3	intergenic
DNA_motif_1	chr3:154016739-154016938	69	96	-	27.236	4.96e-11	5.22e-08	TCCCATCTCAGCTTTCCAAAGTGCTGGG	DHX36	uc010hvq.3	geneBody
DNA_motif_1	chr1:218673469-218673607	28	55	-	27.2135	5e-11	5.27e-08	GCCCCCCTCGGCCTCCCAAAGTGCTGGA	TGFB2	uc001hln.3	intergenic
DNA_motif_1	chr1:166793641-166793992	194	221	+	27.1798	5.07e-11	5.32e-08	GCCCGCCTTGGCCTCCCAGAGTGCTGGG	POGK	uc001gdt.1	intergenic
DNA_motif_1	chr3:107550802-107551045	176	203	-	27.1798	5.07e-11	5.32e-08	TCCTGCCTCAGCATCCCGAGTATCTAGG	LINC00635	uc003dwp.4	intergenic
DNA_motif_1	chr14:90174837-90174942	62	89	+	27.1798	5.07e-11	5.32e-08	TCCCACCTCAGCCCCACAAGTAGCCGGG	EFCAB11	uc001xxt.3	intergenic
DNA_motif_1	chr17:46164200-46164408	99	126	-	27.1798	5.07e-11	5.32e-08	GCCCACCTCTGCCTCCCAAAGTGCTGGA	CBX1	uc002ine.4	geneBody
DNA_motif_1	chr9:17512997-17513155	63	90	+	27.1461	5.14e-11	5.39e-08	GCCCTCCTTGGCCTCCCAAAGTGCTGGG	CNTLN	uc003zmy.3	intergenic
DNA_motif_1	chr13:57107965-57108164	166	193	-	27.1348	5.17e-11	5.41e-08	TCCATCCTCAGCCTCCCGAGAAGCTGGG	PRR20D	uc010thd.1	intergenic
DNA_motif_1	chr6:118261806-118262007	114	141	+	27.1236	5.19e-11	5.43e-08	TCCCACCTCAGCCACACGAGTAGCTGGG	SLC35F1	uc003pxx.4	geneBody
DNA_motif_1	chr8:56966582-56966716	62	89	+	27.1124	5.22e-11	5.45e-08	ACCCGCCTTGGCCTCCCAAAGTGCTTGG	RPS20	uc003xsm.2	intergenic
DNA_motif_1	chr11:6396498-6396617	30	57	-	27	5.47e-11	5.7e-08	GACCGCCTTGGCCTCCCAAAGTGCTGGG	SMPD1	uc009yew.3	intergenic
DNA_motif_1	chr17:61740213-61740348	65	92	+	27	5.47e-11	5.7e-08	GACCGCCTTGGCCTCCCAAAGTGCTGGG	MAP3K3	uc002jbe.3	geneBody
DNA_motif_1	chr13:50389447-50389683	12	39	-	26.9775	5.52e-11	5.75e-08	ACCCGCCTTGGCCTCCCAAAGTCCTGGG	KPNA3	uc001vdj.2	intergenic
DNA_motif_1	chr1:240336228-240336557	251	278	+	26.9438	5.59e-11	5.82e-08	GCCCGGCTTGGCCTCCCAAAGTGCTGGG	FMN2	uc010pyd.2	geneBody
DNA_motif_1	chr17:66094717-66094957	11	38	-	26.9438	5.59e-11	5.82e-08	GCCCGGCTTGGCCTCCCAAAGTGCTGGG	LINC00674	uc002jgq.3	intergenic
DNA_motif_1	chr4:162373406-162373578	104	131	-	26.9326	5.62e-11	5.84e-08	TCCTGTCTCAGCCTCCCTAGCAGCTGGG	FSTL5	uc003iqi.4	geneBody
DNA_motif_1	chr3:134906971-134907208	115	142	-	26.8876	5.73e-11	5.94e-08	GCCCACCTTGGGCTCCCAAAATGCTGGG	EPHB1	uc003eqt.3	geneBody
DNA_motif_1	chr7:116531762-116531836	46	73	+	26.8652	5.78e-11	5.99e-08	ACCCTCTTCGGCCTCCCAAAGTGCTGGG	CAPZA2	uc003vik.1	geneBody
DNA_motif_1	chr2:24913257-24913345	14	41	-	26.7978	5.94e-11	6.15e-08	ACCCATCTCGGCCTCCCAAAATGCTGAG	NCOA1	uc010eye.3	geneBody
DNA_motif_1	chr1:162156843-162157042	157	184	+	26.7753	6e-11	6.21e-08	ACCCGCCTAGGCCTCCCAAAGTGCTAGG	NOS1AP	uc001gbv.2	geneBody
DNA_motif_1	chr19:21778652-21778895	75	102	+	26.7528	6.05e-11	6.26e-08	ACTTACCCCAGCCTCCCAAAGTGCTGGG	BC033373	uc002nqg.3	intergenic
DNA_motif_1	chr3:114309008-114309185	41	68	-	26.6966	6.2e-11	6.4e-08	GCCCGCCTCGCCCTCCCAAAATGCTGGG	ZBTB20	uc003ebn.3	geneBody
DNA_motif_1	chr1:62824157-62824322	9	36	-	26.6517	6.31e-11	6.5e-08	GCCCGCTTCGGACTCCCAAAGTGCTGGG	KANK4	uc001dah.4	intergenic
DNA_motif_1	chr13:72250442-72250637	151	178	+	26.6517	6.31e-11	6.5e-08	ACCCGCCTCGGCCCCCCAAATTTCTGGG	DACH1	uc021rkj.1	geneBody
DNA_motif_1	chr13:41692752-41692886	21	48	+	26.618	6.4e-11	6.59e-08	GCCTGCCTCGGCTTCCCAGAGTGCTGGG	KBTBD6	uc001uxu.1	intergenic
DNA_motif_1	chr11:130617270-130617500	121	148	+	26.4607	6.83e-11	7.02e-08	GCCCACCTTGGCCTCCCAAACTGCTGGG	C11orf44	uc031qfg.1	intergenic
DNA_motif_1	chr7:53172148-53172370	180	207	-	26.2809	7.35e-11	7.55e-08	TCCTGCCTCAGCCTCCCAAGTATTTAGG	POM121L12	uc003tpz.3	intergenic
DNA_motif_1	chr5:104040531-104040711	83	110	+	26.2247	7.52e-11	7.72e-08	ACCTGCCTTCGCCTCCCAAAGTTCTGGG	RAB9BP1	uc003kok.3	intergenic
DNA_motif_1	chr10:62391059-62391229	113	140	-	26.1011	7.9e-11	8.11e-08	TCGTGCCGCAGCCTCCCAAGTGGCTGGG	ANK3	uc001jkz.4	geneBody
DNA_motif_1	chr15:44669661-44669744	16	43	+	26.0899	7.94e-11	8.14e-08	TGGTGCCTCAGGCCCCCAAGTAGCTGGG	CASC4	uc001ztp.3	geneBody
DNA_motif_1	chr20:57575969-57576235	23	50	+	25.7978	8.94e-11	9.15e-08	TCCTGCCTCAGCTGCCCGAGTACCTGGG	CTSZ	uc002yai.2	geneBody
DNA_motif_1	chr22:35759579-35759816	15	42	+	25.6854	9.35e-11	9.56e-08	GCGCGCCTTGGCCTCCCAAAATGCTAGG	TOM1	uc011ami.2	intergenic
DNA_motif_1	chr5:165766617-165766861	125	152	-	25.6067	9.65e-11	9.85e-08	CCCTGCCTCAGCCTGTCAAGTAGCTGGG	TENM2	uc010jjd.3	intergenic
DNA_motif_1	chr6:54866864-54867132	41	68	-	25.6067	9.65e-11	9.85e-08	CCACTCCTCAGCCTCCCAAAGTGCTGGG	FAM83B	uc003pck.4	intergenic
DNA_motif_1	chr10:73817940-73818329	32	59	-	25.4382	1.03e-10	1.05e-07	TCCCGTGCTGGCCTCCCAAAGTGCTGGG	ANAPC16	uc021psn.1	geneBody
DNA_motif_1	chr4:143136705-143136897	89	116	-	25.382	1.06e-10	1.08e-07	GCCCGCCTCGGCCTCCCAAAGTGCAGGT	INPP4B	uc003iix.4	geneBody
DNA_motif_1	chr13:86164138-86164306	45	72	+	25.2472	1.11e-10	1.13e-07	GCCCGCCTCACCCTCCCAAAATGCTAGG	LINC00351	uc031qmo.1	intergenic
DNA_motif_1	chr6:57482488-57482576	14	41	-	25.1348	1.17e-10	1.19e-07	TCTCACCTCGGCCTTCCAAAGTGCTGGG	PRIM2	uc003pdx.3	geneBody
DNA_motif_1	chr2:120605061-120605232	84	111	+	24.9775	1.24e-10	1.26e-07	CGCCGCCTCGGCCTCCCAAAGTGCTAGG	PTPN4	uc002tmf.2	geneBody
DNA_motif_1	chr13:51049429-51049547	83	110	+	24.7303	1.37e-10	1.39e-07	GACCACCTCAGCCTCCTAAAATGCTGGG	DLEU1	uc001veg.1	geneBody
DNA_motif_1	chr1:193268835-193269034	49	76	-	24.6742	1.4e-10	1.42e-07	ACCCACCTCGGCCTCCCAAAGTGTTGGA	CDC73	uc001gtb.3	intergenic
DNA_motif_1	chr3:51587141-51587756	587	614	-	24.6742	1.4e-10	1.42e-07	TTCCACCTCAGCCTCCAGAGTATCTAGG	RAD54L2	uc011bdt.2	geneBody
DNA_motif_1	chr5:167746083-167746365	89	116	-	24.6629	1.41e-10	1.42e-07	ACTCACCTTGGCCTCCCAAAGTGCTGGG	WWC1	uc003lzv.3	geneBody
DNA_motif_1	chr10:57649658-57649879	163	190	+	24.6629	1.41e-10	1.42e-07	GCCCACCTCGGCCTCCCAAAGTGTTGAG	PCDH15	uc001jjv.1	intergenic
DNA_motif_1	chr5:35024807-35024869	14	41	-	24.5506	1.47e-10	1.48e-07	GCCCACCTTGGCGTCCCAAAGTGCTGGG	AGXT2	uc003jjf.3	geneBody
DNA_motif_1	chr11:10892650-10892794	67	94	+	24.4944	1.5e-10	1.52e-07	GCCCACCTTGGCCTCCCAAAGTGTTGGG	ZBED5-AS1	uc001mjl.2	geneBody
DNA_motif_1	chr12:125215926-125216092	82	109	+	24.4494	1.53e-10	1.54e-07	GCCCACCTTGGCCTCTCAAAGTGCTGGG	SCARB1	uc031qke.1	intergenic
DNA_motif_1	chr1:73698831-73698972	94	121	+	24.382	1.57e-10	1.58e-07	GCCCGCCTCGGCCTCCCAATGTGCCGAG	BC041341	uc001dfx.3	intergenic
DNA_motif_1	chr2:124774522-124774880	80	107	-	24.3146	1.61e-10	1.62e-07	GCCTGCCTTGGTCTCCCAAAGTGTTGGG	AX747402	uc002tnn.1	intergenic
DNA_motif_1	chr6:159247299-159247639	310	337	+	24.1461	1.72e-10	1.73e-07	TCCTGCGTTGGCCTTTTGAGTAGCTGGG	EZR-AS1	uc031sqs.1	intergenic
DNA_motif_1	chr6:47817237-47817583	217	244	-	24.1011	1.75e-10	1.76e-07	AGCAGCCTCAGCCTCCAGAGTAGCTGGG	OPN5	uc003ozc.3	intergenic
DNA_motif_1	chr8:53841999-53842347	166	193	+	23.9438	1.86e-10	1.87e-07	ACCCGCCTCAGCCTCCCAGCGTGCTGGG	NPBWR1	uc011ldu.2	intergenic
DNA_motif_1	chr14:54546969-54547129	94	121	+	23.8764	1.91e-10	1.92e-07	ACCCGCCTCAGCCTCACAAAGGGCTGGG	BMP4	uc001xao.4	intergenic
DNA_motif_1	chr11:72095017-72095128	63	90	-	23.5955	2.13e-10	2.13e-07	TCCTACCTCAGCCTCCTGAGTATATGAG	CLPB	uc010rqx.3	geneBody
DNA_motif_1	chr11:81066823-81066951	95	122	+	23.5955	2.13e-10	2.13e-07	GCCCCTGTCAGCCTCCCAAATTGCTGGG	BC041900	uc001ozo.1	intergenic
DNA_motif_1	chr3:101200700-101201041	202	229	-	23.5281	2.19e-10	2.19e-07	GCCCACCTCGGTATCCCAAAGTGCTGGG	SENP7	uc003dut.3	geneBody
DNA_motif_1	chr9:16460355-16460648	13	40	-	23.4719	2.24e-10	2.23e-07	ACCCGCCTTGGCCTCCCAAAGTGTTAGG	BNC2	uc003zml.3	geneBody
DNA_motif_1	chr4:42598316-42598497	118	145	-	23.382	2.31e-10	2.31e-07	GCCCGCCTCAGTCTCCCAAAGTACGGGG	ATP8A1	uc003gwr.2	geneBody
DNA_motif_1	chr5:30392606-30392805	133	160	+	23.3483	2.34e-10	2.34e-07	TCCTATCTCAGCCTCTCGGGTAGCTGGG	CDH6	uc003jhe.2	intergenic
DNA_motif_1	chr2:160565645-160565802	67	94	-	23.2697	2.42e-10	2.41e-07	GCCTGCCTCGGCCTCCCAGTGTGCTGGG	DKFZp686H10114	uc002uaw.3	geneBody
DNA_motif_1	chr10:9496532-9496841	261	288	-	23.1573	2.52e-10	2.51e-07	ACCCACCTTGGCCTCCCAAAGCGCTAGG	HV745905	uc021pmx.1	intergenic
DNA_motif_1	chr2:172897658-172897902	55	82	-	23.1124	2.57e-10	2.55e-07	ACCTGCCTCGGCCTCCCAACGTGTTGGG	METAP1D	uc002uhk.3	geneBody
DNA_motif_1	chr3:172168215-172168502	92	119	+	23.0562	2.62e-10	2.6e-07	TTCTGCCTCAGTCTCTCTAGTAGCTGGG	GHSR	uc003fib.2	intergenic
DNA_motif_1	chr2:158526360-158526627	53	80	-	23.0337	2.64e-10	2.62e-07	CGCCACCTTGGCCTCCCAAAGTGCTGGG	ACVR1C	uc002tzk.4	intergenic
DNA_motif_1	chr7:135169308-135169429	77	104	-	23.0337	2.64e-10	2.62e-07	TTGTGTCTCAGCCTCCCAAGTAGTTGGA	CNOT4	uc011kpy.2	geneBody
DNA_motif_1	chr13:103284167-103284421	184	211	-	23.0225	2.66e-10	2.63e-07	ACCTACCTTGGCCTCCAAAAGTGGTGTG	TPP2	uc001vpi.4	geneBody
DNA_motif_1	chr20:46188992-46189138	72	99	+	22.8764	2.81e-10	2.78e-07	GCCCGCCTTGTCTTCCCAAATTGCTGGG	NCOA3	uc002xtk.3	geneBody
DNA_motif_1	chr12:27871737-27871887	30	57	-	22.8315	2.86e-10	2.82e-07	GCCCGCCTTGGTATCCCAAAGTGCTGGG	MRPS35	uc001rih.3	geneBody
DNA_motif_1	chr4:160269252-160269727	3	30	-	22.8202	2.87e-10	2.83e-07	TTGTGCCTCAGCTTCCCAGGTAGCTAGG	RAPGEF2	uc003iqg.4	geneBody
DNA_motif_1	chr8:87448099-87448257	72	99	+	22.6629	3.04e-10	3e-07	ACCCACCTCGGCCTCGTAAAATGCTGGG	WWP1	uc003ydt.3	geneBody
DNA_motif_1	chr11:81038222-81038386	32	59	-	22.573	3.15e-10	3.1e-07	TTCCACCTCAGTCCCCTGAGTAGCTCGG	BC041900	uc001ozo.1	intergenic
DNA_motif_1	chr13:58200266-58200461	134	161	-	22.3708	3.4e-10	3.34e-07	TTCTGTCTCAGCCTCCCGAGTAGGCTGG	PCDH17	uc001vhq.1	intergenic
DNA_motif_1	chr14:30471653-30471912	99	126	+	22.3708	3.4e-10	3.34e-07	TCTCACTTCCGCTTCCTGAGTAGCTGGG	PRKD1	uc001wqh.3	intergenic
DNA_motif_1	chr11:108407170-108407269	65	92	+	22.3483	3.43e-10	3.37e-07	TTCTGCCTTGCCCTCCCAAAGTGCCGGG	EXPH5	uc001pkk.3	geneBody
DNA_motif_1	chr13:73388279-73388400	44	71	-	22.2921	3.5e-10	3.44e-07	ACCCGCCTCAGCCTCCTAGAGCGCTGGG	PIBF1	uc001vjc.3	geneBody
DNA_motif_1	chr12:115158197-115158284	33	60	-	22.191	3.64e-10	3.57e-07	TCCCATCTCGACCTCCCAAAGTGCTGAG	TBX3	uc001tvt.1	intergenic
DNA_motif_1	chr5:103779634-103779744	57	84	-	22.1236	3.73e-10	3.66e-07	TCCTCCCTCAGTTTCCGGAGTAGCTGGG	RAB9BP1	uc003kok.3	intergenic
DNA_motif_1	chr9:14462297-14462763	92	119	+	22.0899	3.78e-10	3.7e-07	TCCTGCCTCAGCCTCCCCAGCAGCAGGG	NFIB	uc022bdp.1	intergenic
DNA_motif_1	chr10:57649658-57649879	31	58	+	21.9888	3.92e-10	3.84e-07	TTCTGCCTCAGCTTCCCAAGCGGCTGGG	PCDH15	uc001jjv.1	intergenic
DNA_motif_1	chr12:75306973-75307187	124	151	+	21.9213	4.02e-10	3.93e-07	CTCTGCCGCAGACTCCCAAGTAGCTGGG	KCNC2	uc001sxe.4	intergenic
DNA_motif_1	chr7:50238395-50238683	251	278	+	21.8989	4.06e-10	3.96e-07	ACTAGCCTCGGCCTCCCAAAGTGCTGGG	C7orf72	uc011kcj.2	intergenic
DNA_motif_1	chr4:103803925-103804244	221	248	+	21.8652	4.11e-10	4.01e-07	GCCCTCCTCAGCCTCCCAAAGTGTTGGG	CISD2	uc003hwt.4	geneBody
DNA_motif_1	chr3:159849097-159849312	96	123	-	21.7079	4.36e-10	4.25e-07	GCCCGCCTTGGCCTTCCAAAGTACTGGG	AK097161	uc003fcw.1	geneBody
DNA_motif_1	chr1:199921182-199921463	81	108	-	21.6517	4.45e-10	4.33e-07	ACCCACCTTGTCCTCCCAAAGTGCTGAG	NR5A2	uc001gvb.4	intergenic
DNA_motif_1	chr3:103713006-103713107	27	54	-	21.6067	4.53e-10	4.4e-07	TTCTGCCTCAGCCGTTCGAGTAGCTGGG	BC070396	uc003dvu.3	geneBody
DNA_motif_1	chr1:204484656-204484746	45	72	+	21.5955	4.54e-10	4.42e-07	GCCCGCCTCGGCCTCCCAAAGTGCGCTG	MDM4	uc001hbd.2	TSS
DNA_motif_1	chr13:81133101-81133233	97	124	+	21.3933	4.9e-10	4.76e-07	ACCCGCCTAGGCCTCCCTAAGTGCTGGG	SPRY2	uc001vlj.3	intergenic
DNA_motif_1	chr4:110471854-110472011	95	122	+	21.3034	5.06e-10	4.91e-07	TCATGCCTCAGCCACCCGAGTAACTGCG	CCDC109B	uc011cfs.2	intergenic
DNA_motif_1	chr6:33974166-33974660	443	470	-	21.2022	5.26e-10	5.09e-07	GCCTACCTCAGCCTCTGAAAGTGCTGGG	MIR1275	uc021yyr.1	intergenic
DNA_motif_1	chr1:213049819-213050069	131	158	+	21.1236	5.41e-10	5.24e-07	CACTGCCTCAGCCTCCCAAAGTGCCAAG	FLVCR1	uc001hjt.3	geneBody
DNA_motif_1	chr4:170600608-170601024	315	342	-	21.0337	5.59e-10	5.41e-07	TCCTGCCTCAGCCTGCCGAGTGCCTGGG	CLCN3	uc003ish.3	geneBody
DNA_motif_1	chr1:82202550-82202699	78	105	+	21.0225	5.62e-10	5.43e-07	TCCTGCCACAGCCTCTGGAGTAGCTGGG	LPHN2	uc001dis.3	geneBody
DNA_motif_1	chr6:166713576-166713766	86	113	+	21.0112	5.64e-10	5.44e-07	CCCGACCTTGGTCTCCCAAAGTGCTGGG	PRR18	uc003quw.1	intergenic
DNA_motif_1	chr7:77564600-77564887	48	75	+	20.9663	5.73e-10	5.53e-07	TCTTGCCTCAGCCTCCCCAGTACCTGGG	PHTF2	uc010ldv.3	geneBody
DNA_motif_1	chr12:95051374-95051485	37	64	+	20.8764	5.92e-10	5.71e-07	TGCCACCTCATTCTCCTGAGTAGCTGGG	TMCC3	uc001tdj.2	intergenic
DNA_motif_1	chr1:167202473-167202651	145	172	+	20.7865	6.12e-10	5.9e-07	TCTTGGCTTGGCCTCCCAAAGTGCTGGG	POU2F1	uc001gec.3	geneBody
DNA_motif_1	chr6:70488790-70489022	37	64	-	20.7416	6.22e-10	5.99e-07	GCCCATCCTGGCCTTCCGAAGTGCTGGG	LMBRD1	uc003pfa.3	geneBody
DNA_motif_1	chr9:125656297-125656460	123	150	-	20.6966	6.33e-10	6.08e-07	TCCTGCCTCAGCCTCTGGAGTAACTGGG	RC3H2	uc010mwc.1	geneBody
DNA_motif_1	chr1:185175037-185175402	295	322	+	20.6854	6.35e-10	6.1e-07	GCCCACGTCGGCCTCCCAAAGAGATAGG	SWT1	uc001grg.4	geneBody
DNA_motif_1	chr3:129187272-129187327	24	51	+	20.6629	6.41e-10	6.15e-07	TTGTGCCTCAGCCTCTGGAATAGCTGGG	IFT122	uc003eml.3	geneBody
DNA_motif_1	chr19:15978933-15979100	55	82	-	20.6517	6.43e-10	6.17e-07	TCGTGCCTAAGCCTCCTGAGTACCTAGG	CYP4F2	uc002nbs.1	intergenic
DNA_motif_1	chr3:151850285-151850405	71	98	+	20.618	6.51e-10	6.24e-07	ACCCGCCTCGGCCTCCAAAAACGCTAGG	MBNL1-AS1	uc011boe.2	intergenic
DNA_motif_1	chr5:137461407-137461606	139	166	+	20.6067	6.54e-10	6.26e-07	ATCCGCTTCAGCCTCCCAAAGTGTTGTG	NME5	uc003lce.3	geneBody
DNA_motif_1	chr12:24480582-24480896	287	314	+	20.5955	6.57e-10	6.28e-07	ACCTGCCACAGCCTCCCAAAGTGTTGGA	SOX5	uc001rfx.4	geneBody
DNA_motif_1	chr6:45839465-45839738	19	46	-	20.573	6.62e-10	6.32e-07	GCCCGCCTCAGCCTCCCAAAGTGGCATT	CLIC5	uc003oxv.3	intergenic
DNA_motif_1	chrX:142726862-142727030	111	138	+	20.5281	6.73e-10	6.42e-07	GCCCATCTCGGCCTCCTAAAGTTCTGGG	SLITRK4	uc004fby.3	intergenic
DNA_motif_1	chr7:81408653-81409188	229	256	-	20.4719	6.87e-10	6.55e-07	TCCCACCTCAGCCTTCTGAGCAGTTGGG	HGF	uc003uhl.3	intergenic
DNA_motif_1	chr5:101394553-101394752	3	30	-	20.3933	7.07e-10	6.73e-07	ACCCGCCTTGTCCTCCCAAAGTGCTAGA	SLCO4C1	uc003knm.3	intergenic
DNA_motif_1	chr5:39938637-39938820	32	59	-	20.3596	7.15e-10	6.81e-07	GCTGGCTTCAGCCTCCCAAAGTGCTGGG	BC026261	uc003jly.3	intergenic
DNA_motif_1	chr21:28370322-28370672	177	204	+	20.3371	7.21e-10	6.86e-07	GCCCGTCTGGGCCCCCCAAAGTGCTGGG	ADAMTS5	uc002ymg.3	intergenic
DNA_motif_1	chr1:81542957-81543113	35	62	-	20.1685	7.67e-10	7.28e-07	ACTCGCCTCGGCCTCCGAAAGTGCTGGG	LPHN2	uc001dis.3	intergenic
DNA_motif_1	chr5:101970859-101971057	1	28	-	20.1461	7.73e-10	7.34e-07	GCCCACCCTGGCCTCCCAGAGTGCTGGG	AX747345	uc003knr.1	intergenic
DNA_motif_1	chr11:96639952-96640271	90	117	+	20.0449	8.02e-10	7.6e-07	TCCTGCCTCAGCCTCCCATGTAGTAGGG	JRKL-AS1	uc031qdh.1	intergenic
DNA_motif_1	chr7:77517551-77517766	125	152	+	19.9438	8.31e-10	7.88e-07	ACCCACCTCTGCATCCCAAAGTGCTGGG	PHTF2	uc010ldv.3	geneBody
DNA_motif_1	chr9:17435697-17435923	107	134	+	19.8202	8.69e-10	8.23e-07	ACCCGTCTTGGCCTCCCCAAGTGCTAGG	CNTLN	uc003zmy.3	geneBody
DNA_motif_1	chr11:119277369-119277491	12	39	-	19.6292	9.31e-10	8.8e-07	GCCCGCCTCAGCCTCCCAAAGTGGAGAT	LOC100499227	uc001pwp.2	geneBody
DNA_motif_1	chr11:65801305-65801449	75	102	+	19.5169	9.69e-10	9.16e-07	GCTCGCCTCGGCCTCTCAAAGTGCTGGG	AX746604	uc001ogu.1	TES
DNA_motif_1	chr20:32311758-32311827	37	64	-	19.4607	9.89e-10	9.33e-07	TCCTGCCTCAGCCTCCTGTGTGACTGGG	PXMP4	uc002wzv.3	intergenic
DNA_motif_1	chr1:99844285-99844448	82	109	+	19.4382	9.97e-10	9.4e-07	TCCCGCCTCAGCATCCCGAGCATCTGGG	LPPR4	uc001dse.3	intergenic
DNA_motif_1	chrX:40109677-40109874	139	166	-	19.382	1.02e-09	9.58e-07	GCCCACCTCAGCCTCTCAAAGTGCTGGC	BCOR	uc004dep.4	intergenic
DNA_motif_1	chr5:151118727-151118824	9	36	-	19.236	1.07e-09	1.01e-06	GCCCACCTCAGCCTCCCAAAGTATTGGG	ATOX1	uc003luk.3	intergenic
DNA_motif_1	chr8:120787244-120787425	24	51	-	19.2247	1.08e-09	1.01e-06	GCCCTCCTTGGCCTCCCAAAGTGCTGAT	TAF2	uc003you.3	geneBody
DNA_motif_1	chr20:32719728-32719820	31	58	+	19.2247	1.08e-09	1.01e-06	TCCTGCCTCAGCCTGCTGAGTGCCTGGG	EIF2S2	uc002xaf.3	intergenic
DNA_motif_1	chr6:45173280-45173350	1	28	-	19.0674	1.14e-09	1.07e-06	GCCATCCTCGGCCTCCCAAAGTGCTGAG	SUPT3H	uc003oxn.2	geneBody
DNA_motif_1	chr15:30774187-30774381	85	112	-	19	1.16e-09	1.09e-06	GCTCCCCTCAGCCTCCCAAAGTGCTGAG	FLJ00278	uc001zeg.2	intergenic
DNA_motif_1	chr12:115257115-115257207	45	72	-	18.8315	1.24e-09	1.16e-06	TCGTGACTCAGCTTCTTGAGTAGCTGGG	TBX3	uc001tvt.1	intergenic
DNA_motif_1	chr15:33388998-33389182	48	75	+	18.6966	1.3e-09	1.21e-06	GCCAGCCTTGGCTTTCCAAAGTGCTGGG	FMN1	uc031qrh.1	geneBody
DNA_motif_1	chr14:75318566-75318701	30	57	+	18.573	1.35e-09	1.27e-06	CCTCACCTTAGCCTCCCAAGTACCTGGG	PROX2	uc031qpi.1	intergenic
DNA_motif_1	chr9:18954543-18954718	35	62	+	18.3258	1.48e-09	1.38e-06	ACCTACCTCAGCCACGCAAAGTGCTGAG	FAM154A	uc003zni.2	geneBody
DNA_motif_1	chr12:26988124-26988378	74	101	-	18.2921	1.49e-09	1.4e-06	CCCCACCTCTGCCTCCCAAAGTGCTTGG	ITPR2	uc001rhg.3	intergenic
DNA_motif_1	chr4:103801304-103801407	40	67	+	17.9551	1.68e-09	1.57e-06	GCCCACCTCAGCCTCCCTTAGTGCTGGA	CISD2	uc003hwt.4	geneBody
DNA_motif_1	chr5:80883221-80883384	77	104	-	17.9326	1.69e-09	1.58e-06	GCCTGCCTTGGCCTCCCAAAGTTTTGGG	SSBP2	uc003khp.4	geneBody
DNA_motif_1	chr6:132589777-132590015	76	103	-	17.9101	1.71e-09	1.59e-06	GCCCACCTCGGCTTCCCAAAGTGCCCGG	MOXD1	uc003qdf.3	intergenic
DNA_motif_1	chr1:110872762-110873120	42	69	-	17.8315	1.75e-09	1.63e-06	ATCCGCCTCGGCCTCCCAGAGCGCTGGG	LOC440600	uc001dzj.3	geneBody
DNA_motif_1	chr3:151925740-151925959	140	167	-	17.7303	1.82e-09	1.69e-06	GCCCGCCTCGACCTCCTAAAGTGTTGGG	MBNL1-AS1	uc011boe.2	intergenic
DNA_motif_1	chr8:67511748-67512056	35	62	-	17.7303	1.82e-09	1.69e-06	ACCCACCTCGGCCTCCGAAAGTGTTGGG	MYBL1	uc003xwj.3	geneBody
DNA_motif_1	chr9:34180842-34181092	209	236	+	17.6966	1.84e-09	1.71e-06	TCCGGCCTTGGTCTCCGAAAGTGCTGGG	UBAP1	uc022bfy.1	geneBody
DNA_motif_1	chr4:77519363-77519539	59	86	+	17.573	1.92e-09	1.78e-06	GCCCACCTCGGCCTCCGAAAGTCCTGGG	SHROOM3	uc011cbx.2	geneBody
DNA_motif_1	chr5:8563464-8563643	72	99	-	17.5506	1.93e-09	1.79e-06	GCCCACCTTGGCCTCCCAAAGTGTTGTA	LOC100505738	uc003jei.3	intergenic
DNA_motif_1	chr8:107874534-107874770	8	35	+	17.2921	2.11e-09	1.96e-06	CTGTGCCTCAGCCTCTCGAGTACCTGGG	ABRA	uc003ymm.4	intergenic
DNA_motif_1	chr3:81130723-81130976	118	145	-	17.2472	2.15e-09	1.98e-06	GCCCGCCTCCTCATCCCAAAGTGCTGGG	GBE1	uc021xav.1	intergenic
DNA_motif_1	chr11:125711446-125711645	80	107	-	17.2472	2.15e-09	1.98e-06	ACCTGCCTCTGCCTCCCAACCTGCTGGG	PATE4	uc001qcv.3	intergenic
DNA_motif_1	chr1:184762477-184762726	95	122	-	17.1798	2.2e-09	2.03e-06	TCCTCTGTCAGCGTCCCAAGTAGCTGGA	FAM129A	uc001gra.4	geneBody
DNA_motif_1	chr7:112490087-112490360	56	83	-	17.1236	2.24e-09	2.07e-06	GATTCCCTCAGCCTCCCAAGTAGCTGGG	C7orf60	uc003vgo.1	geneBody
DNA_motif_1	chr15:36031646-36031769	32	59	+	16.9101	2.41e-09	2.22e-06	ACCAGCCTCGGCCTGCCAAAGTGCTGGT	DPH6-AS1	uc001zjc.3	geneBody
DNA_motif_1	chr8:99371383-99371576	100	127	-	16.7528	2.54e-09	2.34e-06	GCCCGCCTCGGCCTCCGAAAATGTTGGG	NIPAL2	uc003yil.1	intergenic
DNA_motif_1	chr6:88329124-88329461	243	270	+	16.7191	2.57e-09	2.37e-06	ACCCACCTTGGCCTCCCAAAGTACTGAT	ORC3	uc003pmg.3	geneBody
DNA_motif_1	chr3:87149331-87149506	6	33	-	16.6742	2.61e-09	2.4e-06	ACCAGCCTCGGCCTTCCAAAGTACTGGG	BC050344	uc003dqo.3	intergenic
DNA_motif_1	chr10:91173188-91173285	61	88	-	16.382	2.88e-09	2.65e-06	GCCCATCGTGGCCTCCCAAAATGCTGGG	LIPA	uc001kgb.4	geneBody
DNA_motif_1	chr6:141353130-141353304	80	107	-	16.3483	2.92e-09	2.68e-06	TTCTGCCTCGGCCTCCCAGAGTGTTAGG	MIR4465	uc021zge.1	intergenic
DNA_motif_1	chr4:84008744-84008935	10	37	-	16.3258	2.94e-09	2.69e-06	ACTCACCTTGGCCTCCCAAAGGGCTGGG	PLAC8	uc011cco.2	intergenic
DNA_motif_1	chr1:169850112-169850247	34	61	+	16.1798	3.09e-09	2.83e-06	GCCCACCTCAGCCTCCCCAAGTGTCGGG	SCYL3	uc001ggs.3	geneBody
DNA_motif_1	chr1:60382064-60382230	89	116	-	15.9551	3.33e-09	3.05e-06	GCCTACCTCGGCCCCCCAACGTGTTGGG	CYP2J2	uc001czq.3	geneBody
DNA_motif_1	chr11:128968407-128968584	150	177	+	15.9101	3.38e-09	3.09e-06	ACCCGCCTCGGCCTCCCAAAGTGTGGCT	ARHGAP32	uc009zcp.3	geneBody
DNA_motif_1	chr1:105163515-105163640	13	40	-	15.8202	3.48e-09	3.18e-06	ACCAGTCTCAGCCTCCCAAAGTGTTGAG	LOC100129138	uc021oqw.1	intergenic
DNA_motif_1	chr18:57565871-57566246	86	113	+	15.618	3.73e-09	3.4e-06	TCGTGCCTCAGCCGCCCAAGCAACTGGG	PMAIP1	uc002lic.2	TSS
DNA_motif_1	chr5:106696641-106696942	220	247	+	15.5843	3.77e-09	3.44e-06	GCCCACCTTGGCCTCCCAAAGTGTTGTT	EFNA5	uc003kol.3	intergenic
DNA_motif_1	chr1:197154065-197154280	122	149	+	15.3596	4.06e-09	3.7e-06	GCCAGCTTTGGCCTCCCAAAGTGCTGGC	ZBTB41	uc001gtx.1	geneBody
DNA_motif_1	chr2:17921792-17922109	207	234	-	15.0225	4.54e-09	4.13e-06	TCCTGTTTCAGCCTTGTGAGTAACTGGG	SMC6	uc010exo.3	geneBody
DNA_motif_1	chr15:42827715-42827775	5	32	+	15.0225	4.54e-09	4.13e-06	TGCAACCTCTGTCTCCCGAGTAGCTGGG	SNAP23	uc001zpz.2	intergenic
DNA_motif_1	chr1:180914908-180915031	80	107	-	14.8202	4.86e-09	4.41e-06	AGGCGCCTCGGCCTCCCAAAGTTCTGGG	KIAA1614	uc001gok.2	TES
DNA_motif_1	chr2:207069369-207069447	23	50	+	14.809	4.87e-09	4.43e-06	TCTGCCCTCAGCCTCCTGAGTAGCGGGG	GPR1	uc010fuf.3	geneBody
DNA_motif_1	chr6:130317009-130317165	88	115	+	14.6292	5.17e-09	4.69e-06	TTCCTGCCTGGCCTCCCAAGTAGCTGGG	L3MBTL3	uc003qbt.3	intergenic
DNA_motif_1	chr2:169745370-169745524	10	37	+	14.2247	5.9e-09	5.35e-06	ACCCAACTTGGCCTCCCAAAGTGTTGGG	SPC25	uc002uel.3	geneBody
DNA_motif_1	chr3:166724882-166724972	61	88	+	14.2135	5.92e-09	5.37e-06	ACCCACCTAGGCCTCCCAGAGTGCTAGG	ZBBX	uc011bpc.2	intergenic
DNA_motif_1	chr15:45928818-45928912	25	52	+	14.1573	6.03e-09	5.46e-06	GCCCACCTTGGACTCCCAAAGTTCTGGG	SQRDL	uc001zvu.4	geneBody
DNA_motif_1	chr3:78619917-78620262	81	108	-	14.0787	6.19e-09	5.6e-06	TTCAGTCTTACCCTCCAGAGTAGCTGGG	ROBO1	uc003dqe.2	intergenic
DNA_motif_1	chr11:98455540-98455645	49	76	+	13.7865	6.81e-09	6.15e-06	ACCCGCCTCGGCCTCCCAAAATGCTTAC	CNTN5	uc001pga.3	intergenic
DNA_motif_1	chr3:31838628-31838785	100	127	+	13.6742	7.06e-09	6.37e-06	GGCCTCTTCGGCCTCCCGAAGTGCTAGG	OSBPL10	uc021wuu.1	geneBody
DNA_motif_1	chr9:123644163-123644375	118	145	+	13.5618	7.32e-09	6.6e-06	ACCAGCCTTGGCCTTCCAAAGTGTTGGG	PHF19	uc004bks.1	intergenic
DNA_motif_1	chr3:174865673-174865902	69	96	-	13.1798	8.28e-09	7.46e-06	TATTGTCTCAGCCTCCCATATAGCTGGG	NAALADL2	uc003fit.3	geneBody
DNA_motif_1	chr14:25217163-25217374	44	71	-	12.7528	9.49e-09	8.55e-06	GCTTGCTTCGGGCTCCCAAAGTTCTGGG	STXBP6	uc001wpv.3	intergenic
DNA_motif_1	chr3:162351454-162351662	4	31	+	12.5843	1e-08	9.01e-06	TCCCTCCTCAACACCCTGAGTAGCTGGG	BC073807	uc003feg.3	intergenic
DNA_motif_1	chr6:79806253-79806329	22	49	-	12.573	1e-08	9.04e-06	TTCCACCTCAGCCTCTGGAGTAACTGGG	PHIP	uc003pir.3	intergenic
DNA_motif_1	chr7:21894321-21894459	83	110	+	12.4944	1.03e-08	9.26e-06	CCCCTCCTTGGCCTCCCAGAGTGCTGAG	DNAH11	uc031swp.1	geneBody
DNA_motif_1	chr2:17921792-17922109	77	104	-	12.2247	1.12e-08	1.01e-05	GCCCACCTCGGCTTCGCAGAGTGCTGGG	SMC6	uc010exo.3	geneBody
DNA_motif_1	chr10:103616958-103617053	4	31	-	12.236	1.12e-08	1e-05	GCCCACCTCGGCCTTCCAAAGTGCTTGC	C10orf76	uc009xwy.1	geneBody
DNA_motif_1	chr15:33372403-33372795	298	325	-	12.2247	1.12e-08	1.01e-05	GTCCGCCTTGGCCTCACAAAGTTCTGGG	FMN1	uc031qrh.1	geneBody
DNA_motif_1	chr20:8122151-8122429	1	28	-	12.2022	1.13e-08	1.01e-05	TTCTGCCTCAGCCTCTCGAGTGGTCGGG	PLCB1	uc002wna.4	geneBody
DNA_motif_1	chr6:142406395-142406580	13	40	-	11.8764	1.25e-08	1.12e-05	GCCCACCTCGGCTTCTCAAAGTGTTGGG	NMBR	uc003qiu.3	geneBody
DNA_motif_1	chr11:86208245-86208435	25	52	+	11.6854	1.33e-08	1.19e-05	GCCCCGATCAGCCTCCCAAAGTGCTGGG	ME3	uc009yvk.3	geneBody
DNA_motif_1	chr6:132589777-132590015	211	238	-	11.6629	1.34e-08	1.2e-05	TCAAGCCTCAGCCTCCAGAGCACCTGGG	MOXD1	uc003qdf.3	intergenic
DNA_motif_1	chr7:13180242-13180360	10	37	-	11.6404	1.35e-08	1.2e-05	GCCCTCCTGGGCCTCCCAAAGGGCTGGG	ARL4A	uc003ssp.3	intergenic
DNA_motif_1	chr6:47817237-47817583	84	111	-	11.2809	1.51e-08	1.34e-05	ACCTGCCTCGGCCGCCCACAGTCCTGGG	OPN5	uc003ozc.3	intergenic
DNA_motif_1	chr6:143902400-143902825	81	108	-	11.2809	1.51e-08	1.34e-05	CCTTGTCTTGACCTCCCAAAGTGCTGGG	LOC285740	uc003qjp.2	intergenic
DNA_motif_1	chr14:22973324-22973656	228	255	-	10.9213	1.69e-08	1.5e-05	TCCTGCCTCAGCCTCTGTAGTAGTTGGG	TCRA	uc001wbw.2	geneBody
DNA_motif_1	chr11:98549698-98549875	115	142	+	10.618	1.85e-08	1.65e-05	GCCCACCTCGGCCTCCCAAAGTGGAATT	CNTN5	uc001pga.3	intergenic
DNA_motif_1	chr4:43176987-43177164	143	170	+	10.5618	1.89e-08	1.68e-05	TTGTGCCTCACCCTCCCAGGTATCTGGG	GRXCR1	uc003gwt.3	intergenic
DNA_motif_1	chr5:53375614-53375789	68	95	-	10.2584	2.07e-08	1.84e-05	TCTGGCCCCAGCCTCCTGAGTGGCTGGT	ARL15	uc003jpg.1	geneBody
DNA_motif_1	chr14:68345605-68345760	69	96	+	9.8427	2.35e-08	2.09e-05	GTTCATCTCAGCCTCCCAAAGTCCTGGG	RAD51B	uc001xkg.2	geneBody
DNA_motif_1	chr1:180488501-180488698	139	166	+	9.82022	2.37e-08	2.1e-05	GCCCCCCTCGGCCTCGGAAAGTGCTGGG	ACBD6	uc001gog.3	intergenic
DNA_motif_1	chr13:77222764-77222950	91	118	-	9.82022	2.37e-08	2.1e-05	ACCCTCATCGGACTCCCAAAGTGCTGGG	KCTD12	uc010aeu.1	intergenic
DNA_motif_1	chrX:96653872-96654039	115	142	+	9.62921	2.51e-08	2.22e-05	ACCTGCCTCGGCCTCCCAAAGTCTGGTA	DIAPH2	uc004efu.4	geneBody
DNA_motif_1	chr3:51587141-51587756	449	476	-	9.34831	2.73e-08	2.41e-05	TCCCATCTCCACCTCCCAAAGTACTGGA	RAD54L2	uc011bdt.2	geneBody
DNA_motif_1	chr20:20990434-20990679	107	134	+	9.2809	2.79e-08	2.46e-05	TCCCCCCGTGGCCTCCCAAAGTGTTGGG	PLK1S1	uc002wsb.3	intergenic
DNA_motif_1	chr1:213041788-213041969	72	99	+	9.24719	2.82e-08	2.49e-05	ATTCTGCTCAGCCTCCCGAGTAGCTGGA	FLVCR1	uc001hjt.3	geneBody
DNA_motif_1	chr7:113203451-113203650	28	55	-	9.16854	2.88e-08	2.54e-05	ACCCGCCTCGGCCTCCCAAGTTCTAGGA	PPP1R3A	uc010ljy.1	intergenic
DNA_motif_1	chr4:32681446-32681591	58	85	+	9.08989	2.95e-08	2.6e-05	CCATTCTCCTGCCTCCTGAGTAGCTGGA	AK093205	uc003gsm.1	intergenic
DNA_motif_1	chr2:194554414-194554597	68	95	+	8.61798	3.4e-08	2.99e-05	TCCTGCCTCAGCCACCCGAGGTAGCTGG	BC038548	uc002utf.1	intergenic
DNA_motif_1	chr20:54989658-54990051	96	123	-	8.59551	3.42e-08	3.01e-05	ACACGCTTCAGCCTCTGAAAGTGGTGGG	CASS4	uc002xxp.2	geneBody
DNA_motif_1	chr13:88954066-88954216	115	142	+	8.03371	4.05e-08	3.56e-05	CCTCGGCCTCGCCTCCCAAAGTGCTGGG	LINC00433	uc031qmp.1	intergenic
DNA_motif_1	chr5:138585892-138586043	111	138	-	7.96629	4.13e-08	3.63e-05	ACCTGCCATGACCTCTCAAAGTGCTGGG	SNHG4	uc003ldr.3	intergenic
DNA_motif_1	chr7:79661880-79662009	13	40	-	7.75281	4.4e-08	3.86e-05	CACCTTCTTAGCTTCCCGAAGTGCTGGG	GNAI1	uc003uhb.1	intergenic
DNA_motif_1	chr1:217873943-217874288	94	121	+	7	5.49e-08	4.81e-05	TCCTGCCTCAACCTGCCAATTAGCAGAG	SPATA17	uc001hlh.1	geneBody
DNA_motif_1	chr7:121474410-121474931	392	419	+	6.78652	5.84e-08	5.11e-05	GCCCACCTCGTACTCCCAAAGTGTTGGG	PTPRZ1	uc003vjy.3	intergenic
DNA_motif_1	chr18:21983280-21983535	14	41	-	6.25843	6.8e-08	5.96e-05	GCCCGCCTGGACCTCGCAAAGTGCTGGA	OSBPL1A	uc002kve.3	intergenic
DNA_motif_1	chr9:18977688-18977919	52	79	-	6.08989	7.14e-08	6.25e-05	CACTGCCTTGGCATCTCAAAGTGCTGGG	FAM154A	uc003zni.2	geneBody
DNA_motif_1	chr6:126383269-126383465	6	33	+	5.65169	8.1e-08	7.07e-05	GTCCACCTTGGCAGCCCAAAGTGCTGCG	TRMT11	uc003qam.3	intergenic
DNA_motif_1	chr9:16460355-16460648	148	175	-	5.65169	8.1e-08	7.07e-05	TTGTGTCTCCACCCCCTGAGTAACTGGG	BNC2	uc003zml.3	geneBody
DNA_motif_1	chr2:86429909-86430108	143	170	+	5.53933	8.36e-08	7.3e-05	ATCCGCCGGGGCCTCCCAAAGTGTTGGG	MRPL35	uc002srf.4	geneBody
DNA_motif_1	chr20:49102812-49102898	12	39	+	5.51685	8.42e-08	7.34e-05	ACCTGCCTTGGCCTCCAAAGTGTGGGGA	PTPN1	uc002xvl.3	intergenic
DNA_motif_1	chr4:14628197-14628363	51	78	+	5.35955	8.8e-08	7.67e-05	CTCCTGCCTCGCCTCCCGAGTAGCTAGG	MGC4836	uc003gne.3	geneBody
DNA_motif_1	chr5:27970175-27970376	91	118	-	4.91011	1e-07	8.7e-05	ACTCGCTTACACCTCCCAAATTGCTGGG	LOC643401	uc003jgy.3	intergenic
DNA_motif_1	chr6:69691881-69692080	138	165	+	4.31461	1.18e-07	0.000103	GCCTGCCTCAGCCTCCCAAAGTACATTT	BAI3	uc003pev.4	geneBody
DNA_motif_1	chr5:27580105-27580378	227	254	-	4.08989	1.26e-07	0.000109	ATCCGCCTTGCCCTCCCAAAATGGGGAA	LOC643401	uc003jgy.3	intergenic
DNA_motif_1	chrX:23761860-23762024	33	60	-	3.76404	1.38e-07	0.00012	ACTCGTGCCTGTCCCCCGAGTAGCTGGG	ACOT9	uc004dao.3	TSS
DNA_motif_1	chr14:98756101-98756310	69	96	+	3.16854	1.63e-07	0.000141	TTCTGCCTTGGCCTCCCAAGTGCTGGGA	JX073282	uc031qqg.1	intergenic
DNA_motif_1	chr13:57798978-57799228	48	75	-	3.08989	1.66e-07	0.000144	GCCGGCCTAGGCCTCCCAAAGCGTTGGG	PRR20E	uc010thh.1	intergenic
DNA_motif_1	chr1:108488099-108488230	94	121	-	2.93258	1.74e-07	0.00015	GCTCGTCTCAACCTCTCAAAGTGCTGGA	VAV3	uc001dvk.1	geneBody
DNA_motif_1	chr11:57860977-57861059	3	30	-	2.86517	1.77e-07	0.000153	GCCTGCCTCGGTCTCCCAAAGTGTGCCT	OR9Q1	uc001nmj.3	geneBody
DNA_motif_1	chr2:217493638-217494149	433	460	+	2.62921	1.89e-07	0.000163	TCTTGCATCAGCCACCCAAAGTGTTGAG	IGFBP2	uc021vwn.1	intergenic
DNA_motif_1	chr9:116076980-116077097	23	50	+	2.61798	1.89e-07	0.000164	TCCCGCCTCAGGCTCCCCAGGTAGCTGG	WDR31	uc004bhc.3	intergenic
DNA_motif_1	chr6:76292698-76292826	66	93	+	2.41573	2e-07	0.000173	ATCCGTCTCTACCTCCCAAAGTCCTGGG	SENP6	uc003pid.4	intergenic
DNA_motif_1	chr2:65366599-65366773	113	140	-	2.37079	2.03e-07	0.000175	TCCTGCCTCAGCCTTCCCAAGTAGCTGG	RAB1A	uc002sdm.3	intergenic
DNA_motif_1	chr2:204290481-204290678	145	172	-	2.11236	2.17e-07	0.000187	TCTTGCCTCAGCCTCCCAAGTGCTGGGA	ABI2	uc002uzz.3	geneBody
DNA_motif_1	chr16:59619501-59619697	118	145	-	1.29213	2.71e-07	0.000234	CTGCCCCTCTGCCTCCCAAAGTTCTGGG	LOC644649	uc021tji.2	intergenic
DNA_motif_1	chr2:190587350-190587539	141	168	-	0.921348	3e-07	0.000258	ATCCTGCTCAGCCTCTCAAGTAACTGGG	ANKAR	uc002uqu.3	geneBody
DNA_motif_1	chr5:63423979-63424225	124	151	+	0.764045	3.12e-07	0.000269	GCCAGCCACAGCCTCCCAAAGCACCGGG	RNF180	uc003jti.3	intergenic
DNA_motif_1	chr5:164173387-164173544	24	51	+	0.730337	3.15e-07	0.000271	TCTGCCTCAGGCCTCCCGAGTAGCTGGG	BC011998	uc003lzn.3	intergenic
DNA_motif_1	chr18:27667632-27667791	73	100	+	0.719101	3.16e-07	0.000271	ACCCACCTTGGCCTCCTAAAATGTGCTG	MIR302F	uc021uim.1	intergenic
DNA_motif_1	chrX:49310211-49310358	110	137	+	0.494382	3.36e-07	0.000288	GCCCACCTTGGCATCCCAAAATGTTTGG	GAGE8	uc011mne.2	geneBody
DNA_motif_1	chr18:25714520-25714687	37	64	-	-0.494382	4.36e-07	0.000373	TCTCATCTCAGCCTCCCAAGTTTGCTGG	CDH2	uc002kwg.2	geneBody
DNA_motif_1	chr13:52016374-52016472	10	37	+	-0.58427	4.46e-07	0.000382	TCCTGCCTCAGCTTCCTGAGGGTGCCTG	INTS6	uc001vfj.3	geneBody
DNA_motif_1	chr4:116855800-116855995	48	75	+	-0.719101	4.62e-07	0.000395	GCTCACGTTGGCCTCTGAAAGTGCTGGG	MIR1973	uc021xqy.1	intergenic
DNA_motif_1	chr4:151680097-151680257	80	107	+	-1.10112	5.1e-07	0.000436	CCACCTCACAGCTTTCCAAGTAGCTGGT	LRBA	uc010ipj.3	geneBody
DNA_motif_1	chr15:23923964-23924146	153	180	-	-1.68539	5.94e-07	0.000507	GCCCGCCTTGGCCTCCAAAGTGCTGGGA	NDN	uc001ywk.3	intergenic
DNA_motif_1	chr12:21833103-21833297	33	60	-	-2.10112	6.61e-07	0.000564	CGCCCGCCTCGCCTCCCAAAGTGCTGGG	LDHB	uc001rfe.3	intergenic
DNA_motif_1	chr8:107874534-107874770	141	168	+	-2.49438	7.3e-07	0.000623	GCCCACCTCAGCCTCCCAAACGACTTGT	ABRA	uc003ymm.4	intergenic
DNA_motif_1	chr10:90647370-90647586	152	179	+	-2.5618	7.43e-07	0.000633	TTCCACCTCAGCCACTCAGAGTACTGGG	STAMBPL1	uc010qmx.2	geneBody
DNA_motif_1	chr12:24480582-24480896	187	214	+	-3.4382	9.28e-07	0.00079	GCCCGCCTCAGCCTCCCATAATTTCGTA	SOX5	uc001rfx.4	geneBody
DNA_motif_1	chr2:206854350-206854485	108	135	-	-3.97753	1.06e-06	0.000903	ACCCACCTCAGCCTCCGAAGTGCTGGGA	INO80D	uc002vaz.4	intergenic
DNA_motif_1	chr5:88070257-88070477	125	152	+	-4.24719	1.14e-06	0.000965	GCCCGCCTCGGCCTCCCAAAGTAAGTTT	MEF2C	uc003kjl.3	geneBody
DNA_motif_1	chr13:57107965-57108164	31	58	-	-4.79775	1.3e-06	0.00111	ACCTGCCTTGGCCTCCCAAAGACTAGTC	PRR20D	uc010thd.1	intergenic
DNA_motif_1	chr1:195452313-195452428	8	35	-	-5.50562	1.55e-06	0.00131	ACCCACCTCGGCCCCCAAAGTGCTGGGA	KCNT2	uc001gtd.1	intergenic
DNA_motif_1	chr13:57798978-57799228	184	211	-	-5.75281	1.65e-06	0.0014	TGCCTCAGCCTCCTCCCGAGTAGCTGGG	PRR20E	uc010thh.1	intergenic
DNA_motif_1	chr2:181030225-181030424	78	105	+	-6.2809	1.87e-06	0.00158	CCCAACCCTTCCCTCCCAAAGTGGTAGG	CWC22	uc002unp.2	intergenic
DNA_motif_1	chr6:84774719-84774810	32	59	-	-6.49438	1.97e-06	0.00167	TCTCACTTCGACCTCCAGAACTGTTGGG	MRAP2	uc003pkg.4	geneBody
DNA_motif_1	chr22:48475238-48475406	62	89	-	-7.05618	2.25e-06	0.00191	TCCTGCCTCAGTCTCTCCAAGTAGCTGG	MIR3201	uc021wrs.1	intergenic
DNA_motif_1	chr3:15112306-15112495	132	159	+	-7.48315	2.5e-06	0.00211	TCGTGCCTCAGCCTCCCTGAGTAGCTGG	ZFYVE20	uc003bzm.1	geneBody
DNA_motif_1	chr1:168073045-168073308	127	154	-	-7.55056	2.54e-06	0.00214	GGCTGCTCCCGCCCTCAACGTAGCTGAT	GPR161	uc010pln.3	geneBody
DNA_motif_1	chr6:102837940-102838203	160	187	-	-8.70787	3.33e-06	0.00281	TCCAGCCGCAGCCTCACAGGGAGCCACT	GRIK2	uc010kcw.3	intergenic
DNA_motif_1	chr6:145833413-145833850	184	211	-	-9.85393	4.35e-06	0.00367	ACCTGCCTTGGCTCCCAAAGTGCTGGGA	EPM2A	uc003qkx.3	intergenic
DNA_motif_1	chr12:24270653-24270852	48	75	-	-9.97753	4.48e-06	0.00377	GCCCACCTCGGCCTCCCAAAGGAGATTG	SOX5	uc001rfx.4	geneBody
DNA_motif_1	chr5:122422772-122423109	191	218	+	-10.0112	4.51e-06	0.00379	TCCCTCCTCCGCTTCCCAGAGTGTGGGC	PRDM6	uc003kti.3	intergenic
DNA_motif_1	chr9:108775796-108775889	56	83	-	-10.0112	4.51e-06	0.00379	ACCCACCCTCATCTCCCAGAGTGATGGA	BC039487	uc004bcw.3	intergenic
DNA_motif_1	chr14:55514712-55514868	35	62	+	-10.1011	4.6e-06	0.00387	CTCCTACCTCAGCTCCCAAGTAGCTGAG	SOCS4	uc001xbo.3	geneBody
DNA_motif_1	chr9:16460355-16460648	180	207	-	-10.5506	5.1e-06	0.00429	TGCCACCTTTGCCTCCCGAGTACAAGTG	BNC2	uc003zml.3	geneBody
DNA_motif_1	chr1:195452313-195452428	9	36	-	-11.5393	6.39e-06	0.00536	CACCCACCTCGGCCCCCAAAGTGCTGGG	KCNT2	uc001gtd.1	intergenic
DNA_motif_1	chr3:32867793-32867870	19	46	-	-11.5843	6.45e-06	0.00541	TCCTGCCTCAGCCTCAGTAGCTGGGATT	TRIM71	uc003cff.3	geneBody
DNA_motif_1	chr18:13453743-13454139	51	78	+	-11.9213	6.96e-06	0.00583	TCCCAGCCCCGTCCCCAGTACTGCTGTG	LDLRAD4	uc002ksb.3	geneBody
DNA_motif_1	chr4:63380701-63380923	61	88	+	-12.1124	7.26e-06	0.00608	GGCGCGATTGGCCTCCCAAAGTGCTGGG	BC039452	uc003hcu.1	intergenic
DNA_motif_1	chr13:25466037-25466254	7	34	-	-12.2472	7.49e-06	0.00626	GGCCGCCTGAGCCTGCAGAGGAGCCCCA	CENPJ	uc010tdf.3	geneBody
DNA_motif_1	chr6:145833413-145833850	185	212	-	-12.4607	7.85e-06	0.00656	CACCTGCCTTGGCTCCCAAAGTGCTGGG	EPM2A	uc003qkx.3	intergenic
DNA_motif_1	chr1:237386192-237386333	59	86	-	-12.6292	8.15e-06	0.00681	TCCTGCATTAGCCTCCTGCGTGCGTAGC	RYR2	uc001hyl.1	geneBody
DNA_motif_1	chr5:24443027-24443214	76	103	-	-12.6629	8.21e-06	0.00685	ACCCGCCTCGCCTCCCAAAGTACTGAGA	CDH10	uc003jgr.2	intergenic
DNA_motif_1	chr20:58325223-58325476	11	38	-	-12.8427	8.55e-06	0.00713	TCCTGTCTCATGATCTTAGGGTGCTGCA	PHACTR3	uc002yat.3	geneBody
DNA_motif_1	chr20:58325223-58325476	43	70	-	-12.9213	8.7e-06	0.00725	ACATCTCCCGGCCCCCCGAGAACCAGGT	PHACTR3	uc002yat.3	geneBody
DNA_motif_1	chr4:182892955-182893116	10	37	+	-13.1124	9.07e-06	0.00755	TCCTGCCTCGGCATCCCAAAAGCACTGG	AK056196	uc003iva.1	intergenic
DNA_motif_1	chr1:240343844-240344058	99	126	+	-13.3258	9.51e-06	0.00791	TGCAACCTCCGCCTCCTGAGTTCAAGTG	FMN2	uc010pyd.2	geneBody
DNA_motif_1	chr9:18977688-18977919	187	214	-	-13.8539	1.07e-05	0.00888	CCCACCTCAGCCCTCCCGAGTAGCTGGC	FAM154A	uc003zni.2	geneBody
DNA_motif_1	chr9:116076980-116077097	24	51	+	-13.9663	1.09e-05	0.00909	CCCGCCTCAGGCTCCCCAGGTAGCTGGG	WDR31	uc004bhc.3	intergenic
DNA_motif_1	chr2:148423798-148423932	54	81	+	-14.0112	1.1e-05	0.00917	TGCAATCCCAGCTACCCAAGAGGCTGAG	ACVR2A	uc002twg.3	intergenic
DNA_motif_1	chr3:137878110-137878652	160	187	-	-14.0225	1.11e-05	0.00919	TGCAACCTCCGCCTCCTGAGTTCAAGCG	DBR1	uc003erv.3	intergenic
DNA_motif_1	chr1:220854363-220854657	80	107	-	-14.2472	1.16e-05	0.00964	GCTTGCCGTGGTCTCCCACAGTGCTCAT	C1orf115	uc001hmp.1	intergenic
DNA_motif_1	chr11:97027685-97027869	37	64	-	-14.2809	1.17e-05	0.0097	TTCTGCCTCAGCCTCCAAGTAACTGGAA	JRKL-AS1	uc031qdh.1	intergenic
DNA_motif_1	chr3:173959418-173959617	139	166	+	-14.5281	1.24e-05	0.0102	CCTCAGGCTCCCCTCCCGAGCAGCTGGG	NLGN1	uc003fio.1	geneBody
DNA_motif_1	chr5:37441641-37441757	26	53	-	-14.5281	1.24e-05	0.0102	GCCCGCCTCAGACTCGCAAAGCTGGGAT	WDR70	uc003jkv.3	geneBody
DNA_motif_1	chr19:13183172-13183269	52	79	+	-14.618	1.26e-05	0.0104	GCAGACCTCCCCCCTCTGGGTTGCCAGG	NFIX	uc002mwd.3	geneBody
DNA_motif_1	chr3:124460105-124460300	26	53	+	-14.6404	1.27e-05	0.0105	GTGTGTCTCAGGTCTCGAAGTACCGAGG	UMPS	uc011bkb.2	geneBody
DNA_motif_1	chr6:137671243-137671405	122	149	-	-14.764	1.3e-05	0.0107	GTCTCCGTCAGAATCGTGAGGAGCTCGG	IFNGR1	uc003qho.2	intergenic
DNA_motif_1	chr21:18797558-18797639	10	37	+	-14.7978	1.31e-05	0.0108	GCTTCCTGAGGCCTCCCCAGAAGCTGAG	C21orf37	uc011abz.2	intergenic
DNA_motif_1	chr5:154264018-154264222	103	130	-	-14.8989	1.34e-05	0.011	GCATGCCTTATTCCCCCGGGCTGTGGGG	GEMIN5	uc011ddk.1	intergenic
DNA_motif_1	chr2:82734907-82735174	143	170	+	-15.2697	1.45e-05	0.0119	TGCTGCCTCAGCCTCTTGAAGACTTTGC	LOC1720	uc021vjv.2	intergenic
DNA_motif_1	chr6:55051979-55052178	146	173	-	-15.3146	1.46e-05	0.012	TGCAACCTCCGTCTCCCGGGTTGAAGTG	HCRTR2	uc003pcl.3	geneBody
DNA_motif_1	chr1:189002987-189003105	3	30	-	-15.382	1.49e-05	0.0122	GCCTGCCTCGGCCTCCCAAATCTAATTT	FAM5C	uc001gse.1	intergenic
DNA_motif_1	chr15:44669661-44669744	5	32	-	-15.4382	1.5e-05	0.0123	GGGGGCCTGAGGCACCAGAATTGCTAGA	CASC4	uc001ztp.3	geneBody
DNA_motif_1	chr5:24443027-24443214	77	104	-	-15.4494	1.51e-05	0.0124	CACCCGCCTCGCCTCCCAAAGTACTGAG	CDH10	uc003jgr.2	intergenic
DNA_motif_1	chr4:141682327-141682507	78	105	+	-15.5393	1.54e-05	0.0126	TCATGGCTCAGTTCTCCCAGAAGCAACG	TBC1D9	uc010ioj.3	intergenic
DNA_motif_1	chr11:55211937-55212066	14	41	+	-15.6067	1.56e-05	0.0128	GCCTCTCTCAGGATCCTGATGTGCAAAA	OR4A15	uc010rif.2	intergenic
DNA_motif_1	chr6:88537466-88537593	89	116	+	-15.8652	1.65e-05	0.0135	GCCCACTGCAGCCTCCCAGGTTTAAGTG	AY927641	uc003pmm.3	geneBody
DNA_motif_1	chr3:106761818-106761999	77	104	-	-15.9663	1.68e-05	0.0138	TCCTGTGTTAGTTTCCTAAGGATAATGG	LINC00882	uc003dwf.4	geneBody
DNA_motif_1	chr6:159247299-159247639	85	112	+	-16.0562	1.72e-05	0.014	TGCTGCCCCTGCCATCTGAAGAGCCACC	EZR-AS1	uc031sqs.1	intergenic
DNA_motif_1	chr2:230688378-230688485	73	100	-	-16.1011	1.73e-05	0.0141	CTCCCGCTTCAGTTTCTAAGTTGCTGGG	TRIP12	uc002vpw.1	geneBody
DNA_motif_1	chr14:96624188-96624387	67	94	+	-16.1348	1.74e-05	0.0142	TGCAACCACCGCCTCCCAAGTTCATGCA	BDKRB2	uc010avm.1	intergenic
DNA_motif_1	chr2:86429909-86430108	13	40	+	-16.191	1.77e-05	0.0144	CTCCTACCTCAGCCTCCGAGTAGCTGGG	MRPL35	uc002srf.4	geneBody
DNA_motif_1	chr6:141248257-141248456	89	116	+	-16.191	1.77e-05	0.0144	GGTGGTCTCTATCTCCCAAAGTGCTGGG	MIR4465	uc021zge.1	intergenic
DNA_motif_1	chr9:18977688-18977919	188	215	-	-16.382	1.84e-05	0.015	TCCCACCTCAGCCCTCCCGAGTAGCTGG	FAM154A	uc003zni.2	geneBody
DNA_motif_1	chr5:139404007-139404371	262	289	+	-16.4494	1.86e-05	0.0152	TCCCCCATTATCTTCCTAAATTGCCCTA	NRG2	uc003lev.2	geneBody
DNA_motif_1	chr11:103203995-103204272	240	267	+	-16.6067	1.93e-05	0.0157	TCCCACCTCAACCTCCTTATGTGTTTTT	DYNC2H1	uc001phn.1	geneBody
DNA_motif_1	chrY:9214651-9214925	185	212	+	-16.6517	1.95e-05	0.0158	GTGGACCCAGGTTTCCTGAGGAGCTCCG	TSPY4	uc022cjc.1	geneBody
DNA_motif_1	chr7:91604490-91604627	71	98	+	-16.7865	2e-05	0.0162	TCCCGCTCTGGCTCCCAAAGTGCTTATG	AKAP9	uc003ulf.3	geneBody
DNA_motif_1	chr7:91604490-91604627	70	97	+	-16.8315	2.02e-05	0.0164	CTCCCGCTCTGGCTCCCAAAGTGCTTAT	AKAP9	uc003ulf.3	geneBody
DNA_motif_1	chr15:61657286-61657551	66	93	-	-16.8539	2.03e-05	0.0165	ATCTGCTTAAGCCTACGGAACTCCTGCG	RORA	uc002agx.3	intergenic
DNA_motif_1	chr21:22280658-22280944	253	280	-	-16.9101	2.05e-05	0.0166	TGCAACCTCCGCCTCCCGGGTTCGAGCG	NCAM2	uc002yld.2	intergenic
DNA_motif_1	chr3:78619917-78620262	314	341	-	-16.9551	2.07e-05	0.0168	CTATACCTGAGGGTCCCAACCAGCTAGA	ROBO1	uc003dqe.2	intergenic
DNA_motif_1	chr1:184762477-184762726	127	154	-	-17.0337	2.11e-05	0.017	TGCAACCTCCGCCTCCTGGGTTCAGGAG	FAM129A	uc001gra.4	geneBody
DNA_motif_1	chr2:74575664-74575755	47	74	-	-17.0449	2.11e-05	0.0171	TGCAACCTCCGCCTCCCAGGTTCAGGTG	SLC4A5	uc002skl.3	geneBody
DNA_motif_1	chr13:108123388-108123564	61	88	-	-17.0337	2.11e-05	0.017	TTCTCTTTCAGCCTCTCCAGTAGGATGG	FAM155A	uc001vql.3	geneBody
DNA_motif_1	chr13:58200266-58200461	166	193	-	-17.0562	2.12e-05	0.0171	TGCAACCTCTGCCTCCCGAGTTCAAGTG	PCDH17	uc001vhq.1	intergenic
DNA_motif_1	chr12:11702503-11702833	86	113	+	-17.1011	2.14e-05	0.0172	CTGCACCTCCGCCTCCCGGGTTCAAGCG	LOC338817	uc001qzy.3	geneBody
DNA_motif_1	chr6:64309462-64309594	67	94	+	-17.1685	2.17e-05	0.0175	TGCCACCTCCGCCTCCCGGGTTCAAGCA	PTP4A1	uc003pek.3	intergenic
DNA_motif_1	chr7:81097492-81097601	29	56	-	-17.2809	2.22e-05	0.0179	CCCCGCCTTCAGTCCCAGTGGGGCGGGG	AY927633	uc003uhk.1	intergenic
DNA_motif_1	chr1:16918455-16919107	224	251	-	-17.4719	2.31e-05	0.0186	TTGTGGTGAAGGATCCTAAAGTGCTGTG	NBPF1	uc001ayw.4	geneBody
DNA_motif_1	chr3:186570918-186570971	9	36	+	-17.5955	2.37e-05	0.019	TCCTGCTTCCCCTGCCCAAGGGGGCCTG	ADIPOQ-AS1	uc031sct.1	geneBody
DNA_motif_1	chr1:51996518-51996625	42	69	-	-17.6966	2.42e-05	0.0194	TGCAGCCTCGGCCTCCCGGGTTCAAGCG	EPS15	uc001csq.1	intergenic
DNA_motif_1	chr11:6700472-6700523	4	31	-	-17.7303	2.44e-05	0.0196	TCATGACTTCGTCAGCTGAGGTGCTCTA	MRPL17	uc001men.2	intergenic
DNA_motif_1	chr12:83570949-83571131	118	145	-	-17.7753	2.46e-05	0.0197	TGCAACCTCCGCCTCCCGGGTTCAAGGG	TMTC2	uc001szt.3	intergenic
DNA_motif_1	chr9:35563279-35563466	147	174	-	-17.7865	2.47e-05	0.0198	CTCCGCTTCTGCCTCTGGGGATGGCGGG	FAM166B	uc003zwy.3	TSS
DNA_motif_1	chr9:129432893-129433190	101	128	+	-17.8539	2.5e-05	0.02	TCCTCCCTCACCCTCTTGGATAGGTTCT	LMX1B	uc011maa.2	geneBody
DNA_motif_1	chr6:120753755-120754107	18	45	-	-17.9326	2.54e-05	0.0203	TTCTGCCTCGCTCACGCTGGGAGCTGTA	C6orf170	uc003pyo.1	intergenic
DNA_motif_1	chr4:103550972-103551151	76	103	+	-18.0562	2.61e-05	0.0208	TCCTGCTTTCGCCATATGACATGCTTGT	MANBA	uc003hwg.3	intergenic
DNA_motif_1	chr1:59835642-59835958	33	60	+	-18.1236	2.64e-05	0.0211	GCCCCTCTCCTCCTCCAAAGGATCGCAG	FGGY	uc009wac.3	geneBody
DNA_motif_1	chr2:98037838-98038031	58	85	-	-18.1124	2.64e-05	0.0211	ACCTGTCTGGGACCCCAGAAAACCGGTT	LOC100506123	uc021vll.1	intergenic
DNA_motif_1	chr11:30039192-30039353	98	125	-	-18.236	2.71e-05	0.0216	CTCTTCCCCCGCCTTCCAAAGCCCTCAG	KCNA4	uc001msk.3	TSS
DNA_motif_1	chr14:35881304-35881406	51	78	+	-18.3034	2.74e-05	0.0219	TGCAACCTCCGCTTCCTGGGTTCCAGTG	NFKBIA	uc001wtf.4	intergenic
DNA_motif_1	chr6:56613851-56614050	61	88	-	-18.6067	2.92e-05	0.0233	AGGTGATCTGCCCGCCCAAAATGCTGGG	DST	uc021zba.2	geneBody
DNA_motif_1	chr1:4017576-4017707	3	30	-	-18.809	3.04e-05	0.0242	ATCTACGTGAGCATACTGAGTACCTACT	LOC728716	uc001ali.2	intergenic
DNA_motif_1	chr18:13453743-13454139	125	152	-	-18.7978	3.04e-05	0.0242	TTCCATCAAGGCGCCACGAGGTGCTAGA	LDLRAD4	uc002ksb.3	geneBody
DNA_motif_1	chr3:189553373-189553824	244	271	-	-18.8652	3.08e-05	0.0245	TGCAACCTCTGCCTCCTGAGTTCAAGTG	TP63	uc003fry.2	geneBody
DNA_motif_1	chr5:128108049-128108176	7	34	-	-18.9213	3.12e-05	0.0247	TCTCGTTTGGGCTTGCTAAGGAGGCAGT	SLC27A6	uc003kuy.3	intergenic
DNA_motif_1	chr12:21833103-21833297	32	59	-	-18.9326	3.12e-05	0.0248	GCCCGCCTCGCCTCCCAAAGTGCTGGGA	LDHB	uc001rfe.3	intergenic
DNA_motif_1	chr14:40803195-40803394	68	95	-	-18.9213	3.12e-05	0.0247	CCATAAACTGTCCTTCAAAGTAGCTGTA	BX248273	uc001wvl.1	intergenic
DNA_motif_1	chr1:117109638-117109688	7	34	-	-18.9888	3.16e-05	0.025	CTCCCACCTCAGTTTCCAAATAGCTGGG	CD58	uc001egm.3	geneBody
DNA_motif_1	chr4:37757694-37757821	98	125	+	-19.0337	3.19e-05	0.0252	GCCCGCTTTGGCCTTTCAAGTGCTGGAA	RELL1	uc003gsz.2	intergenic
DNA_motif_1	chr13:41273449-41273694	180	207	-	-19.1124	3.24e-05	0.0256	TGCAACCTCAGCCTCCTGGGTTCAAGTG	MIR320D1	uc021rip.1	intergenic
DNA_motif_1	chr1:161622614-161622732	58	85	-	-19.1461	3.26e-05	0.0258	GTGTCTCTTGGTCTACTGAAATGCTGCC	FCGR2B	uc001gay.2	intergenic
DNA_motif_1	chr2:52571482-52571631	56	83	-	-19.2022	3.3e-05	0.0261	TTCAGCCTCAGCCTCGGGACGTCTTGAG	NRXN1	uc021vhi.1	intergenic
DNA_motif_1	chr11:79621872-79622059	110	137	+	-19.382	3.42e-05	0.027	CTCCTCCTCACCCCCATCAGATGGTGAG	TENM4	uc001ozl.4	intergenic
DNA_motif_1	chr5:172439242-172439338	36	63	+	-19.4719	3.48e-05	0.0275	GCCCGCCTTGGCCTCTGGAGTTTTCTTG	ATP6V0E1	uc003mcd.1	geneBody
DNA_motif_1	chr5:111527432-111527607	49	76	+	-19.618	3.59e-05	0.0283	ATACATCACGGGCTCCAAAAGAGGTTCT	EPB41L4A	uc003kpv.1	geneBody
DNA_motif_1	chr10:90647370-90647586	14	41	+	-19.7416	3.68e-05	0.029	CAAGCGATTAGCCTTCTAAGTAGCTGGG	STAMBPL1	uc010qmx.2	geneBody
DNA_motif_1	chr12:83570949-83571131	99	126	-	-19.809	3.73e-05	0.0294	GTTCAAGGGATTCTCCCGAGTAGCTGGG	TMTC2	uc001szt.3	intergenic
DNA_motif_1	chr13:72952982-72953175	80	107	-	-19.8876	3.79e-05	0.0298	TGCAACCCCCGCCTCCCGAGTTCAAGCA	SNORD37	uc021rkm.1	intergenic
DNA_motif_1	chr1:117109638-117109688	6	33	-	-19.9663	3.85e-05	0.0303	TCCCACCTCAGTTTCCAAATAGCTGGGA	CD58	uc001egm.3	geneBody
DNA_motif_1	chr9:86666163-86666284	56	83	+	-19.9888	3.87e-05	0.0304	TGCAGCCTCCGCCTCCCGGGTTCAAGCG	BX537783	uc004ant.3	intergenic
DNA_motif_1	chr12:115257115-115257207	39	66	+	-20.0449	3.91e-05	0.0307	TGTAACCCCAGCTACTCAAGAAGCTGAG	TBX3	uc001tvt.1	intergenic
DNA_motif_1	chr2:65366599-65366773	112	139	-	-20.0674	3.93e-05	0.0308	CCTGCCTCAGCCTTCCCAAGTAGCTGGG	RAB1A	uc002sdm.3	intergenic
DNA_motif_1	chr18:47980729-47980860	23	50	+	-20.1236	3.97e-05	0.0311	TCCAGCCATAGCGTCCTGCACAGGTGGC	SKA1	uc002let.3	intergenic
DNA_motif_1	chr9:35563279-35563466	141	168	+	-20.191	4.03e-05	0.0315	CCCTGCCCCGCCATCCCCAGAGGCAGAA	FAM166B	uc003zwy.3	TSS
DNA_motif_1	chr15:85677859-85678060	63	90	-	-20.3483	4.16e-05	0.0325	ACCTAGCACAGTGCCCAGAGGTGCGTGT	PDE8A	uc021stv.1	geneBody
DNA_motif_1	chr15:98889734-98889904	130	157	-	-20.382	4.19e-05	0.0327	GGACGTTCCAGCCTCCAGAACTGTGAGA	FAM169B	uc002buk.1	intergenic
DNA_motif_1	chr1:25026391-25026498	27	54	+	-20.4045	4.2e-05	0.0328	GCTTGCTTTGACCCCTTGTGTGGCTGAG	SRRM1	uc001bjm.3	intergenic
DNA_motif_1	chr6:156969875-156969993	68	95	+	-20.4157	4.21e-05	0.0329	ACCCGCCTCTCCCTTCTTCAGAGCCCAG	ARID1B	uc003qqo.3	intergenic
DNA_motif_1	chr1:181450141-181450281	87	114	+	-20.6067	4.38e-05	0.0341	CCCTCCCTCCGTTTCACGACTGACTAGG	CACNA1E	uc009wxt.3	intergenic
DNA_motif_1	chr14:88927983-88928188	149	176	+	-20.6292	4.4e-05	0.0343	TTCTGCGTCACTCGCGCTGGGAGCTGTA	PTPN21	uc001xwv.4	intergenic
DNA_motif_1	chr13:90496545-90496814	83	110	+	-20.6966	4.46e-05	0.0347	TGCAACCTCCGCCTCCCGGGTTCAAGAG	LINC00559	uc031qmr.1	intergenic
DNA_motif_1	chr11:25028220-25028343	25	52	+	-20.8202	4.57e-05	0.0356	TCCCATCTGGGTCACCAAAATATGTCTG	LUZP2	uc001mqs.3	geneBody
DNA_motif_1	chr7:50238395-50238683	84	111	+	-20.8652	4.61e-05	0.0358	TGCAGCCTCCACCTCCCAGGTTCCAGCG	C7orf72	uc011kcj.2	intergenic
DNA_motif_1	chr2:59686210-59686396	39	66	+	-21.0449	4.78e-05	0.0371	ACCCGCCTTGAGCCCACCAGGTGGCACA	FLJ30838	uc002rzy.3	intergenic
DNA_motif_1	chr5:30392606-30392805	139	166	-	-21.2022	4.93e-05	0.0383	TGTAGTCCCAGCTACCCGAGAGGCTGAG	CDH6	uc003jhe.2	intergenic
DNA_motif_1	chr7:114071244-114071404	127	154	+	-21.2247	4.95e-05	0.0384	CTGTGCGCTGACTCTGTAAGTTGCTGGT	FOXP2	uc003vgu.3	geneBody
DNA_motif_1	chr5:164173387-164173544	23	50	+	-21.4382	5.16e-05	0.04	TTCTGCCTCAGGCCTCCCGAGTAGCTGG	BC011998	uc003lzn.3	intergenic
DNA_motif_1	chr12:28899673-28899864	118	145	+	-21.5393	5.27e-05	0.0408	ACACACCCTGCTCCTCTGAATTGAGGCA	CCDC91	uc001rio.3	intergenic
DNA_motif_1	chr14:100794940-100795097	127	154	+	-21.6067	5.34e-05	0.0413	TCCTGACGTCGCCCACTGAGGTGGCCAA	SLC25A47	uc001yhc.3	geneBody
DNA_motif_1	chr2:80416729-80416864	64	91	+	-21.6854	5.42e-05	0.0419	CCATGCCTGGGCCGCCTATGTGGCGTTG	CTNNA2	uc010yse.2	geneBody
DNA_motif_1	chr5:53375614-53375789	100	127	-	-21.6854	5.42e-05	0.0419	TGCAACCTCCGCCTCCCGGGTTCAAGTG	ARL15	uc003jpg.1	geneBody
DNA_motif_1	chr12:56450908-56451152	33	60	+	-21.6854	5.42e-05	0.0419	TGCAACCTCCGCCTCCCGGGTTCAAGTG	RPS26	uc001sjf.3	intergenic
DNA_motif_1	chr13:57798978-57799228	219	246	-	-21.6854	5.42e-05	0.0419	TGCAACCTCCGCCTCCCGGGTTCAAGTG	PRR20E	uc010thh.1	intergenic
DNA_motif_1	chr5:79626874-79627009	13	40	-	-21.7528	5.49e-05	0.0424	TGCAACCTCCGCCTCCCGGGTTCTAGTG	SPZ1	uc003kgn.3	intergenic
DNA_motif_1	chr7:119970310-119970389	3	30	-	-21.809	5.56e-05	0.0428	TTATGCGCCAGGCACTTGAGTATTTAAG	KCND2	uc003vjj.1	geneBody
DNA_motif_1	chr13:57798978-57799228	187	214	-	-21.8764	5.63e-05	0.0434	TCTTGCCTCAGCCTCCTCCCGAGTAGCT	PRR20E	uc010thh.1	intergenic
DNA_motif_1	chr3:51587141-51587756	29	56	+	-21.9551	5.72e-05	0.044	TGCAACCTCCACCTCCCGAGTTCAAGTG	RAD54L2	uc011bdt.2	geneBody
DNA_motif_1	chr7:17075872-17076027	59	86	+	-22.0225	5.79e-05	0.0446	CCTCATTCCAGTCCCACGATGTGGTGGT	AGR3	uc003sts.3	intergenic
DNA_motif_1	chr8:96417449-96417527	40	67	+	-22.1348	5.92e-05	0.0455	TCCGCCTGCCTCCTCCCAGAGTGCTGGC	LOC100616530	uc022ayl.1	geneBody
DNA_motif_1	chr11:17958892-17959066	106	133	-	-22.2697	6.08e-05	0.0467	TGCAACCTCTGCCTCCTGGGTTGAAGCA	SERGEF	uc001mnm.3	geneBody
DNA_motif_1	chr15:23923964-23924146	154	181	-	-22.3034	6.12e-05	0.047	CGCCCGCCTTGGCCTCCAAAGTGCTGGG	NDN	uc001ywk.3	intergenic
DNA_motif_1	chr14:88927983-88928188	75	102	+	-22.3483	6.17e-05	0.0474	TCCTGCCCCCACTGTCCGACAAGCCCCG	PTPN21	uc001xwv.4	intergenic
DNA_motif_1	chr2:27173927-27174066	109	136	-	-22.382	6.22e-05	0.0476	TGCAACCTCCGCCTCCCGGGTTCAAGCG	DPYSL5	uc002rhu.4	intergenic
DNA_motif_1	chr5:173118584-173118895	187	214	-	-22.382	6.22e-05	0.0476	TGCAACCTCCGCCTCCCGGGTTCAAGCG	BOD1	uc003mcq.2	intergenic
DNA_motif_1	chr6:139356585-139356811	111	138	+	-22.382	6.22e-05	0.0476	TGCAACCTCCGCCTCCCGGGTTCAAGCG	ABRACL	uc003qil.2	geneBody
DNA_motif_1	chr6:94067394-94067494	54	81	+	-22.5169	6.38e-05	0.0486	TGCAACCTCCGCCTCCCAGGTTCAAGTG	EPHA7	uc003poe.3	geneBody
DNA_motif_1	chr8:30336072-30336246	20	47	+	-22.5169	6.38e-05	0.0486	TGCAACCTCCGCCTCCCAGGTTCAAGTG	RBPMS	uc003xic.1	geneBody
DNA_motif_1	chr12:28213554-28213795	47	74	+	-22.5169	6.38e-05	0.0486	TGCAACCTCCGCCTCCCAGGTTCAAGTG	PTHLH	uc001ril.3	intergenic
DNA_motif_1	chr13:61080631-61080862	174	201	-	-22.5169	6.38e-05	0.0486	TGCAAACTCCGCCTCCCAGGTTCCAGTG	TDRD3	uc001vhz.4	geneBody
DNA_motif_1	chr14:52858028-52858148	71	98	-	-22.5169	6.38e-05	0.0486	TGCAACCTCCGCCTCCCAGGTTCAAGTG	TXNDC16	uc010tqu.2	intergenic
DNA_motif_1	chr11:37161331-37161492	68	95	-	-22.5618	6.44e-05	0.049	TTTTGTCCTTGTCCTCCAAGGTACTGTT	C11orf74	uc001mwx.2	intergenic
DNA_motif_1	chr15:83504346-83504526	104	131	+	-22.5843	6.46e-05	0.0492	ACCTGCCGCTCCCACCCAGGTTCCCAGG	WHAMM	uc002bje.3	intergenic
DNA_motif_1	chr4:186946221-186946373	124	151	+	-22.7079	6.62e-05	0.0504	TTGTGCCTCATTCATCTCAGTATCTCAG	TLR3	uc003iyq.3	intergenic
DNA_motif_1	chr6:45504313-45504423	30	57	+	-22.7191	6.64e-05	0.0505	GTGTGATTCGGCCTTGAAAACAGCCGCT	RUNX2	uc011dvx.2	geneBody
DNA_motif_1	chr12:119814946-119815134	28	55	-	-22.7753	6.71e-05	0.051	TGCAACCTCCGCCTCCCAAGCTCAAGCG	CCDC60	uc001txe.3	geneBody
DNA_motif_1	chr5:15272407-15272608	52	79	+	-22.9326	6.92e-05	0.0523	GCGCCTCTCCTCCTCCAAAGGAACGCAG	FBXL7	uc003jfn.1	intergenic
DNA_motif_1	chr6:28590074-28590376	15	42	+	-22.9326	6.92e-05	0.0523	GCGCCTCTCCTCCTCCAAAGGAACGCAG	AK056211	uc003nlp.1	intergenic
DNA_motif_1	chr6:118748677-118749508	372	399	+	-22.9326	6.92e-05	0.0523	GCGCCTCTCCTCCTCCAAAGGAACGCAG	CEP85L	uc003pya.2	intergenic
DNA_motif_1	chr8:14661637-14661865	40	67	+	-22.9326	6.92e-05	0.0523	GCGCCTCTCCTCCTCCAAAGGAACGCAG	SGCZ	uc003wwq.3	geneBody
DNA_motif_1	chr14:40849536-40850037	72	99	+	-22.9326	6.92e-05	0.0523	GCGCCTCTCCTCCTCCAAAGGAACGCAG	BX248273	uc001wvl.1	intergenic
DNA_motif_1	chr18:7967368-7967812	25	52	+	-22.9326	6.92e-05	0.0523	GCGCCTCTCCTCCTCCAAAGGAACGCAG	PTPRM	uc010dkv.3	geneBody
DNA_motif_1	chr1:243425134-243425590	351	378	+	-23.0562	7.08e-05	0.0536	TGCAACTTCTGCCTCCTGAGTTCAAGCG	SDCCAG8	uc001hzw.3	geneBody
DNA_motif_1	chr17:64636795-64636961	114	141	-	-23.1236	7.18e-05	0.0542	ACATACCACGGTTTCCACCAAAGCTATT	PRKCA	uc002jfp.1	geneBody
DNA_motif_1	chr15:75991388-75991583	134	161	+	-23.1685	7.24e-05	0.0546	CACTGCTTTATCCCAGTGGGGTGCTGGA	CSPG4	uc002baw.3	geneBody
DNA_motif_1	chr1:191495058-191495257	94	121	-	-23.2135	7.3e-05	0.0549	TGCAACCTCCGCCTCCCAGGTTCAAGCG	RGS18	uc001gsg.3	intergenic
DNA_motif_1	chr3:15112306-15112495	100	127	+	-23.2135	7.3e-05	0.0549	TGCAACCTCCGCCTCCCAGGTTCAAGCG	ZFYVE20	uc003bzm.1	geneBody
DNA_motif_1	chr6:142899139-142899316	75	102	+	-23.2135	7.3e-05	0.0549	GCACCTCTCCTCCTCCAAAGGAACGCAG	LOC153910	uc003qjc.1	geneBody
DNA_motif_1	chr9:96652144-96652303	64	91	-	-23.2135	7.3e-05	0.0549	TGCAACCTCCGCCTCCCAGGTTCAAGCG	BARX1	uc010mrh.3	intergenic
DNA_motif_1	chr18:57565871-57566246	54	81	+	-23.2135	7.3e-05	0.0549	TGCAACCTCCGCCTCCCAGGTTCAAGCG	PMAIP1	uc002lic.2	TSS
DNA_motif_1	chr4:169912028-169912223	91	118	-	-23.2921	7.41e-05	0.0557	TCCAACCTCCACCTCCCAGGTTCAAGCG	CBR4	uc011cjy.2	geneBody
DNA_motif_1	chr8:81337170-81337565	224	251	+	-23.3034	7.43e-05	0.0558	ATCTGCCCACCTCAGCCTAAGTGCTGGG	DJ031142	uc031tbp.1	intergenic
DNA_motif_1	chr11:46553087-46553280	87	114	-	-23.3034	7.43e-05	0.0558	TCCAACCTCCAACTCCCGAATTCAAGTG	AMBRA1	uc001ncv.3	geneBody
DNA_motif_1	chr14:25061491-25061847	211	238	+	-23.3146	7.45e-05	0.0559	TCCTGTGTTAGTTTGCTGAGAATGATGG	GZMH	uc031qoe.1	intergenic
DNA_motif_1	chr3:32867793-32867870	22	49	-	-23.3258	7.46e-05	0.0559	TTCTCCTGCCTCAGCCTCAGTAGCTGGG	TRIM71	uc003cff.3	geneBody
DNA_motif_1	chr6:143952587-143952780	67	94	+	-23.3258	7.46e-05	0.0559	TCCTGGCTCCATCTGCAGAGCTTGTGTG	PHACTR2	uc003qjq.4	geneBody
DNA_motif_1	chr2:85891571-85891749	93	120	+	-23.4944	7.71e-05	0.0575	TGCAACCTCCGCCTCCTGGGTTCAAGTG	SFTPB	uc002sqj.3	geneBody
DNA_motif_1	chr2:225482533-225482855	29	56	+	-23.4944	7.71e-05	0.0575	TGCAACCTCCGCCTCCTGGGTTCAAGTG	CUL3	uc002vny.3	intergenic
DNA_motif_1	chr3:43510216-43510396	63	90	+	-23.4944	7.71e-05	0.0575	TGCAACCTCCGCCTCCTGGGTTCAAGTG	ANO10	uc003cmv.3	geneBody
DNA_motif_1	chr3:45953430-45953635	147	174	+	-23.4944	7.71e-05	0.0575	TCGTCACATAGTCTCCCAGGGTGCCGTC	LZTFL1	uc003coy.2	geneBody
DNA_motif_1	chr9:34180842-34181092	43	70	+	-23.4944	7.71e-05	0.0575	TGCAACCTCCGCCTCCTGGGTTCAAGTG	UBAP1	uc022bfy.1	geneBody
DNA_motif_1	chr13:50389447-50389683	178	205	-	-23.4944	7.71e-05	0.0575	TGCAACCTCCGCCTCCTGGGTTCAAGTG	KPNA3	uc001vdj.2	intergenic
DNA_motif_1	chr6:139502599-139502675	10	37	-	-23.5281	7.76e-05	0.0578	TCATCTAGCAGCCTCCTAAGTGACTAAT	HECA	uc003qin.3	intergenic
DNA_motif_1	chr2:225091522-225091633	79	106	+	-23.5393	7.78e-05	0.0579	CTCAGTCCCAATCCCAAGAGTCGCTGAG	FAM124B	uc002vnw.3	intergenic
DNA_motif_1	chr5:94032847-94033009	57	84	-	-23.5955	7.86e-05	0.0585	TGCCACGTTGGACTTTCGAAGAAGTGTA	ANKRD32	uc003kkr.4	intergenic
DNA_motif_1	chr12:24502022-24502119	49	76	+	-23.6067	7.88e-05	0.0586	TCGCTCCTTGGCTTTTGACGGAGCTGGC	SOX5	uc001rfx.4	geneBody
DNA_motif_1	chr2:154874691-154874858	105	132	-	-23.6404	7.93e-05	0.0589	ACGTGGCTCCTTCTCCTATGGTTGGGAG	GALNT13	uc002tyr.4	geneBody
DNA_motif_1	chr5:148807482-148807702	171	198	-	-23.6966	8.01e-05	0.0595	ACCCACTTCGGGCTCCCAGGGACTGTGC	MIR143HG	uc021yfm.1	geneBody
DNA_motif_1	chr7:92578648-92578854	112	139	-	-23.7528	8.1e-05	0.0601	TGCAGCTTCCACCTCCCGAGTTCAAGCG	CDK6	uc010lez.3	intergenic
DNA_motif_1	chr1:42105240-42105408	29	56	+	-23.7753	8.14e-05	0.0603	TCCTCCTTCTGGCTTCTGTTTTGGGGTT	HIVEP3	uc001cgz.4	geneBody
DNA_motif_1	chr13:62516918-62517478	129	156	+	-23.7865	8.15e-05	0.0604	TCATGCTCCCCCTCCCTGGATATTTGGA	PCDH20	uc010thj.2	intergenic
DNA_motif_1	chr1:8399104-8399243	21	48	-	-23.9438	8.4e-05	0.0622	ACCATCTTTACACCCCCAAGATGATGTG	SLC45A1	uc001apb.3	geneBody
DNA_motif_1	chr3:141730164-141730343	95	122	-	-24.0112	8.51e-05	0.063	CCCCACCACAGTCCCCAGAGTATGATAT	TFDP2	uc003eum.4	geneBody
DNA_motif_1	chr5:86555328-86555527	92	119	+	-24.0562	8.58e-05	0.0635	TGCTATCCCAGCTACTCGGGAGGCTGAG	RASA1	uc003kiw.3	intergenic
DNA_motif_1	chr7:96291645-96291961	58	85	-	-24.1461	8.73e-05	0.0645	TCCTGTGTTAGTTTGCTAAGAATGATGG	LOC100506136	uc010lfm.2	geneBody
DNA_motif_1	chr1:115069305-115069477	57	84	-	-24.191	8.81e-05	0.0648	TGCAACCTCCGCCTCCTGGGTTCAAGCG	DENND2C	uc001eez.3	geneBody
DNA_motif_1	chr2:9686860-9686953	55	82	+	-24.191	8.81e-05	0.0648	TGCAACCTCCGCCTCCTGGGTTCAAGCG	ADAM17	uc002qzu.3	geneBody
DNA_motif_1	chr2:191087185-191087665	161	188	-	-24.191	8.81e-05	0.0648	TTTTTCCACAGCCTCTCCAGGATCTGTT	HIBCH	uc002uru.3	geneBody
DNA_motif_1	chr6:34695562-34695677	41	68	-	-24.191	8.81e-05	0.0648	TGCAACCTCCGCCTCCTGGGTTCAAGCG	SNRPC	uc003ojt.2	intergenic
DNA_motif_1	chr7:42341897-42341995	51	78	+	-24.191	8.81e-05	0.0648	TGCAACCTCCGCCTCCTGGGTTCAAGCG	GLI3	uc011kbh.2	intergenic
DNA_motif_1	chr12:69980265-69980395	97	124	-	-24.191	8.81e-05	0.0648	TGCAACCTCCGCCTCCTGGGTTCAAGCG	CCT2	uc001svb.1	geneBody
DNA_motif_1	chrX:113307943-113308374	218	245	-	-24.191	8.81e-05	0.0648	TGCAACCTCCGCCTCCTGGGTTCAAGCG	HTR2C	uc010nqc.1	intergenic
DNA_motif_1	chr9:2215622-2215787	74	101	-	-24.2472	8.9e-05	0.0654	TGCAACCTCCGCCTCCTGTGTTCAAGCG	SMARCA2	uc003zhc.3	intergenic
DNA_motif_1	chr9:31326996-31327310	213	240	-	-24.2472	8.9e-05	0.0654	GGGTTTCTTGCCCCCCAGAAAAGCGGTA	LOC401497	uc031tdk.1	intergenic
DNA_motif_1	chr1:208143495-208143680	49	76	-	-24.2584	8.92e-05	0.0655	GCTTGCCTGCACTTTCTGATGAGCTCTG	PLXNA2	uc001hgz.3	intergenic
DNA_motif_1	chr15:77896403-77896553	92	119	-	-24.2921	8.98e-05	0.0658	ACCTCCTTTCTCTTCCCCAGATGCCCAA	LINGO1	uc002bcu.1	intergenic
DNA_motif_1	chr4:95302170-95302361	82	109	-	-24.3258	9.04e-05	0.0662	TGCAACCTCCGCCTCCTAGGTTCAAGTG	HPGDS	uc003hte.1	intergenic
DNA_motif_1	chr18:57565871-57566246	101	128	-	-24.3258	9.04e-05	0.0662	GTGCACGCCTGTCGTCCCAGTTGCTTGG	PMAIP1	uc002lic.2	TSS
DNA_motif_1	chr1:57890107-57890494	338	365	-	-24.3933	9.15e-05	0.067	CCAGCCTTCTCCCTCCCAACTTGCCGAA	DAB1	uc001cyt.1	geneBody
DNA_motif_1	chr2:207064544-207064650	79	106	-	-24.4157	9.19e-05	0.0672	TTCTACCACTGGTTAGAGAATAGGTATG	GPR1	uc010fuf.3	geneBody
DNA_motif_1	chr2:86429909-86430108	14	41	+	-24.4607	9.27e-05	0.0677	TCCTACCTCAGCCTCCGAGTAGCTGGGA	MRPL35	uc002srf.4	geneBody
DNA_motif_1	chr6:126383269-126383465	4	31	-	-24.4607	9.27e-05	0.0677	CAGCACTTTGGGCTGCCAAGGTGGACGG	TRMT11	uc003qam.3	intergenic
DNA_motif_1	chr1:60359724-60359808	34	61	-	-24.4719	9.29e-05	0.0678	CCACGCCTTCCGCTTCTATGGTCCTACA	CYP2J2	uc001czq.3	geneBody
DNA_motif_1	chr1:57890107-57890494	249	276	-	-24.4944	9.33e-05	0.068	GAGCGCCCCCTCCTGCCAAGGGGCGTGG	DAB1	uc001cyt.1	geneBody
DNA_motif_1	chr8:101597038-101597160	48	75	+	-24.5281	9.39e-05	0.0684	TCCCGCTTCAGCACGCTGCCATGCCCAG	SNX31	uc003yjr.3	geneBody
DNA_motif_1	chrX:103259200-103259506	10	37	-	-24.8315	9.94e-05	0.0724	TTCAGCACACGCTTCTTGAGATGCTGCT	H2BFWT	uc004elr.3	intergenic
DNA_motif_1	chr4:75245868-75245982	55	82	-	-24.8427	9.96e-05	0.0725	GGCTGACCAAACCTCCAGAGAACCTGAT	EREG	uc003hie.1	geneBody
DNA_motif_1	chr11:27986698-27986812	55	82	+	-24.8539	9.99e-05	0.0726	CCCCGCTCCACCTCCGCGAAGACTGAGG	KIF18A	uc001msc.2	intergenic
