# Supplementary material for: Genome-wide non-CpG methylation of the host genome during M. tuberculosis infection
Source: Sci Rep. 2016 Apr 26;6:25006. doi: 10.1038/srep25006 (PMC4845000; doi:10.1038/srep25006)
Supplement: Supplementary Table 8 [file srep25006-s9.xls]

## Sheet: Sheet1
Name of genes with both hyper and hypo DMR and having Motif
ABL1
ABRACL
ACBD6
ACTR3B
ACVR1C
ADCY8
ADRBK2
AGTPBP1
AHI1
AK000840
AK022915
AK057455
AK093362
AK094733
AK097161
AK097902
AK125001
AK125311
AKAP9
AKIRIN2
ALDH8A1
AMBRA1
ANAPC16
ANKRD33B
ANO10
ANP32AP1
APCDD1L-AS1
AQR
ARHGAP11A
ARHGAP32
ARID1B
ARL8B
ASB3
ASH1L-AS1
ASTN2
ATP6V0D2
ATXN2
ATXN7L1
AVL9
AY927641
BAI3
BAK1
BC011998
BC016143
BC031238
BC031255
BC033373
BC036345
BC037497
BC038548
BC039452
BC041341
BC041900
BC043537
BC043546
BC048982
BC070396
BC073807
BCKDHB
BEND3
BICD1
BMPR2
BOD1
BRDT
BX248273
C10orf114
C10orf76
C11orf74
C15orf41
C17orf75
C21orf37
C6orf170
C7orf60
C9orf3
CAAP1
CADM2
CAMK1D
CAMK2D
CAPZA2
CASC4
CBR4
CBX1
CCDC47
CCDC60
CCDC91
CCRN4L
CDC73
CDH12
CDH18
CDH2
CDH6
CDK6
CECR1
CENPE
CEP85L
CHRM3
CIRH1A
CISD2
CLCN3
CLIC4
CLIC5
CLINT1
CLPB
CNOT4
CNTLN
CNTN5
CNTNAP2
COL14A1
COL23A1
COMMD10
CSMD1
CSMD3
CTNNA2
CUL3
CWC22
CXCR4
CXCR5
CYP19A1
CYP7B1
DAB1
DACH1
DAOA-AS1
DAPL1
DBR1
DD413615
DDHD1
DENND2C
DHX57
DIAPH3
DJ031142
DJ439575
DKFZp686H10114
DLEU1
DLG2
DNAH11
DNER
DOCK10
DONSON
DPP10
DPPA2
DRG1
DSCAML1
DST
DSTYK
DYNC2H1
EEFSEC
EFNA5
EPB41L4A
EPHB1
EPM2A
ESR1
EXOC6B
EYS
EZR-AS1
FADD
FAF1
FAM19A1
FAM50B
FAM5C
FAM83B
FAR2
FARP1
FAT3
FBXO11
FBXO34
FCHSD2
FGGY
FHIT
FILIP1
FITM2
FLJ30838
FMN1
FMN2
FN1
FOXP2
FRG1B
FRMD4B
FSTL5
FTMT
GAS2
GBE1
GEMIN5
GLI3
GLIS3
GLRX2
GMPS
GNAI1
GNG4
GPBP1L1
GPC6
GPR161
GPR98
GRIK2
GRM1
GTF2A1
GYPC
HCAR1
HECA
HIVEP3
HLA-DRB5
HMGCLL1
HTR1B
HTR2C
IFNGR1
IGF2BP1
IL1RAP
INCENP
INHBA
INO80D
INPP1
INPP4B
INTS4
IPO8
IPP
ITPR1
ITPR2
JMJD1C
JRKL-AS1
KANK4
KATNA1
KCNA4
KCNJ3
KCNT2
KCTD1
KCTD12
KIAA0825
KIAA1217
KIF21A
KITLG
KLHL25
KMT2E
KPNA3
LATS2
LHFPL2
LIMCH1
LINC00265
LINC00290
LINC00320
LINC00351
LINC00423
LINC00433
LINC00641
LINC00693
LINC00882
LINC00911
LINGO1
LMBRD1
LOC100129138
LOC100131564
LOC100288142
LOC100499227
LOC100506123
LOC100506274
LOC151760
LOC1720
LOC283585
LOC285501
LOC285740
LOC339535
LOC400794
LOC440704
LOC643401
LOC644649
LOC645434
LOC645949
LOC646214
LOC648232
LOC728716
LOC731275
LPGAT1
LPHN2
LPPR4
LRBA
LRCH1
LRFN5
LRP1B
LRRC4C
LUZP2
LYZL1
MANEA
MAP2K6
MAPK6
MAPKAP1
MARCKS
MBNL1-AS1
MCMDC2
MEF2C
MFSD8
MGC15885
MGC4836
MIR1297
MIR143HG
MIR1973
MIR3134
MIR320D1
MIR3660
MIR3924
MIR4465
MIR4493
MIR5694
MON2
MRPS35
MSR1
MYLK
MYO1B
MYO1E
Mir_1302
NAA25
NAALADL2
NBPF4
NCAM2
NCKAP1
NCOA1
NCOA3
NDST3
NDUFA4
NEGR1
NEK1
NEK7
NEMF
NFKBIA
NIPAL2
NLGN1
NOL6
NR5A2
NRXN1
NRXN3
NUBPL
NYAP2
ONECUT1
OR10G3
OR10P1
OR13F1
ORC3
OSBPL10
OSTF1
OXR1
P2RY1
PARD3
PARG
PCCA
PCDH15
PCDH17
PCDH7
PCDH9
PCSK1
PDCD6IP
PDE7B
PDE8A
PDSS2
PDZD2
PHACTR2
PHACTR3
PHIP
PHTF2
PIK3AP1
PIM1
PITPNC1
PLAC8
PLCB1
PLK1S1
PLOD2
PLXNA2
POLD3
POLQ
POM121L12
PRDM1
PRIM2
PRKCA
PRKCH
PRR18
PTAR1
PTGS2
PTP4A1
PTPN1
PTPN4
PTPRG
PUM2
Prion_pknot
QRICH1
RAB11FIP4
RAB1A
RAB31
RAB3GAP2
RAB9BP1
RAD51B
RAD54L2
RALGAPA1
RALYL
RAP1A
RASA1
RASAL2
RASSF3
RELL1
REREP3
RFX3
RGS18
RHOBTB3
RIMS2
RNF114
ROBO1
ROBO2
RORB
RPL30
RPL34-AS1
RPS26
RUNX2
RYBP
SASH1
SCAF8
SCAPER
SCARB1
SDCCAG8
SDK1
SEC24D
SEMA3E
SEMA6A
SEMA6D
SENP6
SENP7
SERPINI2
SGCZ
SGK1
SH2D4B
SHC3
SHROOM3
SIL1
SLC25A24
SLC25A30
SLC25A44
SLC27A2
SLC27A6
SLC35F1
SLC35F2
SLC39A11
SLC44A1
SLCO4C1
SLIT3
SMAD6
SMARCA2
SNUPN
SOS2
SOX5
SP3
SP4
SPOCK1
SPRY2
SPZ1
SQRDL
SRGAP1
SRSF6
SSBP2
STAG1
STIL
STON1-GTF2A1L
STON2
STXBP6
SUZ12
SYNE1
TBC1D3H
TBL1XR1
TBX19
TBX3
TCRA
TDRD3
TENM2
TENM4
TESC
TFDP2
TGFB2
TJP2
TLR3
TMCO4
TMCO5A
TMEM2
TMEM241
TMTC2
TNFRSF9
TNFSF11
TOM1
TRDN
TRHDE
TRIM71
TRIP12
TRPM6
TRPM7
TSG1
TSHZ2
TTC7B
TULP4
UBAP1
UBASH3B
UBE2E1
ULK4
UNC80
USP13
VAV3
VGLL2
VRK1
VRK2
VWDE
WHAMM
WRN
WWC1
WWP1
YY1P2
ZBTB20
ZCCHC6
ZDHHC17
ZFAND3
ZFYVE9
ZNF385D
ZNF609
ZNF804B
ZPLD1
