# Supplementary material for: Genome-wide non-CpG methylation of the host genome during M. tuberculosis infection
Source: Sci Rep. 2016 Apr 26;6:25006. doi: 10.1038/srep25006 (PMC4845000; doi:10.1038/srep25006)
Supplement: Supplementary Table 9 [file srep25006-s10.xls]

## Sheet: Sheet1
Chromosome No.	Chromosome Size (bp)	Motif Frequency in the Chromosome	Total length of Hyper DMRs/Chromosome (bp)	Frequency of Motifs within the Hyper DMRs of each chromosome	Total length of Hypo DMRs/Chromosome (bp)	Frequency of Motifs within the Hypo DMRs of each chromosome	Motif Density per MB of the chromosome	Motif Density per MB of the Hyper DMRs of each chromosome	Motif Density per MB of the HypoDMRs of each chromosome
chr1	249250621	6083	259617	952	31755	154	24.4052	3666.94	4849.63
chr2	243199373	4997	162623	626	20916	110	20.5469	3849.39	5259.13
chr3	198022430	4155	194172	760	29906	127	20.9825	3914.06	4246.64
chr4	191154276	3340	105436	403	14642	73	17.4728	3822.22	4985.66
chr5	180915260	3594	159150	591	24441	112	19.8657	3713.48	4582.46
chr6	171115067	3532	171939	628	31994	138	20.6411	3652.46	4313.31
chr7	159138663	4075	114563	472	14309	69	25.6066	4120	4822.14
chr8	146364022	2666	115953	397	11206	56	18.2149	3423.8	4997.32
chr9	141213431	3142	95178	380	13765	69	22.25	3992.52	5012.71
chr10	135534747	3057	84828	316	11114	54	22.5551	3725.19	4858.74
chr11	135006516	2892	120070	489	15725	82	21.4212	4072.62	5214.63
chr12	133851895	3555	111100	412	19127	89	26.5592	3708.37	4653.11
chr13	115169878	1821	71639	278	12592	63	15.8114	3880.57	5003.18
chr14	107349540	2201	87146	355	14312	64	20.5031	4073.62	4471.77
chr15	102531392	2276	100651	409	9622	55	22.1981	4063.55	5716.07
chr16	90354753	2615	43669	157	2094	12	28.9415	3595.23	5730.66
chr17	81195210	3699	43747	205	4004	26	45.5569	4686.04	6493.51
chr18	78077248	1509	35664	126	5344	19	19.327	3532.97	3555.39
chr19	59128983	3606	30295	124	960	4	60.9853	4093.08	4166.67
chr20	63025520	1626	57188	243	6948	35	25.7991	4249.14	5037.42
chr21	48129895	850	26510	102	5417	22	17.6605	3847.6	4061.29
chr22	51304566	1526	32960	144	751	5	29.7439	4368.93	6657.79
chrX	155270560	3423	16215	71	3804	16	22.0454	4378.66	4206.1
chrY	59373566	526	1483	6	274	1	8.85916	4045.85	3649.64
Total	3095677412	70766	2241796	8646	305022	1455	22.8596	3856.73	4770.15
