# Supplementary material for: Genome-wide non-CpG methylation of the host genome during M. tuberculosis infection
Source: Sci Rep. 2016 Apr 26;6:25006. doi: 10.1038/srep25006 (PMC4845000; doi:10.1038/srep25006)
Supplement: Supplementary Table 10 [file srep25006-s11.xls]

## Sheet: Sheet1
HYPER DMRs	Chromosome No.	start	stop	Position of the peak Maxima	Position of the motif Centre	Distance between the Peak Maxima and Motif Centre (bp)		HYPO DMRs	Chromosome No.	start	stop	Position of the peak Maxima	Position of the motif Centre	Distance between the Peak Maxima and Motif Centre (bp)
	chr17	58083493	58084570	919	135	-784			chr1	16918455	16919107	574	238	-336
	chr10	130010771	130011897	1026	360	-666			chrX	113307943	113308374	369	64	-305
	chr8	126516568	126517375	697	69	-628			chr7	81408653	81409188	401	107	-294
	chr1	145083366	145084211	674	59	-615			chr4	170600608	170601024	357	69	-288
	chr6	156859647	156860366	601	43	-558			chr13	62516918	62517478	409	143	-266
	chr6	25322070	25322785	604	73	-531			chr12	76615366	76615732	281	26	-255
	chr1	50824261	50825215	558	60	-498			chr6	118748677	118749508	639	386	-253
	chr2	107095249	107095928	620	125	-495			chr20	8122151	8122429	262	15	-247
	chr8	126516568	126517375	697	206	-491			chr3	167176074	167176418	317	87	-230
	chr1	82149103	82150173	972	489	-483			chr11	70043747	70044115	292	64	-228
	chr1	145083366	145084211	674	194	-480			chr7	46365465	46365793	265	50	-215
	chr12	52215696	52216355	491	23	-468			chr8	130007217	130007581	268	59	-209
	chr3	14191080	14191802	603	137	-466			chr18	71879407	71879849	260	57	-203
	chr2	100880789	100881461	494	32	-462			chr9	6601810	6602138	274	78	-196
	chr6	117424243	117424919	477	18	-459			chr21	42926105	42926548	316	122	-194
	chr1	82149103	82150173	972	521	-451			chr20	58325223	58325476	219	25	-194
	chr15	50819435	50820055	497	57	-440			chr12	39617154	39617564	331	140	-191
	chr2	231550711	231551269	472	37	-435			chr8	53841999	53842347	229	46	-183
	chr5	154248826	154249479	533	110	-423			chrX	113307943	113308374	369	200	-169
	chr7	42023867	42024524	527	104	-423			chr6	54631562	54631927	283	116	-167
	chr10	43362671	43363265	450	34	-416			chr4	170600608	170601024	357	193	-164
	chr12	21694763	21695568	725	309	-416			chr20	58325223	58325476	219	57	-162
	chr3	82763543	82764163	478	66	-412			chr7	81408653	81409188	401	243	-158
	chr15	50819435	50820055	497	89	-408			chr5	101970859	101971057	171	15	-156
	chr2	11798976	11799667	531	125	-406			chr3	51587141	51587756	196	43	-153
	chr6	25322070	25322785	604	209	-395			chr14	81795274	81795784	439	287	-152
	chr17	21234845	21235386	427	36	-391			chr3	23811146	23811332	175	23	-152
	chr11	103506838	103507440	489	100	-389			chr9	16460355	16460648	179	27	-152
	chr13	46028992	46029424	401	15	-386			chr6	159247299	159247639	251	99	-152
	chr12	21694763	21695568	725	341	-384			chr15	52327566	52327741	171	27	-144
	chr12	104283297	104283769	420	39	-381			chr21	28370322	28370672	198	57	-141
	chr1	14025171	14026145	469	90	-379			chr6	135099084	135099329	161	21	-140
	chr9	74392744	74393270	430	51	-379			chr4	180733172	180733573	315	176	-139
	chr6	32530821	32532190	1009	630	-379			chr1	81183195	81183522	206	68	-138
	chr19	56074149	56074701	466	88	-378			chrX	113307943	113308374	369	232	-137
	chr8	126497016	126497656	539	162	-377			chr10	21767235	21767428	156	21	-135
	chr7	150867629	150868124	416	41	-375			chr10	93733385	93733595	171	38	-133
	chr1	37932294	37932901	473	99	-374			chr7	77564600	77564887	194	62	-132
	chr12	2033263	2033829	450	82	-368			chr20	39295820	39296385	166	36	-130
	chr5	147861975	147862627	419	53	-366			chr1	86920196	86920493	168	40	-128
	chr2	28518347	28518896	500	138	-362			chrX	45199234	45199438	162	35	-127
	chr6	133107527	133108067	418	57	-361			chr2	190587350	190587539	146	20	-126
	chr3	180375848	180376393	434	75	-359			chr6	109338537	109338890	199	74	-125
	chr15	50958469	50958988	423	64	-359			chr18	21983280	21983535	153	28	-125
	chr5	157337702	157338151	378	24	-354			chr6	120753755	120754107	156	32	-124
	chr17	12863659	12864178	472	120	-352			chr9	129432893	129433190	238	115	-123
	chr12	40093784	40094388	411	60	-351			chr13	41273449	41273694	150	28	-122
	chr1	158922788	158923351	439	93	-346			chr21	27179763	27180036	148	26	-122
	chr20	24936171	24936807	378	37	-341			chr3	51587141	51587756	196	75	-121
	chr4	41868081	41868573	392	51	-341			chr1	199921182	199921463	216	95	-121
	chr19	40863990	40864523	466	126	-340			chr11	91371707	91371906	185	67	-118
	chr10	93880523	93880962	396	57	-339			chr12	76615366	76615732	281	163	-118
	chr6	161525160	161525602	387	48	-339			chr20	20838414	20838673	148	31	-117
	chr14	97104524	97104979	360	32	-328			chr11	46553087	46553280	183	69	-114
	chr10	124317348	124317817	380	54	-326			chr7	96291645	96291961	186	72	-114
	chr7	23558304	23558873	445	122	-323			chr18	2636078	2636383	144	31	-113
	chr1	173804034	173804616	465	143	-322			chr5	167823065	167823355	198	85	-113
	chr4	12026348	12026797	343	22	-321			chr2	204290481	204290678	136	25	-111
	chr1	63766143	63766603	370	52	-318			chr6	28590074	28590376	139	29	-110
	chr1	82149103	82150173	972	654	-318			chr14	21964414	21964594	141	33	-108
	chr6	31770105	31770596	347	30	-317			chrX	37937599	37937798	144	37	-107
	chr13	29379937	29380418	396	83	-313			chr5	30056674	30056855	127	22	-105
	chr1	170432981	170433529	405	93	-312			chr1	166793641	166793992	177	72	-105
	chr4	17614920	17615394	338	29	-309			chr10	103510070	103510223	123	18	-105
	chr1	84510658	84511120	367	63	-304			chr8	107874534	107874770	127	22	-105
	chr21	22154129	22154713	444	143	-301			chr1	192118012	192118211	134	31	-103
	chr2	231550711	231551269	472	172	-300			chr10	125191373	125191516	126	24	-102
	chr4	12129559	12130015	348	54	-294			chr11	22268257	22268409	143	41	-102
	chr21	25982299	25982823	424	135	-289			chr16	82163289	82163488	141	39	-102
	chr6	113996516	113997006	314	26	-288			chr11	6123077	6123249	132	30	-102
	chr14	75192225	75192599	315	28	-287			chr1	208143495	208143680	165	63	-102
	chr1	101431660	101432013	306	20	-286			chr6	152098903	152099205	189	88	-101
	chr19	51042031	51042428	338	52	-286			chr20	50559150	50559318	130	29	-101
	chr1	156862650	156863073	306	20	-286			chr12	63005287	63005537	159	58	-101
	chr1	63766143	63766603	370	84	-286			chr2	225482533	225482855	144	43	-101
	chr2	48244142	48244541	338	56	-282			chr10	57649658	57649879	144	45	-99
	chr13	96031895	96032381	320	38	-282			chr6	47817237	47817583	197	98	-99
	chr3	82763543	82764163	478	202	-276			chr1	115069305	115069477	137	39	-98
	chr11	111750897	111751267	321	46	-275			chr3	87149331	87149506	118	20	-98
	chr5	172278008	172278397	364	92	-272			chr14	79028451	79028610	149	52	-97
	chr1	219487078	219487532	328	56	-272			chr8	30336072	30336246	131	34	-97
	chr6	48062893	48063560	560	288	-272			chr12	24592548	24592747	138	42	-96
	chr15	50819435	50820055	497	226	-271			chr5	116078522	116079034	421	325	-96
	chr2	11798976	11799667	531	260	-271			chr13	57798978	57799228	158	62	-96
	chr15	59138619	59139055	337	69	-268			chr8	87169996	87170241	147	52	-95
	chr5	135326285	135326824	388	120	-268			chr8	67511748	67512056	144	49	-95
	chr1	199537872	199538293	327	62	-265			chr22	35759579	35759816	123	29	-94
	chr6	57241738	57242140	323	59	-264			chr10	82314637	82314764	117	24	-93
	chr4	12129559	12130015	348	86	-262			chr17	44209233	44209417	116	23	-93
	chr3	130659856	130660252	287	25	-262			chr4	155438857	155439020	115	22	-93
	chr11	32938419	32938735	295	36	-259			chr6	89767970	89768153	129	36	-93
	chr5	78022810	78023365	370	111	-259			chr10	121691151	121691343	128	36	-92
	chr1	232471031	232471416	288	29	-259			chr7	77610719	77610964	119	27	-92
	chr1	224336040	224336422	332	74	-258			chr6	56927594	56927716	108	16	-92
	chr1	168112168	168112617	369	111	-258			chr1	220854363	220854657	186	94	-92
	chr9	110226227	110226553	290	32	-258			chr3	69353515	69353670	107	16	-91
	chr9	110226227	110226553	290	33	-257			chr13	50389447	50389683	117	26	-91
	chr6	167355744	167356091	310	54	-256			chr12	24270653	24270852	153	62	-91
	chr1	50824261	50825215	558	302	-256			chr10	23897080	23897393	133	43	-90
	chr20	43262805	43263205	334	79	-255			chr14	55742423	55742578	104	15	-89
	chr13	46028992	46029424	401	149	-252			chr12	70265074	70265374	146	58	-88
	chr8	25760915	25761283	310	58	-252			chr10	73817940	73818329	134	46	-88
	chr3	176888789	176889338	353	101	-252			chr5	101394553	101394752	105	17	-88
	chr14	61954492	61954939	392	141	-251			chr6	34695562	34695677	109	23	-86
	chr1	36657823	36658239	389	139	-250			chr1	105163515	105163640	113	27	-86
	chr15	23107812	23108165	286	39	-247			chr11	70043747	70044115	292	207	-85
	chr12	21694763	21695568	725	478	-247			chr21	22280658	22280944	186	101	-85
	chr14	81213848	81214476	312	66	-246			chr3	107550802	107551045	142	57	-85
	chr9	74392744	74393270	430	185	-245			chr6	145833413	145833850	283	198	-85
	chr1	14025171	14026145	469	224	-245			chr1	189002987	189003105	102	17	-85
	chr10	27676207	27676577	288	43	-245			chr3	167176074	167176418	317	233	-84
	chr1	114040708	114041135	325	80	-245			chr12	111934053	111934195	128	44	-84
	chr1	173157908	173158358	309	66	-243			chr6	145833413	145833850	283	199	-84
	chr2	202214945	202215315	300	59	-241			chr6	56613851	56614050	159	75	-84
	chr13	98889094	98889475	289	48	-241			chr15	98150958	98151118	101	18	-83
	chr11	73501274	73501757	344	103	-241			chr7	53172148	53172370	137	54	-83
	chr1	206741683	206742053	262	22	-240			chr5	173118584	173118895	118	35	-83
	chr1	20906421	20906782	257	18	-239			chr12	56450908	56451152	130	47	-83
	chr2	13065948	13066368	312	73	-239			chr11	46553087	46553280	183	101	-82
	chr3	78549286	78549867	335	96	-239			chr8	56969779	56969951	124	43	-81
	chr11	84337923	84338386	352	114	-238			chr1	46226856	46227117	98	17	-81
	chr14	97104524	97104979	360	122	-238			chr3	61718029	61718298	198	118	-80
	chr14	65750747	65751108	313	76	-237			chr15	69943148	69943315	157	77	-80
	chr6	91201136	91201728	276	39	-237			chr4	34662685	34663039	170	90	-80
	chr13	27785888	27786358	379	143	-236			chr1	62824157	62824322	103	23	-80
	chr2	100880789	100881461	494	258	-236			chr2	86943757	86943956	104	25	-79
	chr15	59138619	59139055	337	101	-236			chr6	117525813	117526003	110	31	-79
	chr7	50731427	50732214	660	425	-235			chr21	15719471	15719694	107	29	-78
	chr16	5002133	5002930	377	144	-233			chr14	50036792	50036944	137	60	-77
	chr5	154248826	154249479	533	301	-232			chr4	41529500	41529745	191	114	-77
	chr18	29626877	29627337	309	77	-232			chr7	145827260	145827461	132	55	-77
	chr13	50243119	50243509	248	19	-229			chr1	110872762	110873120	133	56	-77
	chr22	21910783	21911249	287	58	-229			chr15	47548755	47548949	140	64	-76
	chr5	157337702	157338151	378	150	-228			chr8	18287132	18287325	125	49	-76
	chr13	30985762	30986157	316	90	-226			chr5	104040531	104040711	173	97	-76
	chr12	2033263	2033829	450	224	-226			chr3	172168215	172168502	182	106	-76
	chr2	28518347	28518896	500	274	-226			chr4	160269252	160269727	93	17	-76
	chr8	76387017	76387465	264	38	-226			chr8	14661637	14661865	130	54	-76
	chr11	31797018	31797533	352	126	-226			chr2	82749908	82750028	100	25	-75
	chr8	35970532	35970950	366	140	-226			chr3	81365182	81365330	116	41	-75
	chr1	19395721	19396220	361	136	-225			chr14	53560593	53560762	137	62	-75
	chr7	30809708	30810129	308	83	-225			chr12	29366356	29366538	103	28	-75
	chr5	173279354	173279893	443	219	-224			chr6	54866864	54867132	130	55	-75
	chr20	30390306	30390699	306	83	-223			chr2	169745370	169745524	99	24	-75
	chr14	64885536	64886026	384	161	-223			chr5	122422772	122423109	280	205	-75
	chr2	99418446	99418852	271	48	-223			chr7	46365465	46365793	265	191	-74
	chr13	93503902	93504353	358	136	-222			chr4	15466082	15466335	131	57	-74
	chr2	237303116	237303462	274	54	-220			chr1	81542957	81543113	123	49	-74
	chr6	6548845	6549158	271	51	-220			chr3	162351454	162351662	92	18	-74
	chr7	104918804	104919184	298	78	-220			chr3	43510216	43510396	151	77	-74
	chr2	220039984	220040462	350	131	-219			chr7	86856820	86856981	125	52	-73
	chr1	220552968	220553411	325	107	-218			chr10	25342996	25343187	188	115	-73
	chr2	54737166	54737555	270	52	-218			chr5	91081410	91081552	120	47	-73
	chr5	16753486	16753902	265	47	-218			chr6	78269514	78269747	114	41	-73
	chr11	123358297	123358714	356	138	-218			chr2	57619537	57619743	130	58	-72
	chr13	39507152	39507555	347	129	-218			chr12	87902181	87902477	156	84	-72
	chr9	76916673	76917008	258	41	-217			chr12	81334651	81334813	137	65	-72
	chr19	34321830	34322306	296	80	-216			chr17	66094717	66094957	97	25	-72
	chr5	118305927	118306339	307	91	-216			chr12	28213554	28213795	133	61	-72
	chr6	124050858	124051295	261	45	-216			chr5	151182172	151182701	155	84	-71
	chr11	95054758	95055246	333	118	-215			chr10	99403818	99403995	122	51	-71
	chr22	30763848	30764212	302	88	-214			chr4	182892955	182893116	95	24	-71
	chr1	165538337	165538674	247	33	-214			chr12	21833103	21833297	117	46	-71
	chr15	44455029	44455479	319	105	-214			chr2	52459337	52459536	130	60	-70
	chr1	175225154	175225589	253	39	-214			chr19	21778652	21778895	159	89	-70
	chr1	114745496	114745871	257	44	-213			chr12	21833103	21833297	117	47	-70
	chr9	74392744	74393270	430	217	-213			chr2	98037838	98038031	142	72	-70
	chr2	61850165	61850489	257	46	-211			chr2	225482533	225482855	144	75	-69
	chr8	59828141	59828509	284	73	-211			chr21	21560825	21561022	106	37	-69
	chr2	234069747	234070261	323	113	-210			chr3	190379219	190379672	106	38	-68
	chr9	127768980	127769329	256	46	-210			chr3	86469814	86470011	151	83	-68
	chr6	136428803	136429288	328	118	-210			chr12	5502992	5503311	172	104	-68
	chr4	156626119	156626428	247	39	-208			chr5	43587896	43588025	115	48	-67
	chr3	44758935	44759271	267	59	-208			chr4	103803925	103804244	168	101	-67
	chr20	24936171	24936807	378	171	-207			chr17	61849109	61849308	161	94	-67
	chr17	26581224	26581530	227	20	-207			chr15	86342915	86343114	137	70	-67
	chr20	29638944	29639293	279	72	-207			chr2	172897658	172897902	136	69	-67
	chr1	179331712	179332130	320	114	-206			chr1	167202473	167202651	89	23	-66
	chr5	95928511	95928913	285	80	-205			chr1	115069305	115069477	137	71	-66
	chr6	161525160	161525602	387	182	-205			chr8	30336072	30336246	131	66	-65
	chr10	93880523	93880962	396	192	-204			chr2	18001225	18001497	135	70	-65
	chr3	114496124	114496618	326	123	-203			chr14	22973324	22973656	172	107	-65
	chr14	91767867	91768258	293	90	-203			chr3	34375351	34375593	108	43	-65
	chr6	140198022	140198427	305	102	-203			chr7	50238395	50238683	163	98	-65
	chr14	83636624	83637025	341	139	-202			chr12	68683259	68683455	112	48	-64
	chr15	40996308	40996741	288	86	-202			chr6	166713576	166713766	164	100	-64
	chr1	54331701	54332072	231	29	-202			chr5	151118727	151118824	87	23	-64
	chr3	149223504	149223947	287	86	-201			chr18	47980729	47980860	101	37	-64
	chr6	25322070	25322785	604	403	-201			chr6	142406395	142406580	90	27	-63
	chr22	35852476	35852897	259	58	-201			chr5	98866662	98867091	139	77	-62
	chr5	78625081	78625463	260	59	-201			chr10	103616958	103617053	80	18	-62
	chr3	35414880	35415360	376	177	-199			chr8	4599601	4599796	135	74	-61
	chr10	70837609	70837907	221	22	-199			chr13	48638013	48638347	281	220	-61
	chr14	62015225	62015661	313	114	-199			chr21	42926105	42926548	316	256	-60
	chr2	14824717	14825238	437	238	-199			chr2	217493638	217494149	360	301	-59
	chr19	40943735	40944089	284	87	-197			chr6	140996177	140996520	178	119	-59
	chr19	56074149	56074701	466	269	-197			chr6	70488790	70489022	110	51	-59
	chr7	54857783	54858224	328	131	-197			chr9	18954543	18954718	108	49	-59
	chr3	50244852	50245341	214	18	-196			chr5	106696641	106696942	149	91	-58
	chr10	124317348	124317817	380	187	-193			chr9	23030757	23030942	90	32	-58
	chr12	70357597	70357919	265	73	-192			chr15	23014659	23014856	178	120	-58
	chr3	42083380	42083738	221	29	-192			chr2	226228373	226228539	104	46	-58
	chr5	60554812	60555190	277	86	-191			chr20	57140098	57140292	169	111	-58
	chr7	102289006	102289278	248	58	-190			chr5	73594919	73595042	78	20	-58
	chr4	26295541	26295929	286	96	-190			chr2	158526360	158526627	125	67	-58
	chr5	160308513	160308882	257	68	-189			chr5	24443027	24443214	148	90	-58
	chr4	12026348	12026797	343	155	-188			chr15	61657286	61657551	138	80	-58
	chr2	220039984	220040462	350	163	-187			chr3	180608862	180609024	91	34	-57
	chr7	23558304	23558873	445	260	-185			chr5	89987279	89987403	102	45	-57
	chr6	31770105	31770596	347	163	-184			chr13	105719860	105720098	98	41	-57
	chr8	128722962	128723360	313	129	-184			chr6	104613499	104613760	82	25	-57
	chr17	58749791	58750145	252	69	-183			chr14	25217163	25217374	115	58	-57
	chr2	8425633	8426036	301	119	-182			chr5	24443027	24443214	148	91	-57
	chr10	72194109	72194472	313	132	-181			chr14	25061491	25061847	282	225	-57
	chr3	72577663	72578127	270	89	-181			chr11	11921791	11922005	95	39	-56
	chr1	89305078	89305477	219	38	-181			chr6	69691881	69692080	75	19	-56
	chr15	78188600	78189001	328	147	-181			chr12	39617154	39617564	331	275	-56
	chr14	64044423	64044927	358	178	-180			chr21	31434330	31434525	84	28	-56
	chr5	135295336	135296057	625	445	-180			chr1	72122137	72122380	136	81	-55
	chr13	29379937	29380418	396	217	-179			chr20	54474348	54474547	90	35	-55
	chr14	78691131	78691489	280	101	-179			chr11	62134417	62134541	76	21	-55
	chr4	111147269	111147687	283	104	-179			chr20	22667500	22667736	160	105	-55
	chr6	32507825	32508336	383	205	-178			chr16	58693421	58693621	80	25	-55
	chr2	28519676	28520099	314	136	-178			chr13	86164138	86164306	114	59	-55
	chr6	76442378	76442724	267	91	-176			chr1	59835642	59835958	102	47	-55
	chr2	136328927	136329579	267	91	-176			chr12	83570949	83571131	168	113	-55
	chr3	44758935	44759271	267	91	-176			chr18	7967368	7967812	94	39	-55
	chr12	124747590	124747952	332	156	-176			chr14	61760833	61761173	182	128	-54
	chr1	47801462	47801780	240	64	-176			chr2	222661630	222661808	98	44	-54
	chr1	63360547	63360981	345	170	-175			chr14	97179055	97179251	127	73	-54
	chr1	31987408	31987837	301	126	-175			chr15	33388998	33389182	116	62	-54
	chr12	60361601	60362085	355	181	-174			chr6	34695562	34695677	109	55	-54
	chr15	51055699	51056130	332	158	-174			chr4	42368580	42368706	69	16	-53
	chr12	72268618	72268992	215	42	-173			chr8	115264058	115264308	154	101	-53
	chr11	119085031	119085331	192	19	-173			chr2	202094294	202094464	94	41	-53
	chr3	31716961	31717466	410	238	-172			chr11	119277369	119277491	79	26	-53
	chr1	84510658	84511120	367	196	-171			chr11	83794158	83794351	113	61	-52
	chr1	109575308	109575606	277	107	-170			chr8	82439700	82439835	72	20	-52
	chr1	243679001	243679323	223	53	-170			chr17	30257017	30257162	93	41	-52
	chr10	18653434	18653717	221	52	-169			chr9	108035396	108035668	186	134	-52
	chr22	35852476	35852897	259	90	-169			chr10	61558461	61558623	105	53	-52
	chr6	52796927	52797189	193	25	-168			chr1	20044864	20045002	95	43	-52
	chr1	111183397	111183773	226	58	-168			chr20	57575969	57576235	89	37	-52
	chr16	67854218	67854599	361	193	-168			chr12	56450908	56451152	130	79	-51
	chr3	97586799	97587185	257	90	-167			chr7	121474410	121474931	335	284	-51
	chr1	178003064	178003453	323	157	-166			chr1	193268835	193269034	114	63	-51
	chr7	110357277	110357567	183	17	-166			chr6	45839465	45839738	84	33	-51
	chr14	92410282	92410704	318	153	-165			chr3	124460105	124460300	90	40	-50
	chr2	100969336	100969715	316	151	-165			chr1	155546913	155547101	138	89	-49
	chr21	38047998	38048394	306	141	-165			chr1	155190315	155190423	85	36	-49
	chr12	52215696	52216355	491	326	-165			chr6	88329124	88329461	172	123	-49
	chr1	55732014	55732404	219	55	-164			chr9	115089665	115089825	120	71	-49
	chr1	23926212	23926591	272	108	-164			chr8	53841999	53842347	229	180	-49
	chr2	23701441	23702027	179	15	-164			chr2	39026741	39027057	95	47	-48
	chr3	99541208	99541537	183	19	-164			chr6	114064771	114064919	82	34	-48
	chr6	88436360	88436761	226	63	-163			chr6	74164924	74165060	94	46	-48
	chr1	178271868	178272181	233	70	-163			chr12	49615378	49615552	92	44	-48
	chr2	145960098	145960418	260	97	-163			chr11	22736652	22736886	165	117	-48
	chr11	71502809	71503263	289	126	-163			chr1	182550670	182550914	117	69	-48
	chr9	116550183	116550462	187	24	-163			chr1	208143495	208143680	165	117	-48
	chr15	44571612	44571884	186	25	-161			chr5	165766617	165766861	187	139	-48
	chr12	94079502	94079829	188	27	-161			chr18	27667632	27667791	135	87	-48
	chr10	124317348	124317817	380	219	-161			chr1	8399104	8399243	83	35	-48
	chr19	40863990	40864523	466	306	-160			chr4	118871486	118871952	334	287	-47
	chr15	99963529	99963828	229	69	-160			chr8	130007217	130007581	268	221	-47
	chr11	126000728	126001066	235	75	-160			chr4	178611683	178611855	90	43	-47
	chr3	177040126	177040487	290	131	-159			chr8	107941191	107941372	107	60	-47
	chr16	71861367	71861709	250	91	-159			chr9	34180842	34181092	104	57	-47
	chr1	203279913	203280320	290	132	-158			chr10	111779179	111779432	102	56	-46
	chr2	54469006	54469287	198	40	-158			chr3	57719309	57719464	100	54	-46
	chr5	116117659	116117936	197	40	-157			chr15	62766707	62766867	76	30	-46
	chr20	36012192	36012556	221	65	-156			chr3	72499289	72499474	98	52	-46
	chr1	59962942	59963291	235	79	-156			chr14	71335431	71335630	138	92	-46
	chr6	133142894	133143331	327	171	-156			chr6	126383269	126383465	64	18	-46
	chr22	32050505	32050911	275	119	-156			chr3	152653349	152653588	89	44	-45
	chr3	185951283	185951693	263	108	-155			chr6	135594614	135594801	71	26	-45
	chr8	28059049	28059578	178	23	-155			chr1	233835144	233835351	114	69	-45
	chr12	67774497	67774759	235	80	-155			chr13	44539570	44539793	109	64	-45
	chr11	46238556	46238855	295	141	-154			chr8	120787244	120787425	83	38	-45
	chr5	66575047	66575275	172	18	-154			chr2	17921792	17922109	136	91	-45
	chr18	68069338	68069771	237	83	-154			chr1	178713788	178713981	104	60	-44
	chr11	79058929	79059234	171	18	-153			chr2	62190155	62190312	80	36	-44
	chr12	84246890	84247227	192	39	-153			chr7	90070652	90070951	131	87	-44
	chr18	34127667	34128348	403	250	-153			chr1	156322456	156322549	67	23	-44
	chr16	75135143	75135483	224	72	-152			chr2	197096422	197096602	96	52	-44
	chr4	125414018	125414463	324	172	-152			chr6	126383269	126383465	64	20	-44
	chr22	45558915	45559190	190	39	-151			chr5	164173387	164173544	81	37	-44
	chr9	107568054	107568453	244	93	-151			chr8	101350261	101350446	111	68	-43
	chr1	239837749	239838003	172	22	-150			chr9	97610542	97610741	131	88	-43
	chr22	35967865	35968239	195	45	-150			chr5	111789081	111789329	188	145	-43
	chr1	173804034	173804616	465	316	-149			chr14	42820329	42820563	126	83	-43
	chr13	43133863	43134415	445	296	-149			chr1	240336228	240336557	173	130	-43
	chr10	105140813	105141045	163	15	-148			chr11	117968528	117968843	123	80	-43
	chr1	156862650	156863073	306	158	-148			chr5	164173387	164173544	81	38	-43
	chr20	51986097	51986321	196	49	-147			chr3	43510216	43510396	151	109	-42
	chr2	183587871	183588070	165	18	-147			chr6	111403543	111403683	80	38	-42
	chr2	48244142	48244541	338	191	-147			chr10	98467142	98467392	72	30	-42
	chr16	531887	532178	190	43	-147			chr12	123193555	123193697	112	70	-42
	chr13	26916208	26916505	245	99	-146			chr4	32681446	32681591	114	72	-42
	chr7	26233756	26234116	166	21	-145			chr8	85313552	85313721	123	82	-41
	chr2	209855810	209856157	258	113	-145			chr13	60129717	60129865	81	40	-41
	chr20	52032458	52032782	293	148	-145			chr2	63308944	63309293	58	17	-41
	chr5	165018064	165018275	164	20	-144			chr4	30169614	30169843	175	134	-41
	chr4	113531470	113531707	162	18	-144			chr4	63380701	63380923	116	75	-41
	chr22	35967865	35968239	195	51	-144			chr3	138606074	138606216	58	18	-40
	chr7	26233756	26234116	166	22	-144			chr12	28213554	28213795	133	93	-40
	chr14	21862081	21862374	266	122	-144			chr13	33410860	33411017	133	93	-40
	chr4	122942426	122942721	171	28	-143			chr6	149962222	149962493	81	41	-40
	chr1	215670655	215671108	274	131	-143			chr15	94248095	94248310	101	61	-40
	chr6	114747180	114747783	496	353	-143			chr5	8563464	8563643	126	86	-40
	chr13	22432459	22432818	273	130	-143			chr14	55514712	55514868	89	49	-40
	chr2	178074708	178075153	253	111	-142			chr15	44669661	44669744	59	19	-40
	chr20	36060245	36060562	166	24	-142			chr11	128968407	128968584	69	30	-39
	chr2	111214370	111214586	160	18	-142			chr15	33166201	33166573	183	144	-39
	chr6	105593180	105593603	235	93	-142			chr15	36622304	36622469	96	57	-39
	chr10	29553441	29554000	178	36	-142			chr1	210479349	210479415	56	17	-39
	chr3	62047707	62048043	169	28	-141			chr5	37441641	37441757	79	40	-39
	chr14	75192225	75192599	315	174	-141			chr14	93150436	93150603	88	50	-38
	chr2	179185718	179186023	197	56	-141			chr15	35180234	35180495	64	26	-38
	chr8	110071951	110072319	194	53	-141			chr10	89448247	89448437	130	92	-38
	chr11	119085031	119085331	192	51	-141			chr3	62386499	62386630	69	31	-38
	chr1	194504258	194504811	451	310	-141			chr1	82202550	82202699	130	92	-38
	chr6	137859387	137859669	189	49	-140			chr2	194554414	194554597	120	82	-38
	chr4	109402712	109402932	172	33	-139			chr6	46595180	46595376	135	98	-37
	chr5	93937798	93938075	157	18	-139			chr16	75586093	75586210	57	20	-37
	chr1	211999031	211999329	172	33	-139			chr11	6396498	6396617	81	44	-37
	chr8	109848917	109849434	250	112	-138			chr6	149910480	149910613	87	51	-36
	chr1	95036584	95036936	157	19	-138			chr2	194546431	194546630	96	60	-36
	chr3	176711573	176711776	156	18	-138			chr5	125133606	125133805	93	57	-36
	chr9	113551669	113552123	289	151	-138			chr11	78262121	78262796	573	537	-36
	chr16	9190792	9191081	164	26	-138			chr12	83570949	83571131	168	132	-36
	chr2	29263937	29264306	213	76	-137			chr10	90647370	90647586	64	28	-36
	chr3	180375848	180376393	434	297	-137			chr11	17471946	17472148	153	118	-35
	chr12	99278247	99278615	186	49	-137			chr14	84320033	84320160	61	26	-35
	chr2	150840191	150840543	189	52	-137			chr2	183784402	183784554	135	100	-35
	chr18	30488306	30488711	243	107	-136			chr2	72914008	72914092	56	21	-35
	chr10	16550161	16550421	165	29	-136			chr8	52918147	52918329	108	73	-35
	chr3	158442699	158443130	176	40	-136			chr10	55160761	55161006	194	159	-35
	chr1	202270971	202271371	208	72	-136			chr11	76117751	76117911	97	63	-34
	chr6	49156996	49157272	193	57	-136			chr7	39902564	39902757	130	96	-34
	chr2	112454504	112454775	164	28	-136			chr3	76690973	76691104	72	38	-34
	chr3	57972420	57972668	182	46	-136			chr6	54631562	54631927	283	249	-34
	chr2	212920567	212920936	175	39	-136			chr3	106761818	106761999	125	91	-34
	chr4	104758593	104758918	192	57	-135			chr12	11702503	11702833	134	100	-34
	chr5	44772648	44772902	172	37	-135			chr5	128108049	128108176	55	21	-34
	chr6	113025893	113026207	156	21	-135			chr11	37161331	37161492	116	82	-34
	chr2	153639114	153639495	218	84	-134			chr14	91270546	91270734	61	28	-33
	chr5	167849242	167849641	287	153	-134			chr1	191509303	191509431	85	52	-33
	chr5	133575166	133575484	274	140	-134			chr7	50238395	50238683	163	130	-33
	chr13	96031895	96032381	320	186	-134			chr11	72659808	72660007	57	25	-32
	chr11	112158367	112158648	151	17	-134			chr1	61612906	61613037	71	39	-32
	chr4	41868081	41868573	392	258	-134			chr1	198382531	198382834	132	100	-32
	chr14	31657469	31657748	197	63	-134			chr5	137461407	137461606	51	19	-32
	chr1	76482545	76482861	177	44	-133			chr6	116971316	116971518	63	31	-32
	chr8	52315364	52315652	153	20	-133			chr5	167746083	167746365	135	103	-32
	chr5	138776290	138776533	149	16	-133			chr11	57860977	57861059	49	17	-32
	chr13	95783509	95783859	267	134	-133			chr13	57107965	57108164	77	45	-32
	chr1	160973254	160973545	189	56	-133			chr2	59686210	59686396	85	53	-32
	chr14	36343150	36343476	164	32	-132			chr10	102012017	102012216	102	71	-31
	chr6	149486551	149486999	153	21	-132			chr12	56047260	56047432	52	21	-31
	chr4	41868081	41868573	392	260	-132			chr1	239344807	239344995	73	42	-31
	chr6	48062893	48063560	560	429	-131			chr14	75318566	75318701	75	44	-31
	chr3	170327862	170328224	241	110	-131			chr5	68782841	68783026	66	36	-30
	chr3	164859423	164859736	177	46	-131			chr6	57482488	57482576	58	28	-30
	chr8	31103319	31103823	363	232	-131			chr13	93762670	93762857	74	45	-29
	chr15	50958469	50958988	423	293	-130			chr14	37525431	37525535	55	26	-29
	chr8	11305354	11305760	242	112	-130			chr1	148638865	148639059	92	63	-29
	chr11	124878829	124879105	177	47	-130			chr7	105264807	105264919	82	53	-29
	chr6	113996516	113997006	314	184	-130			chr1	162156843	162157042	65	36	-29
	chr7	24756755	24756968	153	23	-130			chr15	44669661	44669744	59	30	-29
	chr16	83888599	83889248	505	375	-130			chr20	46188992	46189138	115	86	-29
	chrX	6990717	6990916	163	34	-129			chr7	13180242	13180360	53	24	-29
	chr6	131182319	131182592	145	16	-129			chr5	27970175	27970376	134	105	-29
	chr6	12953282	12953489	163	34	-129			chr14	96624188	96624387	110	81	-29
	chr1	199537872	199538293	327	198	-129			chr1	151289406	151289600	43	15	-28
	chr9	33476764	33477127	145	16	-129			chr9	33470406	33470529	74	46	-28
	chr13	20988990	20989496	266	137	-129			chr4	170600608	170601024	357	329	-28
	chr17	12863659	12864178	472	344	-128			chr4	114607080	114607240	63	36	-27
	chr16	74518364	74519061	186	58	-128			chr2	116714699	116714887	97	70	-27
	chr1	175080175	175080507	168	40	-128			chr2	126942747	126943019	156	129	-27
	chr3	130659856	130660252	287	159	-128			chr12	125215926	125216092	123	96	-27
	chr4	12129559	12130015	348	220	-128			chrX	103259200	103259506	51	24	-27
	chr15	22969099	22969475	186	58	-128			chr13	72250442	72250637	56	30	-26
	chr6	117858353	117858654	233	106	-127			chr9	25899484	25899903	78	52	-26
	chr6	133142894	133143331	327	200	-127			chr4	60685163	60685282	53	27	-26
	chr2	120157723	120157950	177	50	-127			chr1	27266809	27266972	80	54	-26
	chr5	85900859	85901297	151	24	-127			chr13	45981223	45981378	97	71	-26
	chr12	98919079	98919498	328	201	-127			chr12	95051374	95051485	77	51	-26
	chr6	111639360	111639691	179	53	-126			chr1	47711843	47712039	104	79	-25
	chr5	78022810	78023365	370	244	-126			chr2	174881536	174881728	76	51	-25
	chr1	173830463	173830748	150	24	-126			chr6	139163319	139163406	63	38	-25
	chr1	206808081	206808428	258	132	-126			chr16	50139684	50139848	80	55	-25
	chr6	20518270	20518601	150	25	-125			chr15	77896403	77896553	131	106	-25
	chr15	33753242	33753468	151	26	-125			chr4	134232584	134232759	123	99	-24
	chr4	30613770	30614168	157	32	-125			chr2	86429909	86430108	51	27	-24
	chr9	26889282	26889610	155	30	-125			chr6	139502599	139502675	48	24	-24
	chr1	240029418	240029918	146	21	-125			chr3	141730164	141730343	133	109	-24
	chr5	124314314	124314708	188	63	-125			chr14	100846177	100846290	47	24	-23
	chr22	29994090	29994416	175	50	-125			chr10	101187101	101187214	70	47	-23
	chr13	96310257	96310609	217	93	-124			chr2	159688039	159688195	69	46	-23
	chr7	120466868	120467129	155	31	-124			chr1	161622614	161622732	95	72	-23
	chr19	8440333	8440532	190	66	-124			chr2	86429909	86430108	51	28	-23
	chr8	140890742	140891187	352	228	-124			chr3	21653567	21653790	154	132	-22
	chr2	8855077	8855248	158	34	-124			chr1	190987719	190987976	156	134	-22
	chr11	32938419	32938735	295	171	-124			chr1	53906319	53906392	51	29	-22
	chr1	31269765	31270113	156	32	-124			chr3	114309008	114309185	77	55	-22
	chr9	18282623	18282875	158	34	-124			chr12	75306973	75307187	160	138	-22
	chr5	116421096	116421405	168	44	-124			chr7	112490087	112490360	92	70	-22
	chr8	133739606	133739876	142	19	-123			chr5	157707483	157707778	123	102	-21
	chr10	37357590	37357862	198	75	-123			chr11	60503345	60503477	68	47	-21
	chr12	53747660	53747998	192	69	-123			chr7	79661880	79662009	48	27	-21
	chr15	32913875	32914127	170	47	-123			chr22	17664943	17665035	49	29	-20
	chr11	59249385	59249632	144	21	-123			chr1	4043887	4044095	105	85	-20
	chr5	17029833	17030029	142	19	-123			chr4	85371311	85371485	106	86	-20
	chr20	45833861	45834323	140	17	-123			chr21	35243737	35243893	92	72	-20
	chr15	44191970	44192334	233	110	-123			chr15	52327566	52327741	171	151	-20
	chr18	68069338	68069771	237	115	-122			chr3	23811146	23811332	175	155	-20
	chr3	125774097	125774437	144	22	-122			chr4	104223417	104223573	38	18	-20
	chr1	108109926	108110352	155	33	-122			chr9	14462297	14462763	126	106	-20
	chr4	79650917	79651116	154	32	-122			chr1	4017576	4017707	37	17	-20
	chr10	51135049	51135353	189	67	-122			chr4	76494015	76494100	44	25	-19
	chr8	120585297	120585587	234	112	-122			chr10	19081942	19082181	142	123	-19
	chr3	123525606	123525892	147	26	-121			chr5	101970859	101971057	171	152	-19
	chr8	22759500	22759877	214	93	-121			chr3	186570918	186570971	42	23	-19
	chr6	119267487	119267801	175	54	-121			chr4	84455909	84456115	118	100	-18
	chr16	82156090	82156498	288	167	-121			chr8	132435838	132436011	100	82	-18
	chr8	14092950	14093533	487	366	-121			chr14	81795274	81795784	439	421	-18
	chr10	27449414	27449656	148	27	-121			chr12	62984531	62984669	70	52	-18
	chr1	168112168	168112617	369	248	-121			chr1	199948906	199949280	112	94	-18
	chr1	59166788	59167142	224	103	-121			chr9	87915806	87915964	91	73	-18
	chrX	15438018	15438362	184	63	-121			chr3	82854551	82854643	67	49	-18
	chr17	73705384	73705593	173	53	-120			chr11	72095017	72095128	95	77	-18
	chr21	30105318	30105621	165	45	-120			chr6	45173280	45173350	33	15	-18
	chr5	2222091	2222419	198	78	-120			chr9	116076980	116077097	55	37	-18
	chr14	64099090	64099304	140	20	-120			chr3	102424801	102425321	131	114	-17
	chr9	110226227	110226553	290	170	-120			chr1	60290040	60290239	112	95	-17
	chr14	65750747	65751108	313	193	-120			chr5	139404007	139404371	107	90	-17
	chr6	153453815	153454257	390	270	-120			chr9	16460355	16460648	179	162	-17
	chr6	139479485	139479662	170	51	-119			chr9	116076980	116077097	55	38	-17
	chr2	216952637	216953054	260	141	-119			chr10	117926327	117926626	123	107	-16
	chr11	17125963	17126266	190	71	-119			chr5	95736448	95736732	121	105	-16
	chr5	174984337	174984597	151	32	-119			chr11	96639952	96640271	120	104	-16
	chr5	37357964	37358162	145	27	-118			chr1	169850112	169850247	64	48	-16
	chr3	176888789	176889338	353	235	-118			chr13	25466037	25466254	37	21	-16
	chr6	57241738	57242140	323	205	-118			chr14	35881304	35881406	81	65	-16
	chr5	140925934	140926257	170	52	-118			chr11	25028220	25028343	55	39	-16
	chr2	3393258	3393457	162	44	-118			chr1	93791735	93791851	67	52	-15
	chr11	113734527	113734840	153	36	-117			chr12	20807425	20807638	143	128	-15
	chr14	61954492	61954939	392	275	-117			chr9	34180842	34181092	104	89	-15
	chr3	191042538	191042758	178	61	-117			chr7	88643662	88643954	106	91	-15
	chr1	240847341	240847672	168	51	-117			chr2	103069158	103069452	146	131	-15
	chr6	144007007	144007193	140	23	-117			chr15	53066715	53066871	54	39	-15
	chr3	80728038	80728730	186	69	-117			chr15	36031646	36031769	61	46	-15
	chr5	78381225	78381546	157	40	-117			chr6	143902400	143902825	110	95	-15
	chr8	134574601	134574928	224	107	-117			chr4	103550972	103551151	105	90	-15
	chr8	37955809	37955984	137	20	-117			chr1	25026391	25026498	56	41	-15
	chr1	36657823	36658239	389	272	-117			chr2	137078447	137078648	112	98	-14
	chr6	106939691	106939921	150	33	-117			chr20	9004215	9004358	73	59	-14
	chr8	25760915	25761283	310	194	-116			chr8	65546975	65547148	71	57	-14
	chr7	39792362	39792700	192	76	-116			chr3	79333029	79333231	89	75	-14
	chr1	202191831	202192258	277	161	-116			chr18	9801375	9801471	40	26	-14
	chr3	45477991	45478296	173	57	-116			chr9	123644163	123644375	146	132	-14
	chr6	167231313	167231515	136	20	-116			chr11	86208245	86208435	53	39	-14
	chr3	121247498	121247709	179	63	-116			chr17	45279416	45279523	71	58	-13
	chr16	14551403	14551541	131	15	-116			chr20	43055289	43055473	67	54	-13
	chr14	90573181	90573455	196	80	-116			chr4	109465318	109465443	45	32	-13
	chr8	121594868	121595117	133	17	-116			chr1	59754517	59754709	119	107	-12
	chr11	114123148	114123435	180	64	-116			chr9	76780717	76780917	117	105	-12
	chr12	118772278	118772597	279	164	-115			chr3	155729037	155729235	129	117	-12
	chr10	88287088	88287338	176	61	-115			chr10	33847119	33847311	46	34	-12
	chr1	69632552	69632858	189	74	-115			chr3	127940897	127941095	114	102	-12
	chr5	122068319	122068538	177	62	-115			chr15	38314175	38314371	105	93	-12
	chr5	60462782	60462988	133	18	-115			chr12	27871737	27871887	56	44	-12
	chr3	169609858	169610326	279	164	-115			chr1	168073045	168073308	153	141	-12
	chr3	155529449	155529771	228	113	-115			chr3	68381105	68381254	42	31	-11
	chr1	14025171	14026145	469	354	-115			chr11	123231564	123231740	94	83	-11
	chr13	84224759	84224981	135	21	-114			chr21	30823368	30823544	50	39	-11
	chr6	72228089	72228461	174	60	-114			chr11	77385884	77386037	67	56	-11
	chr21	25129572	25129828	133	19	-114			chr6	134536312	134536490	75	64	-11
	chr1	200848352	200848660	258	144	-114			chr4	128855830	128856021	38	27	-11
	chr17	77877927	77878189	172	59	-113			chr10	28751242	28751441	147	136	-11
	chr14	81213848	81214476	312	199	-113			chr12	117521747	117521836	59	48	-11
	chr15	76036849	76037260	164	51	-113			chr9	18977688	18977919	77	66	-11
	chr6	159330070	159330272	134	21	-113			chr7	8372404	8372554	78	68	-10
	chr2	17485667	17486049	221	108	-113			chr6	65388577	65388748	72	62	-10
	chr11	112039262	112039656	248	135	-113			chr8	121261367	121261435	57	47	-10
	chr3	103456699	103456956	164	51	-113			chr8	121160597	121160754	40	30	-10
	chr2	190261226	190261765	183	70	-113			chr2	24913257	24913345	38	28	-10
	chr3	158882283	158882490	148	35	-113			chr18	57565871	57566246	78	68	-10
	chr12	29025733	29026040	192	79	-113			chr5	94032847	94033009	81	71	-10
	chr1	224336040	224336422	332	220	-112			chr12	89141315	89141486	31	22	-9
	chr5	74132614	74132821	167	55	-112			chr2	52784259	52784404	77	68	-9
	chr5	172183501	172183733	143	31	-112			chr6	148452334	148452533	145	136	-9
	chr15	23107812	23108165	286	174	-112			chr9	133603986	133604137	57	48	-9
	chr11	97514141	97514340	143	31	-112			chr5	129124016	129124212	110	101	-9
	chr11	17100779	17101111	165	53	-112			chr15	21959666	21959816	29	20	-9
	chr5	32321208	32321516	291	179	-112			chr2	156196290	156196424	86	77	-9
	chr6	34539016	34539220	128	16	-112			chr7	17859082	17859180	34	25	-9
	chr3	150422677	150423066	165	53	-112			chrX	49310211	49310358	55	46	-9
	chr2	28518347	28518896	500	389	-111			chr16	71772139	71772323	89	80	-9
	chr6	44075152	44075370	127	16	-111			chr14	55701747	55701884	70	61	-9
	chr7	144246867	144247215	152	41	-111			chr1	218673469	218673607	51	42	-9
	chr8	126386937	126387169	173	62	-111			chr1	217873943	217874288	117	108	-9
	chr8	25279940	25280195	131	20	-111			chr2	148423798	148423932	77	68	-9
	chr6	121792608	121792870	143	32	-111			chr1	168278446	168278619	69	61	-8
	chr6	77528286	77528570	150	39	-111			chr20	29615224	29615406	83	75	-8
	chr6	13550382	13550575	128	18	-110			chr4	124360738	124360934	71	63	-8
	chr4	164483169	164483461	151	41	-110			chr11	6700472	6700523	26	18	-8
	chr3	84063060	84063259	144	34	-110			chr9	74309138	74309231	30	23	-7
	chr1	217697921	217698186	151	41	-110			chr17	55228801	55228851	25	18	-7
	chr20	35128480	35128670	140	30	-110			chr20	49606896	49607032	32	25	-7
	chr8	90311869	90312213	172	63	-109			chr17	71198322	71198411	59	52	-7
	chr7	104649658	104649951	140	31	-109			chr8	67810693	67810817	69	62	-7
	chr8	73977642	73978024	239	130	-109			chr11	118726203	118726446	94	87	-7
	chr10	27676207	27676577	288	179	-109			chr21	28100277	28100521	88	81	-7
	chr7	79241870	79242235	166	57	-109			chr20	48853821	48853920	33	26	-7
	chr9	13001283	13001583	154	45	-109			chr13	72952982	72953175	69	62	-7
	chr2	179185718	179186023	197	88	-109			chr9	128322718	128322850	48	41	-7
	chr6	126410384	126410769	239	131	-108			chr1	155663482	155663575	39	32	-7
	chr6	46296329	46296698	249	141	-108			chr6	52104931	52105136	72	65	-7
	chr11	108158855	108159187	176	68	-108			chr1	65747481	65747664	74	67	-7
	chr2	72839119	72839351	162	54	-108			chr21	28370322	28370672	198	191	-7
	chr11	130074552	130074820	159	51	-108			chr7	119970310	119970389	24	17	-7
	chr5	80539540	80539984	167	59	-108			chr1	62128160	62128259	22	16	-6
	chr3	180541073	180541391	152	45	-107			chr6	113835004	113835313	171	165	-6
	chr4	135191766	135192123	153	46	-107			chr12	20506754	20506978	55	49	-6
	chr5	23981545	23981878	198	91	-107			chr7	39806107	39806293	66	60	-6
	chr13	37169202	37169532	184	77	-107			chr10	122775177	122775367	100	94	-6
	chr21	14783794	14783999	148	41	-107			chr10	35659708	35659895	64	58	-6
	chr18	52267772	52268074	129	22	-107			chr3	60896173	60896272	39	33	-6
	chr1	20906421	20906782	257	151	-106			chr20	42932364	42932441	29	23	-6
	chr1	79873262	79873570	142	36	-106			chr1	180488501	180488698	26	20	-6
	chr7	36759848	36760109	135	29	-106			chr5	37634241	37634329	62	56	-6
	chr21	37415300	37415477	128	22	-106			chr9	3106115	3106353	111	105	-6
	chr11	126000728	126001066	235	129	-106			chr9	26803149	26803563	256	250	-6
	chr15	91482087	91482353	178	72	-106			chr7	113203451	113203650	48	42	-6
	chr4	122654313	122654699	236	130	-106			chr1	42105240	42105408	49	43	-6
	chr4	114717873	114718499	301	195	-106			chr18	51779578	51779837	139	134	-5
	chr1	160787542	160787767	131	25	-106			chr6	107431800	107431959	92	87	-5
	chr3	78549286	78549867	335	230	-105			chr5	42292504	42292709	108	103	-5
	chr5	157467447	157467727	188	83	-105			chr17	65433892	65434073	58	53	-5
	chr10	78447332	78447890	432	327	-105			chr7	130652451	130652592	37	32	-5
	chr6	43376994	43377208	177	72	-105			chr4	180733172	180733573	315	310	-5
	chr6	20397734	20398093	189	84	-105			chr3	150808538	150808684	55	50	-5
	chrX	130891132	130891308	145	40	-105			chr2	191203600	191203693	70	65	-5
	chr5	86567403	86567875	124	19	-105			chr15	85677859	85678060	82	77	-5
	chr3	158966745	158967034	128	23	-105			chr8	116345574	116345698	31	27	-4
	chr15	91078081	91078389	177	72	-105			chr10	58690091	58690228	62	58	-4
	chr10	77590860	77591215	171	66	-105			chr3	108408377	108408522	57	53	-4
	chr10	34656921	34657519	126	21	-105			chr9	4279043	4279165	24	20	-4
	chr20	24995547	24996155	194	89	-105			chr3	49101587	49101685	38	34	-4
	chr4	41868081	41868573	392	287	-105			chr4	124612381	124612431	38	34	-4
	chr7	127230490	127230775	123	19	-104			chr10	34975368	34975460	61	57	-4
	chr1	67800268	67800494	120	16	-104			chr8	18791043	18791132	61	57	-4
	chr3	57972420	57972668	182	78	-104			chr6	88449512	88449684	99	95	-4
	chr17	5251364	5251609	135	31	-104			chr10	12359034	12359107	41	37	-4
	chr10	65352368	65352682	148	44	-104			chr2	54264494	54264550	19	15	-4
	chr11	84337923	84338386	352	248	-104			chr1	81183195	81183522	206	202	-4
	chr2	204471503	204471783	187	83	-104			chr3	28905699	28905966	154	150	-4
	chr3	129737932	129738157	164	60	-104			chr2	52571482	52571631	74	70	-4
	chr4	14608100	14608267	144	40	-104			chr5	172439242	172439338	54	50	-4
	chr6	79703741	79704315	419	315	-104			chr13	21622795	21622982	80	77	-3
	chr1	142810380	142810673	155	51	-104			chr11	77837038	77837183	66	63	-3
	chr4	169877616	169877885	133	29	-104			chr15	46971047	46971154	44	41	-3
	chr7	24783295	24783601	178	74	-104			chr11	6437990	6438117	107	104	-3
	chr15	83459751	83459897	123	19	-104			chr14	67889710	67889893	100	97	-3
	chr1	178449779	178449948	137	34	-103			chr6	37761993	37762156	67	64	-3
	chr11	70042606	70042892	148	45	-103			chr13	73523664	73523773	51	48	-3
	chr16	50096430	50096930	163	60	-103			chr9	84465385	84465557	67	64	-3
	chr8	21708087	21708308	168	65	-103			chr12	64363412	64363579	61	58	-3
	chr8	100197023	100197387	195	92	-103			chr9	107215271	107215358	35	32	-3
	chr15	44625234	44625433	122	19	-103			chr2	207064544	207064650	22	19	-3
	chr13	103630976	103631365	238	135	-103			chr8	107565723	107565888	85	82	-3
	chr2	13065948	13066368	312	209	-103			chr2	148423798	148423932	77	74	-3
	chr8	119234842	119235045	128	25	-103			chr8	31250616	31250805	80	77	-3
	chr10	109718353	109718626	134	31	-103			chr12	26988124	26988378	91	88	-3
	chr6	136428803	136429288	328	225	-103			chr15	42827715	42827775	22	19	-3
	chr9	115067896	115068217	189	86	-103			chr12	119814946	119815134	45	42	-3
	chr19	34645616	34645815	155	52	-103			chr1	144877573	144877708	79	77	-2
	chr1	3704847	3705022	121	18	-103			chr1	112193443	112193702	105	103	-2
	chr14	49178033	49178275	167	64	-103			chr6	139353329	139353412	31	29	-2
	chr19	51042031	51042428	338	236	-102			chr11	120827124	120827229	49	47	-2
	chr3	142143005	142143264	156	54	-102			chr12	11702503	11702833	134	132	-2
	chr17	71289078	71289315	138	36	-102			chr4	80332989	80333234	154	152	-2
	chr14	31657469	31657748	197	95	-102			chr8	87448099	87448257	88	86	-2
	chr15	22660971	22661224	132	30	-102			chr5	154264018	154264222	119	117	-2
	chr1	93776293	93776563	146	44	-102			chr9	86666163	86666284	72	70	-2
	chr2	71397170	71397354	171	69	-102			chr2	9686860	9686953	71	69	-2
	chr17	30206871	30207078	117	15	-102			chr12	73223080	73223245	101	100	-1
	chr10	130010771	130011897	1026	924	-102			chr18	24147524	24147615	51	50	-1
	chr11	108158855	108159187	176	74	-102			chr1	186687590	186687724	70	69	-1
	chr2	165307459	165307654	172	71	-101			chr2	58602045	58602144	33	32	-1
	chr13	20449434	20449711	198	97	-101			chr6	120780395	120780532	54	53	-1
	chr18	56287306	56287646	214	113	-101			chr1	25101130	25101297	49	48	-1
	chr6	161851873	161852176	157	56	-101			chr4	139915682	139915824	96	95	-1
	chr5	81706783	81706988	123	22	-101			chr12	46841560	46841798	138	137	-1
	chr10	93921030	93921384	222	121	-101			chr5	76127667	76127799	94	93	-1
	chr3	191208210	191208501	146	45	-101			chr11	81038222	81038386	47	46	-1
	chr7	10666195	10666517	140	39	-101			chr20	32719728	32719820	46	45	-1
	chr5	92681419	92681771	192	91	-101			chr3	166724882	166724972	76	75	-1
	chr10	109271432	109271852	335	234	-101			chr1	51996518	51996625	24	24	0
	chr1	5044946	5045264	127	26	-101			chr17	19788274	19788360	22	22	0
	chr9	136921680	136921806	125	24	-101			chr9	91826345	91826459	50	50	0
	chr14	72095754	72095953	123	23	-100			chr13	36554343	36554542	145	145	0
	chr12	101770507	101770755	143	43	-100			chr18	25244827	25245026	90	90	0
	chr3	187816643	187816927	168	68	-100			chr4	181963804	181963961	88	88	0
	chr13	78352713	78352975	139	39	-100			chr11	88171171	88171444	87	87	0
	chr3	160193648	160193791	139	39	-100			chr2	207069369	207069447	37	37	0
	chr4	17614920	17615394	338	238	-100			chr5	79626874	79627009	27	27	0
	chr1	155333655	155334058	291	191	-100			chr2	126990962	126991067	49	50	1
	chr17	7596736	7596905	161	62	-99			chr6	93524510	93524736	119	120	1
	chr1	51219527	51219743	124	25	-99			chr15	59480720	59480861	70	71	1
	chr4	153378518	153378782	137	38	-99			chr10	93733385	93733595	171	172	1
	chr4	151713947	151714225	146	47	-99			chr2	101216571	101216751	46	47	1
	chr3	104406947	104407215	175	76	-99			chr2	7817505	7817598	27	28	1
	chr20	18591287	18591460	127	28	-99			chr5	10611010	10611095	41	42	1
	chr11	64817924	64818160	198	99	-99			chr12	65025516	65025668	95	96	1
	chr5	172278008	172278397	364	265	-99			chr1	117109638	117109688	19	20	1
	chr1	69266675	69266911	155	56	-99			chr2	181064138	181064246	38	40	2
	chr7	43362913	43363211	140	41	-99			chr11	111960882	111960987	71	73	2
	chr22	17981704	17981850	125	27	-98			chr1	205101966	205102105	84	86	2
	chr17	46950246	46950444	170	72	-98			chr6	146601761	146601979	114	116	2
	chr3	155471973	155472284	132	34	-98			chr4	95302170	95302361	62	64	2
	chr17	26773309	26773615	153	55	-98			chr10	61936187	61936349	92	94	2
	chr22	25842222	25842606	188	90	-98			chr2	160565645	160565802	79	81	2
	chr5	61749623	61749966	198	100	-98			chr6	79806253	79806329	34	36	2
	chr6	143642564	143642804	166	68	-98			chr20	49102812	49102898	24	26	2
	chr11	106943005	106943186	160	62	-98			chr3	32867793	32867870	31	33	2
	chr2	14763820	14764159	141	43	-98			chr1	117109638	117109688	19	21	2
	chr17	45677510	45677713	149	51	-98			chr7	17075872	17076027	71	73	2
	chr7	149978046	149978329	141	43	-98			chr14	96624188	96624387	110	113	3
	chr20	57339641	57339943	168	70	-98			chr8	78257639	78257791	31	34	3
	chr15	40888486	40888685	177	79	-98			chr13	47112641	47112808	36	39	3
	chr1	93510614	93510867	157	60	-97			chr7	21374509	21374617	89	92	3
	chr5	40879146	40879384	143	46	-97			chr16	23531306	23531378	20	23	3
	chr3	33171123	33171322	126	29	-97			chr5	111527432	111527607	60	63	3
	chr12	62964475	62964806	256	159	-97			chr1	50614907	50615008	55	59	4
	chr11	117017012	117017205	151	54	-97			chr4	90040031	90040230	74	78	4
	chr8	58525261	58525514	124	27	-97			chr4	119730193	119730331	54	58	4
	chr10	67305641	67305933	175	78	-97			chr15	89517383	89517561	42	46	4
	chr18	56576383	56576561	156	59	-97			chr9	133727663	133727721	32	36	4
	chr8	15804369	15804698	122	25	-97			chr5	120790994	120791254	127	131	4
	chr13	81549181	81549510	199	102	-97			chr6	76081890	76082063	85	89	4
	chr7	71541304	71541469	138	41	-97			chr4	160679921	160680071	60	64	4
	chr10	123927638	123927876	136	39	-97			chr3	5124900	5125090	92	96	4
	chr1	182467995	182468280	152	55	-97			chr11	111535201	111535292	31	35	4
	chr3	40501746	40501951	131	34	-97			chr15	30774187	30774381	95	99	4
	chr6	156809862	156810050	120	23	-97			chr3	81130723	81130976	128	132	4
	chr8	522163	522579	117	20	-97			chr1	58938899	58939043	72	77	5
	chr9	116041684	116041924	147	50	-97			chr7	77564600	77564887	194	199	5
	chr15	58425961	58426147	150	53	-97			chr9	4955170	4955395	145	150	5
	chr2	26379878	26380092	162	66	-96			chr6	127827837	127828120	139	144	5
	chr3	69075591	69075790	148	52	-96			chr17	67398510	67398695	145	150	5
	chr1	49377139	49377382	145	49	-96			chr2	154741143	154741324	45	50	5
	chr3	32191243	32191546	190	94	-96			chr5	72637767	72637848	11	16	5
	chr5	163493360	163493635	115	19	-96			chr14	72939874	72940069	34	39	5
	chr13	101153120	101153412	135	39	-96			chr5	77922669	77922847	126	131	5
	chr1	212288820	212289285	172	76	-96			chr3	32867793	32867870	31	36	5
	chr3	140218597	140218877	167	71	-96			chr2	154874691	154874858	114	119	5
	chr10	98539430	98539804	193	97	-96			chr5	168682699	168682888	78	84	6
	chr6	167362402	167362595	158	62	-96			chr1	149241827	149242030	83	89	6
	chr8	143473956	143474310	197	101	-96			chr1	50974551	50974735	76	82	6
	chr6	87990437	87990721	180	84	-96			chr7	130114922	130115116	143	149	6
	chr1	149978147	149978361	117	21	-96			chr13	45070646	45070808	65	71	6
	chr15	84074307	84074544	143	47	-96			chr15	89528049	89528114	32	38	6
	chr1	29525359	29525618	123	27	-96			chr8	56469843	56469955	48	54	6
	chr3	99950791	99951014	159	63	-96			chr14	54546969	54547129	102	108	6
	chr14	78306905	78307188	143	47	-96			chr20	54989658	54990051	104	110	6
	chr1	173157908	173158358	309	213	-96			chr14	22028240	22028375	48	55	7
	chr5	162716450	162716793	198	102	-96			chr14	45221493	45221722	84	91	7
	chr1	45222286	45222449	125	29	-96			chr1	86920196	86920493	168	175	7
	chr3	137895996	137896195	115	19	-96			chr15	35214752	35214929	118	125	7
	chr2	46064396	46064729	186	90	-96			chr5	40604810	40605009	172	179	7
	chr9	71662642	71662925	178	82	-96			chr20	42013613	42013759	69	76	7
	chr2	54737166	54737555	270	174	-96			chr5	39938637	39938820	39	46	7
	chr14	52748342	52748564	151	55	-96			chr9	17435697	17435923	114	121	7
	chr4	186526536	186526898	118	23	-95			chr12	23402166	23402284	19	27	8
	chr9	123381466	123381665	150	55	-95			chr14	81676726	81677172	38	46	8
	chr3	106273251	106273522	166	71	-95			chr1	153572780	153572894	52	60	8
	chr1	31763589	31763762	127	32	-95			chr13	77514767	77514942	61	69	8
	chr13	50243119	50243509	248	153	-95			chr1	193076334	193076880	303	311	8
	chr6	108605317	108605538	111	16	-95			chr6	84774719	84774810	38	46	8
	chr18	10588499	10588698	128	33	-95			chr21	18797558	18797639	16	24	8
	chr8	13239675	13240043	198	103	-95			chr4	141682327	141682507	84	92	8
	chr18	29595489	29595788	135	40	-95			chr12	24502022	24502119	55	63	8
	chr2	102019984	102020237	121	26	-95			chr15	90337537	90337680	65	74	9
	chr7	43421629	43421912	112	17	-95			chr12	21672737	21672892	43	52	9
	chr3	122788595	122788909	198	103	-95			chr15	67004865	67005002	51	60	9
	chr11	82815365	82815611	156	61	-95			chr14	87307150	87307344	131	140	9
	chr3	71430808	71430969	139	44	-95			chr1	178268707	178268817	39	48	9
	chr2	237716024	237716374	216	121	-95			chr6	134927879	134927949	37	46	9
	chr17	73166413	73166584	110	15	-95			chr6	109338537	109338890	199	208	9
	chr19	20432475	20432642	153	58	-95			chr9	2215622	2215787	47	56	9
	chr4	31203491	31203853	241	146	-95			chr3	108967758	108967922	61	70	9
	chr4	40570847	40571032	141	47	-94			chr2	190587350	190587539	146	155	9
	chr7	98525711	98525869	140	46	-94			chr14	40849536	40850037	77	86	9
	chr1	10214004	10214250	126	32	-94			chr9	87821643	87821785	40	50	10
	chr3	156137033	156137245	114	20	-94			chr12	64462336	64462685	26	36	10
	chr12	99278247	99278615	186	92	-94			chr3	145683255	145683457	98	108	10
	chr3	138251835	138252113	144	50	-94			chr13	66140538	66140771	60	70	10
	chr11	106945114	106945468	165	71	-94			chr11	117327577	117327771	61	71	10
	chr2	137002322	137002783	308	214	-94			chr1	60359724	60359808	38	48	10
	chr8	35970532	35970950	366	272	-94			chr9	104107310	104107511	70	81	11
	chr17	67346169	67346461	134	40	-94			chr5	138488173	138488237	22	33	11
	chr11	31797018	31797533	352	258	-94			chr9	91408541	91408650	34	45	11
	chr22	35706238	35706559	165	71	-94			chr11	108999593	108999769	135	146	11
	chr18	24029385	24029780	270	176	-94			chr21	27179763	27180036	148	159	11
	chr7	116550782	116551027	133	39	-94			chr6	81571488	81571684	121	132	11
	chr1	157987183	157987376	154	60	-94			chr3	38508991	38509190	137	148	11
	chr3	132089510	132089716	153	59	-94			chr22	31820033	31820121	64	75	11
	chr9	99342703	99342985	161	67	-94			chr7	113900014	113900177	42	53	11
	chr7	135264487	135264668	123	29	-94			chr8	56966582	56966716	65	76	11
	chr6	141816507	141816988	395	301	-94			chr4	42598316	42598497	121	132	11
	chr9	90557740	90557901	116	23	-93			chr3	159849097	159849312	99	110	11
	chr7	114190236	114190515	152	59	-93			chr12	115257115	115257207	42	53	11
	chr8	102218756	102218884	113	20	-93			chr5	86555328	86555527	95	106	11
	chr8	67745327	67745565	129	36	-93			chr3	51481786	51481881	62	74	12
	chr1	63806169	63806391	131	38	-93			chr13	41273449	41273694	150	162	12
	chr21	27503288	27503469	113	20	-93			chr1	165487712	165488158	64	76	12
	chr8	3610051	3610416	114	21	-93			chr6	80347109	80347191	50	62	12
	chr18	45615571	45615879	123	30	-93			chr15	35588183	35588388	68	80	12
	chr6	148422425	148422645	117	24	-93			chr3	51587141	51587756	196	208	12
	chr2	107095249	107095928	620	527	-93			chr2	69598693	69598799	26	38	12
	chr11	125385751	125385983	176	83	-93			chr2	181030225	181030424	80	92	12
	chr5	133445090	133445425	225	132	-93			chr11	27986698	27986812	57	69	12
	chr8	37935813	37936183	193	100	-93			chr1	63090391	63090649	134	147	13
	chr8	76387017	76387465	264	171	-93			chr1	52764451	52764624	139	152	13
	chr6	1703790	1703920	120	27	-93			chr11	41724614	41724792	73	86	13
	chr10	35084505	35084771	176	83	-93			chr1	199921182	199921463	216	229	13
	chr1	47659185	47659450	112	19	-93			chr19	15978933	15979100	56	69	13
	chr7	83027994	83028276	119	27	-92			chr15	79163732	79163812	32	46	14
	chr1	196470971	196471247	131	39	-92			chr2	48801335	48801541	62	76	14
	chr1	63584881	63585172	120	28	-92			chr3	166915039	166915178	35	49	14
	chr13	87131785	87131911	115	23	-92			chr5	157303692	157304208	121	135	14
	chr1	167945577	167945746	118	26	-92			chr1	153546247	153546349	16	30	14
	chr20	384901	385399	321	229	-92			chr15	33124695	33124899	33	47	14
	chr11	49820432	49820762	177	85	-92			chr13	43173710	43173890	104	118	14
	chr17	65377289	65377484	143	51	-92			chr2	61333005	61333183	43	57	14
	chr1	207263351	207263578	119	27	-92			chr11	10892650	10892794	67	81	14
	chr13	20388392	20388803	223	131	-92			chr4	84008744	84008935	10	24	14
	chr3	105633574	105633771	108	16	-92			chrX	23761860	23762024	33	47	14
	chr2	20709965	20710288	196	104	-92			chr22	48475238	48475406	62	76	14
	chr15	53833710	53834191	175	83	-92			chr11	55211937	55212066	14	28	14
	chr13	26983650	26984251	146	54	-92			chr2	230688378	230688485	73	87	14
	chr3	109039979	109040735	285	194	-91			chr1	59889829	59890080	138	153	15
	chr6	126427198	126427602	305	214	-91			chr12	26155123	26155350	124	139	15
	chr8	49515444	49515622	129	38	-91			chr13	52721811	52721895	42	57	15
	chr22	25952513	25952675	107	16	-91			chr9	16460355	16460648	179	194	15
	chr13	100710125	100710347	118	27	-91			chr7	91604490	91604627	69	84	15
	chr5	82679384	82679609	113	22	-91			chr1	212440286	212440377	22	38	16
	chr1	158907440	158907690	149	58	-91			chr13	98964090	98964290	114	130	16
	chr12	15855807	15856051	130	39	-91			chr3	103713006	103713107	25	41	16
	chr11	84578638	84579070	333	242	-91			chr1	195452313	195452428	6	22	16
	chr4	34868777	34868948	155	64	-91			chr18	13453743	13454139	49	65	16
	chr11	125309003	125309325	194	103	-91			chr6	141248257	141248456	87	103	16
	chr3	30604792	30605106	170	79	-91			chr7	91604490	91604627	69	85	16
	chr11	95054758	95055246	333	242	-91			chr5	86555328	86555527	95	112	17
	chr1	194396855	194397305	272	181	-91			chr11	103203995	103204272	102	119	17
	chr20	42936267	42936529	147	56	-91			chr12	30769652	30769758	50	67	17
	chr11	34358723	34358869	109	18	-91			chr5	86881880	86882079	115	132	17
	chr15	50684580	50684927	181	90	-91			chr11	30238936	30239198	69	86	17
	chrX	62466246	62466560	192	102	-90			chr20	20838414	20838673	148	165	17
	chr21	39874747	39874917	116	26	-90			chr9	119396284	119396762	330	347	17
	chr19	57748447	57748630	130	40	-90			chr12	131721401	131721576	34	51	17
	chr12	119848651	119848850	109	19	-90			chr16	48522687	48522819	32	49	17
	chr12	114381088	114381639	388	298	-90			chr7	86501260	86501476	25	42	17
	chr12	123203992	123204254	175	85	-90			chr9	114301912	114302054	10	27	17
	chr1	19395721	19396220	361	271	-90			chr7	83396054	83396196	108	125	17
	chr1	14284769	14284968	148	58	-90			chr12	115257115	115257207	42	59	17
	chr17	12824473	12824654	123	33	-90			chr1	60382064	60382230	86	103	17
	chr13	76352442	76352867	139	49	-90			chr16	59619501	59619697	115	132	17
	chr2	232129664	232129824	133	43	-90			chr1	195452313	195452428	6	23	17
	chr15	65673102	65673290	132	42	-90			chr2	82734907	82735174	140	157	17
	chr15	84975538	84975737	160	70	-90			chr2	230480261	230480361	45	63	18
	chr11	55750682	55750918	119	29	-90			chr14	36260601	36260982	90	108	18
	chr11	4128197	4128396	107	17	-90			chr3	59507386	59507565	102	120	18
	chr4	108997190	108997885	515	425	-90			chr15	76664105	76664203	32	50	18
	chr22	26959339	26959653	167	78	-89			chr8	16281814	16281890	34	52	18
	chr4	63568208	63568454	129	40	-89			chr17	70902129	70902227	2	20	18
	chr8	99786185	99786527	185	96	-89			chr10	51728440	51728652	33	51	18
	chr4	163575254	163575603	151	62	-89			chr6	120781872	120782008	64	82	18
	chr17	56699529	56699716	129	40	-89			chr12	127184285	127184443	77	95	18
	chr1	238922953	238923209	127	38	-89			chr9	125656297	125656460	119	137	18
	chr14	74057805	74058021	131	42	-89			chr1	213041788	213041969	68	86	18
	chr9	85996156	85996460	164	75	-89			chr13	52016374	52016472	6	24	18
	chr5	140860350	140860568	114	25	-89			chr11	29942573	29942720	74	93	19
	chr6	157283953	157284259	175	86	-89			chr21	18787932	18788118	54	73	19
	chrX	11120883	11121189	125	36	-89			chr7	41424333	41424523	130	149	19
	chr2	105999422	105999717	131	43	-88			chr10	115867204	115867384	40	59	19
	chr8	117265468	117265749	176	88	-88			chr4	77519363	77519539	54	73	19
	chr15	53113183	53113387	141	53	-88			chr5	63423979	63424225	119	138	19
	chr5	104247238	104247555	118	30	-88			chr13	90496545	90496814	78	97	19
	chr11	116761864	116762056	153	65	-88			chr6	142899139	142899316	70	89	19
	chr13	110854036	110854262	144	56	-88			chr11	72439433	72439558	69	89	20
	chr3	12836014	12836213	161	73	-88			chr15	50496772	50496864	34	54	20
	chr14	21308827	21308974	125	37	-88			chr8	15936781	15936909	9	29	20
	chr10	52357370	52357955	252	164	-88			chr6	95416839	95416957	31	51	20
	chr14	32300273	32300619	187	99	-88			chr6	132589777	132590015	70	90	20
	chr6	38620886	38621566	117	29	-88			chr14	40803195	40803394	62	82	20
	chr5	20807295	20807558	115	27	-88			chr8	101597038	101597160	42	62	20
	chr15	48958368	48958527	103	15	-88			chr5	89485572	89485748	47	68	21
	chr9	37898232	37898540	170	82	-88			chr5	167823065	167823355	198	219	21
	chr15	78303901	78304172	122	34	-88			chr12	24480582	24480896	37	58	21
	chr1	222860442	222860741	179	91	-88			chr20	21255921	21256079	87	108	21
	chr2	172113386	172113657	117	29	-88			chr7	17751302	17751450	53	74	21
	chr4	118953332	118953718	193	105	-88			chr18	2636078	2636383	144	165	21
	chr11	27446377	27446614	128	40	-88			chr12	77123738	77123898	80	101	21
	chr20	48570997	48571189	161	73	-88			chr3	129187272	129187327	17	38	21
	chr6	138422177	138422529	182	94	-88			chr6	45504313	45504423	23	44	21
	chr6	83432882	83433127	138	50	-88			chr17	28247005	28247109	20	42	22
	chr4	87461393	87461631	110	22	-88			chr5	158767356	158767548	29	51	22
	chr3	184501551	184501741	170	83	-87			chr14	32314596	32314769	11	33	22
	chr4	181839862	181840061	119	32	-87			chr7	119318895	119318979	35	57	22
	chr17	65206894	65207063	127	40	-87			chr14	52858028	52858148	31	53	22
	chr12	117092647	117092817	138	51	-87			chr10	21565725	21565925	47	69	22
	chr18	60169838	60170087	149	62	-87			chr5	36245264	36245432	92	114	22
	chr7	30630140	30630360	183	96	-87			chr18	57565871	57566246	78	100	22
	chr6	110954103	110954439	169	82	-87			chr2	85891571	85891749	85	107	22
	chr10	120509286	120509797	401	314	-87			chr3	136477747	136477882	73	96	23
	chr8	22286521	22286748	113	26	-87			chr5	35024807	35024869	5	28	23
	chr1	212536743	212537025	148	61	-87			chr5	103779634	103779744	48	71	23
	chr21	27449088	27449251	140	53	-87			chr2	204290481	204290678	136	159	23
	chr2	215536967	215537265	112	25	-87			chr4	75245868	75245982	46	69	23
	chr12	111524910	111525126	102	15	-87			chr9	84158330	84158500	43	67	24
	chr5	81170084	81170316	114	27	-87			chr12	95589765	95589964	3	27	24
	chr6	165837010	165837343	194	107	-87			chr2	192412758	192412862	29	54	25
	chr6	96377535	96377729	143	56	-87			chr14	90174837	90174942	51	76	25
	chr1	200317348	200317567	188	101	-87			chr19	13183172	13183269	41	66	25
	chr17	28468713	28468898	156	69	-87			chr7	81097492	81097601	18	43	25
	chr3	57700129	57700503	177	90	-87			chr13	72952982	72953175	69	94	25
	chr13	74567070	74567402	147	60	-87			chr6	78069060	78069211	84	110	26
	chr14	64885536	64886026	384	297	-87			chr14	21964414	21964594	141	167	26
	chr1	211416862	211417049	138	51	-87			chr3	110348549	110348765	80	106	26
	chr8	49972905	49973183	145	58	-87			chr3	162351454	162351662	92	118	26
	chr5	155291191	155291402	112	25	-87			chr4	125205659	125205848	89	115	26
	chr1	44241858	44242062	125	38	-87			chr6	169279497	169279690	129	155	26
	chr15	50942758	50942957	116	30	-86			chr13	101133636	101133807	46	72	26
	chr9	103026624	103026877	123	37	-86			chr12	115158197	115158284	21	47	26
	chr1	54628204	54628515	142	56	-86			chr5	53375614	53375789	56	82	26
	chr11	126052501	126052781	192	106	-86			chr4	116855800	116855995	36	62	26
	chr7	21889645	21890017	177	91	-86			chr2	74575664	74575755	2	29	27
	chr16	54441995	54442413	165	79	-86			chr5	97629042	97629207	41	68	27
	chr3	47317751	47317932	142	56	-86			chrX	37937599	37937798	144	171	27
	chr11	118862957	118863201	116	30	-86			chr3	36212183	36212274	37	64	27
	chr11	36182429	36182708	124	38	-86			chr1	24471671	24471743	26	53	27
	chr6	6548845	6549158	271	185	-86			chr17	47859426	47859588	46	73	27
	chr1	236587068	236587366	185	99	-86			chr11	22582269	22582396	66	93	27
	chr1	202885492	202885724	137	51	-86			chr6	123732219	123732381	68	95	27
	chr11	34082942	34083146	156	70	-86			chr9	35563279	35563466	128	155	27
	chr10	53452207	53452428	139	53	-86			chr15	98889734	98889904	117	144	27
	chr3	99544688	99544887	110	24	-86			chr6	156969875	156969993	55	82	27
	chr20	57654204	57654403	155	69	-86			chr2	166779948	166780138	101	129	28
	chr15	74521721	74522014	127	41	-86			chr2	197042772	197042926	0	28	28
	chr15	84980934	84981568	238	152	-86			chr3	135866009	135866162	65	93	28
	chr4	178269996	178270314	233	148	-85			chr2	21987798	21987931	62	90	28
	chr14	86311058	86311249	134	49	-85			chr8	107874534	107874770	127	155	28
	chr6	12724416	12724591	124	39	-85			chr5	93486894	93487068	95	124	29
	chr1	227893863	227894117	108	23	-85			chr6	132037905	132038069	73	102	29
	chr17	34782976	34783291	141	56	-85			chr7	117163549	117163710	110	139	29
	chr2	122315509	122315669	129	44	-85			chr9	102301144	102301281	78	107	29
	chr5	42975805	42976129	175	90	-85			chr3	123404303	123404439	4	33	29
	chr1	76924929	76925121	167	82	-85			chr4	180050471	180050698	69	98	29
	chr7	91715144	91715321	120	35	-85			chr7	116531762	116531836	31	60	29
	chr4	36187311	36187630	133	48	-85			chr1	237386192	237386333	44	73	29
	chr13	43007237	43007528	157	72	-85			chr8	74866615	74866715	10	40	30
	chr1	200298060	200298254	107	22	-85			chr11	8012547	8012675	61	91	30
	chr8	42725609	42725790	107	22	-85			chr3	61499514	61499675	30	60	30
	chr7	133698945	133699225	193	108	-85			chr9	86666163	86666284	72	102	30
	chr14	60283347	60283660	151	66	-85			chr6	76292698	76292826	50	80	30
	chr8	126118944	126119228	140	55	-85			chr15	83504346	83504526	88	118	30
	chr16	531887	532178	190	105	-85			chr6	37095507	37095684	67	98	31
	chr11	33973201	33973493	191	106	-85			chr11	74296008	74296182	69	100	31
	chr9	85319617	85319948	139	54	-85			chr3	62331300	62331442	37	68	31
	chr6	99751841	99752042	162	77	-85			chr3	36821219	36821342	29	60	31
	chr9	97071284	97071473	103	18	-85			chr7	32754889	32755065	51	82	31
	chr5	75653957	75654429	283	198	-85			chr16	82163289	82163488	141	172	31
	chr14	68220927	68221126	119	34	-85			chr1	156158207	156158264	1	32	31
	chr1	45168231	45168448	133	49	-84			chr1	166793641	166793992	177	208	31
	chr4	166231353	166231510	104	20	-84			chr20	32311758	32311827	20	51	31
	chr11	126155221	126155499	142	58	-84			chr13	108123388	108123564	44	75	31
	chr6	105817837	105818136	135	51	-84			chr3	32815698	32815790	36	68	32
	chr1	59747188	59747487	132	48	-84			chr10	29448276	29448380	50	82	32
	chr9	74707014	74707323	145	61	-84			chr11	18538602	18538735	57	89	32
	chr7	135621068	135621300	145	61	-84			chr1	73698831	73698972	76	108	32
	chr13	91104943	91105258	196	112	-84			chr3	174865673	174865902	51	83	32
	chr4	125237917	125238194	140	56	-84			chr1	51996518	51996625	24	56	32
	chr5	23502901	23503260	176	92	-84			chr7	42341897	42341995	33	65	32
	chr3	101181303	101181616	254	170	-84			chr1	238485742	238485901	101	134	33
	chr20	35472349	35472641	137	53	-84			chr14	79226405	79226751	72	105	33
	chr1	220552968	220553411	325	241	-84			chr6	68245135	68245434	15	48	33
	chr1	43862813	43862986	135	51	-84			chr17	34771567	34771716	54	87	33
	chr9	75655287	75655552	111	27	-84			chr10	57649658	57649879	144	177	33
	chr1	92001723	92001930	140	56	-84			chr11	125711446	125711645	61	94	33
	chr6	106575108	106575425	186	102	-84			chr1	180914908	180915031	61	94	33
	chr9	27266737	27266953	144	60	-84			chr11	98549698	98549875	96	129	33
	chr5	74651833	74652090	107	23	-84			chr9	35563279	35563466	128	161	33
	chr2	4067864	4068712	481	397	-84			chr6	136413752	136413816	9	43	34
	chr4	55164604	55164811	117	34	-83			chr12	69980265	69980395	45	79	34
	chr2	55861468	55861625	134	51	-83			chr9	85364115	85364273	45	79	34
	chr7	45466493	45466609	106	23	-83			chr4	169912028	169912223	39	73	34
	chr14	77022302	77022545	108	25	-83			chr5	136698074	136698278	33	67	34
	chr2	34207298	34207621	183	100	-83			chr2	207016640	207016828	38	72	34
	chr12	111121572	111121783	123	40	-83			chr12	26160891	26161109	43	77	34
	chr11	77855510	77855764	125	42	-83			chr9	78094231	78094405	52	86	34
	chr4	113122232	113122426	110	27	-83			chr5	31652890	31653088	91	125	34
	chr10	16540311	16540601	104	21	-83			chr1	7991876	7992068	55	89	34
	chr4	97975101	97975275	125	42	-83			chr5	104999700	104999851	97	131	34
	chr7	62987448	62987620	122	39	-83			chr6	47817237	47817583	197	231	34
	chr21	34980498	34980699	107	24	-83			chr4	95302170	95302361	62	96	34
	chr22	25946627	25946886	99	16	-83			chr11	72819605	72819804	96	131	35
	chr10	43946879	43947177	154	71	-83			chr1	113404479	113404594	3	38	35
	chr5	80471310	80471766	107	24	-83			chr6	143901407	143901644	76	111	35
	chr9	81028126	81028631	405	322	-83			chr12	63005287	63005537	159	194	35
	chr2	39024361	39024526	146	63	-83			chr4	163039433	163039580	67	102	35
	chr6	88611801	88611977	119	36	-83			chr8	105018458	105018601	46	81	35
	chr12	112872118	112872294	140	57	-83			chr3	154016739	154016938	48	83	35
	chr3	23927098	23927252	98	15	-83			chr13	41692752	41692886	0	35	35
	chr7	149338906	149339059	108	25	-83			chr2	120605061	120605232	63	98	35
	chr15	89767421	89767707	128	45	-83			chr12	28899673	28899864	97	132	35
	chr4	148036062	148036358	117	34	-83			chr14	42613682	42613852	13	49	36
	chr13	39507152	39507555	347	264	-83			chr6	104143426	104143621	67	103	36
	chr3	56721169	56721344	126	43	-83			chr2	141489090	141489268	107	143	36
	chr11	122438796	122438996	133	50	-83			chr3	131226821	131226992	60	96	36
	chr4	3310202	3310406	104	21	-83			chr8	26578048	26578165	42	78	36
	chr22	40431275	40431600	145	62	-83			chr15	32901567	32901769	28	64	36
	chr3	107273787	107274045	106	24	-82			chr3	42002073	42002139	5	41	36
	chr20	19004569	19004851	140	58	-82			chr7	152527679	152527778	41	77	36
	chr1	215804008	215804217	165	83	-82			chr1	240343844	240344058	77	113	36
	chr6	124050858	124051295	261	179	-82			chr6	107512075	107512328	106	143	37
	chr3	75271989	75272179	105	23	-82			chr5	163792938	163793044	55	92	37
	chr5	156795982	156796274	129	47	-82			chr4	143136705	143136897	66	103	37
	chr2	131858065	131858276	145	63	-82			chr1	213049819	213050069	108	145	37
	chr6	95397576	95397840	157	75	-82			chr3	78619917	78620262	58	95	37
	chr7	36341239	36341443	124	42	-82			chr18	57565871	57566246	78	115	37
	chr2	202214945	202215315	300	218	-82			chr1	192118012	192118211	134	172	38
	chr15	72216953	72217248	152	70	-82			chr2	203301027	203301092	0	38	38
	chr12	12692723	12693149	104	23	-81			chr5	22031279	22031439	22	60	38
	chr18	4044433	4044777	152	71	-81			chr11	108407170	108407269	41	79	38
	chr6	151781284	151781443	134	53	-81			chr13	73388279	73388400	20	58	38
	chr6	105840460	105840852	195	114	-81			chr15	45928818	45928912	1	39	38
	chr4	83919536	83919730	137	56	-81			chr14	98756101	98756310	45	83	38
	chr19	10477432	10477656	131	50	-81			chr3	87149331	87149506	118	157	39
	chr5	94989297	94989582	148	67	-81			chr12	24592548	24592747	138	177	39
	chr1	231421402	231421669	150	69	-81			chr15	51605841	51605916	10	49	39
	chr7	84432989	84433387	220	139	-81			chr12	56611085	56611318	103	142	39
	chr14	41020223	41020399	108	27	-81			chr3	184210758	184210896	27	66	39
	chr6	135632312	135632473	105	24	-81			chr3	148576180	148576387	36	75	39
	chr1	239127094	239127369	120	39	-81			chr17	47140570	47140644	4	43	39
	chr5	143334145	143334500	204	123	-81			chr10	122628643	122628794	63	102	39
	chr9	84960644	84960828	115	34	-81			chr12	65076029	65076354	45	84	39
	chr3	182924365	182924564	137	56	-81			chr15	37862442	37862618	69	108	39
	chr3	122768460	122768667	145	64	-81			chr13	61080631	61080862	117	156	39
	chr11	123358297	123358714	356	275	-81			chr1	191495058	191495257	37	76	39
	chrX	20138998	20139270	138	57	-81			chr17	30653679	30653878	5	44	39
	chr3	150763203	150763358	108	27	-81			chr8	67511748	67512056	144	183	39
	chr7	65890124	65890290	124	43	-81			chr8	99371383	99371576	75	114	39
	chr6	3810664	3810872	126	45	-81			chr8	96417449	96417527	15	54	39
	chr8	74944391	74944771	238	157	-81			chr6	139834907	139835045	52	92	40
	chr8	88927433	88927741	147	66	-81			chr6	138991066	138991230	48	88	40
	chr3	150422677	150423066	165	85	-80			chr9	71853933	71854045	28	68	40
	chr14	62181565	62181824	163	83	-80			chr17	44209233	44209417	116	156	40
	chr8	67812211	67812451	136	56	-80			chr5	116078522	116079034	421	461	40
	chr8	103687720	103688038	161	81	-80			chr14	25493227	25493380	10	50	40
	chr14	68027553	68027811	97	17	-80			chr11	128699963	128700145	49	89	40
	chr17	7539197	7539389	99	19	-80			chr9	17512997	17513155	37	77	40
	chr4	7687070	7687268	171	91	-80			chr14	30471653	30471912	73	113	40
	chr10	125549291	125549666	185	105	-80			chr6	33974166	33974660	417	457	40
	chr4	96019911	96020222	159	79	-80			chr13	57798978	57799228	158	198	40
	chr15	44455029	44455479	319	239	-80			chr11	79621872	79622059	84	124	40
	chr1	225893661	225893842	150	70	-80			chr11	61841978	61842142	12	53	41
	chr6	148673844	148674347	105	25	-80			chr6	89767970	89768153	129	170	41
	chr5	116033829	116034410	331	251	-80			chr12	48190189	48190350	99	140	41
	chr11	123142088	123142265	130	50	-80			chr2	48239840	48239971	62	103	41
	chr9	76916673	76917008	258	178	-80			chr8	72492867	72493067	54	95	41
	chr5	145536002	145536275	96	16	-80			chr7	135169308	135169429	50	91	41
	chr1	234578752	234578940	126	46	-80			chr4	103801304	103801407	13	54	41
	chr14	89964788	89965045	114	34	-80			chr2	65366599	65366773	85	126	41
	chr1	22132339	22132487	104	24	-80			chr9	2215622	2215787	47	88	41
	chr2	173314498	173314706	127	47	-80			chr6	37040195	37040347	40	82	42
	chr13	85812148	85812570	126	46	-80			chr10	121691151	121691343	128	170	42
	chr2	226529295	226529554	131	51	-80			chr3	115779260	115779459	67	109	42
	chr18	34647760	34647943	98	18	-80			chr5	101394553	101394752	105	147	42
	chr11	34076957	34077211	115	35	-80			chr21	15719471	15719694	107	149	42
	chr11	97514141	97514340	143	63	-80			chr2	65366599	65366773	85	127	42
	chr9	71790947	71791284	118	38	-80			chr11	97027685	97027869	9	51	42
	chr14	58671656	58671970	123	44	-79			chr5	142063169	142063336	70	113	43
	chr14	61945284	61945524	145	66	-79			chr7	77610719	77610964	119	162	43
	chr18	3361246	3361455	148	69	-79			chr6	126226559	126226706	63	106	43
	chr11	122860572	122860772	140	61	-79			chr13	50389447	50389683	117	160	43
	chr16	74566917	74567211	142	63	-79			chr10	59957223	59957438	41	84	43
	chr11	119257191	119257506	141	62	-79			chr11	12416388	12416591	103	146	43
	chr3	160454067	160454315	104	25	-79			chr2	78230154	78230318	7	50	43
	chr20	47750699	47750882	110	31	-79			chr11	98455540	98455645	20	63	43
	chr3	81729363	81729629	122	43	-79			chr1	181450141	181450281	58	101	43
	chr1	219790174	219790299	109	30	-79			chr13	57798978	57799228	158	201	43
	chr13	27987651	27987853	113	34	-79			chr2	20593348	20593511	40	84	44
	chr3	155514679	155514949	141	62	-79			chr12	32345165	32345371	55	99	44
	chr3	130150976	130151296	263	184	-79			chr7	81009036	81009175	59	103	44
	chr18	22419194	22419460	145	66	-79			chr6	55051979	55052178	84	128	44
	chr1	114745496	114745871	257	178	-79			chr7	92578648	92578854	50	94	44
	chr14	32009709	32009926	125	46	-79			chr2	54231725	54231920	35	79	44
	chr12	90174345	90174620	173	94	-79			chr4	162373406	162373578	74	118	44
	chr6	111579146	111579517	262	183	-79			chr13	77222764	77222950	61	105	44
	chr7	144743141	144743348	117	38	-79			chr15	23923964	23924146	123	167	44
	chr15	59310046	59310165	111	33	-78			chr13	41273449	41273694	150	194	44
	chr13	49964063	49964238	96	18	-78			chr5	105506550	105506691	54	99	45
	chr10	108554282	108554574	179	101	-78			chr5	158535376	158535612	91	136	45
	chr2	219831964	219832257	138	60	-78			chr11	17958892	17959066	43	88	45
	chr22	35713200	35713800	183	105	-78			chr6	88711871	88711988	49	94	45
	chr1	53301254	53301571	123	45	-78			chr9	96652144	96652303	1	46	45
	chr3	69609673	69609926	105	27	-78			chr10	65052145	65052337	77	122	45
	chr6	142518867	142519270	184	106	-78			chr13	75359959	75360070	41	86	45
	chr15	35150343	35150565	177	99	-78			chr15	23923964	23924146	123	168	45
	chr17	6962838	6963011	117	39	-78			chr1	243425134	243425590	56	102	46
	chr7	91878740	91878895	134	56	-78			chr4	160376011	160376163	55	101	46
	chr14	32144076	32144276	106	28	-78			chr1	243022732	243022936	69	115	46
	chr15	49187760	49188211	359	281	-78			chr10	73817940	73818329	134	180	46
	chr1	183619356	183619665	162	84	-78			chr2	27173927	27174066	45	91	46
	chr17	73147586	73147807	139	61	-78			chr7	83207697	83207810	25	71	46
	chr5	27562073	27562345	124	46	-78			chr3	189553373	189553824	55	101	46
	chr5	177883395	177883566	144	66	-78			chr6	110814931	110815048	56	102	46
	chr14	50324021	50324199	116	38	-78			chr3	161647731	161647863	34	80	46
	chr15	82157953	82158158	136	58	-78			chr2	124774522	124774880	48	94	46
	chr3	132281023	132281217	125	47	-78			chr1	204484656	204484746	13	59	46
	chr10	49396504	49397090	492	414	-78			chr18	25714520	25714687	5	51	46
	chr12	43864789	43865051	120	42	-78			chr5	159406640	159406802	84	131	47
	chr14	73963706	73963858	93	16	-77			chr4	178894635	178894760	38	85	47
	chr3	36032108	36032336	105	28	-77			chr3	4526222	4526300	6	53	47
	chr2	174618460	174618676	118	41	-77			chr14	55527066	55527181	37	84	47
	chr15	40996308	40996741	288	211	-77			chr20	48572498	48572565	0	47	47
	chr6	129970421	129970608	118	41	-77			chr1	92394439	92394518	0	47	47
	chr6	78872971	78873174	136	59	-77			chr6	141353130	141353304	47	94	47
	chr3	194675183	194675320	105	28	-77			chr4	184002946	184003089	55	103	48
	chr9	127768980	127769329	256	179	-77			chr2	174301257	174301398	22	70	48
	chr11	13059164	13059343	121	44	-77			chr1	81726522	81726725	97	145	48
	chr2	82205193	82205386	118	41	-77			chr1	220508083	220508230	40	88	48
	chr20	37040082	37040384	163	86	-77			chr5	177786226	177786375	12	60	48
	chr2	34019004	34019232	150	73	-77			chr3	14696611	14696727	55	103	48
	chr2	225496538	225496702	98	21	-77			chr10	23897080	23897393	133	181	48
	chr1	55056515	55056758	112	35	-77			chr6	145833413	145833850	283	331	48
	chr19	42769254	42769549	144	67	-77			chr3	107550802	107551045	142	190	48
	chr7	123271831	123272030	140	63	-77			chr3	151850285	151850405	37	85	48
	chr6	94550712	94551014	145	68	-77			chr1	198227232	198227431	51	100	49
	chr1	219332206	219332645	303	226	-77			chr12	70265074	70265374	146	195	49
	chr20	58081767	58082145	186	109	-77			chr8	74889447	74889582	43	92	49
	chr6	152385151	152385368	92	15	-77			chr21	22280658	22280944	186	235	49
	chr6	75907062	75907687	134	57	-77			chr6	33494386	33494593	67	116	49
	chr6	140927761	140927959	136	59	-77			chr6	94067394	94067494	19	68	49
	chr13	76360561	76360877	148	72	-76			chr5	112152319	112152411	17	67	50
	chr6	73868069	73868300	119	43	-76			chr15	64878367	64878436	4	54	50
	chr8	65537552	65537975	177	101	-76			chr4	108519771	108519872	22	72	50
	chr1	192832748	192833120	224	148	-76			chr3	176444783	176444959	93	143	50
	chr10	79270432	79270639	96	20	-76			chr4	137251108	137251336	90	140	50
	chr13	65783499	65783676	131	55	-76			chr7	113872686	113872853	28	78	50
	chr13	51860987	51861233	172	96	-76			chr4	14628197	14628363	15	65	50
	chr3	145367544	145367855	177	101	-76			chr4	151680097	151680257	44	94	50
	chr6	35857304	35857591	94	18	-76			chr8	9382297	9382487	47	98	51
	chr11	97721168	97721342	122	46	-76			chr3	78559079	78559276	112	163	51
	chr6	106151120	106151322	117	41	-76			chr13	90496545	90496814	78	129	51
	chr1	42371641	42371947	177	101	-76			chr17	47962634	47962820	61	112	51
	chr5	80539540	80539984	167	91	-76			chr5	173118584	173118895	118	169	51
	chr7	142547130	142547704	458	382	-76			chr3	61718029	61718298	198	250	52
	chr2	172466030	172466207	159	83	-76			chr3	137878110	137878652	90	142	52
	chr16	56541574	56541773	143	67	-76			chr7	104681901	104681991	18	70	52
	chr4	143244661	143244881	136	60	-76			chr1	46114402	46114501	7	59	52
	chr12	897792	897940	100	24	-76			chr2	78751445	78751597	19	71	52
	chr12	32816710	32816885	105	29	-76			chr4	170480910	170481182	94	146	52
	chr11	66265068	66265227	131	55	-76			chr2	216332100	216332243	51	103	52
	chr12	39433210	39433354	93	17	-76			chr8	124775139	124775277	8	60	52
	chr5	114352886	114353159	159	83	-76			chr7	26447769	26447956	42	94	52
	chr12	52215696	52216355	491	415	-76			chr1	60061142	60061334	64	116	52
	chr17	38508019	38508265	152	76	-76			chr10	62391059	62391229	75	127	52
	chr6	140166578	140166883	137	62	-75			chr15	50873487	50873615	52	105	53
	chr9	99172675	99172980	140	65	-75			chr6	117525813	117526003	110	163	53
	chr5	103357557	103358005	92	17	-75			chr14	83087818	83088017	126	179	53
	chr2	210672167	210672402	119	44	-75			chr2	85891571	85891749	85	139	54
	chr2	136516416	136516802	110	35	-75			chr1	184127329	184127403	0	54	54
	chr14	67020371	67020609	121	46	-75			chr3	171876891	171876984	20	74	54
	chr6	74474270	74474469	104	29	-75			chr20	35904087	35904271	37	91	54
	chr5	122286704	122286901	95	20	-75			chr9	5024090	5024171	8	62	54
	chr1	165538337	165538674	247	172	-75			chr3	19647303	19647515	95	149	54
	chr12	64754798	64755043	172	97	-75			chr3	189955523	189955721	91	145	54
	chr2	234069747	234070261	323	248	-75			chr2	210815484	210815621	1	55	54
	chr2	61850165	61850489	257	182	-75			chr17	63124606	63124775	94	148	54
	chr1	84897109	84897338	131	56	-75			chr13	58200266	58200461	94	148	54
	chr3	125397368	125397585	105	30	-75			chr4	43176987	43177164	103	157	54
	chr5	61715861	61716021	93	18	-75			chr14	52858028	52858148	31	85	54
	chr10	13762200	13762414	181	106	-75			chr5	115470505	115470702	15	70	55
	chr13	46006105	46006335	136	61	-75			chr20	20990434	20990679	66	121	55
	chr2	220500406	220500724	141	66	-75			chr5	15272407	15272608	11	66	55
	chr2	23701441	23702027	179	104	-75			chr9	15359432	15359560	30	86	56
	chr11	34076957	34077211	115	40	-75			chr11	33253191	33253301	31	87	56
	chr13	49370927	49371126	181	106	-75			chr3	21366740	21366914	75	131	56
	chr4	174020315	174020603	114	39	-75			chr5	113135330	113135412	11	67	56
	chr6	45341293	45341521	160	85	-75			chr11	30039192	30039353	56	112	56
	chr9	107138128	107138261	110	35	-75			chr13	37641022	37641246	26	83	57
	chr15	45706164	45706430	111	36	-75			chr9	79704045	79704133	16	73	57
	chr9	91486311	91486510	147	72	-75			chr1	110298032	110298218	99	156	57
	chr12	124158855	124159054	159	85	-74			chr13	32797277	32797367	18	75	57
	chr17	61255544	61255762	120	46	-74			chr7	53172148	53172370	137	194	57
	chr7	115738300	115738553	110	36	-74			chr1	184762477	184762726	52	109	57
	chr7	124991207	124991435	138	64	-74			chr2	86943757	86943956	104	162	58
	chr2	42260405	42260830	257	183	-74			chr14	50607719	50607906	41	99	58
	chr6	79597205	79597472	148	74	-74			chr9	308640	308801	82	140	58
	chr12	27986123	27986322	114	40	-74			chr2	225967083	225967236	12	70	58
	chr3	131932717	131932837	92	18	-74			chr11	122555426	122555615	79	137	58
	chr1	236928678	236928860	125	51	-74			chr12	112519854	112519970	39	97	58
	chr15	65719257	65719551	139	65	-74			chr17	61740213	61740348	21	79	58
	chr6	53400007	53400297	141	67	-74			chr6	130317009	130317165	44	102	58
	chr1	244477751	244477950	140	66	-74			chrY	9214651	9214925	141	199	58
	chr4	7927301	7927480	108	34	-74			chr2	80416729	80416864	20	78	58
	chr16	71691123	71691596	189	115	-74			chr5	53375614	53375789	56	114	58
	chr1	161104512	161104813	106	32	-74			chr5	166373196	166373357	13	72	59
	chr2	27733927	27734080	132	58	-74			chr17	29774269	29774397	51	110	59
	chr1	167447490	167447815	260	186	-74			chr4	40274867	40274941	1	60	59
	chr17	26581224	26581530	227	154	-73			chr15	47223304	47223563	71	130	59
	chr1	73060452	73060586	125	52	-73			chr6	54866864	54867132	130	189	59
	chr1	100087993	100088178	97	24	-73			chr7	77517551	77517766	80	139	59
	chr17	72399111	72399309	104	31	-73			chrX	40109677	40109874	94	153	59
	chr17	47507898	47508076	117	44	-73			chr2	74575664	74575755	2	61	59
	chr1	10279336	10279505	151	78	-73			chr1	211957643	211957765	26	86	60
	chr7	104918804	104919184	298	225	-73			chr14	21658139	21658247	30	90	60
	chr1	171663415	171663689	119	46	-73			chr12	29366356	29366538	103	163	60
	chr18	20108959	20109259	120	47	-73			chr6	88537466	88537593	43	103	60
	chr3	183865295	183865461	107	34	-73			chr9	17091320	17091510	63	124	61
	chr3	160162903	160163069	134	61	-73			chr3	172168215	172168502	182	243	61
	chr15	34361350	34361540	107	34	-73			chr5	80883221	80883384	30	91	61
	chr1	53826570	53826834	113	40	-73			chr2	206854350	206854485	61	122	61
	chr11	19295765	19296008	134	61	-73			chr17	66094717	66094957	97	159	62
	chr7	110684309	110684502	141	68	-73			chr12	62716087	62716219	25	87	62
	chr12	319047	319322	133	60	-73			chr6	147520413	147520505	0	62	62
	chr20	56240915	56241184	155	82	-73			chr12	87902181	87902477	156	218	62
	chr5	23417501	23417744	120	47	-73			chr2	57619537	57619743	130	192	62
	chr1	92408782	92409036	140	67	-73			chr9	89158009	89158208	106	168	62
	chr6	43376994	43377208	177	104	-73			chr1	99844285	99844448	34	96	62
	chr1	19934742	19934938	191	118	-73			chr18	20853870	20854069	86	149	63
	chr6	140198022	140198427	305	233	-72			chr5	151182172	151182701	155	218	63
	chr15	52322924	52323123	94	22	-72			chr20	51746966	51747092	32	95	63
	chr12	70685559	70685767	126	54	-72			chr11	115142148	115142361	48	111	63
	chr11	107227600	107227820	132	60	-72			chr6	158842078	158842266	14	77	63
	chr1	187832803	187832984	87	15	-72			chr14	68345605	68345760	20	83	63
	chr3	50281562	50282105	93	21	-72			chr2	172897658	172897902	136	200	64
	chr15	34482194	34482446	146	74	-72			chr14	35449218	35449332	25	89	64
	chr17	12652617	12652953	197	125	-72			chr8	56996659	56996987	178	242	64
	chr1	153927760	153927941	117	45	-72			chr15	22536974	22537208	73	137	64
	chr20	39645176	39645493	177	105	-72			chr6	78269514	78269747	114	178	64
	chr7	135491606	135491758	87	15	-72			chr13	48658070	48658224	24	88	64
	chr4	11719387	11719731	185	113	-72			chr13	81133101	81133233	47	111	64
	chr8	136715177	136715386	103	31	-72			chr10	91173188	91173285	11	75	64
	chr20	45546694	45546847	99	27	-72			chr9	108775796	108775889	6	70	64
	chr3	4678279	4678471	163	91	-72			chr14	100794940	100795097	77	141	64
	chr11	118838411	118838617	99	27	-72			chr6	143952587	143952780	17	81	64
	chr22	40713298	40713433	119	47	-72			chr12	5502992	5503311	172	237	65
	chr7	91836907	91837036	97	25	-72			chr9	108437254	108437373	20	85	65
	chr3	61526561	61526791	118	46	-72			chr2	182266419	182266602	21	86	65
	chr15	33135053	33135249	107	35	-72			chr3	31838628	31838785	49	114	65
	chr15	50422671	50422856	136	64	-72			chr2	225482533	225482855	144	210	66
	chr6	90289230	90289422	93	21	-72			chr3	190379219	190379672	106	172	66
	chr6	135154824	135155138	187	115	-72			chr13	55059015	55059169	9	75	66
	chr2	192961424	192961570	141	69	-72			chr13	98792414	98792627	35	101	66
	chr6	107752546	107752711	103	31	-72			chr4	169912028	169912223	39	105	66
	chr3	18572754	18573114	236	164	-72			chr12	69980265	69980395	45	111	66
	chr2	8580180	8580597	323	251	-72			chr5	174457418	174457652	120	187	67
	chr1	113145390	113145577	141	70	-71			chr12	65730846	65731038	6	73	67
	chr12	119837708	119838200	340	269	-71			chr1	72122137	72122380	136	203	67
	chr15	89419300	89419519	109	38	-71			chr3	174958437	174958609	63	130	67
	chr14	49178033	49178275	167	96	-71			chr21	21560825	21561022	106	173	67
	chrX	63618392	63618651	168	97	-71			chr2	18001225	18001497	135	202	67
	chr12	51251708	51251937	97	26	-71			chr3	132763972	132764084	30	97	67
	chr15	79304202	79304403	123	52	-71			chr4	103803925	103804244	168	235	67
	chr5	134197526	134197700	147	76	-71			chr1	108866186	108866320	20	88	68
	chrY	20496152	20496298	94	23	-71			chr1	240343844	240344058	77	145	68
	chr5	95118037	95118425	308	237	-71			chr20	46717491	46717673	27	95	68
	chr10	4027489	4027735	163	92	-71			chr4	76806819	76807021	37	106	69
	chr6	92816824	92817577	692	621	-71			chr21	37888212	37888371	62	131	69
	chr11	97295208	97295447	171	100	-71			chr3	34375351	34375593	108	177	69
	chr14	42606595	42607140	365	294	-71			chr8	99040947	99041140	56	125	69
	chr6	142353175	142353464	105	34	-71			chr1	108488099	108488230	39	108	69
	chr4	37610319	37610447	127	56	-71			chrX	49310211	49310358	55	124	69
	chr9	74590386	74590708	195	124	-71			chr6	99985186	99985385	83	153	70
	chr19	53579635	53579767	90	19	-71			chr4	46685199	46685304	21	91	70
	chr11	75589778	75589906	94	23	-71			chrX	120228203	120228393	88	158	70
	chr20	51180506	51180704	140	69	-71			chr12	68683259	68683455	112	182	70
	chr14	51495553	51495856	181	110	-71			chr1	167202473	167202651	89	159	70
	chr7	43877227	43877391	112	41	-71			chr14	22973324	22973656	172	242	70
	chr7	70543081	70543547	124	53	-71			chr6	106270976	106271222	70	141	71
	chr2	116570610	116570876	140	70	-70			chr16	76020609	76020855	68	139	71
	chr18	58032767	58033003	168	98	-70			chr3	183252875	183253076	42	113	71
	chr9	26247667	26247801	106	36	-70			chr5	95099681	95099832	19	90	71
	chr17	49341428	49341746	162	92	-70			chr13	51049429	51049547	26	97	71
	chr1	242274460	242274728	91	21	-70			chr7	121474410	121474931	335	406	71
	chr5	139716458	139716699	148	78	-70			chr13	61080631	61080862	117	188	71
	chr8	103472177	103472444	197	127	-70			chr1	191495058	191495257	37	108	71
	chr11	31703396	31703595	85	15	-70			chr2	207064544	207064650	22	93	71
	chr1	88639408	88639662	158	88	-70			chr5	54352454	54352653	19	91	72
	chr3	159784689	159784843	86	16	-70			chr5	105841785	105841896	1	73	72
	chr10	123504954	123505098	109	39	-70			chr6	142406395	142406580	90	162	72
	chr8	25843060	25843397	287	217	-70			chr1	108670653	108670850	27	99	72
	chr3	20232922	20233268	107	37	-70			chr7	21894321	21894459	25	97	72
	chr5	95928511	95928913	285	215	-70			chr1	27402411	27402538	8	81	73
	chr15	85204217	85204387	123	53	-70			chr16	69177797	69177982	43	116	73
	chr1	74487768	74488024	110	40	-70			chr6	159247299	159247639	251	324	73
	chr6	107752546	107752711	103	33	-70			chr6	70488790	70489022	110	184	74
	chr20	29638944	29639293	279	209	-70			chr3	102588690	102588846	16	90	74
	chr12	57680404	57680568	92	22	-70			chr5	134613342	134613462	23	97	74
	chr1	173757728	173757993	188	118	-70			chr11	100915570	100915769	51	125	74
	chr2	11312875	11313167	131	61	-70			chr5	22020476	22020638	9	83	74
	chr4	73782039	73782231	119	49	-70			chr5	30392606	30392805	73	147	74
	chr4	34457770	34458077	148	78	-70			chrX	96653872	96654039	55	129	74
	chr11	106318935	106319194	134	64	-70			chr6	102837940	102838203	100	174	74
	chr1	116237229	116237563	181	111	-70			chr6	64309462	64309594	7	81	74
	chr5	92681419	92681771	192	123	-69			chr2	158526360	158526627	125	200	75
	chr2	177227310	177227460	85	16	-69			chr1	235699410	235699574	62	137	75
	chr3	144891084	144891267	92	23	-69			chr3	86038759	86039025	90	165	75
	chr11	34386662	34386845	140	71	-69			chr13	57798978	57799228	158	233	75
	chr6	111166346	111166540	87	18	-69			chr13	50389447	50389683	117	192	75
	chr2	201945505	201945705	113	44	-69			chr1	171838032	171838231	72	148	76
	chr4	47006088	47006281	109	40	-69			chr1	47711843	47712039	104	180	76
	chr14	39880811	39881088	107	38	-69			chr14	25217163	25217374	115	191	76
	chr1	72599960	72600200	120	51	-69			chr6	55051979	55052178	84	160	76
	chr3	188872459	188872842	99	30	-69			chr7	92578648	92578854	50	126	76
	chr5	10648530	10648811	172	103	-69			chrX	53120884	53121038	31	108	77
	chr6	166627374	166627541	126	57	-69			chr6	104613499	104613760	82	159	77
	chr6	128446795	128447378	151	82	-69			chr10	83582982	83583191	63	140	77
	chr3	194556101	194556252	124	55	-69			chr13	105719860	105720098	98	175	77
	chr8	49820569	49820731	97	28	-69			chr6	89788085	89788273	46	123	77
	chr13	54589400	54589714	167	98	-69			chr11	130617270	130617500	58	135	77
	chr10	80160749	80160891	102	33	-69			chr5	138585892	138586043	48	125	77
	chr3	125818246	125818461	139	70	-69			chr6	69691881	69692080	75	152	77
	chr12	765548	765810	199	130	-69			chr11	17958892	17959066	43	120	77
	chr1	20103265	20103438	85	16	-69			chr9	96652144	96652303	1	78	77
	chr1	153851978	153852116	92	23	-69			chr21	31434330	31434525	84	162	78
	chr17	74903226	74903374	98	29	-69			chr11	11921791	11922005	95	173	78
	chr3	54964803	54965089	154	85	-69			chr16	58693421	58693621	80	158	78
	chr20	56883117	56883273	115	47	-68			chr2	27173927	27174066	45	123	78
	chr13	46028992	46029424	401	333	-68			chr1	14693519	14693682	22	101	79
	chr4	95443592	95443774	125	57	-68			chr13	67658895	67659053	21	100	79
	chr15	65025551	65025816	195	127	-68			chr14	88927983	88928188	10	89	79
	chr5	157337702	157338151	378	310	-68			chr2	58171671	58171868	16	96	80
	chr1	89305078	89305477	219	151	-68			chr12	100780582	100780770	62	142	80
	chr11	10520843	10521532	108	40	-68			chr14	61760833	61761173	182	262	80
	chr7	90753296	90753541	96	28	-68			chr6	118261806	118262007	48	128	80
	chr17	33862691	33862896	174	106	-68			chr13	103284167	103284421	118	198	80
	chr1	183177871	183178129	134	66	-68			chr5	30392606	30392805	73	153	80
	chr15	74458566	74458833	115	47	-68			chr21	14564840	14565035	79	160	81
	chr21	32691798	32692090	125	57	-68			chr13	87956594	87956793	60	141	81
	chr21	36350436	36350581	124	56	-68			chr8	115264058	115264308	154	235	81
	chr3	69280514	69280822	115	47	-68			chr21	22280658	22280944	186	267	81
	chr12	32852427	32852664	132	64	-68			chr15	75991388	75991583	67	148	81
	chr1	20103265	20103438	85	17	-68			chr6	45839465	45839738	84	166	82
	chr7	105132583	105132728	95	27	-68			chr20	266331	266532	59	141	82
	chr8	55317064	55317402	150	83	-67			chr8	54783244	54783573	108	190	82
	chr6	35520821	35521207	111	44	-67			chr5	20927014	20927170	12	94	82
	chr4	187562675	187563015	314	247	-67			chr5	56012403	56012580	35	117	82
	chr3	176958442	176958632	160	93	-67			chr6	139356585	139356811	43	125	82
	chr16	58588974	58589153	101	34	-67			chr8	81337170	81337565	25	108	83
	chr13	101211539	101211698	92	25	-67			chr13	100222996	100223184	61	144	83
	chr4	85997435	85997607	116	49	-67			chr4	122741222	122741399	48	131	83
	chr13	70716120	70716332	85	18	-67			chr9	77465224	77465421	90	173	83
	chr15	66981666	66981920	172	105	-67			chr20	57575969	57576235	89	172	83
	chr4	122875731	122875972	140	73	-67			chr4	37757694	37757821	29	112	83
	chr14	23426695	23426933	105	38	-67			chr5	173118584	173118895	118	201	83
	chr9	117018402	117018741	198	131	-67			chr12	56450908	56451152	130	214	84
	chr15	50814022	50814196	102	35	-67			chr12	22014278	22014446	61	145	84
	chr22	36315449	36315608	95	28	-67			chr17	10225365	10225502	22	106	84
	chr1	168292488	168292666	136	69	-67			chr20	12450144	12450315	45	129	84
	chr2	105962118	105962438	130	63	-67			chrX	142726862	142727030	41	125	84
	chr8	74923761	74923995	163	96	-67			chr3	137878110	137878652	90	174	84
	chr4	83842516	83842824	190	123	-67			chr1	182550670	182550914	117	202	85
	chr4	85865549	85865833	99	32	-67			chr10	35528021	35528220	54	139	85
	chr2	80537795	80537953	130	63	-67			chr14	91200571	91200719	4	89	85
	chr10	35303933	35304125	112	45	-67			chr8	125645017	125645197	64	149	85
	chr7	27193887	27194260	144	77	-67			chr6	88329124	88329461	172	257	85
	chr5	62006668	62006961	158	91	-67			chr5	106696641	106696942	149	234	85
	chr3	84895543	84895792	92	25	-67			chr2	17921792	17922109	136	221	85
	chr3	193744702	193745070	175	108	-67			chr13	88954066	88954216	44	129	85
	chr7	105132583	105132728	95	28	-67			chr6	152696096	152696270	16	102	86
	chr20	32457585	32457774	154	88	-66			chr17	46164200	46164408	27	113	86
	chr5	66509442	66509680	150	84	-66			chr13	58200266	58200461	94	180	86
	chr3	149223504	149223947	287	221	-66			chr3	45953430	45953635	75	161	86
	chr20	57339641	57339943	168	102	-66			chr2	225091522	225091633	7	93	86
	chr8	111513535	111513670	109	43	-66			chr2	133087865	133088015	42	129	87
	chr4	93393315	93393573	92	26	-66			chr12	13097897	13098142	76	163	87
	chr5	41393738	41393931	111	45	-66			chrX	146206624	146206893	144	231	87
	chr2	68364993	68365200	141	75	-66			chr11	65801305	65801449	2	89	87
	chr3	35414880	35415360	376	310	-66			chr2	217493638	217494149	360	447	87
	chr5	115606325	115606650	136	70	-66			chr7	90070652	90070951	131	219	88
	chr20	40266403	40266713	172	106	-66			chr6	152075697	152076219	323	411	88
	chr6	25322070	25322785	604	538	-66			chr10	111779179	111779432	102	190	88
	chr15	89966386	89966555	92	26	-66			chr6	3804853	3805029	35	123	88
	chr11	73501274	73501757	344	278	-66			chr7	3696542	3696692	5	94	89
	chr2	170648668	170648951	124	58	-66			chr6	55306431	55306670	91	180	89
	chr15	40888486	40888685	177	111	-66			chr3	152653349	152653588	89	178	89
	chr4	156626119	156626428	247	181	-66			chr20	36710921	36711074	36	125	89
	chr2	194552042	194552233	124	58	-66			chr1	197154065	197154280	47	136	89
	chr5	62006668	62006961	158	92	-66			chr1	184762477	184762726	52	141	89
	chr2	76464978	76465262	95	30	-65			chr6	135594614	135594801	71	161	90
	chr15	52310328	52310591	84	19	-65			chr18	13453743	13454139	49	139	90
	chr20	30916258	30916408	112	47	-65			chr14	42820329	42820563	126	217	91
	chr6	146718356	146718586	89	24	-65			chr22	26069163	26069329	32	123	91
	chr9	116041684	116041924	147	82	-65			chr11	117968528	117968843	123	214	91
	chr8	36934788	36935120	104	39	-65			chr3	173959418	173959617	62	153	91
	chr15	58425961	58426147	150	85	-65			chr7	124427028	124427269	43	135	92
	chr5	81118379	81118574	81	16	-65			chr1	240336228	240336557	173	265	92
	chr1	198582559	198582753	105	40	-65			chr7	12500405	12500554	43	136	93
	chr15	35264227	35264392	96	31	-65			chr2	63308944	63309293	58	151	93
	chr6	37807194	37807389	86	21	-65			chr10	98467142	98467392	72	165	93
	chr3	32629234	32629347	89	24	-65			chr5	148838408	148838691	130	223	93
	chr2	75940765	75940895	95	30	-65			chr15	75912254	75912374	0	93	93
	chr12	104248615	104248838	87	22	-65			chr20	57238888	57239007	8	103	95
	chr15	90410370	90410745	198	133	-65			chr12	27913388	27913551	12	107	95
	chr3	104997176	104997472	188	123	-65			chr15	33166201	33166573	183	278	95
	chr5	149929836	149930084	136	71	-65			chr12	28213554	28213795	133	228	95
	chr1	101431660	101432013	306	241	-65			chr4	102880447	102880621	10	105	95
	chr7	108175224	108175511	132	67	-65			chr11	128968407	128968584	69	164	95
	chr5	172341645	172341882	130	65	-65			chr4	186946221	186946373	43	138	95
	chr6	143898894	143899080	138	73	-65			chr2	191087185	191087665	80	175	95
	chr14	23534004	23534151	92	27	-65			chr9	72376126	72376251	10	106	96
	chr20	30072003	30072262	110	45	-65			chr7	130356856	130357021	35	131	96
	chr10	114916922	114917128	111	46	-65			chr3	151925740	151925959	58	154	96
	chr3	96703895	96704089	83	18	-65			chr3	175238102	175238500	10	107	97
	chr8	9712202	9712430	126	62	-64			chr11	91814429	91814781	173	270	97
	chr9	71662642	71662925	178	114	-64			chr15	35180234	35180495	64	161	97
	chr2	14824717	14825238	437	373	-64			chr15	94248095	94248310	101	198	97
	chr14	83636624	83637025	341	277	-64			chr11	81066823	81066951	12	109	97
	chr9	6484873	6485061	107	43	-64			chr4	110471854	110472011	11	109	98
	chr18	29626877	29627337	309	245	-64			chr6	137671243	137671405	38	136	98
	chr2	98635781	98635987	107	43	-64			chr3	15112306	15112495	16	114	98
	chr2	46064396	46064729	186	122	-64			chr9	31326996	31327310	129	227	98
	chr10	9978031	9978233	135	71	-64			chr1	194661740	194661933	49	148	99
	chr5	165679429	165679607	104	40	-64			chr8	14835487	14835825	151	251	100
	chr1	19791017	19791216	90	26	-64			chr4	128855830	128856021	38	139	101
	chr8	48460196	48460384	118	54	-64			chr4	169941797	169941980	30	131	101
	chr6	25084408	25084731	157	93	-64			chr3	100109735	100109937	44	146	102
	chr1	45222286	45222449	125	61	-64			chr11	72659808	72660007	57	159	102
	chr9	111968553	111968754	97	33	-64			chr6	116971316	116971518	63	165	102
	chr7	14285264	14285539	114	50	-64			chr7	50238395	50238683	163	265	102
	chr2	52470280	52470435	124	60	-64			chr5	137461407	137461606	51	153	102
	chr5	31810295	31810608	229	165	-64			chr10	90647370	90647586	64	166	102
	chr3	124478911	124479277	90	26	-64			chr17	64636795	64636961	26	128	102
	chr15	34361350	34361540	107	43	-64			chr5	167746083	167746365	135	238	103
	chr7	108175224	108175511	132	68	-64			chr3	137874819	137875018	33	136	103
	chr9	137323382	137323701	223	159	-64			chr11	107627930	107628093	21	124	103
	chr1	165363273	165363497	134	71	-63			chr13	57107965	57108164	77	180	103
	chr6	36367022	36367290	86	23	-63			chr12	56047260	56047432	52	156	104
	chr17	30654400	30654696	168	105	-63			chr6	64309462	64309594	7	113	106
	chr4	95783941	95784471	114	51	-63			chr1	162156843	162157042	65	171	106
	chr2	30461570	30461986	371	308	-63			chr2	86429909	86430108	51	157	106
	chr16	62326228	62326544	120	57	-63			chr10	62655280	62655448	32	139	107
	chr9	90855238	90855379	105	42	-63			chr1	151289406	151289600	43	152	109
	chr1	95649244	95649416	109	46	-63			chr13	72250442	72250637	56	165	109
	chr22	22756867	22757134	95	32	-63			chr2	139720759	139720952	6	116	110
	chr1	155986128	155986291	82	19	-63			chr7	113203451	113203650	48	158	110
	chr13	98889094	98889475	289	226	-63			chr7	10730781	10730980	27	138	111
	chr8	10216305	10216478	117	54	-63			chr11	118726203	118726446	94	205	111
	chr1	179331712	179332130	320	257	-63			chr6	155023801	155024058	70	181	111
	chr6	148646628	148646797	102	39	-63			chr6	139356585	139356811	43	157	114
	chr1	156170717	156170881	95	32	-63			chr3	179483694	179483918	82	196	114
	chr4	142854717	142854938	155	92	-63			chr9	14462297	14462763	126	240	114
	chr14	88393497	88393687	95	32	-63			chr5	157707483	157707778	123	238	115
	chr9	138832820	138833104	256	193	-63			chr1	213132179	213132373	34	149	115
	chr8	2168386	2168686	169	106	-63			chr1	46226856	46227117	98	214	116
	chr12	52269365	52269522	137	74	-63			chr5	95736448	95736732	121	239	118
	chr10	29934356	29934511	102	39	-63			chr1	86006232	86006451	52	170	118
	chr20	20920307	20920663	172	109	-63			chr10	117926327	117926626	123	241	118
	chr2	220244360	220244554	109	46	-63			chr11	96639952	96640271	120	238	118
	chr19	40943735	40944089	284	221	-63			chr15	33372403	33372795	194	312	118
	chr16	20973181	20973469	89	26	-63			chr5	88070257	88070477	21	139	118
	chr19	40808845	40809013	127	64	-63			chr7	88643662	88643954	106	225	119
	chr13	72103540	72103675	97	34	-63			chr9	34180842	34181092	104	223	119
	chr3	20049318	20050192	569	506	-63			chr6	10675034	10675194	11	131	120
	chr8	127887260	127888043	414	351	-63			chr10	33847119	33847311	46	168	122
	chr20	50249341	50249513	145	82	-63			chr7	140292364	140292543	35	158	123
	chr2	65316411	65316582	121	58	-63			chr2	39026741	39027057	95	218	123
	chr15	76918926	76919091	91	28	-63			chr9	18977688	18977919	77	201	124
	chr18	68279895	68280185	126	63	-63			chr9	18977688	18977919	77	202	125
	chr12	56073153	56073367	104	41	-63			chr3	134906971	134907208	3	129	126
	chr12	70019865	70020218	170	107	-63			chr1	114368295	114368504	36	163	127
	chr5	36768014	36768205	98	35	-63			chr3	121272496	121272675	39	166	127
	chr8	68659380	68659692	132	69	-63			chr1	180488501	180488698	26	153	127
	chr14	92044509	92044824	164	101	-63			chr5	148807482	148807702	58	185	127
	chr1	115748541	115748814	135	73	-62			chr3	135628142	135628341	22	151	129
	chr2	100001602	100001799	92	30	-62			chr9	26803149	26803563	256	385	129
	chr5	161965315	161965633	162	100	-62			chr3	15112306	15112495	16	146	130
	chr8	128974208	128974558	197	135	-62			chr7	114071244	114071404	11	141	130
	chr20	43330934	43331114	96	34	-62			chr6	149962222	149962493	81	213	132
	chr14	95697618	95697842	100	38	-62			chr8	27636396	27636580	26	158	132
	chr12	53620404	53620669	176	114	-62			chr1	112193443	112193702	105	238	133
	chr8	17451088	17451325	139	77	-62			chr12	26988124	26988378	91	225	134
	chr11	18671194	18671492	121	59	-62			chr11	88171171	88171444	87	222	135
	chr1	193069445	193069649	117	55	-62			chr12	11702503	11702833	134	269	135
	chr6	141816507	141816988	395	333	-62			chr6	56976297	56976464	3	139	136
	chr2	200593004	200593308	150	88	-62			chr12	105517866	105518050	17	154	137
	chr10	35404218	35404359	95	33	-62			chr13	66140538	66140771	60	197	137
	chr20	45894106	45894481	263	201	-62			chr20	54989658	54990051	104	241	137
	chr13	95237388	95237530	100	38	-62			chr14	72939874	72940069	34	174	140
	chr8	40998919	40999588	77	15	-62			chr1	193076334	193076880	303	446	143
	chr7	16645602	16646006	159	97	-62			chr1	57890107	57890494	120	263	143
	chr12	96301949	96302128	112	50	-62			chr1	217873943	217874288	117	262	145
	chr22	21910783	21911249	287	225	-62			chr1	185175037	185175402	31	176	145
	chr10	70837609	70837907	221	159	-62			chr15	33124695	33124899	33	180	147
	chr15	76148380	76148559	106	44	-62			chr12	20506754	20506978	55	202	147
	chr11	59032195	59032448	131	69	-62			chr3	40512711	40512957	57	205	148
	chr3	177152942	177153173	117	55	-62			chr5	157303692	157304208	121	269	148
	chr15	96560375	96560612	95	33	-62			chr4	84008744	84008935	10	159	149
	chr1	195543192	195543337	80	18	-62			chr7	86501260	86501476	25	176	151
	chr22	22159579	22159762	84	22	-62			chr6	113676467	113676754	91	243	152
	chr2	227211033	227211153	81	19	-62			chr11	103203995	103204272	102	254	152
	chr16	83888599	83889248	505	443	-62			chr14	88927983	88928188	10	163	153
	chr4	73596082	73596408	125	63	-62			chr6	132589777	132590015	70	225	155
	chr6	128664311	128664563	151	89	-62			chr18	57565871	57566246	78	235	157
	chr13	52654582	52654864	187	125	-62			chr3	68981939	68982352	136	295	159
	chr21	33898702	33898893	99	38	-61			chr5	19735411	19735825	56	216	160
	chr8	127587806	127588058	77	16	-61			chr12	24480582	24480896	37	201	164
	chr11	90039326	90039478	83	22	-61			chr14	79226405	79226751	72	237	165
	chr22	24879611	24879842	156	95	-61			chr6	68245135	68245434	15	182	167
	chr17	74546450	74546575	76	15	-61			chr6	94442850	94443160	83	251	168
	chr21	27381992	27382180	96	35	-61			chr12	65076029	65076354	45	214	169
	chr5	122157827	122158148	142	81	-61			chr5	139404007	139404371	107	276	169
	chr3	159846804	159847015	92	31	-61			chr3	189553373	189553824	55	226	171
	chr12	68650550	68650764	99	38	-61			chr17	30653679	30653878	5	178	173
	chr11	63929692	63929775	81	20	-61			chr1	243425134	243425590	56	235	179
	chr7	135189955	135190316	170	109	-61			chr2	124774522	124774880	48	228	180
	chr1	47659185	47659450	112	51	-61			chr14	36260601	36260982	90	273	183
	chr14	90074582	90074748	76	15	-61			chr12	64462336	64462685	26	215	189
	chr6	160151996	160152184	134	73	-61			chr3	189553373	189553824	55	258	203
	chr2	171550448	171550647	94	33	-61			chr3	101200700	101201041	7	216	209
	chr2	231550711	231551269	472	411	-61			chr5	27580105	27580378	29	241	212
	chr13	30553712	30553962	94	33	-61			chr8	81337170	81337565	25	238	213
	chr2	44153641	44153917	183	122	-61			chr6	32567799	32568715	113	331	218
	chr14	62015225	62015661	313	252	-61			chr11	105129105	105129439	81	301	220
	chr8	117489067	117489585	87	26	-61			chr3	137878110	137878652	90	318	228
	chr15	60114474	60114884	144	83	-61			chr1	241831318	241831597	24	255	231
	chr1	62237631	62237749	81	20	-61			chr3	175238102	175238500	10	241	231
	chr1	240239229	240239468	148	87	-61			chr3	102424801	102425321	131	363	232
	chr6	67463404	67463680	83	22	-61			chr1	57890107	57890494	120	352	232
	chr17	60774068	60774320	118	57	-61			chr3	97704567	97704876	11	266	255
	chr1	31194164	31194442	131	70	-61			chr10	9496532	9496841	20	275	255
	chr9	3854523	3854993	165	104	-61			chr14	81676726	81677172	38	295	257
	chr12	40252436	40252725	124	63	-61			chr12	24480582	24480896	37	301	264
	chr11	72118717	72119031	156	96	-60			chr3	51587141	51587756	196	463	267
	chr1	117940347	117940545	109	49	-60			chr3	78619917	78620262	58	328	270
	chr2	112738082	112738210	96	36	-60			chr1	185175037	185175402	31	309	278
	chr15	50810420	50810697	180	120	-60			chr5	19735411	19735825	56	350	294
	chr2	160519010	160519374	208	148	-60			chr10	69998342	69998713	10	304	294
	chr1	93624211	93624349	96	36	-60			chr1	243425134	243425590	56	365	309
	chr3	35596134	35596341	76	16	-60			chr5	157303692	157304208	121	438	317
	chr2	86773223	86773424	82	22	-60			chr1	243425134	243425590	56	397	341
	chr5	21898551	21898652	82	22	-60			chr6	32567799	32568715	113	464	351
	chr5	126698297	126698430	76	16	-60			chr3	137878110	137878652	90	454	364
	chr1	206895239	206895550	127	67	-60			chr3	102424801	102425321	131	498	367
	chr12	33092338	33092667	160	100	-60			chr19	57580609	57581062	57	433	376
	chr3	128939538	128939708	92	32	-60			chr14	81676726	81677172	38	430	392
	chr15	57168827	57169019	78	18	-60			chr3	51587141	51587756	196	601	405
	chr13	99270723	99270964	163	103	-60			chr6	32567799	32568715	113	762	649
	chr11	62330043	62330159	93	33	-60
	chr3	15036567	15036693	121	61	-60
	chr14	81551321	81551637	167	107	-60
	chr9	77381682	77381834	100	40	-60
	chr3	42083380	42083738	221	161	-60
	chr4	155763538	155763834	198	138	-60
	chr7	84282264	84282558	115	55	-60
	chr5	175112675	175112836	109	49	-60
	chr1	10819608	10819799	77	17	-60
	chr15	49500056	49500263	96	36	-60
	chr17	68491886	68492141	90	30	-60
	chr2	105751878	105752075	143	83	-60
	chr1	242123839	242124126	142	83	-59
	chr5	62620780	62621074	109	50	-59
	chr2	65382343	65382592	92	33	-59
	chr15	50684580	50684927	181	122	-59
	chr11	11176958	11177486	149	90	-59
	chr20	36281229	36281443	95	36	-59
	chr6	114362686	114363048	179	120	-59
	chr6	89532848	89533116	118	59	-59
	chr10	109550606	109550941	148	89	-59
	chr4	88360167	88360360	107	48	-59
	chr1	224824795	224825027	176	117	-59
	chr8	87105961	87106183	81	22	-59
	chr11	2260621	2260767	113	54	-59
	chr5	89120956	89121184	132	73	-59
	chr11	47259154	47259397	148	89	-59
	chr12	47612642	47612775	102	43	-59
	chr13	46711398	46711569	95	36	-59
	chr6	53002903	53003096	132	73	-59
	chr9	11213439	11213578	74	15	-59
	chr7	66124335	66124583	91	32	-59
	chr6	166809799	166809971	88	29	-59
	chr4	103983297	103983436	101	42	-59
	chr14	54717544	54717699	110	51	-59
	chr13	97080353	97080616	99	40	-59
	chr5	142320472	142320723	122	64	-58
	chr16	47072615	47072874	102	44	-58
	chr3	151489318	151489528	88	30	-58
	chr15	23405222	23405479	125	67	-58
	chr3	182460332	182460462	80	22	-58
	chr12	129438678	129438999	169	111	-58
	chr6	164215552	164215820	153	95	-58
	chr10	24249279	24249474	88	30	-58
	chr3	47755551	47755754	122	64	-58
	chr15	43231225	43231447	174	116	-58
	chr6	52393860	52394083	144	86	-58
	chr6	126876201	126876336	95	37	-58
	chr11	4128197	4128396	107	49	-58
	chr1	150250363	150250534	98	40	-58
	chr11	45968025	45968225	90	32	-58
	chr12	70357597	70357919	265	207	-58
	chr11	24699269	24699548	146	88	-58
	chr10	63923628	63924192	96	38	-58
	chr5	164692427	164692610	181	123	-58
	chr3	50244852	50245341	214	156	-58
	chr19	40390057	40390427	313	255	-58
	chr16	22108521	22108635	80	22	-58
	chr1	207139743	207140089	168	110	-58
	chr14	71898874	71899052	98	40	-58
	chr8	87496650	87496958	116	58	-58
	chr3	22345351	22345550	98	40	-58
	chr12	14663069	14663266	82	24	-58
	chr11	129784073	129784271	139	81	-58
	chr3	148684589	148684841	82	24	-58
	chr8	145773295	145773425	84	26	-58
	chr2	53913950	53914087	88	31	-57
	chr2	56264071	56264326	91	34	-57
	chr3	69336036	69336208	99	42	-57
	chr4	43929433	43929656	146	89	-57
	chr5	37159264	37159534	129	72	-57
	chr8	42797269	42797384	85	28	-57
	chr8	74683543	74683779	185	128	-57
	chr8	121175791	121175998	164	107	-57
	chr7	102057406	102057606	76	19	-57
	chr11	57623906	57624097	118	61	-57
	chr7	18299958	18300300	163	106	-57
	chr10	96318454	96318628	84	27	-57
	chr2	118274366	118274699	199	142	-57
	chr2	79663858	79663996	79	22	-57
	chr3	27140391	27140562	122	65	-57
	chr11	103506838	103507440	489	432	-57
	chr10	51867495	51867697	142	85	-57
	chr19	1552629	1552791	73	16	-57
	chr14	32674616	32674789	134	77	-57
	chr18	9735108	9735290	86	29	-57
	chr14	23437732	23437891	84	27	-57
	chr1	52497025	52497329	119	62	-57
	chr11	104511110	104511374	182	125	-57
	chr7	71937425	71937666	163	106	-57
	chr7	131017608	131017807	94	37	-57
	chr9	115213212	115213325	87	30	-57
	chr4	103983297	103983436	101	44	-57
	chr1	167945577	167945746	118	61	-57
	chr11	129784073	129784271	139	82	-57
	chr18	46106442	46106829	119	62	-57
	chr14	25285694	25285891	119	62	-57
	chr3	73358668	73358966	144	88	-56
	chr6	21204031	21204174	75	19	-56
	chr20	30244364	30244678	184	128	-56
	chr5	160308513	160308882	257	201	-56
	chr2	95564493	95565016	121	65	-56
	chr13	42746859	42747133	129	73	-56
	chr22	42506039	42506330	188	132	-56
	chr17	47276627	47276973	185	129	-56
	chr6	128664311	128664563	151	95	-56
	chr6	136342414	136342685	186	130	-56
	chr1	209801730	209801972	130	74	-56
	chr5	60554812	60555190	277	221	-56
	chr12	32779064	32779263	132	76	-56
	chr1	78359596	78359756	95	39	-56
	chr3	57513858	57514301	76	20	-56
	chr13	38760284	38760539	127	71	-56
	chr16	9257839	9258087	83	27	-56
	chr1	71923568	71923755	130	74	-56
	chr8	61676627	61676883	98	42	-56
	chr4	122843142	122843398	110	54	-56
	chr16	73825538	73825755	97	41	-56
	chr5	166535222	166535497	87	31	-56
	chr15	78507714	78507877	102	46	-56
	chr5	149913344	149913496	118	62	-56
	chr15	85542913	85543078	71	15	-56
	chr15	37222092	37222276	129	73	-56
	chr18	24161972	24162154	77	21	-56
	chr7	28186566	28186815	88	32	-56
	chr15	22744415	22744583	115	59	-56
	chr18	40230267	40230704	333	277	-56
	chr14	26153140	26153339	149	93	-56
	chrX	136008546	136008977	126	70	-56
	chr14	44442661	44442860	98	42	-56
	chr15	93607580	93607779	95	39	-56
	chr1	112189244	112189536	96	41	-55
	chr3	89432875	89433158	101	46	-55
	chr4	183676844	183677020	100	45	-55
	chr8	49972905	49973183	145	90	-55
	chr3	180323091	180323268	150	95	-55
	chr5	10628381	10628570	89	34	-55
	chr8	112814079	112814416	105	50	-55
	chr9	89070783	89071086	170	115	-55
	chr14	20853624	20853770	85	30	-55
	chr17	5203110	5203210	92	37	-55
	chr15	99215654	99215778	96	41	-55
	chr2	137447945	137448129	77	22	-55
	chr17	58749791	58750145	252	197	-55
	chr2	100554075	100554250	96	41	-55
	chr12	104779187	104779528	147	92	-55
	chr21	35245872	35246299	119	64	-55
	chr13	63817457	63817802	191	136	-55
	chr6	106418254	106418447	140	85	-55
	chr14	88807993	88808192	172	117	-55
	chr11	77887879	77888089	131	76	-55
	chr11	118718733	118718982	151	96	-55
	chr6	77825955	77826312	120	65	-55
	chr11	129946205	129946331	77	22	-55
	chr12	64761763	64761962	137	82	-55
	chr3	86839640	86839921	150	95	-55
	chr17	51791022	51791222	136	81	-55
	chr7	102289006	102289278	248	193	-55
	chr15	81315134	81315359	162	107	-55
	chr11	119098875	119099029	120	65	-55
	chr5	89302014	89302399	339	284	-55
	chr3	99541208	99541537	183	128	-55
	chr13	81390375	81390661	167	112	-55
	chr13	39346826	39347086	185	130	-55
	chr1	214798477	214798901	258	203	-55
	chr2	196285440	196285570	78	23	-55
	chr7	84468242	84468515	155	100	-55
	chr7	144011183	144011403	114	59	-55
	chr7	30181134	30181499	182	127	-55
	chr11	99516368	99516558	102	47	-55
	chr8	141613486	141614264	163	108	-55
	chr1	229341032	229341192	105	50	-55
	chr12	80496937	80497106	124	69	-55
	chr3	98754313	98754518	85	30	-55
	chr7	24756755	24756968	153	98	-55
	chr2	128453064	128453261	132	77	-55
	chr8	40975823	40976163	164	109	-55
	chr3	134158379	134158639	153	99	-54
	chr11	47585890	47586013	88	34	-54
	chr11	9526625	9526708	72	18	-54
	chr3	99544688	99544887	110	56	-54
	chr14	70070681	70070955	152	98	-54
	chr5	40975560	40975737	82	28	-54
	chr8	118014875	118015106	145	91	-54
	chr2	225897955	225898238	121	67	-54
	chr20	57654204	57654403	155	101	-54
	chr15	75404317	75404496	130	76	-54
	chr1	55346184	55346438	69	15	-54
	chr3	85859901	85860078	100	46	-54
	chr12	51970043	51970288	122	68	-54
	chr5	173159725	173159991	119	65	-54
	chr11	118903059	118903224	69	15	-54
	chr12	112088296	112088494	85	31	-54
	chr13	46206827	46207048	150	96	-54
	chr6	151269673	151269908	98	44	-54
	chr1	35755637	35755786	108	54	-54
	chr10	13206780	13206905	94	40	-54
	chr1	241679690	241680301	439	385	-54
	chr6	165617336	165617579	71	17	-54
	chr4	113689597	113689753	124	70	-54
	chr11	6365056	6365466	323	269	-54
	chr13	55092451	55092654	78	24	-54
	chr2	122315509	122315669	129	75	-54
	chr9	17906070	17907088	845	791	-54
	chr1	4065867	4066242	196	143	-53
	chr1	58107158	58107277	73	20	-53
	chr5	142817996	142818259	128	75	-53
	chr14	75004564	75004762	69	16	-53
	chr4	34013764	34014081	172	119	-53
	chr3	147327409	147327664	106	53	-53
	chr17	26736274	26736430	87	34	-53
	chr13	96177115	96177416	174	121	-53
	chr8	70975815	70976092	118	65	-53
	chr11	28372755	28372960	79	26	-53
	chr9	12381232	12381474	135	82	-53
	chr3	173748115	173748314	109	56	-53
	chr3	112757934	112758113	78	25	-53
	chr1	59933588	59933879	163	110	-53
	chr1	52808964	52809125	103	50	-53
	chr14	69184511	69184639	91	38	-53
	chr2	70557111	70557399	166	113	-53
	chr1	178271868	178272181	233	180	-53
	chr3	140912978	140913117	79	26	-53
	chr9	15503963	15504110	90	37	-53
	chr7	112572065	112572304	91	38	-53
	chr9	97071284	97071473	103	50	-53
	chr13	46949389	46949627	93	40	-53
	chr16	9257327	9257542	131	78	-53
	chr10	97178034	97178334	111	58	-53
	chr12	39387435	39387604	77	24	-53
	chr12	54922546	54922885	183	130	-53
	chr12	50150448	50150568	70	17	-53
	chr5	119699861	119700136	97	44	-53
	chr14	21605935	21606105	70	17	-53
	chr9	123544420	123544696	141	88	-53
	chr2	88074006	88074203	83	30	-53
	chr3	179274846	179274959	68	15	-53
	chr12	17665784	17666013	170	117	-53
	chr12	129468316	129468745	141	88	-53
	chr5	62262583	62262773	107	54	-53
	chr10	51581709	51581883	156	103	-53
	chr1	21632859	21633043	114	61	-53
	chr1	212710637	212710839	144	92	-52
	chr6	82559519	82559726	68	16	-52
	chr12	21639638	21639861	141	89	-52
	chr17	64767181	64767380	114	62	-52
	chr3	176709698	176709965	73	21	-52
	chr5	95015582	95015968	194	142	-52
	chr4	23566109	23566478	84	32	-52
	chr12	57851937	57852084	126	74	-52
	chr1	157696431	157696624	152	100	-52
	chr11	36138476	36138630	90	38	-52
	chr7	131212777	131213155	187	135	-52
	chr7	120674384	120674644	92	40	-52
	chr17	37310994	37311143	116	64	-52
	chr5	168144763	168144916	77	25	-52
	chr2	159757061	159757274	111	59	-52
	chr4	57658407	57658623	67	15	-52
	chr1	156932389	156932597	95	43	-52
	chr19	57416668	57416953	86	34	-52
	chr5	154248826	154249479	533	481	-52
	chr1	151333815	151333984	84	32	-52
	chr17	1468173	1468329	152	100	-52
	chr6	43368832	43369108	89	37	-52
	chr3	160441035	160441197	118	66	-52
	chr4	98011810	98012162	164	112	-52
	chr13	49370927	49371126	181	129	-52
	chr9	15148444	15148698	153	101	-52
	chr6	13478018	13478211	93	41	-52
	chr13	100380643	100381006	198	146	-52
	chr13	43540014	43540153	90	38	-52
	chr20	46025067	46025263	72	20	-52
	chr5	124135672	124135894	82	30	-52
	chr2	160810342	160810574	145	93	-52
	chr1	55384399	55384598	150	98	-52
	chr7	135621068	135621300	145	93	-52
	chr2	206952517	206952802	129	78	-51
	chr12	39878936	39879180	93	42	-51
	chr17	12603822	12603993	82	31	-51
	chr5	157651859	157652030	75	24	-51
	chr7	123885516	123885678	153	102	-51
	chr4	108997190	108997885	515	464	-51
	chr8	67672626	67672785	117	66	-51
	chr14	53526062	53526654	74	23	-51
	chr14	21774910	21775344	198	147	-51
	chr17	39980258	39980453	143	92	-51
	chr8	58065011	58065118	68	17	-51
	chr14	35984666	35984863	149	98	-51
	chr15	91110649	91110756	82	31	-51
	chr7	85833559	85833921	149	98	-51
	chr1	224579800	224579974	76	25	-51
	chr3	193891565	193891765	109	58	-51
	chr5	114362084	114362306	124	73	-51
	chr11	47622825	47622940	89	38	-51
	chr2	43316457	43316805	173	122	-51
	chr2	216350549	216350748	161	110	-51
	chr5	92349896	92350156	142	91	-51
	chr1	18073859	18074138	82	31	-51
	chr11	110438477	110438595	92	41	-51
	chr1	224529826	224529948	89	38	-51
	chr3	160194339	160194528	76	25	-51
	chr1	33250745	33250935	128	77	-51
	chr14	39794296	39794462	78	27	-51
	chr12	13491666	13491912	98	47	-51
	chr3	64890259	64890513	123	72	-51
	chr4	120224505	120224811	193	142	-51
	chr1	114945982	114946363	184	133	-51
	chr1	222667874	222668180	183	132	-51
	chr12	39427336	39427566	110	59	-51
	chr13	42430639	42430871	130	79	-51
	chr13	46659993	46660308	224	173	-51
	chr6	140927761	140927959	136	85	-51
	chr9	114158872	114159037	101	50	-51
	chr5	123990559	123990755	147	96	-51
	chr1	52488332	52488720	153	103	-50
	chr4	166019884	166020169	138	88	-50
	chr5	166595625	166596077	312	262	-50
	chr6	108415668	108416147	165	115	-50
	chr1	109184633	109184787	111	61	-50
	chr5	122209558	122209790	75	25	-50
	chr7	144609075	144609357	119	69	-50
	chr10	89800584	89800813	122	72	-50
	chr6	134783522	134783721	105	55	-50
	chr14	75558758	75559103	97	47	-50
	chr1	150726690	150726871	72	22	-50
	chr1	33080790	33080974	120	70	-50
	chr2	188563835	188564021	129	79	-50
	chr22	35980916	35981335	280	230	-50
	chr6	139462000	139462242	100	50	-50
	chr6	52889777	52890118	161	111	-50
	chr1	38050183	38050550	312	262	-50
	chr11	116957399	116957618	125	75	-50
	chr6	116300039	116300192	123	73	-50
	chr8	36065018	36065169	71	21	-50
	chr9	127625026	127625146	86	36	-50
	chr19	43993819	43994155	151	101	-50
	chr2	67996460	67996667	117	67	-50
	chr6	5526956	5527097	66	16	-50
	chr22	38860540	38860855	75	25	-50
	chr4	146477649	146478077	132	82	-50
	chr19	22469030	22469540	139	89	-50
	chr2	241817087	241817202	81	31	-50
	chr1	158065307	158065608	164	114	-50
	chr5	165391956	165392147	75	25	-50
	chr3	107273787	107274045	106	56	-50
	chr1	232430248	232430544	197	148	-49
	chr3	7588892	7589091	173	124	-49
	chr7	65175319	65175488	91	42	-49
	chr14	64890455	64890896	161	112	-49
	chr12	125681097	125681343	103	54	-49
	chr7	64564050	64564158	80	31	-49
	chr7	45887902	45888092	117	68	-49
	chr8	35696684	35696872	85	36	-49
	chr1	224173433	224173571	78	29	-49
	chr6	107649701	107649837	85	36	-49
	chr10	67627726	67627922	163	114	-49
	chr1	71915740	71915939	105	56	-49
	chr8	67630736	67631008	199	150	-49
	chr15	43914901	43915110	147	98	-49
	chr20	52451660	52451864	111	62	-49
	chr11	47481935	47482082	78	29	-49
	chr15	66182527	66182732	174	125	-49
	chr9	107242613	107242814	112	63	-49
	chr1	170668976	170669186	72	23	-49
	chr5	16753486	16753902	265	216	-49
	chr3	130258180	130258423	110	61	-49
	chr3	194342574	194342808	173	124	-49
	chr4	37909887	37910180	111	62	-49
	chr7	86970135	86970691	117	68	-49
	chr14	49969918	49970149	136	87	-49
	chr10	19017990	19018248	166	117	-49
	chr11	125750592	125750916	157	108	-49
	chr11	33020905	33021063	139	90	-49
	chr5	105149506	105149800	274	225	-49
	chrX	31268940	31269121	71	22	-49
	chr2	15593943	15594183	131	82	-49
	chr1	205885953	205886085	86	37	-49
	chr9	79292918	79293136	178	129	-49
	chr6	101089766	101090020	168	119	-49
	chr5	65133412	65133706	80	31	-49
	chr11	57431242	57431570	178	130	-48
	chr16	16183266	16183460	83	35	-48
	chr12	117352538	117352685	86	38	-48
	chr7	55872047	55872223	75	27	-48
	chr13	41771481	41771627	78	30	-48
	chr11	8796479	8796706	119	71	-48
	chr20	31281281	31281362	69	21	-48
	chr5	86602683	86603017	163	115	-48
	chr20	11194705	11194878	88	40	-48
	chr3	190466795	190466963	101	53	-48
	chr3	127613899	127614066	71	23	-48
	chr11	62425810	62426290	140	92	-48
	chr20	339262	339512	129	81	-48
	chr2	209102322	209102652	132	84	-48
	chr5	167888002	167888264	141	93	-48
	chrX	21164614	21164782	140	92	-48
	chr5	64800009	64800385	83	35	-48
	chr8	120010773	120011021	114	66	-48
	chr1	46688783	46688943	113	65	-48
	chr13	65530139	65530365	146	98	-48
	chr18	67966065	67966359	105	57	-48
	chr6	162949966	162950226	114	66	-48
	chr12	57702029	57702227	115	67	-48
	chr9	34459421	34459789	193	145	-48
	chr3	169928880	169929276	180	132	-48
	chr16	10367714	10367902	143	95	-48
	chr15	72984044	72984176	72	24	-48
	chr3	35076128	35076406	133	85	-48
	chr4	107829366	107829625	127	79	-48
	chr14	21733672	21733844	105	57	-48
	chr1	46892063	46892137	65	17	-48
	chr11	2859953	2860310	188	140	-48
	chr7	140191712	140191854	85	37	-48
	chr15	40449366	40449500	71	23	-48
	chr20	44107264	44107461	171	124	-47
	chr2	215332727	215333093	183	136	-47
	chr6	18189032	18189245	152	105	-47
	chr9	107649408	107649586	94	47	-47
	chr3	24057770	24057965	75	28	-47
	chr6	163013132	163013408	69	22	-47
	chr4	151011232	151011462	134	87	-47
	chr15	32904146	32904276	74	27	-47
	chrX	57707506	57707759	139	92	-47
	chr8	67750393	67750609	77	30	-47
	chr18	8992949	8993138	95	48	-47
	chr8	6039359	6039541	84	37	-47
	chr4	140268868	140269119	127	80	-47
	chr7	65255629	65255815	63	16	-47
	chr11	81025986	81026158	116	69	-47
	chr2	175403858	175404127	106	59	-47
	chr2	8425633	8426036	301	254	-47
	chr4	153502296	153502454	75	28	-47
	chr2	225771360	225771556	140	93	-47
	chr5	95691400	95691768	175	128	-47
	chr12	27906995	27907189	135	88	-47
	chr18	20859882	20860081	91	44	-47
	chr15	91525665	91525820	122	75	-47
	chr12	112017178	112017420	192	145	-47
	chr1	91393521	91393988	186	139	-47
	chr3	108517074	108517238	82	35	-47
	chr5	135295336	135296057	625	578	-47
	chr6	117830448	117830651	90	43	-47
	chr16	1296169	1296305	65	18	-47
	chr20	61468902	61468996	67	20	-47
	chr2	158391332	158391517	144	97	-47
	chr10	30629967	30630169	123	76	-47
	chr22	44610732	44610988	94	47	-47
	chr3	41858116	41858339	130	84	-46
	chr5	124124315	124124570	152	106	-46
	chr15	71051843	71052007	93	47	-46
	chr16	58352751	58352867	99	53	-46
	chr12	22412500	22412689	68	22	-46
	chr18	20356814	20356991	90	44	-46
	chr4	144245857	144246099	104	58	-46
	chr20	34004895	34005040	88	42	-46
	chr9	32594679	32594914	191	145	-46
	chr5	172172223	172172466	142	96	-46
	chr5	164622719	164622973	84	38	-46
	chr3	131731741	131731976	133	87	-46
	chr5	77899951	77900203	157	111	-46
	chr20	42127010	42127127	101	55	-46
	chr2	233340286	233340414	76	30	-46
	chr12	74091771	74091973	144	98	-46
	chr20	44552644	44553116	194	148	-46
	chr22	35852476	35852897	259	213	-46
	chr10	58880434	58880565	66	20	-46
	chr15	46709437	46709766	147	101	-46
	chr3	185983557	185983702	63	17	-46
	chr5	86394367	86394618	149	103	-46
	chr3	194922620	194922731	95	49	-46
	chr15	93973254	93973486	143	97	-46
	chr10	72194109	72194472	313	267	-46
	chr8	58816229	58816368	79	33	-46
	chr3	13200189	13200294	80	34	-46
	chr1	155260952	155261185	144	98	-46
	chr2	193113049	193113264	67	21	-46
	chr5	63811829	63811993	105	59	-46
	chr15	40555919	40556121	65	19	-46
	chr3	13153790	13154155	117	71	-46
	chr20	32139087	32139233	72	26	-46
	chr7	77544173	77544539	192	146	-46
	chr12	24601914	24602555	563	517	-46
	chr2	212127828	212128001	102	56	-46
	chr2	219831964	219832257	138	92	-46
	chr2	57626518	57626744	131	86	-45
	chr3	189005279	189005499	75	30	-45
	chr20	58081767	58082145	186	141	-45
	chr17	70109350	70109506	100	55	-45
	chr3	119857271	119857387	60	15	-45
	chr4	111147269	111147687	283	238	-45
	chr12	57829782	57830232	148	103	-45
	chr19	47623243	47623436	137	92	-45
	chr14	78691131	78691489	280	235	-45
	chr3	120015905	120016088	76	31	-45
	chr12	84947923	84948114	67	22	-45
	chr1	19068681	19068848	138	93	-45
	chr15	70916501	70916643	62	17	-45
	chr17	45429502	45429652	68	23	-45
	chr13	42012890	42013154	129	84	-45
	chr17	62303108	62303260	137	92	-45
	chr9	74757846	74758049	141	96	-45
	chr17	47086805	47086956	73	28	-45
	chr1	72759736	72759997	101	56	-45
	chr6	75907062	75907687	134	89	-45
	chr3	24062481	24062758	106	61	-45
	chr14	92361866	92362055	83	38	-45
	chr13	41533379	41533649	60	15	-45
	chr1	198017847	198018205	162	117	-45
	chr7	41679329	41679523	64	19	-45
	chr17	74576500	74576653	84	39	-45
	chr19	47373445	47373600	63	18	-45
	chr5	43547021	43547169	65	20	-45
	chr15	59180212	59180347	82	37	-45
	chr7	63987816	63987923	64	19	-45
	chr1	229008402	229008931	130	85	-45
	chr13	28685825	28686154	190	145	-45
	chr1	12270509	12270704	92	47	-45
	chr4	89107474	89107689	121	76	-45
	chr13	46659993	46660308	224	179	-45
	chr2	28519676	28520099	314	269	-45
	chr1	186582671	186582957	137	92	-45
	chr5	838830	838983	131	86	-45
	chr3	28982951	28983271	160	115	-45
	chr15	81316694	81316891	105	60	-45
	chr6	140927761	140927959	136	91	-45
	chr1	244108571	244108734	93	48	-45
	chr1	36455925	36456102	124	80	-44
	chr4	30738146	30738421	178	134	-44
	chr5	108086694	108086908	139	95	-44
	chr21	34481384	34481581	100	56	-44
	chr2	168025133	168025439	158	114	-44
	chr10	36805761	36805940	94	50	-44
	chr11	48451049	48451215	125	81	-44
	chr5	170282349	170282430	61	17	-44
	chr10	96141499	96141680	122	78	-44
	chr18	53538637	53538785	97	53	-44
	chr9	77754397	77754566	114	70	-44
	chr3	194312641	194312944	112	68	-44
	chr6	151168148	151168229	59	15	-44
	chr6	36207117	36207298	90	46	-44
	chr3	176691516	176691716	93	49	-44
	chr10	75702627	75702744	87	43	-44
	chr11	130052512	130052776	199	155	-44
	chr12	117321545	117321800	145	101	-44
[truncated: 6,647 more rows]
