# Supplementary material for: Genome-wide non-CpG methylation of the host genome during M. tuberculosis infection
Source: Sci Rep. 2016 Apr 26;6:25006. doi: 10.1038/srep25006 (PMC4845000; doi:10.1038/srep25006)
Supplement: Supplementary Table 11 [file srep25006-s12.xls]

## Sheet: Sheet1
SAMPLE NAME	CONCENTRATION	CONCENTRATION
	gDNA (ng/μl)	Me-DNA library (ng/μl)
N2UO	8.54	100
N2U48	15.1	110
N2I48	15.4	88.5
N1UO	19	95.3
N3U48	17	64
N3I48	9	49.6
